# Supplementary material for: The transcriptional and translational landscape of HCoV-OC43 infection
Source: PLoS Pathog. 2025 Jan 27;21(1):e1012831. doi: 10.1371/journal.ppat.1012831 (PMC11771880; doi:10.1371/journal.ppat.1012831)
Supplement: S2 Table — (XLSX) [file ppat.1012831.s012.xlsx]

## Sheet: Sheet1
plasmid name	description	source
pSB002	pCMV-Rluc	addgene (118066)
pSB011	pCMV-NS2A_5UTR-Fluc	this study
pSB012	pCMV-HE_5UTR-Fluc	this study
pSB013	pCMV-S_5UTR-Fluc	this study
pSB014	pCMV-NS5A_5UTR-Fluc	this study
pSB015	pCMV-E_5UTR-Fluc	this study
pSB016	pCMV-M_5UTR-Fluc	this study
pSB017	pCMV-N_5UTR-Fluc	this study
pSB018	pCMV-ACTB_5UTR-Fluc	this study
