# Supplementary material for: The transcriptional and translational landscape of HCoV-OC43 infection
Source: PLoS Pathog. 2025 Jan 27;21(1):e1012831. doi: 10.1371/journal.ppat.1012831 (PMC11771880; doi:10.1371/journal.ppat.1012831)
Supplement: S3 Table — The table shows mRNA expression (RPKM) for 14000 transcripts throughout the course of OC43 infection. (XLSX) [file ppat.1012831.s013.xlsx]

## Sheet: RNAseq RPKM
gene name	uninfected_rep1	uninfected_rep2	uninfected_rep3	uninfected_rep4	OC43_1.5hr_rep1	OC43_1.5hr_rep2	OC43_1.5hr_rep3	OC43_3hr_rep1	OC43_3hr_rep2	OC43_3hr_rep3	OC43_3hr_rep4	OC43_6hr_rep1	OC43_6hr_rep2	OC43_6hr_rep3	OC43_9hr_rep1	OC43_9hr_rep2	OC43_9hr_rep3	OC43_9hr_rep4	OC43_12hr_rep1	OC43_12hr_rep2	OC43_12hr_rep3	OC43_12hr_rep4	OC43_18hr_rep1	OC43_18hr_rep2	OC43_18hr_rep3	OC43_18hr_rep4	OC43_24hr_rep1	OC43_24hr_rep2	OC43_24hr_rep3	OC43_24hr_rep4	OC43_30hr_rep1	OC43_30hr_rep2	OC43_30hr_rep3	OC43_30hr_rep4	heat-inactivated-OC43_3hr_rep1	heat-inactivated-OC43_3hr_rep2	heat-inactivated-OC43_6hr_rep1	heat-inactivated-OC43_6hr_rep2	heat-inactivated-OC43_18hr_rep1	heat-inactivated-OC43_18hr_rep2
FN1	9372.4	6513.02	6557.16	6218.56	7274.5	7835.18	7386.37	12647.8	8422.27	8646.72	8114.19	12689.1	8351.76	8699.35	13397	9181.51	8170	9169.93	12414	8722.72	8831.06	9962.3	13501.2	10169.7	8592.85	9640.55	10967.2	9111.92	8231.53	8219.19	9018.47	7093.18	5975.19	6512.17	7733.57	7878.9	8560.23	8296.03	9361.3	9870.93
COL1A1	8637.68	7117.56	9495.69	8643.71	7208.32	9446.04	8216.7	9993.35	7480.85	9110.52	7889.34	9905.35	8731.27	8279.16	9253.55	6900.96	7823.07	8038.7	7918.68	6049.52	7453.38	6294.65	5760.28	4482.76	5417.08	4216.26	4408.83	3559.94	4003.45	3294.87	4313.43	3719.04	3840.68	3460.45	9233.47	8009.72	9044.2	8243.13	10647.8	9441.66
COL1A2	5251.44	4286.91	5438.82	5351.78	4036.59	5263.33	4897.31	5805.32	4014.41	4997.43	4716.76	5164.87	4692.11	4679.73	4842.41	3557.56	4365.35	4360.24	4639.86	3365.71	4158.22	3649.25	3834.82	2771.81	3627.43	2863.99	3656.46	2933.22	3304.29	2923.55	4016.47	3447.38	3406.68	3145.69	5191.64	4823.49	4814.31	4725.39	5203.48	4708.55
FAM155A	3706.16	4444.91	3467.28	4498.83	3925.94	3276.19	4237.34	3768.2	4270.81	3338.04	4129.31	4841.89	4736.8	4574.64	4636.51	5242.75	4864.11	4388.41	4291.87	4737.13	4766.87	4386.12	3409.96	3616.95	3567.66	3962.28	2355.8	2029.73	2060.68	2644.32	1398.35	1383.02	1365.73	1259.74	3024.88	3541.51	4239.32	4730.34	4145.26	5312.25
COL6A3	3934.26	4443.21	5152.75	5383.2	3927.4	4502.24	4746.36	5016.22	5032.07	5026.82	5464.27	4527.11	4450.48	5076.37	4283.67	4394.09	4073.78	4525.96	3373.13	3595.41	3503.4	3392.32	2480.65	2679.4	2437.43	2405.88	1698.94	1882.15	1596.23	1680.39	1106.04	1229.64	996.533	1034.34	4906.66	5410.88	4578.61	5097.71	4667.54	4850.33
FLNA	3389.98	3086.73	3333.02	3215.97	3380.91	3404.06	3266.64	4001.4	3532.7	3511.05	3287.29	3708.37	3213.86	3387.56	3691.04	3393.45	3027.69	3535.03	3656	3360.74	3130.43	3371.78	3103.49	3085.37	2623.88	2815.64	2403.6	2677.53	2355.33	2244.88	2006.93	2116.95	1632.72	1879.47	3473.19	3491.31	3433.96	3374.85	3523.3	3649.57
TRIO	2284.08	2388.84	2600.77	2743.37	2419.84	2763.6	3069.17	2630.97	3145.47	3342.47	3690.69	2640.6	3136.93	2706.05	2679.07	3014.74	3295.5	2997.17	2679.36	3447.12	3712.71	3405.96	2888.38	3137.56	3548.66	3541.67	2680.51	2634.07	2918.17	3222.75	2277.14	2485.57	2581.21	2766.99	3321.29	3526.85	2781.32	2995.75	2423.74	2563.08
AHNAK	3015.3	3552.96	3997.42	3718.9	3339.35	3966.06	3595	3339.22	3457.75	3907.18	3396.88	3414.42	3611.53	3346.16	3334.76	3138.6	3280.47	2959.63	2779.14	2889.03	3030.96	2774.16	2506.35	2432.91	2415.27	2073.26	2076.84	1959.69	1926.73	1607.42	1727.38	1597.91	1501.44	1271.26	3828.58	3423.52	3781.45	3152.77	3967.17	3335.38
ACTB	4804.26	4320.54	4315.24	3966.29	4867.37	4619.75	4216.03	5318.06	4713.86	4561.11	4169.77	4860.75	4102.99	4288.13	3361.67	3179.7	2504.98	2817.48	2798.86	2210.8	2024.55	1942.21	1974.87	1782.51	1574.66	1631.9	1047.61	845.71	711.919	798.04	569.112	419.047	348.489	368.971	4625.61	4528.73	4782.28	4429.77	4822.63	4972.66
ACTG1	2988.24	2623.97	2678.73	2488.72	3037.69	2950.65	2671.56	3658.23	3072.78	3106.81	2969.84	3483.39	3195.56	3400.27	3456.61	3147.61	3015.3	3486.11	3563.44	2970.59	2836.51	2941.14	2206.54	2081.58	2026.95	2120.62	1546.65	1511.44	1437.22	1522.27	1068.16	979.224	880.609	1007.9	3135.02	3208.41	3329	3237.32	3569.03	3569.29
VIM	2990.42	3083.81	3370.01	3045.17	3188.45	3341.99	3145.38	3454.82	3174.24	3262.9	3080.14	3145.53	3122.3	3242.81	3039.11	2983.29	2731.75	2860.9	2900.14	2592.23	2362.14	2358.59	2150.61	2084.04	1857.48	1715.96	1650.06	1635.11	1468.07	1298.25	1269.51	1152.28	1035.64	984.271	3237.53	3322.24	3371.55	3033.38	3268.57	2954.08
COL12A1	2350.26	2433.66	2312.66	2813.51	2505.91	2347.94	2802.5	2682.29	2533.44	2275.94	2682.18	2654.4	2187.42	2802.66	2714.68	2405.96	2247.34	2617.95	2241.28	2149.93	2118.12	2385.48	2268.07	2102.59	1873.41	2136.75	2005.78	1876.65	1652.71	1916.33	1770.69	1601.21	1517.22	1571.48	2176	2691.02	2275.94	2718.33	2361.26	2959.72
MAGI2	2215.83	2236.78	2006.66	2282.04	1855.44	1843.33	2038.2	1663.82	1661.15	1487.02	1513.91	2167.52	2106	1826.26	2292.26	2507.46	2490.66	1997.56	2272.9	2722.77	2610.18	2341.62	2630.34	2602.36	2686.23	2921.9	2704.64	2276.35	2498.86	2899.84	2073.78	2015.74	2085.16	1892.11	1386.22	1412.8	1820.18	1922.01	1889.56	2189.02
CD44	1872.95	2223.19	2021.06	2235.04	1953.12	1720.66	1904.46	1928.29	2160.47	2008.77	2193.48	2133.71	2239.22	2530.89	2062.79	2275.38	2330.27	2461.72	1963.75	2317.85	2156.91	2337.88	1542.16	1770.73	1695.03	1872.96	1199.49	1248.77	1188.84	1349.9	860.569	901.383	828.131	882.843	1937.48	2186.65	2232.64	2403.03	2013.45	2184.57
THBS1	1271.95	1277.84	981.816	1127.32	1628.59	1209.8	1535.18	1729.54	1987.57	1558.08	1985.11	1725.61	1532.28	2383.83	1791.45	2101.29	1803.08	2504.33	1892.69	2412.68	1911.14	2485.28	1702.76	2321.21	1752.13	2252.52	1316.42	1996.86	1496.6	1819.71	1152.96	1655.56	1125.41	1460.86	1572.91	2124.39	1520.75	2283.59	1293.07	1504.37
DST	1327.2	1410.83	1376.49	1400.15	1345.44	1474.99	1486.1	1424.02	1515.04	1503.64	1458.69	1441.25	1421.3	1337.01	1441.46	1401.44	1404.21	1247.27	1296.42	1447.05	1494.61	1460.64	1816.71	1713.24	1681.21	1708.03	2118.09	1821.02	1867.41	1940.44	2187.77	1978.69	2135.1	2023.47	1433.9	1453.17	1389.88	1358.65	1370.87	1446.67
EXT1	1628.67	1854.5	1620.49	1863.39	2009.69	1923.53	2184.46	1573	1968.61	1807.27	2091.14	1662.93	1861.42	1574.37	1625.49	1843.36	1867.22	1597.59	1464.54	1832.19	1810.88	1565.19	1326.42	1389.05	1550.25	1493.24	1314.78	1112.93	1236.53	1325.01	1075.95	933.788	1043.53	968.603	1796.9	1966.1	1579.66	1801.13	1515.73	1653.76
MYH9	1987.06	1882.16	1974.85	1891.39	2164.53	2185.26	2094.31	2394.26	2176.48	2149.11	2019.22	2152.71	1921.27	1962.61	1799.63	1750.29	1536.19	1760.8	1529.13	1503.03	1464.73	1489.17	1246.07	1265.14	1135.42	1238.85	890.68	926.501	890.721	865.434	723.777	748.394	660.826	744.353	2190.68	2038.16	2075.27	2062.13	2138.75	2219.09
EEF2	1393.94	1356.22	1479.55	1487.87	1410.75	1441.88	1502.83	1523.74	1392.89	1457.89	1491.32	1447.56	1412.1	1646.55	1471.92	1477.77	1361.45	1708.2	1769.78	1562.48	1489.62	1652.03	1563.6	1571.58	1479.41	1598.8	1512.41	1754.65	1712.83	1631.98	1585.97	1725.27	1578.43	1747.39	1479.43	1599.12	1510.67	1532.47	1505.5	1523.22
GREM1	1317.36	1021.28	739.911	545.246	1147.42	997.668	715.004	1894.1	1391.95	1304.2	976.196	2054.36	1566.62	1354.21	2095.15	1636.18	1728.54	1523.77	1940.94	1662.93	1623	1506.35	1473.93	1276.97	1388.92	1336.4	1777.34	1598.31	1900.87	1809.02	2051.06	1975.61	2478.78	2341.47	1217.11	992.701	1631.89	1245.12	1511.59	1298.96
HMGA2	1268.48	1273.56	770.633	801.042	1031.98	669.215	667.528	1856.25	1917.79	1433.02	1432.12	2662.31	2326.2	2064.21	2954.42	2767.36	2428.88	2296.53	2456.83	2449.56	2132.07	2196.49	1421.28	1432.52	1236.29	1432.77	940.963	774.775	713.791	858.76	471.171	423	383.334	384.855	1288.09	1438.07	2120.77	2155.47	2081	2512.01
MT-CO1	1128.23	1417.69	1359.67	1355.89	1321	1335.15	1471.95	1343.64	1346.48	1320.39	1447.14	1391.44	1252.16	1660.34	1457.18	1413.19	1277.85	1692.58	1574.51	1577.8	1449.98	1812.53	1528.48	1690.71	1465.45	1825.3	1323.2	1605.75	1406.94	1553.63	1115.35	1195.94	1170.93	1336.06	1104.26	1383.33	1347.85	1406.64	1212.41	1375.07
TNC	1392.44	1112.22	1144.14	1068.64	1996.84	1966.73	2197.04	2270.53	1786.5	1874.47	2164.01	1897.63	1467.53	1799.69	1840.58	1459.74	1450.19	1751.97	1663.82	1334.44	1417.66	1603.83	1419.82	1161.55	1089.27	1247.93	1120.16	944.012	867.584	948.575	948.157	745.441	602.189	682.618	1827.55	2107.78	1595.58	1792.63	1434.39	1738.15
SERPINE1	862.562	483.975	411.225	347.727	856.834	797.283	718.995	1821.52	1421.88	1432.7	1433.65	1878.83	1430.5	1598.59	2094.12	1775.43	1513.6	1863.33	2376.49	1926.81	1615.8	2018.61	1844.32	1798.78	1440.06	1764.46	1399.54	1573.72	1318.3	1408.02	1115.35	1221.17	932.117	1081.81	1379.68	1566.96	1460.01	1536.4	1464.74	1593.21
NAV2	972.284	1034.11	1139.87	902.388	1106.81	1158.33	1063.11	881.896	1081.61	1043.31	953.265	898.039	977.184	835.622	922.589	964.948	1031.98	927.705	1073.79	1308.86	1467.96	1401.37	1727.62	2006.82	2231.28	2163.94	1698.06	1834.13	2089.71	1989.11	1510.02	1671.02	1803.57	1850.65	1027.01	892.028	962.699	870.667	719.252	672.024
GAPDH	1481.68	1554.49	1573.17	1478.45	1607.33	1564.99	1507.55	1545.25	1495.82	1520.7	1486.88	1501.15	1457.96	1657.28	1516.63	1524.6	1347.71	1624.69	1782.6	1520.13	1315.24	1464.05	1187.26	1190.6	1039.32	1096.48	935.911	1016.1	939.094	849.428	722.847	770.287	664.623	693.099	1566.94	1595.29	1656.79	1491.15	1607.82	1815.32
CCND1	1456.73	1579.11	1375	1415.67	1473.86	1319.87	1278.2	1712.81	1499.72	1356.84	1255.41	1595.42	1416.53	1437.59	1717.13	1505.47	1394.77	1463.4	1731.94	1408.57	1378.13	1408.4	1430.91	1293.06	1165.93	1122.46	1029.41	1028.32	922.478	852.02	777.168	718.162	654.034	604.53	1321.63	1338.4	1463.27	1328.76	2025.88	2018.7
CRIM1	1017.62	808.619	821.237	807.739	1322.75	1448.18	1526.36	1072.99	1167.08	1096.16	1141.27	1199.78	1179.72	1199.99	1338.59	1406.81	1492.24	1482.42	1299.45	1643.92	1598.28	1650.98	1285.98	1419.18	1459.21	1536.6	1090.27	1155.29	1149.65	1283.99	899.187	970.016	972.825	1079.43	1068.12	1146.09	1095.56	1157.72	1015.23	1026.23
ASPH	1309.63	1375.91	1133.83	1162.21	1321.42	1210.29	1164.04	1407.47	1378.03	1325.86	1240.67	1541.46	1390.19	1376.9	1455.84	1399.39	1325.86	1193.92	1285.64	1366.56	1263.24	1224.58	1254.2	1231.04	1142.93	1175.95	1095.6	928.755	893.67	939.114	1029.74	901.644	873.311	814.913	1283.38	1275.84	1420.49	1369.51	1424.15	1570.32
PKM	1574.42	1398.01	1562.01	1491.99	1551.62	1524.32	1450.94	1554.87	1405.02	1528.08	1463.92	1397.99	1524.37	1571.59	1369.46	1324.87	1297.67	1420.7	1503.91	1193.98	1204.38	1164.77	1057.68	988.217	943.717	895.402	847.227	823.533	797.833	695.458	741.497	694.01	608.77	549.134	1620.36	1541.24	1701.4	1486.73	1696.41	1523.77
SMURF2	997.809	1073.96	926.967	958.28	934.409	904.359	957.353	1002.6	1043.07	1016.41	1058.79	1131.31	1417.25	1115.18	1521.8	1631.78	1757.83	1535.4	1557.82	1760.95	1785.13	1677.58	1261.26	1273.47	1408.91	1459.26	1073.94	940.289	1073.89	1138.32	853.202	794.786	877.445	870.597	978.343	968.384	1129.38	1178.24	1357.7	1465.33
PRKG1	1134.83	1250.73	1062.43	1158.16	1214.96	1064.54	1186	1223.65	1274.29	962.876	1037.17	1257.54	1068.67	921.83	1286.84	1357.09	1170.67	960.309	1160.51	1265.77	1135.42	995.435	1300.85	1205.15	1124.97	1142.52	1584.02	1201.96	1210.56	1447.03	1565.31	1183.04	1310.3	1228.37	903.062	907.617	978.386	946.799	1120.26	1305.01
FLNC	1109.52	1081.08	1155.63	1024.04	1147.01	1255	1061.73	1470.9	1366.99	1466.49	1221.7	1497.9	1366.55	1232.93	1451.42	1305.59	1050.15	1169.74	1299.73	1177.52	1039.41	1121.79	1187.48	1126.94	913.485	961.314	988.766	998.589	927.412	814.5	1000.23	985.827	806.406	783.505	1427.54	1347.83	1480.03	1256.28	1597.28	1513.41
COL6A2	1371.11	1239.45	1297.95	1370.77	1281.01	1271.44	1383.28	1619.76	1295.79	1282.31	1317.72	1397.17	1187.98	1346.44	1398.12	1233.65	1081.66	1371.06	1504.79	1115.76	1112.11	1225.72	1168.17	1095.08	947.575	1003.82	828.938	886.394	768.061	754.298	627.93	638.062	485.59	549.062	1256.35	1370.14	1251.28	1331.61	1367.45	1559.32
KIRREL3	701.298	632.939	498.967	481.083	560.331	532.535	467.683	857.953	941.907	1017.75	883.475	1237.22	1272.57	922.953	1416.33	1420.13	1301.61	1239.66	1494.13	1732.42	1785.64	1788.57	1809.65	1803.23	1840.44	1955.81	1156.78	967.919	1137.18	1122.63	829.899	754.302	789.279	713.846	977.149	872.076	1079.03	996.539	743.049	735.368
SPARC	1725.42	1388.89	1497.91	1428.49	1430.65	1557.01	1406.95	1860.75	1374.95	1576.2	1388.7	1657.92	1393.43	1353.58	1262.15	998.517	980.962	969.396	1104.14	769.74	827.095	779.797	808.921	638.31	718.555	682.234	551.846	462.621	502.381	463.012	441.664	401.628	427.755	384.171	1519.57	1415.11	1535.05	1366.8	1663.6	1502.74
LPP	983.404	985.284	905.291	925.102	1033.73	1038	1084.26	1059.54	1197.69	1125.14	1217.77	1173.83	1059.97	1040.57	1169.48	1190.41	1237.34	1150.34	1042.67	1272.25	1235.11	1223.74	938.096	1027.88	1026.21	1097.99	821.267	750.396	746.512	885.199	635.53	627.159	644.627	690.938	1090.68	1180.07	971.809	1090.49	937.496	1086.53
FAT1	852.148	1099.2	1062.41	1225.87	1078.38	1069.23	1275.51	1037.69	1243.91	1194.46	1456.38	1056.27	1021.1	1342.02	969.184	1039.73	975.614	1173.01	814.268	1020.78	938.981	1081.93	789.078	898.227	824.893	927.256	737.868	868.568	774.809	881.181	784.574	922.06	789.658	882.915	1144.59	1438.33	1075.82	1331.04	867.739	1008.84
SLC38A2	845.628	922.181	927.953	946.339	979.126	983.025	977.753	1278.63	1239.14	1359.88	1421.02	1042.94	1206.53	1396.11	920.903	865.892	1009.33	975.213	844.705	790.498	866.167	843.061	930.372	779.102	792.838	822.472	1140.55	920.472	822.841	983.504	1411.88	940.955	954.137	966.046	1287.91	1448.64	1239.35	1297.79	865.194	896.383
MAP1B	933.109	928.574	842.408	749.034	1061.86	1005.6	888.474	1226.69	1164.04	1058.49	956.963	1352.36	1117.08	1095	1399.79	1279.25	1108.92	1100.22	1134.51	1179.54	1056.54	1066.23	1127.11	1003.97	859.474	897.717	959.953	833.756	721.276	734.469	830.442	709.561	605.058	623.656	985.939	957.206	1142.09	1053.7	1369.19	1366.13
ITGB1	995.903	982.58	937.528	911.993	1193.43	1208.66	1200.31	1250.42	1132.01	1096.82	1052.24	1220.78	1158.41	1196.17	1287.69	1198.64	1234.42	1185.93	1166.42	1115.89	1098.5	1117.75	962.022	860.59	820.264	867.442	760.179	652.724	657.422	662.149	579.309	511.31	512.293	503.283	1056.49	1079.25	1144.08	1140.73	1131.05	1122.08
SGIP1	1401.76	1309.82	1052.23	1337.52	1110.57	948.897	1164.22	690.887	881.752	713.919	838.097	955.105	988.623	1156.45	905.706	1132.13	1129.67	1136.22	786.3	1135.17	1058.64	1130.63	836.487	1020.24	1080.92	1307.19	736.231	760.253	807.53	1026.47	484.547	515.002	551.398	569.377	668.162	776.56	928.637	1175.01	1046.28	1321.44
CLTC	809.837	908.25	836.724	852.215	884.713	861.67	877.107	977.623	937.923	866.745	884.243	961.814	872.446	945.983	993.768	940.051	950.286	925.598	917.985	936.057	940.286	986.048	1031.14	963.357	971.985	1006.03	1048.5	1020.98	1026.71	1105.14	1105.11	1030.13	1104.4	1099.89	836.509	910.347	902.222	888.948	958.112	988.337
DLC1	786.02	701.467	687.463	690.067	850.352	935.713	992.201	931.36	1223.3	1173.7	1275.27	890.756	989.319	962.409	910.012	986.202	1066.93	961.819	892.204	1012.64	1083.65	1075.75	947.063	1055.42	1076.01	1156.41	822.483	897.089	913.915	972.552	694.892	771.46	749.92	814.445	1119.09	1239.92	947.795	1004.35	720.821	744.003
ASAP1	933.438	875.911	891.219	940.094	777.187	829.999	888.917	881.221	1054.4	1045.25	1099.59	949.612	968.63	895.454	913.293	996.563	1045.45	963.579	895.267	1096.69	1135.48	1106.14	903.782	965.428	1078.11	1104.23	860.511	814.044	892.026	930.82	787.482	734.451	811.384	787.935	1010.68	1034.59	902.875	923.415	846.36	904.755
MACF1	790.52	964.333	941.368	1078	909.035	969.257	1108.53	833.566	961.779	921.152	1028.72	807.077	858.719	894.591	825.892	877.752	884.08	900.508	717.582	861.497	905.637	925.183	880.211	924.166	932.985	972.851	912.056	946.738	976.351	981.495	909.152	959.286	1002.48	979.012	889.846	989.48	844.538	923.415	896.308	955.11
SAMD4A	707.819	655.447	671.572	641.515	1141.06	1231.38	1493.07	616.964	770.38	742.469	764.353	679.856	776.958	694.999	724.25	830.102	984.927	850.391	852.861	1097.46	1216.74	1191.37	987.547	1156.89	1216.58	1239.15	924.452	923.775	986.502	997.177	786.629	809.425	819.61	840.09	754.765	770.236	727.969	727.657	605.803	637.601
RND3	482.495	714.467	651.891	696.55	472.099	412.446	430.011	491.567	591.085	603.861	636.496	538.208	617.787	679.307	484.239	538.929	568.567	563.867	490.773	626.147	605.591	644.429	761.823	851.224	942.946	1075.14	1261.6	1404.85	1630.26	1975.69	1812.88	1854.33	2258.07	2615.39	591.81	671.267	663.238	643.374	472.184	463.094
EIF4G2	830.861	900.712	845.339	824.448	931.402	906.865	874.026	975.814	944.891	914.087	882.366	963.831	904.076	989.951	977.386	947.243	925.113	948.865	989.515	914.377	900.93	939.663	909.731	849.8	825.174	857.853	829.125	842.145	813.825	824.285	825.557	787.663	816.488	798.849	892.522	915.808	930.725	897.86	928.716	904.683
GAS6	1068.5	1101.37	1293.12	1513.8	915.867	1029.73	1126.01	944.336	911.391	1070.71	1202.41	803.114	972.683	1057.58	812.654	890.257	951.977	1207.25	880.767	928.84	1026.94	1130.42	721.739	758.687	920.71	898.856	509.749	535.758	624.475	605.512	379.356	412.966	413.327	420.441	1116.47	1191.39	941.583	1143.32	1012.47	1104.36
FRMD6	802.314	589.82	565.614	519.409	719.591	727.812	706.321	945.642	908.946	867.671	846.347	875.477	761.342	708.619	1019.88	897.924	959.999	841.556	1131.33	1088.71	1096.97	1121.12	1161.42	1134.92	1147.98	1226.32	915.892	906.473	900.532	938.013	718.582	743.138	717.986	762.11	836.818	864.375	765.973	725.562	897.05	912.482
DCBLD2	790.061	872.384	582.364	573.181	694.534	533.873	476.436	917.853	832.411	659.57	589.439	1064.84	945.181	962.323	1127.26	1069.2	1050.55	999.674	1131.7	1135.94	1050.64	1130.93	1028.3	1003.06	983.699	1118.2	866.966	848.331	845.298	936.133	703.615	686.93	711.954	731.459	616.472	643.194	931.169	923.491	1023.48	1115.6
SEPTIN11	1175.66	1132.49	1068.78	1108.18	1295.02	1261.64	1362.65	1375.16	1519.36	1330.23	1474.22	1223.71	1110.77	1204.67	955.809	1000.23	945.799	907.111	709.77	832.723	780.481	748.312	622.704	610.73	597.416	627.931	430.934	385.448	357.944	410.976	278.236	265.059	274.497	267.075	1263.8	1425.59	1158.77	1297.68	1164.56	1266.66
RTN4	779.4	913.622	1046.9	1080.36	899.43	960.257	1007.07	815.552	884.798	899.696	933.435	824.095	934.538	965.258	861.846	904.698	967.53	940.218	868.08	909.617	921.515	898.497	815.89	809.919	832.048	807.482	839.509	783.74	776.794	769.008	813.421	719.638	755.025	699.691	878.03	953.496	942.967	938.916	869.478	881.169
NAV3	539.114	532.43	414.332	374.779	471.013	423.756	426.65	685.217	683.078	659.194	614.333	1176.66	994.715	1023.49	1184.5	1084.08	1021.96	957.983	1118.17	1111.37	1084.55	1226.69	1118.14	1121.37	1081.69	1275.63	999.992	899.868	912.498	1005.15	838.74	787.054	769.452	821.756	627.897	661.699	1001.12	990.597	705.72	792.564
SND1	559.744	612.239	604.647	594.489	594.224	609.96	574.421	553.333	566.43	600.01	559.338	649.403	630.717	606.805	630.811	604.302	645.532	606.879	693.77	735.868	803.221	792.172	1073.57	1109.63	1183.54	1204.65	1371.62	1270.32	1373.37	1382.1	1528.55	1327.6	1381.68	1315.93	589.875	560.653	608.712	627.569	655.539	692.333
COL4A2	895.988	793.112	696.078	653.79	1238.6	1128.46	1274.51	1231.52	1422.63	1201.06	1310.03	979.788	926.307	915.463	999.669	1144.9	950.563	1018.41	898.767	1004.26	918.339	938.568	698.345	802.409	687.341	717.798	503.762	583.467	544.742	555.615	359.892	439.897	362.199	419.901	1173.55	1254.7	899.456	945.695	929.649	979.773
CAVIN1	1114.03	841.191	975.727	877.433	1011.7	1122.45	950.514	1243.43	1009.08	1180.45	979.61	1065.45	1132.63	1027.42	1037.08	956.124	1003.77	978.137	1088.51	856	899.342	823.152	741.936	669.213	705.158	628.188	586.412	572.824	614.04	481.805	499.747	467.35	446.822	404.377	1226.64	1038.35	1174.56	983.514	1213.24	1012.59
CALD1	724.54	582.532	572.259	616.679	1347.99	1449.57	1766.23	1070.87	1291.68	1065.7	1383.07	821.922	727.523	891.569	873.215	922.764	962.335	1010.87	786.175	946.897	905.92	1081.13	695.016	744.53	733.776	885.813	558.675	541.315	499.943	635.581	426.427	417.483	396.622	472.487	1033.33	1299.81	698.109	902.925	696.282	832.297
SEMA5A	730.124	744.854	620.286	584.002	709.251	646.666	702.47	690.959	769.903	607.48	618.686	734.628	641.41	596.897	986.067	1020.25	940.297	885.479	1034.26	1193.73	1180.56	1206.48	1028.39	1193.02	1064.93	1120.95	858.172	956.227	846.489	954.537	688.649	767.247	695.586	752.745	546.913	559.276	581.905	582.857	895.481	998.575
PTPRK	756.701	882.125	738.8	842.944	872.903	752.526	882.312	759.715	882.368	735.491	793.401	934.785	845.764	924.14	977.226	1001.5	1034.32	984.896	946.547	1044.67	1078.37	1130.13	879.501	877.25	886.831	951.872	766.634	659.434	636.1	716.13	654.102	525.731	543.425	534.151	695.046	753.084	831.122	896.489	825.829	971.616
PXDN	633.28	718.03	705.274	759.855	862.029	829.075	914.009	864.154	973.576	895.584	968.457	813.769	811.324	956.905	872.509	961.533	851.929	1012.12	854.486	953.039	919.7	1039.72	852.112	983.254	823.35	940.225	702.132	870.56	739.253	777.757	603.775	705.825	556.123	638.099	865.452	955.246	832.819	945.314	824.45	939.657
CDH13	852.937	894.946	731.802	690.71	766.897	715.139	669.279	860.58	906.023	845.665	772.86	1210.16	1103.38	919.65	1284.68	1347.21	1156.31	1025.58	1084.76	1208.69	1150.05	1099.11	890.243	909.06	826.998	871.741	626.591	526.216	494.272	542.33	435.771	338.469	289.81	264.446	786.363	738.312	1071.54	955.826	1106.56	1196.05
FNDC3B	503.191	530.55	528.147	551.181	574.313	582.668	663.42	601.605	715.809	634.987	733.399	537.895	512.501	513.15	523.428	544.489	586.026	515.605	607.115	674.113	794.998	734.759	963.532	1050.5	1100.91	1124.63	1282.93	1201.38	1238.17	1367.78	1541.54	1402.09	1439.01	1434.25	626.085	693.46	486.322	529.156	494.56	577.247
FSTL1	865.535	888.177	811.586	770.843	867.391	892.221	828.698	1035.96	991.895	987.749	935.056	992.251	890.524	879.611	986.955	936.598	916.722	872.054	941.141	944.839	904.276	932.381	850.648	820.321	787.647	796.166	705.126	669.396	646.478	635.71	595.477	544.105	513.601	511.099	954.484	956.203	872.623	846.026	855.883	824.762
HDLBP	710.447	797.857	805.346	804.951	792.054	817.132	821.579	845.035	785.069	795.602	805.948	814.413	763.082	840.694	797.07	771.503	733.501	822.314	777.612	759.974	727.855	760.224	795.781	762.053	737.424	769.345	871.035	892.58	918.395	877.423	1004.88	1029.53	970.8	1001.13	796.1	822.089	798.861	800.4	811.343	798.927
RBMS3	621.815	542.672	565.083	612.699	512.64	579.652	687.275	482.783	583.334	600.183	651.689	727.501	703.502	745.183	790.371	810.101	964.118	855.767	969.297	1177.46	1263.18	1332.76	1174.61	1302.17	1348.03	1475.97	867.246	787.043	824.316	953.695	595.555	592.148	629.989	643.394	577.956	650.335	639.564	753.859	521.326	610.283
GPC6	1091.04	1016.82	975.045	948.937	999.773	985.36	986.366	1004.26	949.782	818.563	771.323	1171.29	907.259	708.964	1043.83	963.013	886.631	649.702	867.455	866.533	861.914	660.508	905.691	853.209	861.929	755.935	711.394	566.428	610.184	591.256	529.524	493.934	492.635	416.875	759.54	685.992	797.947	714.403	769.454	755.94
TXNRD1	698.982	603.16	601.338	554.089	855.063	884.802	875.146	975.929	973.038	1056.92	1062.94	1099.66	1210.81	1225.07	946.194	996.867	960.583	930.943	751.581	765.778	691.675	633.401	536.898	526.35	528.675	502.573	686.931	639.25	661.335	688.978	915.782	895.215	927.055	918.357	1085.57	1099.28	1324.83	1281.99	897.729	711.877
HIPK2	482.84	684.671	663.336	749.606	648.781	692.226	799.755	592.706	728.098	732.335	780.143	717.489	814.034	836.572	723.612	831.222	840.188	886.391	698.77	867.546	896.563	935.58	789.167	912.211	882.762	939.711	860.043	946.004	941.759	930.107	919.931	976.227	927.603	942.31	707.109	758.195	791.892	872.838	686.886	744.027
IGFBP5	902.41	1178.92	1205.33	1719.61	1265.29	1161.3	1537.28	885.312	1222.51	1106.23	1489.27	870.992	993.223	1527.04	705.271	864.146	881.713	1263.15	576.772	725.949	721.617	817.638	361.557	438.819	492.341	612.059	240.515	266.227	287.512	412.337	167.771	191.736	183.124	271.398	1112.99	1600.42	1071.65	1593.75	1029.42	1446.24
EGFR	601.727	743.762	721.368	695.024	657.551	686.655	743.573	771.987	932.171	850.009	884.898	795.362	780.589	761.673	834.846	863.159	861.611	846.209	784.675	950.183	946.977	979.397	803.106	947.819	910.399	954.848	727.39	834.648	802.54	793.568	613.739	733.539	709.17	692.883	847.131	906.17	804.525	761.248	814.949	888.584
FBN1	764.24	777.032	826.694	827.022	726.657	848.291	825.57	932.02	838.932	922.455	922.31	969.063	872.52	887.943	984.153	838.661	871.785	876.959	847.924	817.153	861.517	835.99	836.576	771.721	741.212	751.049	737.307	698.65	661.108	659.428	642.16	612.651	589.027	579.57	877.145	889.414	862.47	861.069	860.867	853.181
VCL	774.933	754.398	748.83	834.983	1245.28	1340.91	1562.77	982.317	944.168	939.77	1063.79	873.06	901.341	1065.6	861.823	890.238	941.988	1054.95	801.268	854.986	838.437	925.73	610.541	626.786	636.697	706.042	469.102	467.497	461.041	500.273	353.145	354.324	340.854	373.329	943.945	1077.46	886.457	1066.04	832.68	921.022
MYOF	805.977	833.849	813.759	791.293	823.007	837.978	836.283	846.815	809.324	790.651	777.326	784.55	748.784	702.079	765.399	787.026	747.762	728.43	703.114	786.629	760.916	741.114	802.973	830.981	824.262	820.268	820.519	811.579	846.035	817.545	777.905	793.787	820.791	793.014	782.781	766.782	762.423	746.357	898.577	893.584
DYNC1H1	628.533	772.34	816.31	810.6	707.781	775.196	764.277	718.26	741.064	770.411	748.933	727.188	738.837	771.494	769.569	741.236	718.44	767.418	716.988	738.785	749.064	765.991	794.183	795.935	761.904	757.919	836.515	898.137	871.27	829.274	933.346	993.211	959.284	953.367	735.332	750.984	769.079	726.438	799.593	782.134
UACA	903.938	1159.37	845.061	993.103	662.295	514.389	536.609	988.532	1169.77	940.262	1044.08	1088.31	1225.35	1092.48	1055.51	1272.65	1118.79	1021.37	739.957	947.419	826.245	780.386	685.294	670.983	666.298	668.897	537.533	453.656	434.217	479.796	360.551	323.005	294.703	285.985	884.72	930.066	1044.16	1183.54	1228.04	1405.45
TLN1	816.013	779.181	816.336	775.682	819.967	839.024	785.003	970.403	839.101	848.648	799.489	913.874	829.526	848.422	933.617	846.308	765.59	860.484	882.954	815.894	764.092	803.284	802.751	772.584	670.226	706.85	679.868	724.497	660.371	634.414	646.968	660.346	561.987	602.297	837.641	834.061	886.927	829.382	967.211	946.666
LPAR1	839.55	1040.76	1163.47	1304.43	581.796	610.325	670.726	446.711	502.692	550.786	549.665	573.824	733.615	680.688	600.667	711.747	865.822	745	704.801	876.39	992.401	880.902	855.486	945.531	1058.75	1044.09	757.326	762.402	806.453	865.434	573.803	609.653	647.369	658.27	524.537	536.337	666.448	688.162	748.542	814.595
CALR	711.629	603.572	678.317	676.314	694.284	690.62	676.911	712.188	649.363	671.095	656.298	633.081	630.145	703.439	627.895	588.514	618.515	669.667	712.426	600.167	690.201	681.891	768.304	809.617	897.843	817.365	836.094	1015.47	1086.76	939.438	1016.82	1140.47	1160.59	1128.49	709.209	689.493	683.832	650.344	741.458	691.687
DDAH1	790.488	501.703	480.828	481.178	839.511	849.799	967.04	1012.89	1233.6	1069.95	1288.16	880.135	782.553	818.635	879.572	1030.15	1010.28	986.531	814.143	1079.04	973.574	1073.47	636.421	740.688	747.104	891.177	477.427	442.279	445.162	575.509	326.314	321.833	316.386	380.245	1070.15	1242.54	715.519	900.107	685.72	839.378
FTL	938.776	782.744	901.274	798.349	803.797	841.845	803.093	796.188	725.006	796.847	830.045	840.33	820.872	946.394	787.227	744.746	776.225	937.546	982.14	826.212	790.461	802.99	607.123	608.184	632.348	620.767	586.973	640.98	656.742	570.908	723.894	711.516	732.118	729.406	844.208	866.311	1019.91	901.44	945.344	997.809
PLEC	774.079	882.948	1082.34	1051.95	881.239	1059.35	1060.85	901.073	947.782	1025.8	988.287	845.84	903.977	899.901	864.648	832.19	781.88	894.22	714.488	761.663	784.167	741.62	612.228	642.756	600.924	542.289	524.202	591.908	548.882	452.255	464.463	533.289	444.291	411.184	1033.43	1009.43	941.061	898.964	1022.84	994.437
LRP1	770.58	872.599	1006.35	1085.25	817.378	928.465	1046.52	849.025	886.474	945.242	1037.36	931.152	849.842	1030.51	899.782	809.418	746.625	980.117	746.925	775.605	753.261	793.309	674.641	672.796	608.429	630.797	521.489	537.173	481.456	508.115	455.584	439.897	362.031	378.156	910.678	1037.55	912.01	1042.58	963.605	1054.93
TPM4	800.803	760.719	718.765	706.441	938.936	923.138	896.667	1039.65	905.485	886.695	837.442	960.945	862.673	913.779	963.533	897.905	872.676	896.83	901.767	822.005	788.987	830.981	707.933	654.625	636.136	682.675	583.231	541.368	532.55	535.137	470.046	439.029	421.427	453.974	858.741	855.46	892.93	854.747	881.737	953.268
COL3A1	846.531	947.143	1319.57	1412.48	825.246	1121.24	1275.33	878.422	777.132	1010.02	1152.7	768.993	877.32	1084.56	658.517	601.038	839.634	911.953	594.272	530.428	690.938	625.782	432.937	347.49	498.934	432.215	528.412	441.598	493.024	463.725	699.157	530.249	617.207	541.138	1073.1	1142.26	951.267	1054.05	743.918	791.846
MICAL2	605.521	546.128	445.786	419.756	733.221	708.45	682	980.824	942.43	873.607	892.409	958.981	883.139	869.423	1021.93	978.213	903.536	1016.37	929.047	897.978	897.187	965.886	784.018	768.182	738.336	818.247	610.922	620.953	586.196	609.271	476.405	463.006	407.126	434.092	822.099	819.592	864.506	898.279	1033.3	1148.13
ZEB1	811.364	944.063	813.784	894.975	862.563	785.583	890.364	1122.31	1323.55	1069.98	1241.58	1004.21	968.083	987.253	877.727	937.983	919.458	831.369	690.895	836.561	795.282	750.922	557.007	571.195	579.039	614.852	416.527	380.729	362.538	427.112	286.96	288.603	279.854	277.629	1008.81	1146.16	943.985	1025.67	855.437	1021.87
CALU	723.735	726.679	662.452	648.832	811.815	758.875	730.806	855.915	784.73	711.661	680.025	812.779	714.145	740.089	865.788	771.275	749.76	716.86	874.798	758.193	706.589	744.608	808.699	717.554	648.341	692.043	787.496	710.027	704.604	702.521	825.479	718.248	725.622	701.383	703.548	696.284	703.669	677.689	727.778	718.073
ACTN1	775.294	736.241	746.253	719.241	1024.33	1084.24	1107.53	978.211	943.999	917.764	949.765	924.79	885.401	934.069	849.087	857.808	827.401	972.414	762.394	786.015	803.051	873.157	600.776	619.923	609.692	708.613	466.81	456.644	458.829	485.239	369.895	356.713	316.176	364.937	925.397	943.508	924.722	980.695	939.257	995.417
LMO7	698.341	624.63	520.214	548.607	568.984	602.493	614.824	930.886	1036.64	978.686	1110.37	815.369	833.231	875.294	871.917	1009.43	1056.54	1097.42	803.643	1098.11	1004.08	1044.39	626.389	680.306	685.026	787.201	482.011	487.053	501.757	549.653	360.396	357.235	362.495	373.005	940.61	991.487	744.674	884.911	696.812	798.64
THSD4	804.039	983.171	1115.31	1360.11	798.786	975.265	1254.16	519.17	700.197	730.655	985.67	497.725	639.495	667.371	536.461	708.445	807.146	783.767	519.523	778.43	787.513	734.338	484.163	554.103	631.927	635.353	643.009	519.558	719.235	748.466	552.284	485.247	632.984	609.393	725.924	835.111	590.441	730.627	650.449	741.492
IL6ST	499.627	548.08	521.2	510.495	538.599	545.063	565.458	636.442	609.942	602.847	631.005	725.798	704.944	798.842	787.09	738.598	828.754	802.852	744.738	800.571	826.471	899.801	854.598	810.609	833.872	922.81	836.89	757.264	777.248	926.672	758.557	704.826	808.81	879.097	572.069	638.48	709.046	766.77	759.571	883.082
PALM2AKAP2	590.952	701.986	651.815	688.589	779.008	760.407	827.974	703.547	859.558	795.225	883.191	745.805	782.031	828.888	717.05	769.814	802.965	815.145	698.457	830.757	862.652	926.614	644.322	789.806	771.654	877.362	543.473	609.943	642.848	691.699	445.038	532.29	541.316	592.068	776.276	901.176	773.777	827.021	661.775	752.687
MYLK	633.346	938.96	1218.06	1297.52	796.848	1057.85	1149.08	477.544	609.343	664.724	741.792	517.714	697.012	787.273	508.094	675.597	793.068	850.045	516.929	756.136	816.094	801.474	544.356	704.174	775.372	761.777	496.932	638.568	661.222	684.377	396.416	535.765	555.237	556.374	671.764	737.005	708.028	802.875	721.755	770.389
ZMIZ1	509.137	653.209	669.349	627.715	938.284	1061.54	996.332	928.618	1086.19	1091.7	1083.71	798.838	901.863	778.423	743.686	811.373	722.835	792.382	576.834	692.999	662.073	639.504	581.111	605.939	537.163	507.57	601.286	637.625	587.784	521.075	558.371	584.068	515.626	515.313	1079.75	970.461	879.331	856.613	726.336	698.72
CAPN2	807.389	877.505	896.751	886.466	933.189	984.071	989.937	956.221	870.648	879.659	877.216	874.92	870.158	895.648	830.722	830.425	802.197	831.589	759.425	724.659	703.981	735.264	619.997	586.689	578.688	557.867	487.952	474.68	450.72	419.724	391.221	379.649	358.318	339.184	920.909	908.783	949.779	900.221	929.034	908.822
TUBB	1073.71	1113.35	1155.73	997.536	1113.91	1134.57	1022.73	1165.62	1060.69	1127.6	993.465	1031.33	973.653	1017.3	830.381	773.439	638.77	731.543	734.176	604.896	510.775	518.658	482.298	439.294	367.134	379.492	328.17	299.204	255.869	245.665	227.714	191.736	166.419	168.565	1096.59	1047.31	1157.39	936.174	948.631	914.228
TEAD1	642.364	764.945	703.152	702.342	677.145	740.51	751.649	652.06	797.988	775.275	798.124	773.025	836.041	818.786	770.89	841.241	864.009	814.705	683.145	865.888	886.242	862.76	661.812	779.015	780.071	778.237	515.923	558.616	533.684	541.423	377.96	402.541	396.833	399.046	747.457	756.678	808.518	825.879	675.794	713.456
CCN1	342.568	204.438	260.6	238.444	546.433	661.869	655.834	558.586	500.646	484.044	496.519	430.055	447.301	493.529	546.873	520.996	638.801	692.304	744.3	714.526	761.937	841.546	756.896	894.385	1017.3	1130.65	756.578	1043.47	1155.27	1244.85	742.776	1012.11	1016.87	1187.59	507.328	529.289	437.826	445.597	394.94	355.328
ZFPM2	764.092	657.435	668.944	700.53	554	639.733	682.42	619.605	625.046	730.916	753.229	922.478	850.091	838.126	777.68	750.8	972.755	826.213	752.769	876.697	1047.35	983.733	700.831	722.906	888.514	879.199	526.962	446.211	519.961	612.835	351.168	329.478	384.726	382.226	696.817	733.598	722.462	813.844	612.123	678.028
RUNX1	455.706	410.057	374.289	335.309	684.495	629.833	662.743	561.256	738.219	693.129	739.487	587.296	542.988	499.897	612.174	602.272	574.192	548.052	668.427	731.477	761.653	809.388	924.601	984.29	970.933	1037.66	838.433	836.116	851.649	880.987	778.254	739.359	748.106	771.655	668.82	682.912	518.401	501.354	447.602	485.939
CORO1C	644.285	578.432	567.054	521.721	680.803	718.228	665.381	709.203	658.438	687.165	633.253	707.233	712.951	650.233	733.136	684.402	760.303	702.24	740.425	726.563	755.472	748.901	669.092	656.999	713.996	737.675	663.73	669.186	754.791	729.803	635.297	660.736	692.338	717.051	670.508	646.834	692.889	652.172	724.406	678.626
ENO1	913.251	885.115	1019.13	903.842	920.294	988.935	898.067	947.781	834.949	957.519	874.684	859.137	933.021	940.393	760.842	729.489	700.889	751.54	750.082	601.242	601.792	575.482	518.077	491.994	480.276	463.812	395.712	400.128	389.077	356.218	349.113	339.642	323.431	324.777	1007.59	944.138	1070.34	893.861	1051.75	915.018
MBNL1	678.237	654.23	595.4	576.208	1106.25	1125.54	1094.06	753.485	779.455	702.685	719.429	765.134	688.855	684.595	686.907	677.191	689.947	615.651	594.209	680.716	651.922	625.446	674.241	653.675	675.206	679.515	634.122	547.764	523.533	586.655	502.189	461.834	467.915	460.998	671.846	728.441	651.048	687.896	576.683	639.443
LGALS1	882.026	823.177	915.497	872.832	875.325	898.375	836.353	801.772	788.806	859.448	823.16	820.357	820.972	924.291	827.532	784.559	746.963	910.035	946.422	769.647	718.215	726.803	564.065	560.965	510.508	486.37	384.019	424.297	385.732	334.574	264.704	271.531	230.709	216.83	946.497	930.369	948.004	848.882	936.033	806.247
RAI14	587.634	646.655	494.748	500.27	580.794	536.549	558.223	747.155	912.207	787.176	892.181	726.545	732.248	700.676	764.966	835.795	828.631	785.874	709.676	844.238	823.749	830.686	655.154	692.046	682.01	726.947	562.931	555.156	562.833	585.683	476.832	454.102	469.686	473.352	773.58	846.336	703.382	742.7	844.345	945.206
ABL2	325.814	293.558	272.221	245.833	368.882	338.524	337.604	378.242	413.329	367.384	353.015	342.205	314.066	300.737	361.476	354.782	368.902	332.994	419.337	442.295	458.432	491.761	767.372	777.764	810.303	866.708	1219.13	1217.42	1289.38	1378.99	1676.63	1498.61	1577.21	1656.05	354.419	371.21	312.043	306.434	298.119	306.625
CHRM2	582.904	502.58	456.448	460.442	432.459	366.91	343.812	949.288	1067.18	986.069	1043.42	777.44	754.528	730.678	696.727	761.37	764.944	702.334	595.615	745.081	694.17	623.088	689.245	686.996	670.156	690.721	677.014	598.618	572.416	699.67	500.444	477.384	498.245	501.878	910.123	930.323	724.733	782.271	553.14	578.707
VEGFC	468.912	439.317	240.287	250.933	541.004	366.059	362.042	893.81	908.146	716.265	711.207	1029.85	847.629	934.911	1104.66	1060.51	895.145	917.675	988.265	993.052	846.887	940.757	713.837	716.432	590.683	722.171	525.558	442.227	355.166	460.809	363.188	303.371	238.302	256.162	634.999	707.882	833.523	929.204	643.238	829.092
UBR4	500.958	602.319	529.234	553.851	591.401	631.341	641.69	571.778	592.116	590.165	598.429	549.628	558.405	543.994	551.84	575.003	487.884	533.243	494.461	557.574	513.894	538.61	665.852	636.152	586.895	637.116	810.649	835.958	793.353	824.479	1041.45	1031.65	925.789	1010.2	567.396	585.693	541.866	569.489	530.531	556.771
SOX5	722.174	823.195	712.5	807.477	704.223	676.147	792.636	620.337	681.725	588.688	655.558	623.729	662.696	664.284	771.551	891.282	850.976	734.53	676.551	797.869	762.788	699.359	681.654	705.771	688.253	692.264	563.025	475.623	438.471	523.537	388.584	352.543	328.367	296.43	560.644	607.069	617.482	688.734	693.207	839.546
MAP4	608.051	724.405	775.357	762.525	664.834	714.872	720.676	705.471	750.246	752.922	753.627	691.12	715.115	703.935	665.763	701.86	644.733	664.196	625.365	652.494	620.052	615.386	597.402	601.494	571.042	571.241	597.778	568.053	578.257	535.202	586.831	537.72	526.509	521.652	712.544	710.799	705.939	705.11	677.109	673.483
MT-CO3	603.715	628.247	647.243	630.646	632.06	683.517	693.017	699.543	621.54	664.377	693.767	660.214	604.234	765.364	674.443	630.015	562.051	761.695	740.769	692.569	643.416	774.746	679.435	682.507	607.517	786.503	583.044	676.421	630.883	626.314	468.612	508.573	506.261	542.003	555.148	623.008	648.725	626.54	561.391	593.873
PLCB4	460.37	437.311	344.351	334.117	489.638	463.503	435.776	634.763	685.478	659.599	591.43	677.944	631.961	477.298	825.869	830.861	662.96	546.291	858.517	965.261	853.521	827.193	1004.24	1001.47	826.647	867.553	804.662	653.248	599.183	590.089	623.123	500.32	434.335	372.141	627.238	584.106	618.03	523.101	550.001	518.592
SYNE1	335.061	291.803	272.095	272.218	363.955	370.024	389.327	499.649	527.009	499.043	553.022	510.188	441.557	452.044	572.893	573.39	511.858	543.179	566.647	654.49	604.627	691.193	877.37	848.807	791.435	924.905	1028.06	938.821	970.284	1046.95	1006.28	967.757	962.743	983.947	492.856	559.206	434.224	490.919	411.801	448.789
ATP13A3	383.138	487.288	334.523	360.884	568.5	467.03	508.506	482.008	545.727	438.7	468.638	549.767	573.4	626.101	640.358	673.13	724.218	728.619	641.427	759.821	733.299	834.222	687.825	712.979	752.856	877.803	703.489	734.93	740.104	917.73	693.961	720.377	782.529	873.191	406.418	459.841	530.877	610.202	493.012	594.016
SFRP1	585.023	1000.79	921.662	1061.72	821.871	770.015	926.543	680.969	914.145	816.189	963.592	663.274	769.846	1011.79	639.56	796.172	745.734	877.43	586.678	778.983	619.372	679.828	417.223	491.131	448.36	467.89	296.363	362.17	306.68	331.788	212.942	253.461	217.885	217.802	846.349	1045.14	797.007	912.332	726.251	796.415
STARD13	586.632	670.023	647.445	731.42	467.438	417.846	464.812	363.128	532.854	447.937	474.498	572.086	593.417	528.626	662.687	666.981	719.116	635.522	679.676	785.861	827.265	797.434	778.158	856.101	812.688	873.394	669.858	669.448	655.381	722.221	563.567	572.21	560.426	581.082	438.346	493.725	552.045	528.814	632.484	731.995
MSN	672.389	583.571	576.579	536.856	706.828	693.345	637.932	841.03	712.271	673.556	635.443	820.218	697.758	694.265	830.175	725.979	656.812	673.062	808.768	649.454	624.419	646.365	660.747	610.083	528.745	586.488	559.704	537.75	496.484	495.672	514.364	475.126	421.427	448.355	666.041	644.897	723.193	658.227	811.195	828.948
HMGA1	668.201	664.902	818.862	735.83	708.315	841.87	755.991	837.269	717.039	850.993	732.659	770.123	839.796	829.6	776.7	725.884	701.135	792.288	841.018	642.33	702.336	702.895	576.405	564.807	530.639	534.059	392.999	423.143	407.281	354.663	254.041	244.469	242.183	228.284	844.146	773.363	958.706	738.435	985.917	906.071
F3	363.116	431.957	415.697	529.277	533.253	542.484	723.897	582.687	712.917	708.186	982.512	526.197	611.545	822.952	575.422	708.407	786.245	961.127	639.24	805.883	784.45	1046.74	425.168	628.599	667.49	933.612	318.815	505.769	510.434	746.457	248.729	423.347	417.672	639.468	693.214	988.803	583.393	823.708	478.695	593.346
AC098650.1	458.235	406.028	425.373	451.17	380.275	432.221	506.476	334.42	458.81	462.791	505.367	592.024	554.252	570.845	603.72	636.581	767.249	676.489	766.3	941.308	1002.1	1062.95	861.656	959.688	994.431	1083.48	629.164	569.416	616.025	688.2	436.12	432.035	463.823	462.546	450.677	503.573	490.028	574.859	391.546	456.54
FGF5	641.772	534.525	358.271	308.399	502.317	403.251	336.017	680.653	562.939	498.174	427.299	744.345	609.556	621.741	841.909	702.771	737.097	710.949	821.268	824.861	738.063	815.365	773.764	725.582	713.084	767.141	662.655	627.454	590.62	650.355	511.611	529.032	516.301	542.471	460.331	443.645	596.809	548.999	715.201	746.754
NCKAP5	573.016	825.899	768.106	926.771	770.405	773.786	1024.72	316.822	510.567	451.962	558.541	511.231	697.708	726.491	718.007	880.598	978.656	882.555	627.396	830.542	880.061	820.584	543.29	591.567	626.246	672.277	408.95	378.108	370.59	449.728	249.117	221.447	214.173	228.248	449.339	517.668	672.556	733.598	803.856	989.533
RGMB	614.703	515.007	460.616	427.955	543.142	520.495	421.631	826.561	680.14	706.941	603.579	820.879	708.028	691.243	807.437	675.729	662.13	679.445	826.799	678.996	684.757	745.366	728.353	661.833	619.442	690.17	554.418	517.985	495.803	547.709	412.507	402.975	383.165	405.421	660.01	621.118	736.791	663.293	796.327	845
CAMK2D	688.979	635.07	596.057	585.694	526.338	471.992	466.539	468.414	484.127	477.616	456.461	494.196	447.276	425.948	554.073	537.809	578.403	511.109	571.397	694.995	653.85	646.155	732.481	733.567	784.49	788.34	763.267	669.763	714.925	772.443	666.703	628.419	672.68	645.519	461.546	459.701	438.269	426.745	488.621	511.176
SEC61A1	514.295	509.689	535.878	539.597	529.144	544.673	538.266	591.313	506.26	518.24	534.387	547.264	510.587	569.161	532.906	492.873	477.587	535.947	573.803	501.04	503.005	525.687	634.113	600.026	596.364	620.951	736.044	772.364	749.347	747.948	872.434	867.719	811.131	843.692	515.047	542.218	527.771	533.803	584.997	581.864
LTBP1	712.648	931.332	854.535	929.464	834.483	741.775	927.593	593.553	791.59	626.938	772.603	673.929	695.868	771.926	602.49	725.58	670.398	673.094	517.679	627.098	605.591	589.625	452.601	549.053	507.772	530.312	345.617	374.753	346.036	389.656	278.119	289.732	270.996	273.09	651.837	824.26	735.304	893.975	731.341	832.752
AXL	637.699	616.966	717.704	612.866	616.207	721.196	618.045	683.854	627.03	706.565	594.987	611.283	697.335	574.558	631.677	637.758	648.944	588.957	667.614	630.169	646.308	619.132	599.222	605.896	620.564	552.356	511.292	547.449	556.878	480.833	451.009	483.987	458.17	456.459	708.88	621.164	688.008	577.982	650.279	537.562
HERC4	537.011	674.553	541.916	557.974	564.775	534.19	475.479	457.333	469.654	452.83	398.194	548.637	702.855	506.674	599.915	703.378	758.367	578.299	545.804	722.203	660.712	556.667	518.92	498.339	579.81	533.398	796.055	561.919	712.657	770.628	729.4	603.789	751.65	692.487	438.161	408.664	570.734	594.282	561.391	546.221
TNS3	606.08	627.209	776.494	752.586	585.237	720.053	751.299	639.442	712.656	735.143	757.923	541.858	622.611	612.633	506.248	600.982	683.615	682.683	492.367	669.231	758.364	692.709	514.748	617.981	683.764	619.922	385.375	474.365	474.651	477.528	296.42	363.359	364.646	350.818	719.337	680.742	608.372	673.652	655.518	658.987
RAB3B	645.796	648.643	554.094	521.34	642.767	606.993	560.977	800.939	750.8	669.241	626.595	814.743	633.751	616.431	794.472	701.67	599.027	596	694.864	662.352	585.46	623.383	660.702	605.982	521.38	577.817	544.455	483.225	434.501	475.973	422.627	362.578	334.442	337.671	638.148	642.564	641.756	615.001	751.236	757.232
QSOX1	521.473	524.05	698.579	784.882	486.949	613.901	658.122	515.61	488.188	594.942	655.359	498.785	591.428	687.488	511.762	527.676	613.935	712.427	620.896	618.531	698.594	729.918	577.826	587.466	670.086	657.691	497.915	554.055	600.09	552.763	472.411	504.794	473.947	468.057	623.244	662.143	595.53	669.044	606.991	615.378
TUBA1B	892.029	850.968	854.131	721.362	920.828	888.5	717.991	905.135	845.823	847.866	708.391	813.144	789.864	744.104	784.242	754.823	631.362	622.694	709.145	587.485	506.295	458.003	441.149	403.902	338.024	313.653	306.326	298.785	248.1	234.325	219.843	201.422	167.727	168.061	875.622	760.645	885.204	681.04	835.861	720.56
ARID5B	524.906	687.464	783.644	904.604	505.09	515.241	602.267	362.467	451.689	464.354	538.797	515.02	619.875	755.954	490.277	559.196	651.526	694.034	497.898	626.515	640.524	660.003	558.605	594.588	590.332	655.56	525.839	539.061	540.206	646.986	513.201	505.619	530.053	611.086	459.734	562.544	633.717	737.483	526.289	563.851
CDK6	588.406	530.711	505.258	493.048	469.994	435.067	441.728	578.553	619.832	508.135	483.318	546.551	443.82	396.658	676.904	592.784	570.227	489.54	663.114	686.827	664.115	666.191	760.18	756.313	711.33	714.786	664.526	626.982	620.108	659.752	555.967	545.365	578.228	576.004	492.362	496.409	423.861	385.194	553.48	587.079
FMN1	509.203	493.269	267.952	217.851	402.776	243.585	187.428	509.151	568.568	405.344	285.957	983.299	778.002	613.841	930.245	1016.3	719.669	618.543	705.613	925.769	604.571	580.618	667.272	764.384	580.933	606.107	637.49	690.105	547.294	618.862	484.78	553.835	452.348	462.33	389.579	331.678	713.561	651.296	720.652	725.536
SQSTM1	364.758	354.744	423.2	386.816	434.347	473.889	457.996	436.879	410.745	476.487	470.8	430.959	500.118	515.135	407.341	425.279	463.356	497.18	463.055	451.599	488.545	462.381	491.487	532.954	635.224	615.954	670.232	811.894	995.065	841.457	898.295	1016.28	1129.2	1137.92	513.771	512.511	590.31	504.782	445.736	394.177
MYO10	395.309	427.158	364.638	377.33	422.42	380.97	398.944	578.983	656.746	544.329	589.069	658.25	633.502	589.343	742.296	791.846	729.443	740.378	733.644	787.428	782.125	825.004	635.977	688.55	604.782	690.868	500.721	530.515	504.026	527.555	401.418	436.553	394.682	435.677	527.44	564.014	574.728	642.574	619.165	678.889
SLC7A11	362.442	354.189	355.694	307.374	427.815	480.724	464.205	507.328	491.91	509.843	495.125	729.9	653.992	647.966	668.246	676.963	569.828	484.226	495.867	583.83	483.725	443.65	570.546	535.889	478.943	470.021	865.843	679.934	625.155	697.985	983.751	794.482	796.281	784.225	498.126	515.288	728.152	643.108	379.605	366.284
COL6A1	756.996	693.516	725.284	810.004	692.363	697.601	785.26	866.953	716.993	718.291	771.124	756.895	656.927	772.164	734.367	658.954	566.231	742.422	672.489	549.897	550.868	595.981	490.466	472.14	405.573	449.667	333.923	340.517	311.103	317.531	220.968	220.665	189.03	212.472	698.134	775.463	698.24	764.904	779.062	905.473
CANX	424.12	453.373	464.936	450.407	450.316	462.481	445.299	466.634	441.445	447.56	427.925	441.754	444.665	465.944	470.932	425.469	486.5	439.674	523.773	467.721	527.56	520.342	631.316	603.35	647.149	659.344	738.991	752.913	837.302	789.616	855.49	830.058	920.052	890.767	438.819	439.725	466.276	419.242	481.262	456.851
TPM1	370.064	287.04	270.352	282.443	702.051	776.218	883.619	743.179	798.188	762.39	882.451	558.789	603.041	678.228	593.604	671.574	680.326	774.177	605.053	678.29	685.154	791.162	518.476	578.1	569.85	651.078	370.267	422.2	437.223	446.488	270.908	316.577	296.855	333.421	742.269	827.877	546.956	741.71	475.387	517.683
MAML2	389.265	443.489	476.078	477.412	448.295	494.176	590.947	497.553	711.979	711.777	826.147	502.54	560.37	523.618	495.357	565.799	643.719	567.357	542.21	695.087	767.778	719.521	604.593	715.957	720.519	740.284	507.457	488.363	508.506	558.66	394.284	398.457	409.278	422.458	692.391	768.509	528.972	571.926	382.765	424.079
PRKCA	498.642	540.004	582.187	580.593	511.17	574.009	576.008	453.257	550.572	549.309	562.268	468.766	485.546	407.968	488.864	511.318	546.099	476.46	484.18	622.554	641.091	595.602	618.931	688.55	727.253	698.877	570.088	579.902	589.939	599.032	501.957	514.263	537.393	524.75	549.322	535.73	442.106	427.126	468.112	456.444
DKK3	648.753	634.049	606.744	600.472	731.133	699.377	693.693	701.279	671.666	621.436	609.098	654.826	594.462	624.202	633.021	617.036	537.739	573.425	614.021	577.842	531.984	556.751	542.758	553.887	478.031	508.047	423.309	445.215	407.508	410.846	326.004	331.867	289.768	307.884	621.844	629.775	619.857	602.89	688.816	684.918
ATP2A2	334.749	374.925	370.701	381.977	390.247	397.973	404.195	403.764	385.982	377.17	384.111	393.153	391.898	402.961	416.136	394.082	425.365	429.299	499.898	494.837	553.136	547.828	662.078	655.272	713.855	676.576	755.315	803.61	840.591	822.146	867.664	919.497	936.884	926.75	371.711	383.905	389.225	387.175	447.899	451.684
SRGAP1	501.762	638.364	539.617	529.444	506.142	506.825	506.569	542.538	676.664	595.232	651.461	623.92	633.254	576.112	641.338	681.593	634.836	591.944	555.272	641.685	605.251	569.084	541.515	580.215	526.571	582.557	480.234	465.033	440.909	476.621	395.369	399.587	389.957	390.798	582.814	643.217	585.09	600.795	582.494	641.716
LAMC1	500.136	537.354	529.537	568.628	593.74	608.963	665.918	615.256	582.918	569.896	597.661	615.351	579.343	628.001	612.447	573.902	568.229	595.34	554.647	546.089	537.144	569.211	530.728	507.92	492.621	525.609	517.42	487.577	476.806	475.195	486.331	433.078	436.234	424.043	553.768	607.256	573.553	622.732	571.38	598.609
SEMA3A	605.308	661.052	504.374	499.888	437.053	352.997	344.909	404.123	375.569	353.282	287.237	697.239	657.225	622.626	700.555	612.823	690.992	590.435	659.208	646.998	695.021	710.008	673.531	666.796	687.762	767.325	531.405	495.965	492.117	585.488	354.89	356.757	366.08	385.323	318.642	313.429	622.467	574.897	666.716	717.307
FMN2	365.76	332.415	242.915	249.599	288.234	218.945	191.349	442.649	466.639	423.586	374.694	558.337	524.91	457.98	612.379	676.071	649.436	583.298	658.802	837.544	762.221	744.061	752.59	766.585	812.268	803.257	701.384	612.617	668.651	674.203	507.501	500.363	514.233	479.187	413.129	378.934	461.604	475.266	391.058	408.147
ANXA5	648.375	562.692	570.237	538.477	695.403	668.996	644.607	671.064	616.525	614.661	601.018	619.522	585.932	610.431	593.855	546.235	573.578	551.133	652.333	540.316	529.715	528.213	502.629	466.615	477.54	477.222	426.35	408.149	414.766	419.011	428.714	401.715	403.498	402.144	631.375	636.566	620.483	583.733	635.517	585.117
COL5A2	559.136	646.852	658.561	706.06	507.679	548.225	579.626	541.031	559.693	571.518	620.877	491.676	519.588	551.441	468.973	482.778	534.511	540.726	466.18	503.067	533.004	545.555	535.256	503.734	553.296	532.627	531.546	498.167	512.305	521.14	501.142	498.626	514.318	505.984	574.333	618.737	523.569	547.323	531.295	572.559
HSPA5	268.949	288.276	343.188	351.278	316.681	367.689	366.243	298.736	307.863	357.452	355.404	246.533	279.128	302.485	182.937	176.594	214.112	195.439	347.026	286.111	412.669	373.398	623.059	651.949	706.42	692.999	863.832	979.138	1076.1	990.049	1197.16	1284.55	1352.4	1283.33	366.256	365.819	340.676	328.714	399.139	372.05
SEPTIN9	585.302	724.494	866.106	844.302	629.37	739.075	724.153	623.438	614.464	708.765	669.385	619.366	731.601	685.718	577.359	621.343	627.766	653.6	524.085	535.004	561.756	519.079	417.844	419.44	432.929	375.083	319.657	326.1	334.297	283.769	253.46	254.677	246.275	226.123	721.663	677.171	753.522	701.226	781.841	727.115
ALCAM	602.548	606.67	471.96	465.137	456.213	387.124	364.539	657.399	639.797	547.861	502.295	679.491	502.629	493.465	659.041	582.878	520.126	455.521	657.177	660.141	578.598	567.443	657.595	628.426	561.643	552.319	561.06	486.109	461.438	444.932	472.218	430.645	410.163	366.45	525.566	547.655	518.897	487.72	530.976	561.196
LMNA	755.961	667.015	793.396	703.057	725.755	776.218	678.685	780.801	654.639	767.284	645.771	623.607	713.921	653.276	590.095	579.045	564.203	569.747	604.334	495.543	498.469	431.696	415.802	379.775	381.092	306.122	326.72	316.034	327.889	242.555	296.924	281.001	255.472	221.98	802.729	677.661	798.339	637.014	770.6	613.56
SACS	402.192	501.541	422.872	439.944	483.424	476.687	458.883	500.137	501.954	465.02	422.832	500.436	442.427	428.862	578.156	490.634	474.882	441.026	536.647	503.558	508.506	525.477	686.138	604.86	553.436	550.74	699.279	629.708	588.238	609.336	668.022	620.252	629.061	636.154	419.572	430.297	428.507	383.709	494.899	549.929
BACH1	380.083	389.125	382.499	402.809	509.65	547.033	571.34	468.041	521.764	504.139	536.265	386.165	388.168	376.693	451.543	448.487	473.775	432.537	457.243	484.519	502.665	492.519	585.949	568.778	591.665	631.275	719.673	628.24	643.699	766.481	725.832	625.899	656.481	693.567	502.387	515.474	364.559	387.822	424.93	471.754
DCN	779.121	793.201	980.174	955.682	648.798	812.121	802.252	689.997	620.571	772.901	805.094	672.851	659.836	736.657	487.542	432.282	542.595	524.597	477.898	436.706	490.586	438.262	407.235	332.816	404.17	371.079	310.255	229.633	250.879	257.459	229.149	178.14	186.752	183.873	815.203	869.112	753.496	828.545	771.724	711.327
HSPA8	666.591	679.191	615.233	557.783	740.605	677.704	606.725	774.758	722.069	687.628	626.823	832.542	689.577	733.419	691.646	562.403	507.678	535.79	607.646	436.951	406.034	410.439	430.895	393.241	324.206	367.993	330.088	295.797	262.561	278.844	396.765	329.999	340.094	338.896	692.473	682.375	777.692	700.654	851.577	939.609
CPED1	508.891	466.445	430.324	413.868	428.601	393.764	431.901	454.434	518.719	486.1	500.388	484.392	431.909	461.39	552.25	580.563	582.307	544.845	602.271	699.325	675.343	714.596	677.171	727.654	680.537	723.089	534.773	524.748	489.282	535.915	386.413	411.88	405.523	398.506	458.726	484.787	436.677	451.348	490.806	545.958
ANXA2	626.924	618.542	624.126	539.526	677.93	712.269	627.685	632.036	617.233	635.074	559.11	670.105	720.088	643.865	651.932	653.034	605.298	569.432	596.584	563.071	539.809	504.599	466.718	445.552	432.508	404.255	376.301	350.583	345.525	312.282	317.668	284.91	269.941	252.344	662.089	592.927	739.715	632.329	721.288	888.895
ZBTB20	401.781	435.055	423.023	448.787	381.912	411.619	461.404	316.09	375.692	356.554	381.494	353.608	323.341	340.754	380.569	417.651	412.456	365.724	427.681	516.241	536.974	552.079	674.019	757.392	706.701	786.724	725.005	748.09	681.24	800.049	674.536	738.013	748.908	783.253	346.761	367.196	325.876	337.321	362.489	394.368
DSEL	397.987	397.433	393.262	384.718	378.12	392.037	364.166	390.443	354.636	363.851	320.012	387.156	356.811	356.576	406.43	350.228	391.985	353.808	442.743	415.394	441.703	454.889	665.186	554.405	615.373	610.737	901.064	701.796	772.144	797.651	1070.45	775.543	912.374	841.891	337.333	344.606	365.603	327.038	400.666	380.183
GPR176	367.452	275.025	261.332	231.675	630.74	654.936	690.519	409.132	438.046	410.729	397.654	423.433	410.797	388.003	477.403	499.629	524.952	467.783	551.991	615.214	624.816	627.508	630.073	654.15	647.219	669.228	594.083	585.721	573.55	607.845	564.187	537.546	533.217	528.136	413.952	411.395	396.272	381.957	387.537	390.971
GNB1	487.866	538.984	535.727	514.738	567.865	579.993	558.923	569.108	566.461	554.087	545.084	553.244	560.544	541.728	565.306	564.907	545.945	534.375	543.304	524.071	511.115	503.21	498.234	491.433	482.38	469.58	468.587	447.679	449.699	424.844	471.636	420.871	407.97	398.398	567.355	540.234	545.598	538.411	559.482	543.877
SH3BP4	398.43	403.074	413.701	405.574	480.017	478.827	469.644	403.333	451.228	430.94	434.127	433.08	498.85	467.93	463.254	558.721	565.402	590.246	511.367	645.861	632.982	667.832	539.429	641.116	600.924	622.163	478.129	587.976	559.94	540.192	461.594	545.495	491.791	510.559	423.339	414.335	485.539	494.004	436.552	432.044
HSP90B1	253.953	278.033	286.698	305.682	274.252	294.861	311.368	291.185	281.439	285.672	300.751	263.915	276.567	315.608	272.639	258.8	316.895	294.793	391.712	386.743	489.849	482.88	653.156	664.811	758.537	733.634	794.839	850.533	967.732	917.341	930.399	980.745	1135.45	1077.77	294.351	300.968	276.597	280.193	308.893	323.489
SMAD3	428.045	646.261	715.936	740.716	617.911	672.377	718.505	396.343	525.994	548.325	575.1	540.381	757.661	654.614	517.117	665.103	774.319	755.596	488.898	681.084	764.546	685.3	333.636	433.424	477.049	461.607	233.873	284.105	278.099	287.463	149.044	180.311	176.712	180.523	598.377	569.194	697.561	743.043	661.69	737.64
CLIC4	523.969	504.156	480.272	471.382	608.74	613.585	648.996	605.682	569.721	535.816	552.709	613.056	544.604	585.307	615.591	537.43	594.97	563.364	587.772	526.098	525.008	553.384	500.054	440.33	476.278	484.092	448.053	386.706	385.335	417.262	402.542	344.334	346.717	347.072	515.747	589.38	534.584	579.01	531.464	575.381
TPT1	583.035	468.092	496.794	519.338	533.27	495.173	520.62	467.237	473.837	499.419	520.588	461.17	478.608	589.602	501.35	479.096	513.487	572.545	623.115	505.585	505.331	590.93	508.844	497.605	478.873	566.097	459.185	485.637	497.731	512.197	438.291	439.115	460.785	475.081	510.189	556.756	526.231	514.646	499.587	539.356
BIRC6	393.322	468.379	435.352	479.176	403.009	400.089	430.851	405.601	426.48	389.795	413.102	414.342	413.93	402.615	450.449	464.674	492.002	441.309	438.399	512.648	514.177	488.478	527.399	532.134	528.816	540.82	624.44	605.067	607.689	640.894	706.291	711.863	748.528	751.665	369.508	386.378	372.963	416.424	395.809	426.758
HUWE1	385.684	445.458	465.694	446.022	425.477	470.046	473.565	422.898	428.479	448.226	442.748	436.539	435.241	428.862	442.862	430.631	416.452	429.644	409.618	439.255	446.24	442.093	516.124	513.79	497.882	517.6	616.207	646.38	648.122	653.142	735.72	742.226	713.641	751.845	425.768	439.982	426.498	427.697	420.794	412.022
CADM1	476.303	567.437	501.19	544.388	633.997	509.622	629.109	290.209	409.761	273.598	323.91	218.409	210.745	238.185	262.386	338.88	347.202	306.332	492.367	603.545	649.938	622.078	686.493	889.767	841.658	777.428	593.615	703.421	618.237	640.052	410.491	536.286	493.057	465.788	263.967	279.452	197.849	219.371	325.458	357.96
NT5E	556.919	668.376	500.205	467.211	666.437	557.079	510.21	678.873	678.402	583.737	504.229	649.837	603.886	592.149	673.737	677.513	569.459	538.18	629.896	583.892	501.248	510.829	504.893	475.118	402.416	414.139	385.469	358.448	319.723	316.624	272.187	256.936	233.114	215.281	551.401	540.257	655.094	544.276	648.943	606.575
ATP2B4	591.166	670.954	606.188	533.972	596.797	577.657	480.824	666.571	604.19	579.046	480.843	743.823	661.577	545.526	732.567	689.62	576.497	532.803	608.646	600.29	490.53	474.714	496.636	454.832	367.625	353.59	386.591	347.28	281.161	263.097	282.036	251.289	200.842	179.227	549.075	496.175	662.428	566.709	787.949	743.86
SCN9A	460.732	439.334	453.694	411.294	350.341	379.632	352.379	414.501	462.563	455.639	449.206	448.029	404.381	356.878	453.616	438.791	422.63	354.406	461.305	499.044	479.698	454.299	719.43	630.886	600.222	584.173	757.326	605.958	572.303	572.01	690.006	583.2	579.578	507.173	444.089	450.903	391.339	358.877	358.82	345.234
ACTN4	564.918	490.905	492.879	443.972	584.252	581.038	547.416	616.82	544.651	554.608	523.604	577.075	544.53	532.101	575.65	557.677	498.672	572.922	580.928	523.979	504.877	526.782	466.451	459.839	432.157	450.512	400.717	414.545	413.973	382.787	345.779	353.152	326.047	334.754	561.673	522.732	566.61	535.022	562.091	554.02
PRKDC	478.389	581.404	533.15	509.637	528.927	512.638	496.182	534.988	559.97	509.64	506.761	522.303	507.23	511.207	538.967	552.516	512.596	521.296	469.274	533.407	495.803	494.876	471.6	492.684	448.992	452.202	441.458	447.575	421.912	451.542	392.578	427.865	405.65	427.537	486.948	509.104	494.048	489.205	481.431	499.359
ADAMTS1	191.306	195.359	173.161	172.326	238.221	163.679	143.99	198.028	213.163	216.498	167.574	279.177	324.336	349	290.001	287.492	313.453	327.398	395.244	370.56	388.738	393.855	602.551	541.241	564.098	559.116	960.468	928.65	1091.53	970.738	1291.49	1082.26	1176.41	1118.33	203.137	204.379	318.672	324.601	220.599	199.361
VPS13B	396.558	483.277	427.52	461.395	426.028	394.981	444.902	386.955	419.481	373.435	399.304	440.015	402.442	400.673	466.763	482.512	487.269	439.831	443.93	530.305	502.382	481.617	533.48	550.046	539.127	551.621	638.379	551.276	558.75	614.52	637.585	595.492	593.499	594.805	358.907	383.578	375.626	401.876	383.041	436.757
NIBAN2	562.471	584.323	597.7	589.341	563.605	568.074	541.931	591.385	534.869	531.502	497.174	556.147	574.146	555.477	578.703	550.941	518.682	555.284	606.49	496.311	510.604	489.867	511.685	475.895	439.452	406.276	388.883	399.184	362.651	321.873	325.888	314.448	256.948	254.469	542.076	516.875	598.375	550.408	751.575	723.383
COL5A1	481.608	510.727	599.19	650.858	456.848	555.79	591.553	568.979	537.391	656.385	688.959	525.05	574.892	563.485	510.281	505.663	531.376	587.668	473.711	471.099	525.746	532.296	411.851	419.008	440.715	412.595	328.357	357.137	365.26	335.546	306.734	360.232	331.868	327.586	661.348	672.434	530.381	615.039	568.178	611.909
GSE1	308.37	409.216	489.089	453.887	484.794	597.944	576.125	739.231	853.221	1110.55	1206.84	597.256	715.388	601.128	459.085	493.727	552.83	569.243	391.4	456.206	500.397	453.457	353.567	336.053	367.905	338.637	314.792	272.466	310.536	268.152	257.957	212.542	218.686	202.747	1174.52	1078.79	656.086	748.642	461.028	448.215
NAV1	606.014	802.029	801.733	930.465	610.879	636.62	706.578	690.485	858.404	802.175	894.116	569.583	618.433	604.841	501.76	563.788	487.423	534.469	384.369	432.13	404.276	383.879	306.869	316.155	295.657	294.107	225.266	223.079	197.006	190.648	161.839	154.292	139.21	123.615	772.097	831.377	615.472	693.913	697.852	795.171
P4HB	456.494	417.739	459.53	464.303	456.447	461.022	457.973	481.764	434.709	453.265	449.946	423.102	425.443	486.406	441.518	425.583	424.412	481.082	524.835	440.851	472.44	501.106	459.926	471.276	489.395	486.187	478.69	523.332	575.308	540.71	546.895	591.713	577.89	617.065	456.832	468.568	453.33	447.387	505.631	504.383
DOCK10	389.38	324.733	261.686	244.903	683.392	594.125	536.819	950.996	909.669	772.206	818.665	607.737	463.812	453.015	544.116	490.273	427.947	408.799	436.493	443.062	393.728	349.701	433.159	360.741	324.276	324.859	593.662	390.009	381.479	341.054	633.087	395.46	370.425	310.549	727.386	749.537	475.046	469.325	414.728	446.373
WDR1	524.397	461.664	471.53	474.099	686.867	725.55	727.071	597.615	548.373	553.218	544.942	571.165	587.051	632.469	557.946	552.554	539.859	626.875	547.085	518.759	510.604	524.93	403.062	404.377	395.402	415.939	302.678	325.68	319.439	313.384	254.429	249.856	224.423	242.583	560.891	575.565	599.498	615.001	615.941	615.665
SEC24D	367.682	355.622	326.236	332.353	466.987	465.497	480.054	414.285	373.847	358.378	361.55	432.715	363.749	383.815	407.409	370.514	371.73	360.348	391.119	388.094	397.414	394.992	554.077	536.752	497.321	530.238	687.726	661.689	637.688	658.132	766.622	754.302	733.257	750.404	343.694	347.197	360.878	375.444	369.255	404.415
COL4A1	402.701	364.611	284.929	275.96	724.234	611.274	756.434	619.304	775.84	584.229	708.277	506.868	500.391	528.755	533.066	673.965	578.219	627.787	473.055	627.651	568.844	585.711	344.467	478.873	418.76	470.939	252.676	346.127	320.857	364.253	189.988	276.136	229.022	305.003	596.401	691.36	464.371	570.936	522.132	614.397
NABP1	310.785	374.621	338.237	371.991	257.381	286.98	282.496	233.296	234.727	281.531	252.869	348.063	406.918	417.833	413.994	486.687	579.971	568.269	482.711	624.734	645.344	750.754	576.938	646.554	717.293	812.185	512.695	545.09	619.881	662.279	463.106	513.612	565.066	577.229	272.469	265.03	375.6	438.704	388.343	425.61
AFF3	533.003	591.074	600.251	616.751	461.124	506.168	524.915	444.745	534.622	538.509	625.827	455.885	493.13	445.094	447.761	619.427	548.988	506.392	394.806	605.111	531.53	488.352	408.7	483.362	480.977	456.17	383.27	379.943	359.759	385.897	286.727	300.374	271.966	259.295	534.171	564.947	451.503	497.127	478.886	479.935
PTPN14	432.464	436.111	470.974	465.256	418.845	479.776	465.442	469.678	476.283	486.187	476.888	484.358	480.15	468.427	487.565	457.482	515.639	491.301	460.555	491.244	533.685	541.135	476.395	494.411	525.028	504.373	433.6	448.518	466.541	442.275	394.012	401.455	413.074	401.171	468.01	477.903	466.041	463.002	444.188	458.334
LASP1	536.978	520.719	605.557	572.609	543.877	636.863	583.244	596.969	516.996	607.422	541.5	576.64	627.062	611.165	547.785	528.435	550.617	580.059	531.366	487.62	505.727	489.278	389.878	355.303	389.79	372.659	300.433	292.441	301.122	263.94	250.28	214.932	214.004	200.802	604.656	563.594	649.012	603.27	693.122	630.688
PDE5A	626.924	988.955	1122.89	1521.64	550.76	599.379	767.404	371.97	453.535	498.203	694.848	487.486	581.282	730.333	337.096	407.423	476.911	493.879	269.246	371.542	383.01	343.934	273.088	279.425	319.857	314.021	240.421	229.056	200.011	251.886	169.167	167.454	161.273	157.868	503.437	643.847	565.174	723.544	546.184	612.029
BDNF	348.612	331.412	364.966	399.925	303.134	356.305	351.001	382.721	414.329	537.322	587.476	312.812	398.861	420.574	350.767	361.898	540.689	519.881	413.837	514.06	572.077	625.572	463.788	479.218	644.343	672.24	462.226	462.883	627.253	640.765	399.402	436.944	546.758	549.855	538.865	578.412	378.366	399.286	267.683	266.604
ZFAND3	364.758	440.015	430.35	443.9	380.442	393.959	421.818	451.003	527.839	485.231	528.355	440.885	448.519	411.638	438.032	465.794	473.253	432.977	398.868	488.112	493.649	467.39	457.529	488.886	526.01	526.123	540.76	469.594	490.869	517.187	514.752	450.105	488.205	453.326	496.17	508.333	407.156	438.514	386.732	423.528
PALLD	382.563	369.034	388.361	427.883	620.951	685.39	838.197	445.692	501.384	478.571	607.249	406.485	382.449	485.198	392.645	413.438	469.964	511.8	402.962	489.831	512.816	528.508	417.4	468.601	460.355	492.873	384.112	411.19	386.639	436.638	350.393	350.589	357.77	381.757	473.279	567.024	396.142	488.329	400.539	474.146
AMOTL2	313.413	239.069	239.201	212.154	315.412	310.818	295.263	353.783	347.33	336.054	323.796	263.22	280.943	285.433	338.737	348.482	376.832	395.185	433.243	448.406	487.411	516.469	577.116	610.946	620.354	621.502	590.762	717.472	777.191	707.381	644.215	764.727	709.718	767.297	351.496	346.847	286.411	275.623	293.898	283.062
BNC2	644.663	681.501	789.985	833.457	561.617	659.85	731.529	415.534	459.872	458.448	489.435	348.341	354.897	300.737	356.008	360.247	395.09	311.803	351.401	415.179	460.02	359.213	458.683	476.197	552.735	465.832	406.845	364.372	405.466	393.933	295.257	296.378	350.134	308.424	446.93	419.072	317.42	295.656	502.704	574.09
ITGA2	277.572	466.122	261.636	284.159	365.826	233.953	223.093	616.562	571.152	454.712	458.367	877.284	714.294	763.314	918.01	720.855	627.981	660.077	689.458	526.651	500.397	571.399	596.47	442.79	367.204	441.51	406.704	268.692	223.545	274.891	263.502	150.209	127.483	121.922	397.978	453.073	752.713	752.869	752.148	875.021
MAP4K4	491.069	547.436	466.629	465.042	464.849	457.008	445.532	652.002	609.65	534.947	514.443	727.692	666.127	626.943	646.441	603.809	533.589	513.058	489.992	460.198	450.38	430.854	425.834	387.717	366.011	376.773	325.831	285.521	271.18	269.772	271.799	231.438	221.766	216.722	510.93	492.115	658.357	631.415	678.594	714.939
ADAM9	495.274	494.218	495.557	510.829	466.068	488.241	516.325	458.898	448.644	451.267	466.589	443.648	453.667	487.184	457.262	441.732	476.327	450.867	440.118	460.812	472.95	461.665	469.115	443.783	459.654	454.406	436.64	409.512	425.881	425.816	406.73	385.947	407.506	380.641	453.044	483.574	466.563	459.384	457.104	457.186
MT-ND4	200.882	315.852	354.709	322.843	247.592	361.559	359.941	332.869	283.669	370.713	361.72	313.264	341.295	379.304	382.87	349.241	353.411	483.755	406.743	497.232	499.66	668.674	600.11	651.82	661.107	766.406	532.107	708.821	669.445	627.48	453.18	491.98	523.134	570.133	246.613	300.874	364.141	308.757	292.774	304.472
PRRC2C	317.092	378.667	351.728	353.662	383.566	369.708	375.79	388.534	399.133	386.291	380.043	409.475	375.014	406.846	420.989	415.563	390.387	417.225	390.9	434.74	409.323	459.14	491.354	502.18	455.164	544.126	554.465	575.917	580.299	618.278	571.205	617.125	628.681	682.114	346.206	363.905	380.481	393.878	332.754	363.103
EEF1A1	509.104	572.612	641.482	593.965	536.511	595.73	563.031	567.342	529.993	568.564	572.596	544.865	551.965	619.863	516.615	498.965	522.985	540.192	488.086	468.397	441.76	432.79	343.18	358.885	355.981	358.367	289.16	288.771	286.265	294.915	255.786	244.165	241.888	233.794	601.794	622.284	607.902	589.445	607.457	1960.5
LOXL2	542.924	581.404	595.603	614.034	560.498	596.533	659.126	664.002	638.781	646.106	690.011	631.273	661.925	684.79	579.022	613.753	568.352	641.715	460.461	471.161	463.99	473.788	318.898	300.229	284.013	307.738	196.359	171.229	167.46	175.29	122.95	91.2199	83.526	76.4668	699.513	700.694	704.217	735.007	695.094	725.416
MED13L	396.065	410.809	376.158	379.475	385.069	401.791	397.217	492.787	487.895	447.271	473.332	461.031	420.893	392.19	477.198	452.586	465.292	415.873	444.524	474.201	477.373	463.77	500.854	490.483	506.861	499.928	500.066	471.324	464.67	475.065	462.602	441.895	449.902	434.38	443.431	447.216	390.686	401.837	420.582	451.421
AC008695.1	363.822	388.426	331.567	312.546	463.696	390.918	381.695	366.085	418.482	329.597	328.007	342.622	317.522	300.607	320.236	341.897	337.981	288.159	323.651	383.918	374.05	355.425	521.451	536.968	542.564	543.428	700.495	616.287	640.24	641.737	742.738	659.998	699.425	682.438	316.583	323.324	315.07	306.053	275.637	288.612
CCBE1	481.855	451.744	528.552	530.016	317.466	354.067	399.971	251.827	283.515	318.739	297.792	352.808	415.298	342.999	440.128	509.174	550.125	479.322	500.648	636.28	671.487	662.487	487.093	529.587	579.53	572.968	438.885	398.03	478.393	515.567	308.014	335.342	386.202	386.98	322.306	292.8	374.686	379.062	410.38	443.67
TAGLN	863.055	532.305	520.366	487.78	741.373	665.152	568.446	756.155	661.683	684.356	591.402	693.78	633.328	672.271	601.738	542.003	475.005	578.802	577.553	394.113	374.22	418.437	327.688	285.64	280.997	305.13	175.732	156.025	134.343	164.144	101.081	81.8808	57.7511	71.4602	703.301	663.053	721.287	694.789	754.523	749.577
IGF2BP2	340.81	362.963	399.426	407.195	352.312	407.508	439.627	328.161	408.038	386.957	411.964	348.359	393.689	345.071	362.752	399.282	452.813	382.923	412.4	501.132	556.255	533.895	552.035	600.674	663.352	671.506	503.715	460.524	517.579	524.963	441.587	413.27	425.645	416.443	382.848	386.308	367.56	383.366	328.385	355.137
PARD3B	472.476	487.091	461.425	489.735	398.75	412.689	450.994	328.262	393.796	368.889	412.533	361.517	363.326	331.991	417.822	468.849	516.899	417.665	448.305	592.336	626.006	550.311	526.955	613.708	662.3	632.561	396.929	393.889	420.607	460.29	280.097	311.017	327.101	318.545	352.958	390.205	305.596	355.145	425.693	495.269
SLC8A1	597.719	478.335	360.191	362.194	474.371	380.459	359.614	314.898	314.6	267.199	258.559	588.269	433.649	361.734	614.429	599.539	527.134	430.493	583.022	636.526	562.266	498.58	530.906	530.191	486.449	477.92	484.257	427.809	409.096	416.484	338.722	340.164	315.121	266.751	254.415	249.161	393.845	375.482	500.053	521.439
AGO2	290.68	366.133	293.519	294.909	399.101	370.243	378.614	368.697	424.649	394.341	382.802	465.811	500.839	505.379	494.947	540.807	532.144	596.126	487.18	558.158	558.183	622.415	419.93	483.621	474.033	521.164	385.282	434.101	406.147	477.787	346.515	391.855	347.983	412.013	369.447	391.512	466.407	523.139	427.708	500.388
NFAT5	326.98	409.914	382.853	415.442	349.823	365.402	391.475	390.056	402.563	377.315	398.45	393.361	358.303	374.081	393.123	385.998	386.698	378.521	377.588	430.84	429.851	469.747	518.654	485.347	496.62	541.738	587.02	507.709	506.521	553.346	579.58	502.361	522.249	521.796	355.634	377.184	344.461	380.015	329.678	378.413
CDH2	329.953	202.898	198.501	162.983	360.547	364.794	333.169	689.681	635.905	659.512	692.117	602.366	457.596	428.085	598.275	458.127	523.446	458.696	584.772	476.657	524.895	511.039	504.804	399.715	443.029	456.537	452.824	345.341	388.794	388.749	350.315	303.98	323.769	291.676	630.264	709.585	415.248	409.797	328.915	319.494
CTSB	533.973	490.601	469.206	467.902	496.671	455.184	455.662	577.648	495.94	452.251	459.391	540.137	447.997	503.847	549.562	506.688	436.83	473.788	608.896	496.618	429.114	457.498	474.397	452.717	358.085	374.973	375.085	378.16	305.829	305.219	305.106	289.645	228.389	232.318	459.961	484.974	491.516	474.161	514.879	489.886
CAV1	547.573	676.165	695.977	641.11	584.569	656.517	607.379	637.375	604.19	635.769	601.047	592.98	557.883	564.478	486.335	443.193	455.887	439.674	409.275	404.247	389.248	361.486	314.193	291.424	295.447	276.876	256.09	226.592	228.139	216.504	190.182	188.738	182.956	171.267	640.371	637.756	609.103	536.164	517.678	487.59
NF1	382.826	432.1	401.498	414.822	370.987	364.38	384.426	379.735	414.821	378.792	391.565	409.197	412.712	380.297	413.288	443.212	464.339	407.793	432.68	507.335	513.043	490.877	492.331	508.87	521.03	507.68	486.221	443.066	463.366	476.426	443.526	420.871	441.718	426.924	367.614	373.38	372.337	397.191	350.824	373.341
BCAT1	515.067	473.661	509.325	485.039	428.083	454.186	430.477	477.529	440.522	444.028	410.968	489.52	456.029	430.524	462.479	415.374	429.545	365.599	404.712	403.264	404.559	362.076	488.957	460.486	418.409	393.931	486.642	450.091	409.096	407.736	430.304	397.458	405.818	369.799	426.777	412.211	445.525	407.36	463.828	430.777
SRRM2	320.475	383.592	386.617	379.236	382.647	401.694	409.541	403.778	405.47	427.147	415.208	408.327	381.181	424.588	364.711	340.645	324.518	392.921	314.089	321.979	338.777	384.679	395.56	405.844	391.193	444.633	506.568	540.476	581.66	561.317	622.735	640.494	642.391	692.271	388.735	406.867	396.742	407.969	343.995	360.472
CTIF	342.173	401.14	450.005	432.293	366.878	433.924	443.222	363.96	474.022	529.156	562.581	312.012	366.236	329.315	343.248	384.12	402.497	396.694	348.119	437.811	494.783	483.511	471.734	523.329	555.751	528.548	434.769	450.143	486.616	449.857	415.493	413.357	409.067	407.619	545.37	528.403	339.632	345.433	383.635	390.708
SPTBN1	441.498	546.182	604.672	584.788	478.597	524.581	524.682	505.419	536.53	535.468	534.757	482.811	499.745	521.783	458.674	477.028	447.619	474.825	398.369	438.518	426.619	431.065	365.819	385.041	367.484	360.938	315.541	324.37	316.264	287.333	262.998	270.532	259.099	248.886	530.054	520.888	528.11	498.117	465.991	442.283
PTK2	383.04	465.89	439.647	475.029	424.775	436.113	466.983	437.582	510.705	474.025	511.826	433.514	456.949	416.926	433.27	458.165	465.2	419.709	382.744	447.054	428.774	411.534	383.886	393.327	418.69	408.811	433.927	370.978	394.295	419.854	414.95	371.309	402.275	394.076	457.038	469.619	413.342	431.506	391.101	426.112
ARHGAP22	533.283	585.755	471.202	431.649	411.128	413.443	351.608	508.577	497.17	449.008	370.853	761.084	664.611	519.28	812.062	717.648	572.932	543.242	535.773	499.075	449.076	433.211	408.167	412.275	346.722	356.934	282.378	269.268	228.932	216.375	158.388	141.825	111.199	110.432	396.846	330.488	646.768	531.899	865.554	904.038
TRHDE	481.198	471.978	375.173	376.209	417.225	348.813	330.578	502.663	522.472	434.154	411.025	538.295	429.795	401.407	600.052	516.651	481.152	410.277	531.398	536.232	496.03	441.966	548.129	502.223	445.064	445.993	453.198	363.428	313.145	335.416	328.873	274.746	251.211	232.642	409.176	409.458	410.419	375.216	492.927	524.19
EPG5	296.577	318.86	317.116	326.776	268.172	289.729	289.941	279.343	301.034	293.258	297.963	280.811	283.057	266.072	306.451	328.196	334.723	317.211	345.026	399.395	398.945	426.476	520.385	519.487	532.814	596.114	620.604	634.584	649.653	716.907	686.012	654.612	687.318	734.268	286.714	300.244	275.683	293.828	303.994	324.853
HDAC9	202.607	137.342	127.66	105.612	279.982	231.812	239.548	218.396	220.992	212.126	175.739	262.838	223.675	205.938	270.475	270.736	301.957	247.883	385.056	436.061	463.99	454.341	756.984	748.63	768.919	808.327	827.02	717.734	711.863	752.03	759.371	666.731	663.104	622.323	203.034	174.765	224.159	211.868	167.257	158.073
CHD2	260.868	296.548	314.488	326.871	303.084	314.15	343.952	273.501	296.081	280.489	315.033	235.478	251.228	248.437	248.989	274.778	283.884	262.849	256.027	306.072	308.722	308.998	464.32	473.046	461.688	473.217	684.031	699.542	702.789	713.797	838.934	848.606	884.363	895.558	274.589	284.656	241.151	261.265	241.617	239.405
ETS1	237.593	188.626	183.999	149.778	345.029	337.113	327.334	315.286	328.15	316.683	289.371	311.439	291.735	281.116	342.063	320.663	371.453	336.767	421.462	435.907	473.63	522.446	535.789	568.346	591.735	638.108	564.101	601.45	626.119	650.161	586.753	613.128	625.306	684.527	316.748	311.982	289.178	263.55	238.669	242.252
CSDE1	388.214	427.677	453.315	436.13	421.785	446.086	441.868	455.539	428.556	435.689	438.736	423.746	429.944	455.972	431.31	411.654	434.094	419.457	423.868	400.408	416.865	413.091	428.631	384.177	402.556	403.778	426.022	400.39	410.627	417.391	433.987	401.542	431.973	411.833	440.734	446.119	443.333	423.927	426.754	408.171
JMJD1C	313.889	361.728	333.007	331.734	354.082	327.675	355.179	361.477	439.63	363.648	417.484	308.536	304.765	279.217	315.611	344.782	347.386	296.554	317.245	373.6	373.823	365.106	479.324	469.205	475.015	501.177	617.33	548.655	563.797	604.67	634.405	595.188	638.13	669.147	347.77	376.32	278.816	297.217	297.758	328.058
CDH4	328.606	299.682	323.962	325.584	267.704	308.215	303.736	357.745	346.469	524.436	509.606	541.858	617.414	505.897	558.926	508.984	630.717	623.134	580.178	613.955	752.41	783.838	430.895	443.006	525.168	557.353	260.721	240.328	291.312	289.731	177.736	156.594	172.156	154.806	525.134	494.052	526.127	558.52	366.434	377.575
FOXN3	315.794	328.834	345.942	340.886	365.859	373.526	389.537	372.731	506.983	478.195	558.655	320.13	331.621	301.708	380.114	396.986	419.925	382.2	402.9	457.065	507.542	487.257	511.063	524.839	556.031	528.438	488.56	438.138	470.908	472.992	416.695	358.755	396.453	383.702	465.622	497.272	303.742	310.166	309.975	300.716
CBX5	451.271	497.226	464.861	391.821	452.404	461.24	386.993	511.677	446.367	446.894	353.47	505.303	425.269	364.994	496.018	417.309	395.674	332.051	440.243	399.518	381.536	352.942	476.173	418.965	383.407	363.547	458.156	420.155	400.93	370.669	455.817	395.286	394.85	374.266	414.796	366.029	400.474	322.011	404.081	367.002
PDGFRA	418.831	590.841	587.265	687.683	412.915	446.184	504.678	492.084	555.479	568.014	640.251	511.404	582.7	615.352	462.16	493.803	514.471	496.583	385.775	419.908	430.135	408.04	330.751	327.334	330.589	318.136	256.465	251.862	226.494	232.446	199.526	189.477	176.459	170.618	556.342	635.353	601.795	630.844	447.581	451.277
CREB3L2	318.57	342.21	273.03	240.756	392.82	341.953	315.757	356.223	384.936	319.144	286.44	392.162	348.307	292.06	415.429	402.735	375.572	323.845	432.243	433.911	414.937	398.022	511.951	505.115	475.226	455.104	589.219	550.542	536.576	514.724	625.022	566.606	525.286	535.663	308.39	285.076	333.054	293.637	371.97	356.907
NEDD4	269.935	279.699	250.545	252.84	324.215	318.967	332.095	318.228	343.546	314.367	327.807	324.719	305.984	304.492	339.967	350.209	364.875	338.968	362.244	415.24	425.201	438.01	532.104	526.307	544.388	555.001	623.645	560.556	579.448	595.468	614.476	547.102	564.138	553.42	294.042	316.019	317.263	313.365	284.078	307.988
LTBP2	443.534	396.896	330.708	364.769	473.151	423.659	455.802	908.307	902.67	891.415	1067.86	667.393	531.201	558.693	586.746	518.928	386.606	473.222	464.524	392.393	332.88	357.824	345.799	293.15	236.035	255.64	208.614	176.733	140.41	131.354	122.407	94.9122	66.0615	60.5467	870.599	964.86	534.845	609.288	545.187	583.06
MAP1A	410.733	496.868	529.259	549.632	521.21	535.187	562.681	503.467	525.425	516.329	505.623	473.685	444.939	477.233	404.812	379.755	317.695	371.258	339.088	309.388	281.161	294.813	337.365	296.905	259.252	276.178	378.078	361.017	320.063	298.35	485.129	446.413	400.377	407.186	493.535	508.24	516.339	450.282	547.117	550.479
EIF4G1	367.206	384.236	390.837	369.107	410.677	412.178	375.79	434.84	416.621	418.229	382.489	406.554	391.401	389.427	391.187	372.013	340.747	368.963	379.025	342.553	350.913	359.971	412.606	396.996	376.533	389.265	429.811	470.8	495.803	451.024	515.062	538.675	532.626	539.265	411.009	382.038	430.569	391.745	490.573	473.309
CD59	486.454	529.762	443.639	419.684	533.22	453.943	432.111	553.29	518.811	443.912	414.61	550.462	498.949	505.336	586.085	544.204	494.092	483.126	548.647	483.813	437.847	442.261	386.46	365.445	345.74	340.033	277.139	268.534	242.259	259.727	196.773	178.4	164.394	165.54	454.485	445.372	505.428	467.877	615.771	571.841
ABCC4	469.782	682.826	632.135	821.635	650.719	549.538	799.685	344.855	470.838	364.141	486.078	344.621	457.621	517.574	346.917	483.689	497.105	498.941	306.026	419.662	408.926	379.881	265.764	310.544	331.711	328.497	240.468	243.631	239.65	272.169	198.79	195.775	201.222	198.028	349.273	426.867	414.491	557.987	489.385	581.768
FARP1	417.402	506.985	501.569	499.96	454.877	471.943	510.023	409.735	488.049	458.882	487.273	402.956	433.997	425.819	421.581	461.24	483.304	465.739	393.587	474.047	485.312	474.798	365.064	406.492	421.285	420.825	302.444	319.232	316.547	324.206	224.651	235.869	231.511	241.394	449.174	458.861	401.362	430.325	419.245	441.589
TRAM2	390.119	366.24	442.325	466.996	325.785	412.324	405.409	361.104	349.437	399.35	393.614	368.731	401.522	412.005	386.038	389.926	425.642	441.592	412.837	458.724	477.884	501.485	461.79	469.032	464.985	474.687	386.591	425.869	418.339	399.441	344.693	370.787	356.336	371.528	387.212	395.223	381.734	396.163	437.422	432.308
AC058822.1	404.212	553.757	537.647	625.76	365.508	389.97	422.962	463.649	524.071	532.428	586.736	491.832	558.902	562.513	439.262	488.831	494.031	480.862	368.588	413.92	423.387	404.673	336.699	343.002	347.423	341.65	286.12	283.686	274.866	271.457	230.7	229.353	230.118	218.199	522.931	569.498	567.889	580.305	436.913	439.651
TRIP12	353.573	412.188	381.666	380.69	429.503	425.605	428.447	398.998	409.33	379.342	375.234	409.144	395.106	403.306	427.46	428.164	431.758	410.654	405.837	439.869	426.676	418.521	415.935	413.915	399.19	406.166	427.379	401.648	395.883	413.179	419.176	413.921	414.677	419.288	366.112	386.238	381.499	410.254	373.476	388.914
MT-CO2	263.299	358.003	421.255	394.276	304.805	444.554	426.766	376.42	333.826	449.848	453.53	350.757	414.651	491.522	354.139	341.669	362.078	507.461	382.181	406.151	443.008	556.92	398.312	445.207	489.886	581.785	329.714	475.414	465.01	457.439	304.291	316.186	378.609	413.814	334.307	394.919	470.557	393.002	355.957	356.357
ABCC1	300.289	402.465	481.383	491.165	405.582	493.495	531.917	394.032	470.3	514.215	580.164	362.821	460.605	452.411	344.729	390.249	422.322	441.466	330.87	411.433	425.598	400.127	335.589	370.797	389.86	374.496	338.273	376.325	359.986	354.274	362.8	381.386	364.14	373.581	532.298	543.991	432.631	506.953	357.441	340.617
TCF12	395.556	478.299	461.374	477.698	375.247	399.456	400.601	439.563	475.775	461.227	470.43	421.468	407.664	373.8	429.009	424.482	441.533	383.269	395.775	446.87	463.366	409.555	430.318	412.621	426.265	407.048	411.335	346.18	351.253	366.003	348.842	310.278	323.094	316.276	450.512	455.08	380.82	391.212	364.356	387.216
PLAU	356.677	517.156	360.57	426.954	448.462	330.399	410.568	359.568	413.252	321.808	393.983	373.111	461.251	589.278	540.357	608.838	622.48	757.451	612.521	563.685	601.792	712.366	366.529	407.355	416.655	458.154	198.979	247.196	220.766	260.246	110.736	137.221	120.649	120.985	312.363	401.01	488.488	534.069	723.239	858.276
GOLGA4	261.738	296.065	279.396	284.827	318.419	294.521	312.582	265.98	286.437	254.806	260.693	246.203	249.014	247.574	271.158	274.133	305.554	266.244	297.433	340.926	361.971	351.216	492.641	513.272	529.377	532.259	641.559	612.669	629.352	650.939	682.251	714.209	766.963	740.031	245.214	250.445	236.479	244.241	260.43	256.39
SEC31A	341.812	390.002	372.773	384.242	391.45	401.646	407.86	389.553	364.956	358.842	369.061	383.975	358.975	375.203	357.17	352.239	337.059	346.734	342.307	336.995	337.53	339.851	406.081	379.861	371.763	403.19	506.521	462.149	466.144	503.902	583.729	546.929	576.161	582.991	341.224	371.653	342.503	387.784	359.965	369.514
AC093512.2	553.683	457.062	507.405	482.727	505.29	511.325	479.26	532.835	469.177	505.702	485.85	493.483	492.608	529.446	462.115	442.643	419.802	501.865	526.054	409.59	397.527	406.23	337.587	333.765	317.822	318.871	253.471	275.822	270.954	240.805	230.157	238.171	212.401	218.091	522.993	517.015	574.101	502.763	580.988	527.754
CACNA1C	391.778	403.987	406.475	411.127	392.903	421.275	441.401	479.194	555.187	652.65	754.281	540.381	598.515	552.844	421.946	475.756	478.54	507.178	361.025	470.27	483.781	462.381	313.66	348.181	363.837	384.636	249.074	231.468	257.06	258.367	190.337	175.794	185.656	168.169	650.417	655.142	561.181	614.62	395.427	407.429
ALDOA	550.496	452.782	504.753	480.225	503.303	509.379	478.093	530.309	467.377	503.212	483.574	491.571	489.599	526.856	459.29	440.233	417.404	497.998	523.523	406.704	394.635	402.526	335.145	331.693	316.42	316.776	252.536	274.406	270.443	239.963	229.382	237.346	211.979	217.046	520.976	515.171	571.491	499.602	578.697	524.716
DOCK1	397.1	468.271	490.504	515.047	421	444.481	468.687	403.965	477.944	475.56	507.046	469.809	483.631	451.159	438.647	485.453	482.013	468.474	379.9	475.798	465.861	449.711	349.838	366.05	376.182	371.373	313.109	297.684	295.282	303.858	235.198	234.783	232.101	225.582	465.169	467.565	442.472	484.406	421.875	444.962
ARHGEF12	365.415	440.301	419.612	426.072	436.452	431.175	448.17	404.223	434.632	401.551	406.559	406.103	398.14	416.926	392.691	414.064	412.978	397.134	367.275	420.829	404.616	405.978	397.336	398.334	410.833	399.553	394.683	367.36	375.184	378.121	388.506	360.71	368.443	364.865	387.253	401.22	406.582	401.723	394.791	401.999
TCF4	297.151	280.039	238.847	239.159	345.229	327.432	325.21	534.773	561.124	486.158	517.999	472.294	390.431	359.209	503.423	475.035	420.755	371.384	464.305	452.06	433.991	415.953	522.116	497.734	446.326	435.301	450.251	396.772	352.103	372.548	347.407	310.061	291.624	278.169	455.452	465.838	345.4	356.554	308.321	323.441
PEAK1	300.338	336.247	326.64	357.547	296.068	290.167	324.299	330.903	391.811	354.006	399.645	292.283	281.068	290.096	304.287	325.084	335.891	317.934	337.682	406.704	417.659	415.322	488.913	524.796	512.121	541.665	519.057	506.503	507.825	529.953	507.501	489.069	489.133	494.675	356.704	386.448	272.656	285.677	264.12	283.134
ERBIN	352.686	317.517	298.319	290.666	382.68	353.605	379.151	382.707	410.161	361.882	372.076	387.869	364.843	344.294	407.341	424.672	436.861	379.37	399.9	469.41	458.659	456.236	472.621	468.298	480.206	494.233	440.522	390.271	412.498	441.887	371.95	360.362	385.317	393.716	343.838	360.172	331.358	356.021	287.62	297.774
SLIT2	279.166	239.66	240.01	217.231	228.282	252.999	248.395	215.152	220.392	255.674	226.466	321.346	261.274	221.414	302.829	240.791	326.147	256.372	472.211	431.178	538.675	526.529	680.101	607.191	695.478	725.514	651.569	533.923	606.782	587.692	553.06	444.632	487.657	435.857	239.779	222.978	260.545	211.373	251.395	244.142
UBR5	285.424	338.808	316.61	329.35	368.732	380.021	379.221	318.645	333.703	307.996	317.423	297.081	306.506	283.253	299.525	329.05	322.858	284.826	293.089	341.878	344.562	322.846	435.112	436.532	456.637	442.392	565.176	533.556	548.655	554.967	627.426	587.891	627.837	607.088	303.079	299.801	287.011	286.325	306.666	320.475
PICALM	334.109	321.546	285.157	287.353	511.07	534.214	599.233	391.994	371.186	341.15	369.118	417.401	392.744	395.255	442.816	428.695	451.891	426.815	425.993	436.675	415.617	444.997	417.711	383.055	405.292	424.83	410.119	367.098	351.48	378.704	349.772	311.277	321.406	329.063	326.629	352.867	354.118	425.184	337.632	372.432
CDH11	351.191	319.272	315.549	335.571	258.617	278.491	284.223	478.577	484.681	500.23	550.974	407.563	333.337	332.617	392.713	339.924	389.434	386.35	458.586	470.608	486.106	509.398	496.592	454.616	477.751	472.887	430.747	362.327	391.459	394.127	346.67	309.713	320.647	316.096	493.968	528.006	305.1	322.011	309.848	331.742
KCNMA1	389.61	553.524	626.779	602.092	469.543	615.117	602.5	349.692	436.677	479.151	481.099	374.258	426.239	359.706	397.999	413.685	407.569	372.233	370.9	401.268	425.598	415.07	318.41	361.086	370.43	353.811	277.7	275.35	289.951	274.762	230.196	227.007	228.726	192.662	487.627	489.594	413.891	383.975	489.703	574.64
GLIS3	254.183	264.478	260.954	274.744	266.886	291.553	319.468	345.056	502.292	501.678	650.579	313.785	317.298	320.271	251.176	290.547	368.103	327.366	335.026	448.006	520.812	483.385	429.297	496.051	563.537	593.726	410.914	430.483	460.53	523.408	364.855	374.349	393.669	386.944	501.543	621.864	286.254	326.314	242.911	288.588
HSP90AB1	391.893	435.341	431.183	403.977	441.262	441.805	392.152	477.285	443.06	454.828	420.016	450.41	447.127	466.786	434.705	403.153	387.313	403.391	411.681	353.916	335.431	331.727	342.692	315.465	305.407	312.441	329.293	325.523	331.802	335.87	407.505	380.04	381.14	393.175	457.305	436.738	487.392	423.47	519.12	562.344
RACK1	441.629	400.621	448.515	435.391	420.015	427.843	413.625	424.606	393.119	422.34	412.732	422.616	408.758	467.973	412.695	401.312	383.102	468.254	492.648	404.155	382.443	420.499	370.391	365.057	346.862	374.275	323.586	354.096	338.323	326.15	305.687	316.62	269.182	297.475	442.278	457.787	451.999	448.72	461.473	440.56
TGFBI	391.137	331.323	373.076	400.64	436.318	463.941	531.777	585.328	567.876	642.834	776.928	490.772	468.91	617.597	463.71	440.347	441.533	575.406	439.399	375.442	381.933	459.561	294.661	290.647	265.355	340.18	207.445	217.942	200.238	227.65	140.552	141.608	116.81	138.562	627.691	739.736	488.201	603.994	437.528	511.176
CCDC50	388.624	405.491	293.241	308.447	395.025	340.056	347.594	461.883	400.901	368.397	339.728	520.86	437.877	457.785	565.374	475.491	494.461	464.764	495.617	466.739	439.322	471.094	433.558	379.127	414.341	418.768	353.615	294.171	293.297	319.929	270.016	226.616	234.928	233.867	338.815	358.211	432.945	416.995	503.129	537.179
AFF4	253.46	285.572	271.918	272.718	312.505	299.24	315.663	323.324	334.179	312.021	330.083	331.254	296.087	325.904	323.881	318.139	307.305	308.155	309.807	325.449	309.629	329.118	406.746	387.544	387.896	413.992	535.147	500.631	513.383	555.096	690.665	606.265	668.841	682.15	293.404	321.153	291.292	309.671	265.096	277.345
KIF13A	246.216	253.054	250.62	250.719	289.036	284.791	291.459	254.841	263.135	261.06	264.249	260.578	254.634	235.249	266.328	260.982	274.417	251.121	271.746	296.306	302.994	303.399	468.049	421.253	439.242	450.732	705.547	612.04	652.489	661.177	832.536	657.392	684.703	650.886	259.397	246.501	247.363	236.281	265.478	276.771
FBN2	415.365	491.568	492.222	505.823	393.856	425.021	434.609	336.573	359.127	365.588	373.783	355.833	344.577	356.77	330.421	341.783	351.751	352.739	322.026	384.563	382.386	388.299	396.759	368.985	403.538	380.19	403.243	363.69	379.153	375.788	408.591	376.043	377.765	358.093	346.988	359.682	307.527	362.076	343.061	347.243
NCOR2	305.627	365.811	397.077	371.633	362.685	418.843	390.751	404.912	405.7	438.671	398.08	414.237	475.425	406.091	438.692	454.617	415.837	471.964	403.118	431.639	438.188	437.042	370.569	389.788	376.042	385.848	302.304	356.35	361.914	316.883	280.562	315.274	285.549	303.382	425.048	384.441	442.445	428.802	464.57	465.51
PABPC1	322.89	352.399	381.944	364.268	343.225	372.359	360.571	363.644	340.978	359.797	358.989	355.624	358.925	389.945	371.159	353.454	381.35	399.335	388.337	377.807	380.515	404.084	376.339	372.74	391.193	415.718	399.454	422.042	444.595	438.582	400.72	418.526	454.753	457.576	346.885	370.673	361.296	365.123	354.769	411.185
EIF4G3	307.976	392.509	371.509	405.312	295.35	291.383	312.162	296.941	340.07	330.147	355.717	326.248	345.522	329.897	335.593	378.73	401.114	375.691	359.369	438.18	451.344	441.209	435.334	456.904	499.075	506.431	435.658	398.24	426.789	448.82	402.31	378.302	392.277	391.843	328.008	332.495	320.317	357.354	312.435	344.157
TIMP3	330.643	291.714	384.318	450.002	387.174	456.351	540.133	621.916	585.502	573.168	715.276	492.197	448.793	576.435	490.595	408.068	412.579	523.591	450.149	347.283	356.867	426.982	331.017	264.06	262.479	305.681	259.458	209.343	207.61	236.463	225.892	159.722	151.823	154.987	582.444	722.49	436.938	564.195	377.824	428.695
STAG1	387.327	404.112	358.119	352.994	456.179	402.156	409.377	406.577	461.733	388.868	391.594	393.135	367.678	323.53	373.347	385.619	392.508	322.524	359.525	392.854	378.7	340.019	409.587	374.423	387.335	375.304	469.335	341.88	351.083	350.191	474.505	338.86	351.948	316.636	382.724	363.112	318.933	343.072	302.339	328.537
WLS	355.1	465.263	360.115	393.227	410.376	342.829	339.144	530.998	597.73	527.882	516.634	655.625	640.44	683.861	575.08	606.978	485.056	492.401	413.743	411.74	371.498	357.572	325.735	345.98	274.614	284.959	218.905	207.613	164.568	166.607	132.953	118.76	108.837	102.436	482.563	553.326	629.41	689.343	561.942	615.33
SPATS2L	438.623	513.378	473.122	467.854	410.643	388.9	366.01	468.414	484.558	427.234	394.808	499.393	467.717	430.934	504.767	481.886	424.873	401.379	430.399	425.067	405.75	389.52	382.154	371.876	333.324	336.469	290.47	267.328	253.884	251.303	215.385	202.291	188.651	190.356	400.345	395.316	453.591	417.833	485.27	491.561
VCP	314.759	334.815	344.729	338.955	363.036	360.391	350.955	383.683	358.512	354.846	360.07	350.218	360.392	387.938	360.086	349.222	345.788	358.965	372.056	332.542	352.784	348.396	374.075	359.23	349.668	342.789	419.427	436.303	428.263	413.114	541.117	522.299	499.68	495.431	375.746	374.873	384.291	372.74	415.682	390.995
PLCB1	384.83	383.395	321.436	306.135	360.547	346.745	342.552	346.778	360.45	321.113	303.568	444.031	386.253	345.265	392.759	408.637	376.709	318.814	345.932	400.654	394.635	372.262	471.956	470.715	476.067	476.45	471.394	393.941	401.043	431.648	377.572	351.371	343.511	306.335	292.581	276.021	364.741	347.604	319.477	368.485
TENM3	269.508	254.665	224.649	204.193	265.666	250.153	207.454	404.367	432.617	365.588	356.486	431.081	362.232	308.529	412.08	406.55	351.136	309.476	411.712	443.554	418.453	376.934	506.624	490.138	446.326	472.519	529.908	440.392	417.092	454.393	462.408	423.478	396.285	399.731	351.887	345.493	321.596	326.657	327.218	347.506
AC027644.4	297.759	358.344	357.008	366.985	356.388	367.226	367.55	301.291	322.413	291.637	290.822	311.491	335.053	280.231	344.957	381.045	372.252	343.904	324.276	370.345	364.807	353.868	362.712	361.604	403.609	386.546	508.018	411.557	473.346	464.956	571.167	476.646	516.174	483.293	301.556	274.808	305.048	319.383	348.597	351.812
CFL1	475.219	419.852	490.453	459.608	475.055	526.868	471.231	483.572	444.983	511.378	470.743	430.247	506.384	525.582	435.73	425.279	450.969	500.167	478.93	398.044	432.97	426.982	298.657	288.144	311.369	292.05	202.347	217.889	216.683	204.905	152.223	161.025	143.597	145.009	535.653	497.925	564.496	489.967	556.958	496.895
CSNK1A1	329.033	346.239	340.384	349.276	382.062	381.529	407.58	368.467	366.833	349.229	356.941	344.83	330.826	350.575	356.258	360.893	371.668	361.637	378.588	373.139	374.957	381.648	387.526	379.732	409.501	395.217	416.387	404.269	404.502	408.254	436.469	411.749	426.658	427.969	341.656	367.593	327.599	344.824	319.668	333.775
AP001931.2	316.878	341.906	347.458	362.409	346.783	374.037	383.025	345.601	340.301	344.827	351.734	330.785	351.614	350.359	337.939	348.843	363.922	358.556	323.463	346.515	347.397	334.674	361.957	369.028	388.037	379.566	433.927	435.831	470.795	471.631	445.076	476.429	494.955	485.598	343.777	346.777	346.314	365.923	340.898	325.642
TNPO1	335.57	412.976	355.517	339.79	375.264	338.986	333.052	391.218	423.019	371.64	378.961	403.339	385.706	387.075	388.27	387.706	388.727	344.942	361.713	393.929	365.827	356.73	397.291	387.587	378.567	361.379	405.629	381.568	345.242	359.717	413.748	397.458	380.887	390.726	364.98	372.493	378.836	374.683	331.757	352.386
RBFOX2	369.456	479.337	487.725	496.695	397.898	430.616	440.817	361.118	365.095	357.886	358.961	380.412	387.919	374.167	372.891	379.432	399.393	369.434	347.307	393.161	390.552	364.601	362.978	368.855	368.256	358.697	351.09	343.715	334.751	334.12	330.463	315.187	330.898	311.486	354.46	353.661	370.118	371.445	394.409	400.564
SLC4A4	285.588	305.43	231.521	247.501	239.173	222.836	234.413	215.224	213.271	199.646	166.692	367.062	338.211	317.098	461.181	424.729	490.988	425.463	493.679	531.503	529.148	525.645	486.516	451.94	473.612	471.674	496.745	435.778	454.859	464.243	417.703	393.636	410.459	370.772	198.443	186.573	299.488	302.93	264.332	271.771
NTM	391.351	355.138	275.43	288.187	334.304	280.875	345.143	437.338	546.22	506.021	601.616	595.726	625.744	619.712	650.224	686.641	575.422	591.504	443.93	510.529	473.517	480.481	273.576	308.904	286.959	304.174	184.666	163.417	142.792	173.411	89.2945	81.6636	73.022	69.083	472.559	541.424	589.579	626.083	494.221	580.572
ALPK2	261.262	255.4	270.2	277.938	246.673	295.834	317.764	297.688	334.241	339.905	345.646	280.342	277.462	272.569	290.571	328.936	314.129	326.203	320.682	433.451	418.34	468.653	490.733	539.342	489.816	549.931	465.547	483.697	463.933	462.753	483.733	473.779	440.41	448.139	344.929	363.089	282.679	313.784	222.338	229.622
AL049629.2	441.728	483.653	404.277	385.815	489.605	415.632	396.656	507.17	475.299	404.996	378.819	493.223	445.784	457.721	529.489	488.812	445.836	439.171	503.117	437.934	397.471	400.169	354.189	327.895	316.349	311.963	254.734	244.68	222.808	236.852	184.017	164.978	153.679	152.609	417.411	409.971	454.739	416.843	568.432	513.856
TNS1	269.015	255.292	286.824	285.351	323.714	404.905	404.499	556.247	534.515	588.659	645.828	461.726	404.431	430.697	442.976	396.568	372.744	445.711	365.119	352.472	336.963	380.807	330.839	308.645	282.75	310.861	332.239	301.354	307.984	291.092	352.215	331.823	311.451	318.437	578.43	593.044	390.164	452.719	357.675	390.565
PIEZO1	293.406	312.485	319.794	294.384	323.079	362.045	321.802	381.214	347.914	378.966	337.594	339.72	364.172	322.127	353.752	360.57	331.465	368.743	385.4	384.532	419.077	430.602	448.917	451.811	465.476	449.887	392.859	449.514	461.381	395.618	352.447	389.031	350.219	364.937	385.853	354.641	354.927	355.869	373.433	362.314
MAN2A1	393.946	379.473	327.045	359.072	451.285	396.051	423.685	334.535	349.96	290.16	302.515	423.937	387.248	418.933	440.538	424.653	423.214	391.097	409.837	425.374	417.943	439.357	416.202	387.76	398.628	432.913	370.267	311.105	308.324	350.645	304.718	266.753	273.02	274.243	270.41	305.005	372.233	412.768	413.264	461.3
CTNNA1	374.416	430.578	438.409	419.064	454.86	479.387	465.419	478.807	495.97	465.918	473.446	441.11	438.623	431.906	412.308	418.334	395.335	386.664	357.057	361.808	341.272	328.907	311.086	310.156	293.062	296.496	307.73	280.488	266.984	266.078	304.524	260.932	238.26	230.373	472.435	473.422	444.064	439.275	441.282	438.982
IGF2R	281.432	339.739	350.389	343.508	315.412	311.937	317.624	298.721	317.968	301.134	301.86	303.321	310.385	322.796	312.808	319.904	299.345	322.776	296.62	346.146	327.719	339.809	370.657	399.241	383.828	406.35	440.242	487.053	499.149	472.927	544.723	548.232	549.542	565.126	291.098	301.598	315.645	303.539	322.425	327.747
PARVA	398.775	395.213	381.11	392.083	546.383	582.303	634.197	446.84	480.22	443.651	473.73	437.008	398.289	433.33	414.769	422.091	404.772	404.051	371.431	393.315	364.636	380.259	311.13	315.81	304.495	309.979	263.855	249.922	245.775	242.49	212.399	200.293	186.541	184.089	440.281	448.033	395.463	414.368	394.876	410.3
KIRREL1	275.864	334.546	351.879	348.537	316.564	340.737	332.982	337.434	365.264	366.052	372.645	321.26	330.502	319.753	348.511	346.489	351.32	378.93	357.963	387.419	408.019	414.859	398.002	408.693	409.641	421.744	387.948	428.491	422.025	413.698	379.589	425.085	398.9	415.831	360.615	354.781	320.813	325.096	364.186	373.939
PTPRG	379.262	411.454	385.582	400.688	375.965	360.343	380.808	334.075	359.881	332.521	348.747	445.612	412.264	375.268	424.27	424.634	442.455	396.097	412.118	462.777	478.394	434.895	372.211	388.45	413.499	397.826	301.368	283.266	314.052	315.976	226.784	247.944	277.83	244.06	319.383	312.916	382.256	405.57	410.486	442.402
KLC1	308.748	371.863	362.49	363.553	336.693	349.372	345.049	376.29	397.087	401.464	403.628	347.194	391.649	360.137	378.2	408.713	398.102	398.14	352.713	394.389	396.62	394.066	363.511	354.439	368.817	355.574	378.406	363.848	369.91	364.772	373.036	354.411	335.749	339.94	404.298	389.179	375.208	392.316	384.165	383.628
ANKRD17	302.687	355.819	336.215	346.606	350.157	344.143	356.44	350.453	364.726	339.384	367.951	338.051	318.691	319.925	335.729	328.291	342.56	329.63	314.651	358.153	351.14	348.733	384.995	369.805	376.814	395.695	438.137	404.269	406.884	433.073	461.71	459.618	453.572	464.924	331.199	349.46	305.543	313.822	293.156	324.996
IARS1	254.248	297.533	328.56	315.454	247.342	265.234	263.566	261.573	283.423	266.648	275.401	273.771	282.385	290.873	263.844	300.681	291.199	277.469	272.683	314.517	302.654	309.082	428.72	432.777	425.774	434.75	548.384	537.54	538.051	564.233	630.877	585.545	590.799	580.146	266.314	282.952	281.608	295.58	280.833	278.062
SH3PXD2A	288.134	343.123	335.761	324.821	388.694	407.8	417.943	473.898	588.548	525.479	612.057	413.16	383.991	406.004	386.493	390.192	333.462	367.485	326.026	343.045	315.81	324.403	348.817	360.913	305.688	304.211	315.307	344.816	307.304	295.693	311.891	330.737	294.113	286.633	522.067	558.273	392.279	414.939	392.076	411.735
DIP2C	338.708	422.019	438.46	425.118	363.069	381.359	368.087	359.97	411.237	422.196	403.031	356.789	424.374	332.941	365.19	397.934	425.98	388.802	331.901	407.748	439.152	378.449	355.165	361.518	399.961	359.579	318.862	320.542	340.081	321.678	267.341	272.53	291.413	274.423	411.853	376.974	374.999	369.198	382.023	391.163
S100A6	535.746	460.339	547.879	539.597	469.376	512.954	537.099	461.123	415.759	524.321	527.36	401.948	498.079	592.537	437.052	414.216	439.719	531.734	472.524	360.917	364.353	402.989	243.879	226.078	232.177	241.311	167.266	163.312	175.4	147.49	111.667	110.029	102.34	96.3488	554.715	558.18	581.827	510.152	543.829	470.582
MT-ND1	197.975	258.569	297.208	250.624	232.425	332.686	300.235	309.128	264.612	338.747	308.689	298.437	308.172	322.667	321.489	292.673	293.167	377.043	387.837	383.918	385.165	477.787	489.179	475.981	507.632	533.251	434.863	519.61	506.578	456.208	384.397	383.037	397.719	425.556	236.403	258.006	327.547	270.977	265.181	246.558
DDR2	357.925	390.898	429.718	424.523	320.239	330.91	346.893	323.295	341.362	315.67	321.605	326.335	299.071	297.736	280.204	298.878	273.096	247.537	262.246	317.833	302.427	286.731	407.723	431.827	413.429	377.729	477.802	492.295	433.934	437.026	486.796	489.895	466.143	436.433	310.819	332.868	320.813	296.913	308.681	297.726
ELL2	294.852	309.173	297.081	321.58	239.674	236.677	262.656	231.501	259.413	267.083	300.182	332.923	347.884	376.844	379.84	395.297	465.2	462.5	425.087	507.827	497.278	545.302	433.381	421.943	458.461	480.382	390.146	343.086	394.238	411.494	330.696	304.327	346.549	370.844	252.81	307.572	320.552	380.472	257.1	281.364
GLS	328.951	314.061	274.066	256.63	392.469	408.7	456.176	482.036	495.324	458.245	534.814	404.886	383.916	388.068	401.531	383.247	439.75	378.867	357.369	408.945	381.592	382.953	369.237	334.93	338.936	318.43	367.461	276.818	268.685	280.853	406.148	262.323	256.104	232.534	452.756	517.131	348.95	392.202	303.379	320.044
GNAS	383.138	355.228	386.971	384.885	384.017	411.935	399.761	461.682	389.981	419.271	401.011	412.412	394.31	417.984	424.953	369.071	373.174	416.313	443.93	369.454	380.969	389.141	356.763	336.527	322.171	324.786	298.234	314.513	302.03	281.242	286.456	274.138	264.668	252.452	420.478	406.867	409.323	389.231	420.645	401.712
GLI2	202.771	257.154	257.088	240.184	375.431	440.516	442.288	627.945	872.878	898.653	983.849	401.096	505.961	449.993	392.873	451.087	449.555	487.119	274.402	358.522	369.23	364.349	231.361	264.448	240.243	239.511	178.164	187.901	177.158	168.81	145.826	147.516	146.635	143.245	917.122	884.77	467.503	509.39	261.215	254.906
EPB41L2	406.002	448.592	503.54	556.425	362.936	401.208	433.512	316.377	362.588	383.28	421.154	284.774	331.547	327.674	271.044	300.662	339.241	296.648	281.714	340.005	386.923	350.669	396.359	403.384	448.851	432.729	348.985	334.278	347.51	370.669	294.21	285.345	294.872	299.492	382.827	406.704	309.615	334.198	356.466	400.181
USP22	296.051	332.576	346.22	341.625	336.76	341.929	343.019	344.999	343.362	344.625	350.966	332.315	334.083	370.196	338.691	345.237	333.954	378.772	373.213	365.83	362.878	363.886	369.503	385.343	356.121	366.633	387.714	426.551	394.295	391.535	407.234	435.858	393.754	411.689	336.242	354.268	339.005	348.061	322.573	326.168
ZYX	328.31	272.446	319.642	309.138	329.811	387.805	369.768	443.08	356.451	435.92	400.897	439.094	447.376	493.529	449.606	404.861	414.915	561.477	476.742	404.063	455.2	516.385	336.122	337.002	352.965	386.84	249.869	272.624	287.456	280.27	192.935	205.766	193.122	218.163	417.431	422.246	476.012	472.257	453.732	480.15
SSH1	275.651	288.043	258.452	267.618	288.935	285.739	306.023	276.042	286.991	293.027	300.153	322.859	356.985	357.655	360.701	404.728	417.835	435.241	367.025	434.802	439.095	446.428	370.657	407.182	413.709	432.252	355.907	421.937	398.548	426.464	360.047	414.66	382.954	409.311	289.699	286.452	336.943	373.654	353.136	365.686
SSR3	300.437	297.73	240.869	235.631	292.844	264.65	249.141	336.027	290.959	257.354	251.275	348.185	296.012	301.557	389.637	328.462	350.183	323.908	428.806	346.822	353.919	370.199	442.924	403.859	424.511	409.252	473.686	435.988	409.663	466.317	497.381	451.582	458.296	488.119	255.156	270.864	293.824	280.764	357.251	378.221
CDC42EP3	373.464	410.792	448.54	466.758	309.181	323.54	335.643	277.908	290.729	292.39	302.6	294.63	304.542	331.149	338.464	358.862	382.149	398.36	371.119	413.275	406.544	435.568	376.384	391.86	417.076	429.496	340.098	354.463	358.512	371.187	312.86	314.926	327.397	350.818	281.794	307.245	300.428	311.956	353.454	361.763
ASCC3	281.942	320.651	277.249	292.358	286.346	289.51	307.937	309.645	301.91	286.541	294.748	360.613	307.575	323.595	359.015	321.611	346.095	326.454	316.714	341.233	346.887	353.741	401.464	379.3	398.278	434.897	476.586	414.073	422.422	503.643	460.043	428.777	452.686	476.197	268.269	292.333	294.059	305.634	318.395	359.993
NAALADL2	336.753	374.101	338.792	346.702	316.331	320.232	340.078	273.903	294.358	267.662	276.511	288.285	278.879	257.438	344.137	399.434	396.995	328.152	375.088	482.185	444.652	401.348	454.777	480.427	440.785	463.848	447.164	378.003	369.853	406.44	332.828	322.18	308.582	273.919	258.1	265.356	263.468	277.07	279.561	313.059
IL1RAPL1	371.985	421.983	336.468	338.884	359.11	299.531	318.534	332.281	331.18	270.094	252.015	371.494	361.884	295.664	488.066	528.947	538.2	409.082	482.43	567.524	543.212	476.861	378.692	383.141	373.727	386.216	315.26	270.002	261.54	341.249	192.237	199.381	181.859	166.476	240.891	236.793	311.782	289.181	439.479	484.552
TIMP2	625.56	683.901	724.778	715.07	729.129	754.496	753.446	668.538	648.102	618.164	616.068	467.288	375.959	377.448	298.682	279.313	243.803	255.02	260.621	235.166	235.171	207.85	206.192	184.169	154.738	164.524	119.415	96.7814	84.6092	84.1781	87.317	60.9002	66.8208	60.2946	664.6	671.407	657.13	645.316	663.174	648.414
LAMB1	352.62	514.917	503.237	599.208	402.776	385.324	475.105	368.195	423.911	388.492	452.62	358.805	404.53	459.642	350.311	407.157	375.326	430.179	317.807	388.524	357.094	390.319	294.306	337.218	300.918	331.179	234.387	269.897	231.938	245.212	190.531	208.025	172.41	174.797	387.397	433.284	399.717	474.504	355.745	392.359
C16orf72	243.523	245.999	241.829	239.898	296.67	306.659	311.625	337.018	326.258	315.814	331.25	328.786	317.646	357.482	345.846	337.741	353.38	346.451	336.432	347.835	350.8	351.005	348.196	362.597	377.234	370.711	405.629	424.821	431.779	432.166	458.608	472.737	500.017	486.967	311.437	333.848	311.077	337.359	288.405	288.468
GBE1	292.585	260.198	250.898	222.641	480.668	473.476	479.307	399.888	434.139	366.167	374.609	373.285	316.9	310.687	313.925	285.746	276.138	243.324	253.746	261.759	245.832	226.245	335.856	288.273	279.804	286.135	565.13	387.335	394.635	436.702	601.138	427.517	459.984	429.77	360.904	376.134	319.769	298.398	259.348	249.452
AC073283.3	426.304	463.705	433.002	429.647	452.154	421.713	409.331	438.228	425.465	374.449	372.389	397.933	397.792	408.184	409.3	413.04	416.544	376.792	377.713	383.304	379.097	372.515	317.345	322.802	319.015	317.327	248.84	251.181	242.089	243.073	203.636	202.639	197.636	186.539	407.097	403.18	406.06	383.518	463.912	469.721
RASAL2	224.502	243.116	206.863	201.905	217.207	186.909	200.079	230.554	256.245	206.248	215.627	256.945	219.125	193.613	284.943	267.851	269.008	230.37	334.87	354.653	364.069	349.111	538.274	510.251	536.602	559.851	617.891	478.192	539.639	572.269	599.665	488.114	512.673	502.599	201.552	210.89	196.335	194.425	231.267	246.343
UTRN	355.856	393.87	370.903	355.711	327.973	334.924	321.568	298.161	320.014	299.831	291.561	337.599	317.646	299.312	337.529	339.487	331.28	298.755	282.62	344.457	331.122	300.705	391.565	407.053	389.51	371.593	416.574	403.273	377.112	376.501	424.139	411.402	412.23	386.872	295.607	276.721	314.575	304.339	328.978	324.948
ANTXR1	273.006	324.25	304.155	356.403	350.207	347.864	456.643	391.477	463.271	447.068	575.128	377.752	398.637	545.095	376.24	445.774	416.021	514.127	319.12	390.889	365.26	417.763	299.544	324.097	289.134	354.766	251.74	251.023	240.217	282.667	186.964	197.947	195.527	220.72	421.548	514.004	407.313	545.114	316.889	386.163
PFN1	407.793	351.199	431.284	396.612	386.389	444.505	382.652	396.4	362.496	445.07	383.144	364.837	445.436	434.086	380.911	362.828	392.385	431.72	460.711	369.761	404.673	406.23	320.94	315.767	337.814	325.704	225.968	273.095	291.312	241.648	180.101	199.424	200.631	193.742	440.837	406.587	497.363	391.021	489.83	461.803
SON	291.419	346.812	308.374	304.276	349.806	345.529	341.992	376.434	372.924	345.551	355.49	369.409	322.844	349.496	309.459	290.965	266.887	283.914	265.371	279.386	259.215	267.832	321.296	317.364	296.569	317.254	412.364	421.833	392.593	410.198	524.561	509.051	489.176	511.783	331.961	364.395	333.42	354.04	297.143	308.825
ANKRD11	277.49	352.757	413.979	387.745	314.376	346.113	343.369	307.147	363.726	361.998	356.229	332.245	393.017	329.768	320.213	396.473	353.933	349.909	289.183	367.796	367.812	352.9	324.137	335.966	347.283	333.126	339.489	360.125	368.095	334.185	374.548	383.124	377.597	370.304	353.884	333.872	389.303	388.013	370.061	363.342
USP34	303.508	350.966	327.221	340.529	318.652	312.813	337.067	320.812	332.18	307.128	321.577	317.627	321.899	310.752	336.96	354.554	352.857	326.643	314.901	360.856	353.351	351.932	375.096	364.064	366.502	373.21	437.248	368.723	373.539	395.683	425.07	380.474	395.778	390.402	289.472	302.834	293.119	318.774	288.32	310.691
PRPF8	313.675	364.02	373.758	352.184	349.973	367.64	353.149	373.764	355.482	362.403	352.133	374.693	347.263	367.368	358.127	341.594	302.05	343.81	331.245	332.696	303.845	322.172	334.968	338.772	300.988	321.736	346.038	386.234	346.773	343.517	378.464	402.801	379.917	390.582	346.062	364.769	368.787	347.223	350.951	338.99
NUCKS1	433.646	437.024	407.233	377.663	435.099	409.04	374.389	453.127	415.606	390.113	352.446	411.004	375.76	359.792	403.559	364.916	370.9	320.732	386.837	339.36	326.075	304.62	341.582	300.013	298.112	275.149	302.491	277.342	272.428	262.903	290.643	244.643	264.162	247.589	384	356.321	371.763	328.371	334.196	310.572
ARHGEF28	404.59	435.789	405.793	468.403	254.374	237.164	285.74	201.387	276.147	271.021	308.091	262.038	323.938	331.603	282.619	357.23	359.097	343.527	304.745	397.706	425.825	434.179	409.543	459.925	494.024	526.123	340.378	357.399	337.303	400.348	278.081	269.62	280.656	296.826	256.206	282.625	294.424	345.509	376.678	435.824
MAGI1	293.768	277.926	276.44	297.364	282.888	279.537	315.196	363.573	424.342	397.526	449.946	368.122	373.198	369.958	353.387	412.717	400.069	410.465	353.494	453.227	443.008	433.927	415.403	452.76	435.594	432.215	341.08	293.228	285.641	289.472	237.563	205.592	202.192	190.501	397.566	389.669	324.493	408.617	279.858	304.424
CUX1	230.579	297.336	286.243	289.045	304.554	320.11	327.45	321.788	381.537	385.278	398.535	309.909	330.552	302.248	316.59	336.223	331.956	337.144	299.901	357.539	364.636	350.963	348.729	355.691	371.412	358.256	406.05	374.386	399.795	378.38	427.512	380.691	406.114	388.961	377.125	367.476	304.891	320.754	293.432	306.361
RCC1	679.583	286.736	243.445	235.536	413.633	266.012	253.53	222.803	278.362	261.321	263.367	252.182	290.766	295.945	276.307	290.376	316.557	335.101	428.774	333.863	371.838	425.635	345.799	400.406	445.134	454.516	325.972	449.409	419.02	429.25	332.634	405.017	361.777	380.569	328.934	302.484	278.816	276.651	313.771	270.336
IQGAP1	376.47	408.822	385.708	346.726	407.269	409.575	361.155	419.539	389.796	369.15	322.857	407.806	371.184	355.173	400.688	377.8	345.88	325.197	344.494	333.126	314.96	292.75	331.683	310.847	285.065	287.898	334.906	309.69	299.024	283.704	341.009	296.552	303.942	301.653	348.532	333.755	369.518	339.72	383.062	364.658
FOXP1	289.891	286.503	269.215	246.309	369.634	330.205	316.714	398.281	471.007	406.734	395.861	473.111	443.397	416.948	421.969	414.216	361.617	331.17	363.088	386.252	358.342	346.923	383.397	415.987	354.087	375.304	310.77	298.785	262.617	294.98	257.88	248.596	215.396	229.544	377.557	403.694	429.604	429.982	283.909	284.33
SEPTIN2	331.283	369.302	359.231	363.672	346.916	352.097	354.526	365.266	345.407	333.68	344.394	355.955	346.765	360.634	364.096	349.659	372.805	354.06	349.994	348.419	352.387	357.53	350.282	332.557	335.008	342.054	342.717	320.7	325.11	342.61	319.568	305.152	316.851	309.181	340.277	351.817	344.069	345.471	344.801	345.186
COPA	306.908	337.214	337.63	340.815	345.095	354.432	352.565	371.037	337.256	333.216	347.95	343.804	334.033	339.179	319.644	316.393	310.195	309.224	297.839	288.414	290.575	282.017	309.399	305.84	303.583	319.275	375.272	362.537	375.978	382.009	468.961	434.294	435.137	427.285	331.075	353.264	328.147	356.059	362.298	350.425
IGFBP4	434.911	393.225	416.96	488.591	421.451	406.729	439.114	390.372	398.179	410.15	435.294	359.205	410.399	461.196	352.134	397.403	397.702	461.557	396.712	390.766	381.706	409.135	270.247	284.432	296.99	292.454	193.974	224.495	219.973	203.155	148.579	171.363	154.987	158.624	447.157	469.502	415.404	454.814	450.19	446.565
HNRNPC	268.095	296.298	278.638	273.91	339.566	359.443	402.538	292.535	317.153	307.359	330.027	280.794	295.913	283.728	280.318	307.076	342.468	308.879	323.37	360.733	376.999	379.123	356.142	356.425	390.001	407.672	409.838	358.762	398.548	408.708	419.641	366.096	400.967	378.408	305.302	311.866	273.543	295.275	258.606	291.243
HSP90AA1	329.92	357.269	318.657	274.387	351.259	336.334	292.859	396.917	354.913	338.834	301.377	392.405	367.504	347.877	424.543	363.378	377.447	354.28	412.15	360.549	362.311	365.696	363.067	310.329	318.804	306.048	307.963	281.798	289.1	275.539	405.838	300.331	348.531	337.599	338.589	316.72	367.926	309.481	407.474	406.736
RPL3	329.953	309.387	368.655	370.108	310.968	355.453	344.373	321.874	287.083	344.827	332.303	284.322	340.723	367.217	316.545	316.791	345.142	372.924	394.744	344.335	378.7	383.206	330.085	344.599	380.18	343.634	289.534	354.358	393.501	339.564	288.394	329.391	332.375	339.148	372.843	356.484	386.014	338.806	388.98	438.575
SH3RF3	381.726	437.078	402.357	378.593	330.646	348.107	385.826	416.037	580.165	561.325	622.299	340.815	384.189	310.601	367.969	428.752	397.671	357.392	316.057	397.03	403.992	366.285	266.829	331.262	325.889	293.814	202.253	221.821	219.122	203.544	130.239	160.721	147.858	136.725	565.852	555.473	360.722	336.293	451.144	505.411
PDGFC	365.333	301.992	340.157	366.58	420.683	402.205	494.688	344.74	455.35	387.913	478.624	291.71	286.712	308.183	306.998	296.43	338.473	295.327	340.182	331.959	369.967	360.013	349.75	375.372	370.36	375.708	305.157	273.462	283.203	310.014	267.767	236.998	249.734	233.686	386.45	474.869	283.096	300.226	263.569	294.76
DAB2	426.37	333.06	402.711	418.111	327.422	395.637	422.028	381.745	366.51	410.932	434.156	359.831	362.779	381.549	301.712	311.44	353.472	342.269	278.902	323.268	319.27	335.137	304.117	291.856	301.619	320.708	288.646	266.699	271.861	313.902	300.724	256.806	286.984	319.914	386.018	422.246	374.53	384.623	311.396	308.538
C9	427.667	333.722	402.685	419.636	328.475	396.659	424.012	382.147	368.11	413.741	437.655	359.448	361.959	381.398	301.803	310.567	353.533	342.018	277.433	322.746	319.837	334.463	303.939	291.036	300.286	320.744	287.991	264.34	268.288	312.606	300.298	254.504	285.845	317.861	388.282	425.14	371.58	384.09	310.378	307.964
RELN	325.797	407.318	291.169	270.287	317.299	263.142	231.963	312.056	326.458	263.058	244.618	468.714	353.753	332.725	386.881	409.358	325.286	306.112	335.87	441.158	317.228	322.509	344.822	370.193	328.905	348.741	406.517	385.553	360.893	388.101	356.402	353.282	292.088	300.14	248.507	250.865	350.386	334.35	320.028	314.662
NOTCH2	343.701	352.041	366.356	327.944	327.255	352.632	321.195	385.85	371.539	358.784	329.145	361.604	315.732	303.564	317.069	291.325	269.899	252.63	286.152	288.906	290.348	286.268	362.534	348.397	338.164	323.904	379.341	376.535	370.534	341.508	385.676	386.903	375.403	385.719	347.811	341.363	347.802	310.204	330.76	303.945
MTHFD1L	347.216	347.188	381.059	361.932	380.158	421.47	419.39	413.123	464.67	431.403	453.502	359.031	340.673	298.665	338.19	360.096	328.729	298.409	281.683	310.033	294.715	278.565	295.86	309.465	304.004	300.757	320.078	297.055	301.519	298.738	287.386	262.496	271.333	253.352	424.657	413.052	319.116	310.357	301.703	296.53
CALM2	409.008	443.632	410.896	404.93	436.518	405.975	393.529	427.534	412.622	360.869	358.904	384.601	383.941	396.356	390.207	391.027	397.917	356.261	357.275	360.671	356.244	351.889	296.703	301.567	298.112	293.997	227.044	231.363	222.581	223.827	177.542	184.872	178.484	169.25	393.758	390.625	393.088	371.217	443.891	447.402
CTTN	313.922	374.459	359.938	362.194	357.524	368.832	350.978	366.386	359.035	364.749	356.429	334.105	378.197	372.937	344.274	369.071	361.494	377.421	320.807	357.785	356.811	356.435	303.096	307.653	315.858	309.759	287.85	297.946	313.825	294.332	263.269	275.571	277.619	275.143	388.2	347.617	385.597	384.737	401.154	384.943
HSPG2	298.778	314.419	369.766	364.888	305.623	372.164	366.08	329.252	340.362	393.154	364.992	364.35	361.213	351.007	367.582	335.768	331.68	398.077	358.307	378.36	382.273	399.832	357.429	361.345	345.249	335.367	289.441	290.973	318.022	280.853	242.448	250.942	230.751	231.489	374.161	373.94	353.361	377.463	381.09	380.877
PSMD2	327.637	322.728	316.232	278.391	331.949	342.488	274.606	403.061	335.164	334.23	282.713	349.767	354.275	316.364	374.19	349.678	324.641	318.877	413.025	335.49	326.018	324.656	393.873	365.057	326.38	323.169	350.996	345.341	335.715	312.412	361.404	322.137	290.991	298.555	351.352	302.298	366.908	293.942	414.601	389.967
SPTAN1	383.155	414.946	478.579	470.238	384.618	476.881	455.569	459.831	414.913	485.608	462.407	428.109	437.852	435.964	379.908	351.993	333.616	356.952	306.37	293.328	284.507	273.682	269.359	248.867	235.403	232.824	228.213	213.695	211.636	183.65	205.575	190.302	191.519	177.57	493.186	471.672	451.085	441.979	432.077	393.914
CCN2	420.884	323.838	368.781	392.036	469.359	551.849	646.615	476.768	570.86	560.92	713.028	339.268	348.431	432.337	356.327	381.425	423.736	468.789	328.713	344.181	371.045	395.244	180.046	212.525	246.486	286.282	101.922	119.692	114.778	146.323	60.4085	62.6811	60.0291	76.2146	582.197	801.04	361.844	440.913	512.206	506.249
TTC3	285.259	339.023	319.44	355.688	287.967	295.104	317.25	319.104	323.92	306.52	340.269	311.977	286.513	310.644	306.155	294.532	307.613	299.069	269.808	290.564	289.327	297.254	335.545	315.724	309.826	307.224	410.259	361.121	362.368	389.591	481.601	431.948	449.902	437.406	294.33	322.787	273.987	320.03	307.472	363.414
APBB2	290.302	305.233	323.154	304.323	246.69	273.918	271.969	240.042	289.437	292.679	288.745	293.57	300.837	264.885	303.148	340.759	339.425	302.245	331.057	401.115	418.51	419.152	411.585	437.05	480.557	456.28	365.356	360.754	381.649	375.594	288.86	298.506	308.582	294.809	277.244	276.418	287.742	290.133	276.676	290.717
CHCHD3	322.332	325.056	322.573	316.098	319.755	293.329	292.859	312.716	302.987	305.39	306.043	317.87	299.767	332.617	325.18	315.767	311.639	333.057	376.244	339.053	327.889	342.966	350.504	361.259	360.54	373.981	352.82	355.616	367.642	368.206	337.093	332.084	334.315	334.718	316.81	328.271	315.201	303.692	313.623	135.276
IGF1R	336.95	372.221	376.714	367.843	442.565	494.176	483.205	407.783	530.377	483.668	538.142	319.608	365.316	317.875	330.945	359.602	348.554	308.91	275.839	316.973	334.751	288.793	281.167	293.107	287.17	260.269	249.448	234.404	222.865	243.721	197.782	181.006	196.708	211.715	474.762	496.852	333.811	339.111	333.687	316.935
TPM2	378.359	306.2	366.987	352.804	353.648	422.467	371.752	384.171	343.039	422.862	374.58	329.551	435.415	418.869	326.98	357.591	415.406	446.465	389.556	321.979	393.104	391.835	266.429	270.62	344.126	319.017	199.68	237.497	289.667	235.945	177.193	185.828	208.098	209.05	465.601	376.46	460.038	403.361	495.642	421.232
ARID1B	309.635	353.276	337.125	347.608	334.455	348.813	358.004	370.979	409.007	369.15	414.439	340.032	336.819	327.35	357.306	369.204	345.419	325.102	296.12	347.098	323.579	311.313	329.774	335.448	328.554	305.828	315.915	318.97	295.905	304.83	264.82	275.484	255.851	265.995	355.407	371.933	311.573	341.815	309.211	330.905
YAP1	311.918	356.589	323.735	325.298	432.676	420.108	438.39	419.525	444.445	404.649	405.506	387.729	378.918	374.361	376.855	374.138	382.518	352.33	325.463	349.002	336.112	337.915	314.238	292.978	294.535	280.807	271.292	244.418	224.282	235.362	224.651	192.691	192.7	192.95	384	395.293	360.487	367.523	327.239	333.871
ITPRID2	380.937	400.227	409.38	410.103	362.451	375.837	373.035	331.305	307.078	305.188	303.425	284.792	262.542	276.109	294.17	272.33	274.509	258.258	303.433	275.793	286.719	285.426	362.667	329.233	342.162	337.057	365.403	355.092	350.969	355.635	374.238	327.219	342.499	341.417	302.565	306.615	272.708	262.255	358.778	353.845
KPNB1	316.862	374.209	360.267	332.282	365.809	353.532	324.93	352.089	339.117	328.178	297.394	320.599	324.41	312.155	332.972	321.251	318.125	303.974	335.463	317.741	306.397	310.555	322.317	327.809	314.666	313.764	324.755	344.397	335.204	328.353	331.704	332.822	341.74	347.936	320.103	308.529	324.937	292.723	355.533	341.382
MMP14	532.806	446.014	390.887	392.226	469.226	391.6	386.083	620.696	470.53	390.142	384.054	514.029	380.31	415.156	444.457	370.988	302.265	342.238	406.368	296.552	279.857	277.765	316.635	275.282	225.653	237.27	199.026	183.025	149.654	161.422	163.816	143.128	118.497	130.962	405.142	413.402	526.518	471.572	725.318	745.965
SCFD2	262.182	314.061	249.357	262.207	268.79	233.393	244.31	182.425	208.979	182.968	186.18	357.606	369.17	338.445	391.665	434.597	457.301	409.145	379.931	469.195	455.2	427.781	350.904	426.087	428.159	436.109	322.37	333.073	368.662	378.64	222.713	295.075	295.167	261.601	178.64	173.458	334.412	358.001	348.873	393.316
PTPRM	234.193	244.888	262.975	268.619	218.109	256.769	270.498	253.793	272.456	292.65	315.574	276.622	275.124	268.511	254.047	264.075	291.107	263.477	288.933	351.029	393.785	389.73	389.212	440.503	504.195	506.945	394.59	373.232	432.573	435.666	355.084	360.102	403.962	380.173	287.043	304.585	259.135	271.053	230.291	239.142
YWHAZ	336.835	405.384	347.205	332.425	422.353	395.224	381.461	410.539	409.945	361.679	347.837	408.501	352.509	367.023	403.809	371.804	354.21	326.391	366.994	350.446	308.268	306.556	311.885	291.899	263.461	265.266	272.742	261.299	225.7	238.991	244.464	231.699	232.396	222.809	349.829	364.162	366.099	352.289	356.339	410.707
NR3C1	244.656	245.945	224.118	215.968	310.1	293.377	292.252	333.257	374.877	335.098	359.757	354.599	320.954	325.451	339.42	326.868	340.132	308.438	353.244	353.209	358.285	366.117	376.029	365.489	348.055	363.914	375.459	341.985	334.41	342.415	335.193	314.969	322.292	304.498	317.86	358.421	306.405	327.838	231.034	234.023
CKAP4	352.883	333.024	343.315	356.951	362.635	365.11	371.705	395.797	360.881	370.54	357.737	356.424	356.985	395.385	373.779	359.166	351.659	378.678	381.806	323.023	308.155	327.139	294.706	281.972	280.155	265.634	263.013	266.752	263.355	259.468	279.864	258.978	245.263	244.348	370.105	385.165	386.38	376.777	408.047	402.023
RHOA	395.08	380.834	414.635	367.7	385.57	410.889	364.866	433.103	363.941	393.878	351.962	396.455	413.656	380.276	402.898	358.653	376.863	339.502	409.775	325.572	339.628	302.305	293.862	258.967	267.529	248.329	252.676	233.722	225.87	206.266	226.706	192.04	188.946	178.182	409.465	372.353	409.271	367.294	412.034	359.371
APP	373.299	445.405	417.061	441.684	367.763	357.959	369.021	440.926	438.077	429.174	459.903	426.092	395.305	431.237	386.881	373.853	343.821	357.518	310.745	308.528	294.261	288.288	277.571	261.945	257.078	254.758	221.618	216.736	197.232	200.757	188.903	182.527	174.434	182.216	429.453	457.25	421.303	424.46	424.845	437.403
LARP1	275.831	311.518	331.415	310.068	285.645	300.358	283.616	298.233	290.759	292.419	267.122	303.651	306.556	292.966	311.76	310.283	297.992	307.715	304.714	305.058	303.051	302.726	329.863	335.492	316.63	322.471	355.814	396.877	406.997	364.642	368.151	429.993	407.759	422.458	281.073	261.996	309.694	286.401	336.19	328.584
FNIP1	268.374	271.318	236.371	226.836	336.526	279.731	285.437	259.463	294.989	232.568	238.586	220.755	205.995	202.527	198.658	215.894	221.919	191.54	213.653	256.416	256.89	240.346	380.645	393.025	400.522	409.105	525.558	464.089	489.055	493.469	556.821	490.025	527.48	511.495	223.29	232.802	210.952	209.355	185.73	193.333
TTC28	316.813	372.955	378.912	421.353	328.174	335.653	390.611	299.41	336.517	313.411	352.844	330.837	337.987	315.608	312.056	352.543	357.714	324.568	288.214	349.309	353.238	318.468	283.164	286.158	307.932	305.313	307.683	265.546	285.698	314.745	280.213	264.06	281.289	276.152	308.575	312.729	291.24	337.397	265.032	294.042
EIF4A1	316.435	302.923	291.043	277.295	317.901	313.907	297.504	320.683	313.384	319.665	310.765	325.362	336.694	368.123	331.423	319.372	328.852	363.366	351.307	303.124	312.748	333.537	268.915	266.865	293.553	307.187	277.233	317.606	345.525	342.415	321.351	358.581	388.607	396.813	339.742	334.712	369.831	340.368	384.102	457.808
SLC38A1	267.668	280.11	326.287	323.558	234.546	264.48	261.489	266.611	269.841	289.436	294.691	264.402	278.233	295.276	244.159	268.478	259.418	248.26	226.871	265.444	269.536	274.693	322.938	321.68	343.004	362.224	399.688	392.316	429	437.221	481.135	436.77	503.729	508.218	273.539	292.637	304.499	292.876	262.466	275.503
WNT5B	334.322	315.78	320.35	334.665	312.238	295.81	304.086	387.142	525.84	464.239	499.393	352.843	407.738	331.603	380.524	446.685	430.744	421.375	354.994	422.488	409.039	416.543	265.275	285.381	298.813	305.864	191.963	185.856	193.036	191.685	132.488	126.318	122.336	125.992	458.334	462.828	364.298	393.268	425.905	466.324
MYO9B	262.363	288.562	271.009	264.352	309.131	307.583	296.664	326.066	318.353	304.203	299.129	308.275	320.979	303.931	328.324	334.307	303.863	334.912	324.963	323.023	318.702	334.463	318.499	321.551	303.443	313.029	330.509	350.059	349.608	321.095	383.156	385.469	335.159	374.986	301.041	295.787	306.614	321.211	349.997	357.649
PRH1	296.396	340.258	298.673	321.365	341.872	319.502	353.779	316.549	356.743	314.598	328.319	321.138	295.018	296.636	328.302	362.866	360.019	305.923	306.557	369.638	354.712	330.17	310.02	340.498	329.537	324.161	325.457	289.033	290.178	318.503	261.563	275.745	277.07	271.217	302.359	305.775	281.452	301.559	271.289	304.663
STC2	207.338	207.876	267.547	250.266	179.722	228.528	195.971	179.181	154.777	191.046	155.852	180.446	228.45	201.901	233.381	233.428	289.878	271.841	293.12	312.705	369.4	341.703	337.853	337.089	410.132	380.668	401.138	434.101	547.805	475.325	470.512	542.281	659.265	660.971	178.167	156.96	237.027	182.847	256.464	226.894
CD63	508.497	415.465	486.613	473.813	472.399	485.735	408.864	416.108	411.284	467.8	412.22	390.719	461.599	445.655	366.397	359.052	377.231	353.337	375.275	264.216	301.123	239.714	206.059	190.297	214.22	176.501	159.922	153.77	164.228	142.241	132.875	123.408	138.83	116.627	508.11	448.779	520.985	427.393	560.479	426.519
MGST1	261.722	297.766	268.078	270.311	293.228	291.431	296.407	293.324	293.42	286.772	294.634	343.631	314.215	320.335	349.901	338.064	340.747	305.106	321.307	341.325	302.54	275.661	300.033	270.232	276.858	272.137	425.508	313.307	350.913	373.974	401.767	351.848	385.19	375.562	279.694	283.185	307.344	312.947	277.737	298.826
MPRIP	283.272	320.561	304.888	297.078	311.269	341.759	325.653	352.75	355.236	357.191	328.632	353.139	363.401	338.251	378.154	380.552	358.052	368.365	356.869	376.087	364.807	372.304	324.936	332.513	323.855	322.03	270.497	279.859	263.808	245.989	220.541	224.401	198.142	192.554	351.187	323.557	345.557	338.921	380.454	399.774
AL138752.2	262.839	340.097	337.58	339.694	310.217	363.067	381.461	292.836	309.908	317.957	326.015	317.505	336.446	328.494	330.216	339.411	367.826	369.026	322.651	371.327	388.964	400.548	289.557	315.292	319.155	321.626	251.881	287.303	269.536	269.642	245.24	258.109	253.194	246.545	322.615	315.576	332.976	323.496	335.193	332.555
AAK1	221.118	271.945	265.981	257.393	253.405	265.55	246.947	252.315	267.934	258.483	245.073	281.541	264.208	255.366	288.064	293.147	279.673	268.288	272.246	303.891	287.74	285.089	357.74	368.035	337.182	338.086	424.806	422.042	395.996	407.541	479.701	450.583	456.229	449.94	239.079	231.146	255.115	253.191	239.051	250.625
SFPQ	287.74	317.356	313.225	309.686	338.631	352.632	337.137	353.152	343.562	346.941	341.094	329.516	357.06	365.231	329.031	321.251	348.247	339.722	303.808	295.754	305.263	315.522	289.734	271.138	283.452	289.515	312.126	294.171	302.597	284.417	316.117	295.292	293.269	285.373	347.05	332.331	344.748	351.26	248.065	245.41
ANXA6	358.237	341.941	340.283	355.783	367.98	357.034	362.602	375.314	342.331	346.217	348.349	343.961	356.985	399.658	335.615	351.537	330.512	381.476	358.807	336.964	340.138	345.491	290.178	288.187	270.265	283.747	242.058	260.88	254.225	242.296	229.42	224.401	198.395	200.442	353.781	353.824	372.389	381.195	394.112	389.823
PEA15	286.688	260.986	276.238	269.429	287.916	287.296	273.603	300.142	281.146	296.878	280.722	298.28	294.67	319.753	302.487	289.655	284.038	320.418	360.619	309.419	299.025	335.642	327.688	314.731	308.634	361.6	337.01	361.541	377.622	363.152	362.257	357.799	374.77	393.607	299.559	298.284	323.527	287.125	319.371	301.864
ENAH	181.024	167.712	171.948	174.924	372.457	463.284	569.683	345.759	381.814	408.992	557.318	279.177	304.144	370.757	270.794	272.197	340.593	363.932	244.652	292.345	315.924	348.69	257.329	259.744	302.461	328.937	275.034	262.348	301.519	331.658	278.662	288.081	320.9	333.889	412.676	481.567	281.791	376.092	171.244	197.758
PRRC2B	267.454	307.077	327.575	320.984	308.196	317.653	322.432	298.994	318.922	311.847	318.902	291.97	307.227	296.744	296.221	305.159	277.952	298.22	268.214	290.871	280.481	290.856	292.886	306.228	288.572	296.275	322.557	358.657	356.3	347.988	366.367	394.505	365.701	410.932	316.11	309.462	294.659	304.72	296.719	299.352
TSC22D2	226.67	234.127	234.451	224.31	204.361	217.485	211.422	243.702	257.89	263.927	260.351	227.395	231.608	225.968	232.447	240.848	270.421	252.536	259.871	309.112	317.909	326.887	362.179	373.085	389.159	387.208	406.424	435.778	464.16	442.47	450.35	501.275	511.449	511.855	253.283	262.696	215.833	218.533	175.105	191.132
SLC4A7	247.383	335.173	246.705	260.539	255.66	210.407	214.807	227.396	274.194	230.339	262.371	336.66	364.122	340.107	383.736	426.38	439.227	400.31	368.9	432.529	407.395	400.758	301.897	321.853	333.324	353.847	286.821	294.696	289.667	336.389	258.539	276.223	285.845	295.71	215.673	255.975	314.392	350.917	347.579	441.398
MGLL	341.073	331.108	355.568	345.486	322.879	351.902	385.033	318.602	324.166	320.244	315.175	347.681	358.154	366.332	360.314	364.555	342.991	393.235	359.65	363.435	351.367	394.318	306.07	313.825	294.956	307.114	238.971	239.122	240.217	234.714	205.342	202.03	186.668	195.255	321.894	325.097	360.095	369.122	415.682	421.16
GPC1	361.982	328.046	354.406	347.917	369.617	393.278	389.561	417.974	368.694	378.879	368.947	387.33	368.722	377.793	378.906	366.832	330.358	380.973	406.681	356.894	323.579	332.317	267.983	261.125	231.195	225.513	209.082	222.765	205.455	180.928	197.084	202.465	175.784	174.977	399.131	391.396	411.072	384.128	388.237	370.686
POSTN	413.772	387.997	419.233	448.715	328.708	374.597	418.55	504.228	340.439	381.803	408.436	466.106	388.815	475.118	402.442	289.447	331.987	349.689	294.151	223.773	273.165	294.518	262.168	208.598	247.608	272.908	207.398	168.555	195.077	235.038	153.076	130.358	155.747	186.719	361.851	404.744	408.54	431.201	409.553	441.302
TUBB6	459.303	375.176	371.131	344.819	521.911	513.173	494.688	518.754	462.01	448.603	440.073	426.683	414.676	431.28	382.073	376.985	331.096	361.04	329.463	278.373	249.801	241.314	220.885	197.505	175.57	172.68	171.054	152.774	140.297	132.909	143.189	133.051	110.482	112.377	464.942	459.817	433.179	428.688	440.434	416.232
DDX5	302.112	340.455	301.831	322.819	323.012	349.98	329.971	377.152	339.009	361.592	370.967	355.346	382.126	421.588	330.853	332.618	330.635	343.055	293.183	285.343	280.991	296.202	278.282	260.65	271.036	273.827	259.832	265.336	259.442	278.65	266.488	268.274	280.909	282.635	364.588	384.838	387.189	430.592	292.074	290.549
DDX17	287.838	356.105	357.867	375.208	273.768	322.153	322.736	305.97	289.806	329.134	329.998	346.881	379.564	383.535	334.476	325.293	363.615	364.498	313.589	321.702	339.798	347.47	296.171	302.948	295.447	289.405	256.979	268.325	257.797	276.058	232.949	249.335	244.757	249.21	322.038	341.573	359.913	385.27	284.205	300.836
ACTR3	304.822	297.122	274.874	262.231	365.792	360.416	361.995	364.161	324.736	305.506	302.287	369.947	349.227	370.498	389.341	360.912	392.631	369.749	380.088	343.997	353.522	353.152	298.301	278.303	302.18	305.901	264.65	236.029	239.48	262.19	219.572	195.732	203.542	212.94	298.9	306.802	340.989	363.905	369.722	382.192
CTNND1	257.189	280.504	287.203	304.157	284.442	309.334	325	283.822	275.978	277.507	289.826	276.118	286.314	289.47	282.254	289.181	300.298	296.679	263.152	287.094	283.997	272.925	303.451	305.926	317.893	310.788	361.661	356.822	379.891	388.36	366.367	385.209	400.967	391.374	272.613	282.205	280.042	303.578	271.756	266.054
AC018630.2	290.384	332.326	292.61	313.81	334.171	311.767	347.337	308.224	348.361	305.564	320.439	314.133	289.746	289.858	321.398	354.308	352.55	299.635	298.808	359.873	345.979	321.499	302.03	332.298	319.716	315.931	316.663	280.278	282.012	309.884	252.49	266.362	269.182	260.988	293.836	297.514	275.971	295.808	264.417	296.984
MBNL2	177.509	211.314	219.925	227.909	232.658	250.639	263.613	178.722	227.006	228.717	266.895	190.475	210.347	225.407	166.737	184.583	200.157	191.257	179.653	221.224	238.346	235.968	384.551	392.896	376.463	374.459	511.105	484.851	483.384	522.825	601.72	527.555	567.429	565.847	224.237	244.19	200.877	219.447	144.818	149.7
DDX3X	228.608	264.872	226.19	229.577	274.135	245.434	242.583	305.109	286.33	262.334	263.253	288.059	272.091	283.771	295.697	270.148	279.458	269.483	296.87	278.833	280.197	298.138	336.788	297.164	306.88	316.923	408.295	365.106	375.694	388.684	474.389	406.407	442.646	430.634	255.774	264.936	269.367	266.482	251.458	246.008
NLGN1	340.367	430.936	306.227	321.866	375.898	293.985	316.62	289.922	382.198	257.325	268.659	263.846	225.491	205.549	273.186	359.982	288.218	245.367	275.683	382.198	301.009	279.491	347.308	412.793	331.641	342.605	351.37	353.257	273.222	331.204	258.461	320.573	240.918	226.375	235.374	245.777	199.754	211.64	219.538	262.824
COTL1	351.7	366.133	413.726	408.077	435.667	487.973	486.823	390.974	395.364	426.452	415.293	376.361	414.999	420.056	317.525	336.603	337.704	366.919	304.526	300.053	312.805	299.106	227.366	232.639	234.351	244.324	163.056	173.116	178.916	163.172	115.738	118.76	130.942	122.498	457.532	445.956	456.775	440.227	465.927	443.886
YWHAE	346.313	334.635	370.272	357.189	355.703	372.918	349.624	333.874	337.732	368.136	353.697	329.603	368.722	359.619	322.902	321.877	342.806	326.14	328.37	300.544	311.047	286.52	269.537	256.636	269.143	264.715	250.197	237.183	267.324	243.397	235.159	226.443	240.749	226.447	367.614	351.887	373.825	328.257	357.59	342.722
SIPA1L3	266.633	294.167	251.934	250.552	235.465	223.639	203.883	306.846	318.045	305.738	288.29	328.717	346.939	278.44	374.622	381.311	359.988	357.047	375.994	388.77	393.274	402.063	347.131	362.295	363.697	404.108	277.326	282.899	305.602	301.006	228.567	219.536	210.165	220.756	297.686	278.121	307.893	316.336	400.624	426.088
MYCBP2	240.78	285.285	269.998	281.204	225.024	229.38	247.811	232.865	246.847	236.882	248.629	256.215	244.762	257.546	265.029	269.18	282.47	266.59	243.746	296.245	297.607	298.685	333.059	350.296	343.986	353.921	381.727	394.727	384.201	423.936	400.371	447.151	455.428	457.684	221.334	232.336	241.099	242.451	243.377	263.71
NCKAP1	303.541	337.501	289.098	288.688	330.112	293.767	293.466	359.912	377.015	305.622	324.507	339.667	290.02	299.053	343.385	330.72	311.516	281.965	307.182	323.146	288.59	292.54	345.355	310.329	284.434	293.262	338.881	289.453	261.483	290.962	309.603	270.489	267.03	259.439	301.741	321.2	285.367	291.695	284.248	303.228
GOLGA3	211.329	240.376	240.212	241.018	227.229	234.877	232.709	229.463	220.33	222.897	210.392	227.986	243.618	231.839	254.298	252.253	262.952	268.445	265.996	262.65	275.604	273.851	319.12	313.307	321.61	317.621	402.308	425.66	449.472	420.243	532.2	540.109	517.482	533.682	222.549	211.94	228.153	239.252	276.422	285.071
TAOK1	232.435	283.763	260.398	265.687	256.312	254.142	254.977	263.382	276.101	261.379	270.65	286.286	276.865	280.642	301.53	304.153	305.584	294.856	272.652	306.041	312.578	306.22	316.546	318.702	318.945	326.476	369.098	350.374	345.922	362.763	393.896	369.701	396.917	393.211	243.814	262.719	258.9	281.107	261.702	278.804
ZNF469	171.514	186.836	202.593	211.034	284.492	322.615	360.991	436.391	506.245	576.759	647.848	488.008	469.358	538.231	326.752	352.125	312.254	407.258	240.84	285.374	268.969	294.56	158.65	192.153	184.759	209.935	160.717	178.673	191.732	208.469	218.331	257.762	239.441	296.934	604.059	653.158	474.054	576.649	317.334	383.556
EPHB2	191.75	267.2	218.03	229.124	327.222	324.342	333.846	425.223	565.046	527.998	565.256	310.622	359.87	346.258	294.193	367.534	323.104	366.951	284.683	352.81	330.952	364.559	237.887	298.459	254.202	283.269	204.685	249.765	224.056	209.895	186.266	217.06	173.97	170.222	511.712	494.518	344.722	366.266	244.777	250.481
RABGEF1	236.164	284.104	279.851	284.35	288.601	300.942	298.344	260.08	276.67	248.638	248.174	256.632	267.49	224.954	283.576	305.671	295.779	273.822	263.964	296.613	286.095	280.038	291.421	287.194	314.175	303.256	411.008	326.781	374.957	372.678	472.295	383.384	417.293	390.402	257.009	234.249	246.528	256.847	278.84	283.134
DAP	300.568	335.405	335.963	344.438	316.447	310.113	316.153	246.875	248.062	242.239	238.046	302.017	280.943	308.593	319.917	311.858	302.879	317.431	333.401	332.942	340.705	348.522	319.032	335.621	309.896	340.915	305.344	311.42	290.858	310.014	299.018	281.435	257.75	272.802	230.413	247.738	299.044	290.21	333.984	359.945
KMT2C	213.711	257.602	252.869	268.833	240.326	253.51	275.657	222.329	243.725	239.199	240.948	237.234	238.943	232.702	242.381	249.786	270.452	260.679	229.246	274.258	286.208	276.839	304.117	315.551	337.533	348.63	401.138	392.421	417.715	430.611	456.476	466.134	493.521	478.358	223.208	229.652	215.989	240.28	225.095	241.391
USP9X	239.679	261.81	256.987	259.585	280.082	276.229	289.545	263.052	270.334	255.587	260.607	257.814	249.288	247.984	266.578	262.083	270.913	251.215	255.965	291.117	282.352	281.133	341.404	331.391	325.959	328.79	389.351	360.754	379.494	385.444	409.715	393.462	415.099	427.14	245.419	263.21	238.071	242.298	236.103	244.692
ZNF804A	176.409	175.787	166.491	160.528	174.059	166.063	165.908	449.481	462.886	505.355	585.171	331.289	290.442	285.994	263.252	229.102	283.73	235.495	341.463	300.759	395.429	326.045	371.634	330.571	369.238	381.733	351.604	258.154	300.158	335.287	335.542	245.599	306.979	259.223	479.846	560.863	270.541	271.243	154.468	171.516
MT-CYB	205.12	253.018	257.846	255.891	249.914	288.391	297.994	265.965	256.583	282.082	306.441	252.617	245.26	317.875	260.062	249.387	224.839	352.236	294.464	310.064	287.569	407.746	332.615	386.94	335.008	454.553	314.138	395.252	367.812	375.594	271.024	303.285	287.448	330.648	218.947	268.087	270.672	267.511	210.97	233.616
PSME4	229.545	253.824	229.424	234.392	293.111	299.069	304.366	276.013	287.283	264.274	273.353	267.322	259.931	249.063	284.874	280.072	293.044	264.452	281.745	307.699	281.785	292.287	320.186	322.888	317.963	323.61	373.728	349.115	352.33	363.67	395.641	351.718	390.379	387.196	251.101	265.823	245.536	252.658	237.736	245.29
EXOC6B	255.595	326.47	334.068	339.337	282.655	299.872	309.501	258.243	298.404	272.121	289.94	305.024	309.043	284.009	292.234	322.655	325.87	280.55	254.902	317.557	313.882	275.829	311.574	313.307	318.875	300.61	345.851	289.086	299.932	319.67	322.282	287.039	305.25	290.379	268.722	267.013	289.256	294.932	256.718	271.843
ILF3	262.182	291.033	283.641	255.7	295.183	294.277	264.967	301.377	293.374	295.893	259.27	258.961	272.911	270.497	263.48	264.398	252.656	257.692	268.152	265.721	261.2	256.383	317.3	304.157	308.353	292.932	355.346	368.881	388.227	336.907	403.667	402.367	396.833	385.359	291.14	255.485	277.223	256.123	266.347	242.707
SVIL	417.32	644.524	448.439	531.517	532.518	420.327	511.657	372.831	464.609	310.834	356.827	321.207	343.433	349.928	292.986	381.387	295.595	296.459	224.528	287.708	250.369	237.231	208.678	249.989	206.995	212.507	158.004	174.427	141.942	150.665	115.428	123.929	107.107	103.913	302.42	311.352	349.655	372.817	423.805	463.094
TMSB10	457.512	413.836	516.854	473.05	435.733	511.495	472.585	433.362	412.929	513.289	459.733	408.536	489.599	518.179	341.767	344.592	340.163	378.993	303.558	242.106	260.122	238.578	179.158	170.443	181.954	163.899	109.218	92.9017	88.919	76.9851	61.6492	49.5628	50.7062	42.2134	559.594	480.937	557.683	463.764	533.691	440.13
PXN	229.939	257.799	260.019	240.661	255.276	279.099	252.059	332.956	306.125	327.454	312.529	345.63	392.594	343.021	380.319	371.443	367.027	402.856	353.4	346.791	359.306	405.936	309.399	310.372	314.876	321.369	241.263	264.445	261.653	244.305	198.053	212.108	195.864	197.74	322.038	303.698	371.711	378.72	374.96	378.054
BMPR2	205.925	252.803	229.07	242.996	348.386	346.648	397.31	425.611	531.223	447.792	559.253	335.6	333.611	385.693	329.874	327.608	326.024	337.176	267.183	298.61	285.641	298.685	262.079	247.918	236.526	253.766	239.486	220.825	212.884	218.06	209.53	194.212	193.839	187.223	439.293	504.32	321.909	386.87	243.187	260.743
ATP8B1	335.587	330.338	316.585	301.725	208.27	220.501	210.092	155.942	171.281	172.283	156.222	207.91	236.308	195.21	238.736	292.976	345.88	309.067	306.089	427.647	453.102	423.488	329.197	404.29	452.639	455.214	269.655	335.222	380.628	374.103	210.111	289.124	324.781	332.665	164.869	150.822	202.782	206.041	295.892	292.511
NRP1	403.062	519.842	529.663	488.376	333.169	392.694	339.191	391.477	329.273	363.301	291.049	436.452	382.648	327.912	376.696	324.515	285.39	244.959	311.995	280.86	261.597	217.658	301.009	267.988	237.437	201.889	229.803	204.363	172.394	150.212	175.022	145.387	140.349	109.279	345.444	299.381	400.944	314.584	429.235	410.491
RBPMS	270	280.827	305.823	343.603	306.224	356.645	437.9	300.803	341.947	354.498	381.181	273.076	307.526	313.903	269.654	310.586	345.819	352.016	261.996	342.615	349.779	367.758	260.215	282.49	318.103	327.762	240.702	231.101	253.09	280.788	198.324	188.521	196.708	207.465	341.059	358.748	280.93	340.482	266.474	293.229
TGFBR2	271.216	290.138	279.472	309.257	264.714	263.726	300.842	256.276	267.611	245.395	265.757	284.792	278.73	326.142	307.636	303.925	334.046	336.547	340.182	354.345	365.487	425.677	323.737	350.468	330.168	374.055	257.774	302.665	285.017	315.393	215.811	239.3	235.771	246.365	241.385	269.44	282.94	297.446	277.97	297.893
TMEM30A	297.086	315.368	270.074	273.219	304.487	275.888	281.025	357.616	314.261	270.528	284.875	346.586	291.487	321.695	371.66	310.738	336.997	310.734	346.182	309.511	316.491	320.447	332.349	275.325	307.301	299.802	290.423	253.697	260.065	286.944	276.064	233.002	249.186	248.958	262.876	290.14	288.134	287.963	286.941	305.524
SENP3-EIF4A1	301.11	278.642	276.213	262.088	292.878	296.613	280.302	293.425	285.761	296.241	286.554	289.328	309.913	334.862	296.905	289.105	297.132	334.472	315.651	278.219	294.885	305.42	252.402	256.852	283.662	287.274	259.365	299.362	328.966	317.272	296.459	336.167	354.226	361.083	318.107	307.525	340.963	311.233	350.973	423.72
AC097634.4	248.614	247.449	236.018	218.137	324.432	291.675	284.13	344.367	423.096	363.967	357.624	414.498	395.827	363.871	366.169	365.124	321.014	288.819	310.12	342.553	315.867	305.546	321.961	363.935	299.655	321.553	251.273	245.623	215.606	237.435	200.806	196.079	165.112	174.292	338.033	362.739	376.696	377.844	242.784	245.505
CEP170	304.214	335.137	229.778	239.826	222.602	176.036	170.039	427.477	375.754	285.904	288.745	505.442	404.182	392.514	519.281	449.379	364.968	356.669	375.369	332.85	288.533	307.061	354.1	306.574	258.06	275.994	276.063	218.78	188.329	210.996	199.022	163.631	150.136	152.681	259.129	277.888	380.402	390.031	419.373	493.379
MMP2	389.774	346.114	382.904	396.612	387.992	394.543	432.088	459.084	375.677	384.699	410.229	413.264	341.319	426.402	358.149	318.594	281.64	352.865	333.901	252.977	247.136	277.05	240.949	228.193	204.47	219.965	187.192	172.382	158.841	167.319	159.047	128.186	121.028	133.664	372.555	425.163	396.977	427.774	390.316	420.873
SH3RF1	279.149	207.41	163.308	164.842	191.181	202.234	195.271	295.061	332.595	272.15	267.72	331.15	289.746	255.863	339.193	338.975	325.01	292.749	359.744	388.8	354.372	375.84	356.009	361.777	374.429	380.558	326.767	308.641	310.253	311.828	282.346	285.345	279.939	268.624	262.505	274.318	259.109	274.404	256.039	288.277
FNDC3A	180.745	210.114	190.947	179.476	214.835	195.374	189.552	225.013	241.11	210.707	199.069	218.652	192.144	187.656	231.65	214.3	218.538	194.904	241.996	264.247	260.293	260.634	369.636	365.014	359.979	371.005	456.005	427.233	413.179	474.936	533.091	505.967	537.098	531.449	199.205	201.555	186.39	178.772	181.234	189.912
PHLDA1	164.582	249.437	209.819	210.152	218.543	194.547	203.977	181.535	195.921	159.225	154.458	264.472	273.284	295.168	309.937	294.475	305.215	303.754	359.057	311.231	334.241	336.147	335.944	380.854	372.956	369.646	339.723	424.716	400.589	396.849	318.676	411.532	388.734	390.51	160.01	170.495	295.808	260.427	245.88	251.557
ARHGAP23	257.517	267.683	294.504	321.008	266.201	314.905	301.472	317.281	303.664	336.662	318.39	301.339	341.842	309.694	295.606	310.529	305.123	333.812	285.714	295.999	300.499	311.818	260.037	268.721	287.801	290.36	262.686	272.676	296.529	276.446	294.637	276.136	291.244	289.479	335.09	313.452	332.846	325.743	372.988	367.265
NDST1	270.017	306.791	344.982	340.743	283.022	318.845	312.956	326.137	331.288	348.041	345.902	296.177	307.202	308.507	288.452	287.112	273.003	300.389	269.152	276.929	272.031	281.512	282.676	283.914	269.213	263.539	277.045	295.482	289.327	260.894	283.16	302.329	275.003	271.289	344.394	343.253	315.514	311.08	327.536	326.36
CLASP1	235.376	309.531	290.437	282.896	248.494	256.283	261.442	224.798	251.815	241.284	242.626	263.655	277.213	251.092	281.821	307.057	318.063	282.562	283.527	336.412	345.809	317.711	332.26	343.002	327.292	318.981	330.743	340.308	301.293	332.76	324.221	329.565	316.935	309.253	235.497	220.854	257.151	251.134	262.042	262.059
MT-ATP6	80.5008	157.433	195.823	175.663	110.583	200.142	196.694	171.904	142.857	207.869	200.349	163.985	205.498	222.601	217.569	197.354	240.945	306.646	284.433	327.138	385.619	446.47	422.194	463.982	462.88	540.452	377.798	515.154	487.183	435.99	325.035	360.493	389.662	394.4	130.018	164.824	220.505	164.681	160.3	152.69
EIF3A	201.047	230.599	226.165	217.994	242.998	249.447	241.276	261.473	251.953	253.792	244.163	248.775	259.036	264.928	269.221	256.257	267.409	263.006	257.715	265.844	269.876	283.532	304.871	305.451	304.495	325.374	354.083	380.153	394.805	377.02	414.135	420.307	454.247	448.499	247.396	243.724	254.698	242.108	233.642	230.387
RPL4	270.871	279.896	312.745	297.483	278.261	306.95	290.105	303.831	271.472	314.946	292.842	293.656	306.954	337.452	302.122	286.505	308.535	336.295	342.276	296.675	321.878	330.717	285.029	282.317	299.655	311.045	250.618	283.266	295.962	275.474	242.913	265.407	269.772	263.654	316.172	302.624	330.914	295.008	334.578	470.51
ABL1	225.537	259.84	279.068	279.583	267.019	287.467	283.849	256.119	269.242	280.257	285.046	248.81	273.061	255.798	249.604	260.413	265.504	262.251	260.496	277.697	293.581	288.836	313.705	312.573	345.249	321.442	347.862	338.158	363.502	329.195	360.512	348.851	363.507	352.259	280.044	285.799	261.38	261.95	242.974	242.037
ANKRD13A	263.364	250.225	260.827	243.854	246.189	277.761	253.6	272.54	253.691	279.07	244.419	260.491	266.844	237.991	266.556	259.217	283.331	263.257	299.62	290.011	303.845	310.85	352.191	348.828	350.65	357.448	333.923	342.195	355.619	339.24	325.345	336.124	338.196	336.987	274.115	251.985	262.894	231.787	262.678	241.63
CDK14	319.605	366.043	285.965	282.038	372.19	303.837	306.023	371.166	409.838	330.524	328.632	392.701	320.307	299.269	369.109	335.749	299.007	264.987	309.995	323.913	281.161	254.741	308.2	290.172	262.97	255.714	287.85	244.418	213.678	225.771	218.099	193.647	180.34	175.589	306.702	317.816	300.193	286.477	309.89	333.01
AC010442.3	257.303	345.111	347.029	355.306	349.823	376.202	385.336	297.774	333.303	362.635	344.309	281.75	379.987	326.142	298.932	358.957	370.469	370.786	254.308	322.808	351.537	323.898	221.684	244.896	261.988	249.064	205.527	227.221	235	208.339	181.419	196.731	173.295	176.922	358.516	319.123	362.732	375.064	319.243	326.216
C12orf75	318.8	310.533	285.182	256.129	358.041	337.429	318.721	365.467	367.986	340.108	321.947	329.707	323.54	303.219	348.352	368.388	349.323	341.515	334.463	356.249	343.087	335.011	295.239	294.877	293.903	271.659	229.429	230.786	215.266	193.37	159.474	166.498	160.471	147.387	343.262	332.261	320.082	314.127	332.223	313.825
RBM3	334.486	325.754	349.353	318.267	324.816	348.691	313.282	354.716	306.386	348.939	302.429	328.856	350.943	344.165	345.025	305.595	346.495	314.004	347.432	298.088	308.155	291.992	269.625	239.933	266.126	254.244	234.902	217.784	237.042	222.337	216.548	193.039	207.254	198.641	358.536	326.731	368.448	313.404	373.242	315.547
DIAPH3	355.149	322.155	228.742	188.963	332.868	261.561	209.322	306.673	332.318	246.003	193.521	307.006	230.862	182.259	310.826	293.697	235.904	185.66	310.12	330.485	298.741	279.996	391.521	396.047	355.42	348.336	383.598	339.416	306.226	318.827	322.437	293.815	280.74	280.114	228.313	192.477	213.066	171.269	202.952	204.026
PCNX1	245.658	278.785	248.018	251.41	257.581	235.655	257.918	368.137	398.317	325.833	362.489	300.905	271.394	268.684	315.633	317.551	304.631	274.891	285.058	313.595	290.802	286.184	322.672	309.465	280.155	279.264	317.459	296.373	271.634	289.148	295.373	281.131	267.452	271.398	324.303	346.987	255.376	270.52	240.026	256.485
KITLG	214.844	211.081	165.253	158.859	154.415	146.677	118.969	354.257	285.207	302.727	249.938	443.648	379.017	380.47	404.379	313.148	340.901	316.362	324.745	291.086	283.6	319.521	344.734	265.096	301.9	330.334	362.175	289.82	310.479	347.34	354.076	266.319	304.912	294.701	276.483	275.578	375.234	338.692	240.557	266.03
CAPRIN1	270.411	309.262	296.273	288.402	302.065	292.599	286.954	316.965	306.417	298.123	300.04	308.883	285.146	320.184	309.322	291.591	300.175	303.376	301.995	294.648	273.789	294.097	288.092	273.771	254.693	277.207	294.399	277.552	282.635	279.298	282.191	282.999	283.567	289.623	286.549	295.857	289.152	294.666	275.637	287.344
WDR74	1022.43	206.766	274.091	280.822	437.053	302.572	245.454	134.741	188.523	289.204	231.189	218.93	354.946	267.993	201.665	196.614	393.184	249.455	347.619	212.042	388.567	259.666	214.582	210.367	409.851	267.177	219.326	258.363	347.567	250.979	233.569	234.652	347.392	207.717	350.858	271.657	296.277	198.805	380.984	222.756
ASH1L	176.836	216.346	208.354	204.384	205.33	209.628	210.022	222.43	227.79	228.543	228.657	214.897	212.535	197.671	230.009	235.933	250.473	227.949	234.246	280.921	285.925	295.191	321.207	336.916	356.051	361.747	407.125	417.848	426.789	416.808	432.591	446.5	488.796	485.382	218.7	214.577	199.154	209.659	189.866	195.605
TSPAN5	304.724	300.613	314.387	323.654	257.882	283.575	255.233	275.382	287.883	272.034	267.606	308.796	287.359	252.064	301.575	270.318	292.122	246.185	305.964	312.121	310.139	286.1	336.344	315.422	324.065	322.104	339.91	288.352	296.019	298.933	291.264	246.468	256.568	247.013	273.21	267.783	267.096	251.629	283.93	295.764
SBF2	315.942	390.235	373.531	377.687	298.991	305.442	324.953	282.028	316.338	289.899	316.769	320.234	322.819	295.492	332.175	364.859	363.861	318.405	291.683	365.646	338.947	322.551	270.203	291.726	275.806	271.292	232.656	210.707	205.001	212.616	183.784	164.066	171.017	157.4	294.186	298.564	304.473	319.65	306.687	331.383
IGF2BP3	244.525	353.957	281.241	290.309	272.816	237.066	234.507	301.463	385.505	319.26	329.258	307.632	331.149	287.808	283.302	340.835	290.708	257.787	254.59	307.454	296.926	268.716	282.854	314.774	307.371	304.064	293.604	269.006	281.161	294.202	283.742	240.647	252.097	252.776	303.573	296.93	305.648	309.214	275.51	308.49
MSRB3	306.514	236.007	205.044	228.672	410.56	421.884	507.876	439.749	473.73	411.656	495.267	361.361	309.938	332.725	349.673	359.28	373.635	366.07	301.12	342.246	310.593	328.107	224.081	200.311	223.759	240.834	183.356	140.296	144.153	163.172	131.79	105.598	102.34	106.83	396.249	445.722	271.585	347.071	242.593	291.889
XYLT1	180.186	143.717	133.597	120.461	163.937	178.785	152.51	461.984	412.699	492.644	480.075	413.786	366.509	320.681	495.471	347.23	360.634	381.697	444.743	320.32	348.871	386.237	337.631	247.918	252.168	277.391	287.616	198.019	220.086	210.931	236.555	153.554	161.484	142.812	471.983	464.041	324.571	333.284	263.654	278.517
ARSJ	376.256	346.901	296.576	312.046	276.908	279.707	274.746	313.434	292.897	309.589	323.682	300.071	266.695	289.016	323.517	296.98	359.035	357.298	336.526	381.062	370.08	378.407	278.282	261.772	305.968	323.72	232.423	212.017	216.74	250.655	177.348	170.103	163.762	177.75	294.845	326.847	244.466	276.08	317.865	364.179
PDLIM5	210.245	152.294	140.368	134.238	577.019	609.863	710.732	315.329	287.114	255.761	302.6	386.965	326.449	391.823	375.898	338.785	395.12	418.105	318.495	332.113	326.698	378.576	220.441	206.483	225.934	269.528	184.946	149.157	151.412	194.212	150.401	124.798	111.748	137.878	252.974	297.327	302.49	388.241	227.576	265.193
INSYN2B	152.477	120.654	92.4163	81.3007	206.549	216.731	194.827	394.147	421.312	440.177	401.722	515.107	495.741	513.322	503.605	493.974	437.383	462.972	375.181	410.941	356.357	419.405	246.72	273.469	204.961	247.19	175.825	170.337	151.979	152.933	115.466	118.803	111.663	101.607	387.953	385.165	483.477	521.996	165.221	171.014
CHD9	211.756	293.057	276.365	292.048	213.465	206.904	211.889	216.559	239.587	214.442	225.983	244.777	240.013	217.939	250.812	252.12	251.395	239.111	226.871	258.32	250.539	247.88	311.929	314.084	304.495	300.096	401.138	384.557	363.956	372.678	430.226	429.646	437.668	433.119	204.207	209.279	222.436	226.379	246.771	266.484
RIN2	353.72	394.658	380.781	403.095	289.269	276.91	327.66	249.343	303.633	265.49	296.939	321.19	363.749	379.196	354.595	439.341	394.751	404.429	298.776	365.554	363.729	367.379	245.832	263.542	253.851	280.66	172.738	177.205	152.036	177.882	119.693	110.116	99.3454	108.199	262.938	291.423	355.397	393.954	455.853	491.25
BCAR3	276.751	282.152	234.755	224.358	327.406	333.975	321.125	312.487	321.567	313.643	292.017	320.755	308.719	271.533	358.149	337.419	325.748	302.213	317.182	325.817	316.491	316.322	323.249	300.229	283.101	285.18	289.394	234.771	228.649	218.319	253.15	211.717	192.447	187.763	299.909	286.382	294.868	280.917	303.951	303.299
FSCN1	388.247	362.48	392.731	353.852	380.492	383.281	346.497	413.826	371.909	381.456	350.71	368.14	364.072	363.612	340.719	341.385	305.738	351.607	353.994	301.005	304.072	280.543	241.748	222.582	216.675	194.063	177.556	167.349	157.139	136.15	119.77	107.77	90.2756	87.3803	394.643	377.58	375.521	345.509	413.986	402.645
XRCC5	301.866	333.866	310.977	304.967	350.324	338.28	327.894	341.597	331.903	310.313	313.554	326.718	305.536	322.278	308.525	307.36	306.199	291.712	278.027	290.625	276.455	275.408	245.566	253.183	244.312	257.881	249.729	235.924	228.309	248.517	220.231	215.844	227.334	228.572	308.37	306.475	316.871	311.385	301.131	302.056
ZC3H7B	198.944	215.952	285.308	295.195	214.918	270.999	286.534	229.406	246.955	290.247	316.313	207.266	263.537	286.879	205.083	230.145	267.778	302.999	244.027	277.881	316.377	347.68	288.269	327.766	368.466	375.818	267.316	329.822	368.719	334.574	258.578	332.822	308.203	333.421	297.85	310.185	278.92	307.348	260.218	258.59
DAGLB	296.692	293.272	281.695	274.697	290.723	294.545	282.262	302.267	272.41	263.695	271.276	294.352	258.862	282.584	288.702	269.863	267.655	267.25	291.339	261.882	264.602	254.404	297.724	271.656	268.792	274.084	310.91	298.261	299.761	291.351	336.357	299.766	303.351	307.416	264.173	271.471	265.086	274.671	288.659	306.768
MAGED1	309.503	346.096	371.08	391.583	332.417	345.821	368.297	356.539	335.887	343.38	363.684	353.017	336.321	392.169	317.638	309.182	313.545	352.173	310.495	289.796	286.322	281.68	236.067	211.749	223.97	234.845	187.425	177.572	181.751	187.538	165.794	160.33	158.278	148.215	347.729	381.081	361.896	380.662	370.231	375.901
SEMA3C	242.537	210.078	284.373	261.397	187.707	231.058	247.064	179.999	193.599	253.126	261.916	197.411	192.841	185.691	225.84	184.033	267.348	204.682	322.151	304.291	393.785	406.399	408.034	384.523	432.508	410.024	366.338	317.082	353.635	351.228	307.665	282.261	321.871	303.49	243.896	269.837	189.34	178.848	157.522	154.341
RAPGEF2	187.923	186.084	183.67	175.997	202.206	215.831	222.369	216.918	238.295	223.1	229.568	206.971	202.663	195.771	219.096	214.471	226.868	208.141	236.09	270.726	279.46	284.29	346.642	349.476	354.578	364.906	402.541	388.436	413.462	425.103	446.395	430.688	453.065	449.436	216.517	229.792	195.578	194.616	173.471	176.085
ZBTB38	216.881	242.471	226.165	207.697	196.594	202.331	189.669	180.128	180.402	173.76	157.73	214.915	203.757	195.404	267.103	250.621	243.558	238.576	266.871	282.518	260.293	280.712	351.747	369.546	317.261	359.946	399.174	419.473	392.82	409.615	418.672	439.289	425.35	452.065	166.392	162.864	205.653	189.131	219.835	227.373
JAZF1	267.077	318.538	368.175	389.319	242.23	300.504	337.02	333.429	395.81	384.004	422.32	279.333	260.379	250.099	293.373	300.946	303.095	287.907	246.465	308.897	315.64	290.73	245.522	260.305	285.837	275.186	239.439	221.035	215.663	261.542	185.956	162.849	184.263	189.348	387.232	371.396	242.952	249.192	279.879	304.161
UGCG	207.584	173.764	233.769	221.569	123.779	145.217	141.913	98.9565	100.037	115.097	112.209	111.786	151.637	135.054	156.256	180.01	266.241	216.693	239.934	295.631	363.502	332.232	329.818	388.321	491.639	475.201	361.567	433.629	494.952	564.687	343.413	432.73	557.431	601.181	117.954	111.337	135.571	129.985	166.387	157.427
PPP3CA	326.421	325.02	317.065	317.599	262.242	275.693	286.767	352.477	401.701	366.746	394.695	288.998	256.126	244.207	288.452	280.717	284.714	240.84	279.402	288.506	291.369	253.099	280.102	268.592	275.455	239.989	282.097	231.887	238.686	226.873	246.713	217.842	215.818	194.967	356.272	383.205	244.309	239.67	261.236	269.092
PRKD1	259.357	260.145	229.879	269.405	219.328	212.377	246.294	353.109	364.326	344.683	421.78	299.08	276.616	288.196	275.282	299.105	345.48	332.994	303.464	394.297	389.191	376.261	306.602	306.746	308.002	323.39	235.369	188.268	200.748	222.337	181.846	160.373	174.266	158.588	332.825	365.492	252.792	290.705	189.145	216.967
FTH1	263.594	271.641	303.65	301.892	282.805	287.929	314.286	283.549	277.178	295.372	330.396	271.233	306.357	361.087	268.401	283.848	295.533	359.342	313.307	308.436	300.215	306.135	213.738	227.157	243.049	250.754	212.497	235.452	251.673	239.704	252.994	246.294	280.698	283.248	310.366	337.162	337.048	343.796	311.078	564.043
RASGRF2	253.476	363.286	295.591	320.174	235.949	186.131	208.108	223.779	283.269	239.286	256.88	341.475	370.214	360.698	331.264	387.459	352.519	340.54	286.214	350.476	336.736	338.125	278.592	313.479	292.5	320.193	235.416	241.219	226.834	235.232	177.581	187.479	174.434	176.85	227.963	237.166	345.113	367.904	288.702	337.675
NECTIN3	230.974	240.215	200.168	181.645	207.301	195.082	182.153	284.798	300.88	265.925	275.885	283.036	248.84	247.66	306.246	292.388	322.643	270.049	306.932	339.79	341.896	319.184	305.581	333.42	346.02	345.911	289.441	294.066	303.958	345.331	237.136	272.4	293.522	303.778	261.311	286.336	240.499	239.137	257.779	258.471
RRBP1	268.226	299.843	335.508	351.326	327.773	404.224	417.103	324.774	306.663	353.919	357.737	292.909	334.257	339.092	250.629	259.388	268.577	289.668	215.278	216.495	250.709	236.22	208.944	206.612	216.254	222.868	217.642	221.874	242.656	219.485	262.998	268.056	262.01	258.287	358.886	342.599	348.715	358.116	358.693	352.29
HECTD1	191.224	239.248	233.163	226.05	220.264	217.874	207.735	231.602	227.298	218.901	209.311	225.605	226.137	225.968	252.11	256.257	253.055	238.89	238.809	273.336	264.659	261.686	314.992	297.164	301.409	286.208	365.964	369.72	359.646	363.8	424.139	409.534	440.79	426.492	215.591	212.733	222.645	227.636	229.528	223.019
CNN2	330.298	255.131	293.999	317.075	325.501	349.859	374.996	366.702	333.749	375.867	415.833	328.056	348.108	425.344	297.793	317.588	337.397	427.726	319.651	317.065	307.077	342.082	189.546	201.865	214.851	237.49	136.114	161.687	161.79	164.598	115.389	126.361	117.4	136.401	387.253	409.761	356.52	401.304	305.33	329.254
ADK	250.093	271.623	238.519	225.168	259.653	239.766	237.891	258.2	286.176	222.81	218.387	286.547	253.938	198.513	338.805	314.059	302.941	248.826	287.12	296.552	278.836	253.184	294.04	283.267	281.207	274.598	375.833	292.336	320.403	328.807	348.958	286.127	321.997	292.144	218.37	199.152	214.423	205.851	284.99	315.188
ATXN10	252.573	270.674	258.276	263.995	249.931	253.412	278.644	271.291	308.663	294.938	324.905	302.626	315.831	324.329	301.029	314.154	326.454	318.248	277.277	315.622	323.466	319.773	267.495	274.591	294.465	298.369	249.074	234.456	249.177	268.152	217.905	210.197	216.788	212.364	294.083	317.35	291.449	331.913	261.448	287.487
RPS6	262.067	263.744	297.107	296.768	258.066	293.329	289.125	274.894	262.289	294.619	289.285	275.492	299.792	324.48	289.181	266.276	320.799	326.391	340.744	276.53	304.979	315.69	263.766	260.866	284.153	291.168	237.053	247.563	267.721	260.959	212.826	222.055	240.96	245.681	329.634	315.693	328.33	304.72	346.519	325.379
ADAMTS2	241.207	239.445	226.695	224.358	305.406	322.007	317.717	419.883	431.325	465.947	467.813	338.677	340.797	300.262	351.906	352.922	356.208	374.654	318.901	342.431	338.097	343.387	250.36	234.322	233.369	225.733	175.451	164.57	162.357	153.387	123.298	112.765	102.425	96.0607	463.316	434.848	318.464	344.633	303.103	307.486
NF2	243.326	268.167	279.725	279.011	230.069	243.245	233.713	259.994	255.291	265.925	257.648	251.296	265.476	259.251	263.184	259.027	281.579	282.122	289.183	292.345	303.278	320.699	312.329	315.551	323.434	341.098	274.707	298.628	315.923	296.341	256.213	274.442	268.464	284.544	271.789	265.193	258.169	255.895	267.683	263.494
GRIK2	290.45	244.298	171.923	147.967	217.324	175.915	150.433	271.104	221.269	178.161	149.906	364.055	239.913	207.038	381.595	335.104	300.482	248.26	392.306	383.242	331.462	296.833	434.845	352.54	327.081	323.537	413.814	268.482	265.85	275.798	351.594	263.408	257.581	208.798	164.004	144.078	206.697	204.023	284.29	311.72
RERE	237.035	311.715	332.805	343.007	224.807	248.255	253.763	181.837	222.376	219.133	221.971	234.244	299.071	267.259	245.548	275.803	299.591	273.853	223.059	285.374	320.404	295.739	287.293	325.003	340.339	335.771	284.857	297.527	318.872	317.272	267.379	271.835	282.765	290.739	216.065	205.919	271.063	288.61	250.228	263.327
SERPINH1	279.888	229.113	274.242	260.61	237.904	257.061	246.504	252.329	223.422	253.821	241.631	225.031	230.19	246.516	214.972	196.519	205.167	234.677	251.746	198.408	215.096	205.451	252.003	237.991	239.261	248.733	299.778	344.187	344.788	313.189	473.148	499.885	494.322	506.705	254.127	257.235	250.574	242.565	301.852	294.449
SETD5	189.5	219.819	213.76	216.397	223.304	226.023	242.279	222.817	226.437	221.16	236.595	208.414	217.508	208.053	203.055	225.933	228.128	227.603	221.465	247.173	248.611	266.864	286.671	293.323	292.43	323.5	367.741	378.475	384.994	382.204	440.036	441.461	435.137	458.837	207.583	220.481	200.772	222.799	188.806	209.647
CLMP	252.54	320.203	317.621	335.023	281.736	311.134	340.031	338.582	369.478	362.751	403.315	394.943	399.01	418.588	361.248	357.439	358.021	371.478	282.964	271.095	281.105	278.523	227.1	194.959	196.684	208.612	177.977	153.77	157.707	166.931	139.971	120.454	137.312	134.78	354.296	374.757	395.019	446.854	341.174	377.121
MATR3	278.443	276.404	257.846	253.865	297.922	271.899	270.685	280.147	291.128	279.012	282.742	268.365	258.041	273.26	265.394	267.339	280.257	260.396	253.152	263.111	255.416	263.201	270.78	255.471	270.405	273.643	300.152	284.158	290.518	298.738	297.777	285.475	301.791	297.475	271.604	283.139	258.639	262.484	233.176	236.391
ITGA5	300.075	286.342	279.295	277.104	359.662	343.607	342.715	405.185	340.255	335.33	336.769	370.121	319.984	350.489	364.734	322.56	284.192	343.747	352.119	280.584	257.854	292.035	236.51	212.266	193.668	209.898	190.559	191.885	172.678	171.726	178.162	159.157	141.151	162.911	326.855	359.588	344.852	355.45	353.136	379.465
RPS19	303.607	290.89	335.887	324.798	300.612	333.659	325.887	302.984	283.653	327.57	326.186	281.697	330.676	362.209	290.935	280.015	309.887	351.796	343.026	277.206	314.109	316.7	242.015	232.336	263.812	247.374	193.927	204.573	214.472	195.638	168.896	163.023	160.724	156.859	369.529	351.631	365.055	340.634	391.419	343.153
ADAM19	222.071	185.117	139.003	145.464	335.223	277.907	306.163	437.625	449.536	350.155	391.736	386.269	296.833	315.738	417.07	411.996	311.117	357.047	370.181	326.339	275.32	322.635	296.881	265.527	208.328	246.455	217.642	196.604	167.063	187.473	163.584	145.344	105.125	120.049	342.706	388.572	272.995	325.515	302.806	344.468
NEK6	227.508	325.27	352.006	342.388	242.08	256.161	254.183	215.124	277.578	291.897	280.437	238.763	298.524	272.591	237.961	297.644	302.511	303.722	234.027	320.32	322.275	307.23	267.495	319.824	315.227	293.556	232.89	285.206	286.832	259.598	193.633	248.379	221.302	226.267	287.928	271.121	293.328	299.883	274.089	266.748
LSAMP	305.988	369.195	307.237	320.936	335.708	321.813	333.216	265.535	327.75	279.244	295.772	280.759	256.624	228.709	208.546	256.921	213.712	181.133	181.497	249.844	203.867	172.283	241.66	250.421	269.844	247.851	332.426	295.272	310.536	331.723	292.543	308.541	303.815	260.52	271.522	268.484	217.738	250.563	184.649	153.456
ERC1	219.492	255.113	250.039	251.625	266.385	261.22	273.579	270.257	298.911	275.306	281.689	267.913	255.082	223.551	277.447	286.657	271.374	246.279	255.308	279.939	268.005	258.698	284.052	277.051	269.844	269.308	323.68	280.383	294.828	296.924	326.159	305.543	302.423	297.403	265.181	264.19	235.252	242.184	240.175	251.94
SURF4	282.878	270.226	254.082	252.745	311.703	280.315	274.98	310.793	298.865	278.81	272.101	289.502	270.748	283.707	264.778	265.081	239.377	255.397	278.027	239.864	241.012	225.655	251.559	249.644	242.207	247.778	267.784	284.629	276.284	281.242	328.873	328.261	299.723	320.707	278.5	283.629	282.626	279.165	311.481	303.993
ITCH	200.57	223.365	215.099	222.284	212.112	220.428	228.181	226.592	234.819	223.013	242.313	232.923	239.515	230.263	251.951	253.923	258.403	250.461	247.058	263.571	270.784	271.452	284.097	292.028	305.898	309.355	359.556	325.733	341.612	364.642	379.123	369.484	376.837	391.771	226.748	227.645	221.68	239.328	215.487	224.191
ACLY	289.087	315.69	343.87	328.42	319.972	331.761	312.325	347.668	321.398	331.103	329.6	308.188	304.915	319.688	296.084	284.57	271.589	295.139	307.839	262.159	254.452	268.758	261.813	233.674	222.918	235.249	223.255	222.031	195.474	200.887	213.136	202.074	181.564	182.072	334.39	340.219	326.503	330.085	375.936	367.409
NPTX1	256.236	496.796	496.769	474.957	418.745	470.751	446.863	260.339	389.197	409.311	398.365	210.534	336.545	340.215	185.602	265.479	264.243	275.928	180.685	244.808	245.265	241.398	141.116	215.417	213.027	185.723	110.341	202.633	195.531	162.006	97.0103	160.417	167.769	155.059	413.602	425.35	368.631	305.939	298.522	273.493
LCOR	179.316	192.1	192.69	187.008	175.329	178.323	176.644	163.908	183.263	162.41	166.606	191.831	193.487	177.727	209.982	213.788	228.159	205.248	220.496	254.942	278.326	266.569	344.556	344.599	356.261	367.441	425.976	400.337	409.209	423.872	456.98	438.811	470.783	465.752	158.672	159.55	176.576	182.923	170.884	180.391
STK39	316.698	299.754	254.764	249.932	275.572	254.166	258.688	329.898	384.644	339.065	367.211	338.312	296.087	294.693	345.891	349.374	340.593	321.235	326.182	361.224	351.367	348.564	251.337	282.403	262.549	277.684	190.185	182.081	168.424	183.65	125.896	127.621	123.728	122.642	320.206	342.623	271.403	295.237	292.244	329.206
DIAPH2	282.286	257.262	189.431	178.118	242.664	198.828	188.968	281.726	274.302	214.326	207.49	330.559	276.542	251.287	365.691	365.713	335.583	275.268	356.713	375.719	347	326.255	357.163	345.246	313.263	330.334	319.657	248.926	233.583	255.386	233.841	183.265	174.898	170.907	200.337	191.801	249.504	257.304	331.46	346.286
CTNNB1	247.333	273.073	264.339	258.918	282.822	274.112	276.73	301.205	292.282	268.704	281.262	287.399	271.718	299.075	291.527	275.024	281.364	280.173	291.776	278.25	264.943	274.061	279.036	276.836	271.808	274.892	270.123	273.095	248.894	259.598	260.865	258.847	239.61	246.401	274.959	298.144	272.63	284.306	285.987	279.235
EIF1	219.361	189.02	209.566	203.24	229.685	250.177	235.86	255.903	232.312	252.113	249.17	257.745	250.855	282.8	257.077	257.509	240.914	264.264	281.308	249.568	245.889	266.443	274.864	274.419	259.603	301.309	316.009	331.814	335.204	336.129	382.962	361.796	355.829	362.091	251.039	270.84	272.055	264.845	225.18	220.866
MGAT5	375.156	536.692	399.957	518.718	301.247	243.342	308.708	274.607	315.769	270.615	299.271	339.32	316.03	324.005	340.833	353.814	292.46	304.603	279.808	302.54	267.098	263.244	244.723	236.178	221.164	212.617	207.632	163.836	141.885	147.814	159.28	113.981	98.7126	94.0076	263.926	300.711	303.22	327.267	433.435	498.809
BRD2	116.653	116.249	116.569	115.122	122.226	134.66	126.905	140.21	116.571	134.757	126.548	120.372	119.832	135.961	119.231	115.832	118.183	130.23	158.247	143.071	157.707	166.306	288.98	280.979	286.398	298.112	470.365	556.1	578.768	517.705	714.162	817.982	797.927	804.36	135.37	127.999	124.739	123.777	122.399	119.487
MT-ND5	111.413	182.234	211.562	192.061	142.321	227.896	233.69	194.081	170.896	223.853	228.856	177.438	207.164	232.659	214.584	206.349	214.02	305.42	254.402	308.467	299.762	412.123	355.121	404.29	397.296	458.631	302.21	410.351	391.856	369.178	252.141	294.988	312.674	352.691	141.978	178.219	222.985	200.328	164.966	174.459
SHC1	271.725	274.47	275.556	283.039	275.154	284.645	285.46	292.965	270.026	288.162	277.165	273.093	286.613	308.831	263.981	265.441	256.713	286.555	261.089	244.071	240.445	267.327	240.284	230.61	240.945	261.813	228.119	263.921	282.409	276.122	267.845	306.629	301.116	318.437	284.676	286.476	308.911	305.253	324.121	319.829
AKT3	274.501	265.355	245.214	255.033	280.166	273.164	308.474	377.367	443.06	345.001	403.913	267.965	246.279	222.601	272.525	280.015	267.624	216.316	239.371	265.291	267.211	245.439	277.704	286.158	278.822	277.023	266.989	230.367	223.659	260.051	241.13	204.202	216.999	225.15	352.916	381.174	225.986	232.244	234.639	252.73
CDC42BPA	286.459	301.92	303.827	314.835	279.698	289.485	309.851	281.683	284.915	263.637	275.174	295.499	271.494	284.829	293.396	305.747	282.778	264.138	246.808	281.167	254.055	254.068	275.84	266.736	255.184	248.99	278.168	257.367	217.988	250.396	261.835	237.563	233.746	228.068	246.799	255.485	267.853	278.556	249.74	269.714
KANSL1	210.212	259.822	262.444	261.659	204.461	209.409	209.228	219.846	244.371	232.539	243.053	220.738	240.187	204.578	226.409	250.811	248.23	213.8	215.09	246.467	255.075	237.862	317.833	317.407	327.081	321.589	373.822	328.249	355.449	349.997	393.508	335.776	355.661	342.245	229.98	219.151	209.36	222.608	204.649	211.202
ADAMTS6	261.738	162.322	165	132.903	114.692	113.547	97.6353	131.813	130.014	120.946	123.362	305.355	219.523	180.382	383.622	303.888	283.669	210.53	369.838	307.607	311.5	286.983	468.493	419.052	379.409	374.385	458.998	376.64	373.142	402.681	315.458	312.407	304.153	331.008	110.729	134.907	187.408	175.535	233.77	238.114
PRRC2A	213.169	237.332	258.806	241.185	239.925	268.275	253.553	248.899	240.71	272.99	239.753	238.416	246.851	247.013	232.949	220.354	208.764	238.482	234.09	217.232	220.143	239.967	270.513	275.454	252.589	275.149	292.528	339.469	355.222	327.511	360.939	393.462	383.376	418.604	257.812	252.171	266.887	243.898	247.301	243.711
AP2M1	343.241	323.301	336.392	321.937	330.863	345.991	310.622	365.439	324.951	346.101	317.025	329.099	321.302	329.056	300.596	290.585	259.971	288.222	309.87	266.059	253.884	245.102	244.501	229.747	209.871	211.956	194.301	202.528	195.134	179.891	176.65	181.311	157.181	153.906	348.985	337.022	366.386	317.441	368.491	324.087
GNG12	287.329	301.992	273.308	258.775	319.12	316.437	314.309	323.209	329.457	297.457	293.24	333.879	281.242	288.757	321.284	281.761	278.136	256.372	285.558	272.323	260.349	261.307	268.161	265.571	247.678	252.407	241.731	216.107	213.905	232.381	209.414	187.175	189.916	196.732	285.787	298.261	285.602	273.795	270.801	276.22
PUM3	177.066	199.854	189.759	180.644	152.494	162.147	142.73	172.923	164.221	186.587	173.435	219.816	206.02	185.087	244.614	228.21	247.584	229.71	248.996	280.307	291.936	288.204	322.76	314.213	353.806	365.641	367.32	353.415	415.163	439.748	351.129	380.995	458.381	456.171	180.946	171.405	179.604	182.238	219.962	236.415
ANKRD28	319.26	362.265	316.257	310.616	371.355	338.353	321.032	285.946	315.892	265.548	259.64	274.258	266.322	242.221	213.969	248.761	218.2	173.964	185.591	229.454	202.847	172.577	260.659	273.124	253.15	231.979	312.501	285.154	263.355	275.734	285.137	280.784	260.238	261.096	274.054	279.382	280.095	256.504	241.511	241.247
PCDHGA1	293.636	353.563	380.428	404.716	316.798	330.886	378.871	317.396	318.629	324.761	349.316	314.55	275.025	328.473	267.057	259.369	238.855	272.155	244.871	246.497	226.267	230.117	223.815	231.56	205.732	206.996	214.321	210.13	181.694	180.409	207.63	210.197	191.308	191.437	319.939	349.53	327.077	359.563	321.746	345.999
ARHGDIA	320.016	308.546	344.426	310.044	326.938	349.761	314.59	346.606	325.32	339.007	299.641	317.505	345.099	342.028	315.292	322.408	288.802	331.894	320.589	290.134	274.923	282.017	214.404	223.532	215.062	199.501	166.891	182.658	182.034	156.627	134.62	147.168	129.001	136.869	352.484	322.134	381.968	314.508	367.028	334.062
ARPC2	285.719	274.362	259.337	248.312	344.745	336.14	331.302	339.802	303.71	287.178	275.06	319.782	304.691	314.464	338.281	324.401	318.401	319.757	333.37	304.137	290.518	293.003	248.629	236.739	226.495	245.316	193.459	197.338	186.628	196.675	155.519	154.422	150.937	161.182	282.72	287.783	306.64	310.128	306.751	307.725
QKI	280.266	297.104	286.344	287.353	259.569	276.91	282.356	304.994	307.586	301.163	309.798	300.418	284.25	299.55	283.895	264.569	291.814	270.992	264.121	279.447	281.842	281.343	253.556	236.307	257.218	255.346	254.5	221.926	216.74	238.408	239.501	196.166	216.957	207.393	286.426	302.041	278.711	276.347	250.97	268.996
AC006064.6	221.94	256.546	270.225	263.304	246.256	274.453	250.402	285.128	257.321	285.875	262.969	266.158	273.508	281.591	276.08	267.548	263.967	278.444	268.089	251.441	253.204	254.909	237.443	238.422	230.072	232.09	242.386	277.919	276.795	259.598	308.711	330.086	322.124	317.141	291.84	272.801	286.254	270.481	276.74	251.342
FLNB	268.67	280.039	321.714	301.034	288.635	351.902	355.646	308.769	289.437	328.612	330.311	324.632	326.026	328.883	332.95	332.048	301.496	329.064	288.652	309.05	282.182	302.978	248.94	242.263	207.486	203.652	201.738	197.547	173.472	152.609	153.503	161.329	133.009	121.598	317.901	325.541	333.576	330.656	281.109	258.208
MEIS1	288.857	331.52	328.156	344.652	214.016	236.823	233.246	336.386	364.756	367.528	394.723	337.947	331.845	320.983	310.94	299.39	332.417	311.708	261.964	295.447	306.624	278.523	264.432	249.299	257.288	234.551	190.84	185.436	173.982	188.899	127.99	124.363	128.031	125.488	350.529	365.889	294.868	320.792	306.899	327.34
PCDHGA2	292.322	351.79	378.154	402.738	315.412	329.305	376.98	315.989	317.23	323.285	347.751	313.003	274.03	326.897	265.758	257.908	237.625	270.52	243.684	245.515	225.19	229.107	221.817	230.308	204.4	205.747	211.982	207.98	179.993	178.66	204.838	207.113	188.482	188.159	318.601	348.177	325.72	357.544	320.452	344.396
PRR16	277.671	306.146	224.573	256.058	213.482	133.152	151.81	236.755	239.357	181.636	184.929	277.421	234.343	245.092	274.713	295.557	303.002	265.427	335.87	386.098	382.5	340.651	385.794	384.954	377.094	375.855	289.347	256.895	241.125	264.134	190.027	187.783	185.782	169.25	168.348	178.872	217.973	243.365	281.978	358.988
KIF5B	229.462	256.76	226.215	208.841	247.542	229.866	215.857	260.898	249.154	229.267	203.678	250.288	234.219	235.832	281.434	260.678	270.944	245.21	258.09	258.136	253.374	259.666	298.39	279.727	272.159	269.602	324.428	311.053	306.34	300.618	324.725	325.481	339.757	328.486	214.788	218.031	235.461	216.667	236.803	242.802
NFIC	234.834	288.401	322.674	308.638	270.227	301.842	292.602	270.128	270.964	304.956	276.397	261.464	286.687	276.735	248.032	255.953	250.873	275.96	233.621	251.687	266.984	267.705	242.548	267.254	276.438	259.167	232.423	261.823	264.092	242.036	230.894	255.068	248.933	243.988	300.238	277.468	286.646	269.263	299.434	293.252
DPYD	299.237	302.261	227.403	223.69	264.831	219.82	216.207	253.162	260.305	205.408	187.831	328.091	244.165	221.392	380.774	325.729	308.197	250.649	351.994	353.332	304.525	291.656	344.955	314.861	275.526	272.688	322.089	245.519	216.4	232.511	237.446	188.13	182.956	168.818	193.626	185.43	229.066	220.095	240.281	243.544
HNRNPU	232.649	275.795	287.557	265.973	279.614	297.367	281.749	289.535	281.239	301.655	279.555	260.978	285.195	286.016	258.399	253.391	270.913	256.12	256.465	234.367	254.055	242.745	241.615	230.48	245.294	250.203	239.018	256.004	263.411	265.819	258.423	254.417	290.358	283.139	294.619	281.015	281.817	261.493	270.207	262.346
TBL1XR1	266.469	296.638	294.454	287.854	265.249	247.331	263.076	229.635	262.889	245.308	259.583	246.168	256.897	240.602	249.012	271.799	287.388	250.115	237.402	301.22	306.51	280.88	275.618	314.515	330.168	311.633	245.286	260.985	240.558	270.355	205.885	225.574	233.704	235.848	242.517	245.847	234.417	240.775	239.92	250.84
RAB7A	242.209	244.942	238.62	228.695	381.979	356.378	354.876	267.918	306.079	274.843	282.571	246.012	247.771	250.251	238.485	252.443	231.355	236.595	219.746	234.459	230.577	231.38	244.012	245.63	256.937	273.79	290.891	248.769	277.305	283.251	309.293	248.379	267.199	252.344	272.695	269.557	255.115	256.847	243.59	252.849
PCDHGA3	288.167	347.26	374.87	398.066	311.236	326.118	373.292	312.185	313.338	319.578	343.967	309.631	271.867	323.789	263.48	255.251	235.904	268.351	241.965	243.611	223.829	227.044	219.953	228.322	203.418	203.91	210.158	205.988	178.575	177.364	202.783	204.55	186.668	186.142	315.348	344.116	322.013	353.622	316.889	340.593
MKLN1	214.302	266.143	229.272	239.659	253.071	234.634	238.148	249.587	254.799	229.991	245.5	232.453	213.281	213.622	230.214	229.595	236.611	208.455	218.965	249.629	246.399	227.844	287.248	278.864	277.911	277.391	376.441	291.602	297.663	326.15	432.94	314.926	336.298	309.037	224.299	229.209	206.41	210.992	206.834	220.484
SMYD3	315.367	393.494	345.715	348.227	313.942	278.588	294.586	241.277	283.992	229.036	236.965	278.43	275	203.779	350.425	370.912	360.726	289.605	325.401	379.404	350.176	292.161	269.448	266.865	249.502	225.807	220.308	167.559	150.334	165.375	147.57	126.014	108.668	95.9886	213.677	204.145	224.081	224.246	324.291	360.663
SCD	153.314	222.273	539.516	591.962	181.961	402.156	523.561	159.057	171.096	354.006	486.931	138.311	267.615	409.004	119.14	108.545	248.814	326.14	125.185	122.496	223.829	234.705	133.614	114.55	185.04	194.504	198.324	182.553	245.378	258.755	293.978	258.934	365.574	397.209	373.378	494.052	316.167	392.164	176.907	196.777
PCDHGB1	286.508	344.788	372.899	395.587	309.549	324.464	371.215	310.635	311.616	318.333	341.834	307.962	270.375	321.782	262.158	253.999	234.429	266.936	240.84	241.737	222.978	225.697	218.799	227.157	201.874	202.44	208.989	203.786	176.931	175.744	201	202.248	185.192	184.63	313.825	342.156	320.369	351.565	315.235	338.655
MYO1C	265.565	268.059	293.822	277.462	284.008	303.569	282.542	311.611	282.361	302.871	278.047	279.212	284.947	289.837	288.998	277.416	271.835	292.718	307.026	289.858	274.753	285.426	265.675	254.867	248.029	246.969	229.569	226.907	224.339	204.71	192.664	186.827	170.342	170.979	318.209	299.404	306.64	293.523	315.214	293.109
HIF1A	238.792	275.329	248.195	256.94	264.814	256.915	266.577	242.741	257.598	231.786	252.84	249.227	236.581	262.575	262.227	261.988	273.464	272.627	252.84	284.914	280.481	289.972	272.6	277.008	253.43	273.276	277.045	258.416	249.007	262.838	264.51	252.549	266.608	277.196	224.031	260.106	235.122	256.58	230.016	261.413
ARCN1	203.527	213.874	206.156	200.546	222.602	211.866	211.959	239.554	221.607	213.863	207.831	242.413	221.562	246.473	257.556	233.371	237.472	254.045	266.589	238.728	239.31	250.953	287.426	272.304	269.072	284.151	327.843	325.471	320.574	330.945	362.335	349.155	352.708	361.767	208.757	220.784	227.03	220.933	234.936	241.582
UBE2E2	180.071	206.425	176.874	185.101	172.489	161.004	171.836	223.061	233.85	211.952	230.848	241.579	206.269	181.31	228.756	234.244	244.48	197.105	262.964	293.297	316.207	288.078	344.201	368.035	379.409	386.546	336.917	288.457	320.233	358.81	297.506	294.032	323.98	308.352	204.619	214.717	185.477	190.502	209.612	241.702
DNAJC3	83.0138	97.5543	84.357	88.1651	94.1458	94.2573	94.7643	91.9948	91.6698	84.665	87.2294	91.7264	90.0172	94.9502	104.057	99.2274	131.338	108.221	205.215	209.463	267.381	250.195	351.614	358.928	399.681	398.818	529.02	491.614	530.622	540.969	668.099	612.129	662.218	640.477	80.7978	82.2136	86.8917	92.0521	101.275	112.646
ZSWIM6	231.138	283.835	311.861	329.851	459.069	508.308	582.847	299.726	377.4	314.511	362.915	232.332	242.947	229.486	209.207	220.107	241.59	200.281	179.185	209.309	218.498	197.706	187.593	195.002	213.238	202.33	220.355	177.887	198.367	200.887	212.244	185.958	201.855	181.784	316.521	338.702	226.299	240.508	217.778	240.243
EXOC4	242.176	285.07	282.883	284.731	239.507	249.812	263.379	187.951	209.041	202.484	206.693	207.475	198.759	189.879	239.1	270.964	261.385	235.243	224.621	280.307	257.854	248.175	281.389	307.437	285.907	293.924	307.168	299.781	291.539	314.356	269.24	295.509	296.475	308.352	200.873	201.462	183.885	188.255	213.812	235.554
CAPZB	281.104	265.302	270.099	266.76	376.734	421.859	429.987	313.047	326.966	325.225	333.583	295.742	301.259	306.565	290.092	291.06	296.117	299.666	256.183	261.268	260.066	264.927	208.678	207.13	212.957	211	182.421	161.267	164.058	168.291	149.78	140.262	138.366	135.609	328.749	324.024	303.064	320.03	292.244	290.549
PCDHGA4	282.746	340.706	368.149	389.891	305.189	320.815	366.29	307.664	308.693	314.077	336.997	304.903	267.764	317.162	258.946	251.323	230.771	263.446	238.121	238.759	220.767	222.793	216.002	223.92	198.508	199.133	205.761	200.221	173.585	172.568	196.347	197.513	182.028	180.019	310.593	337.909	316.558	346.119	311.841	334.421
LARP4B	200.685	213.695	203.654	205.933	231.99	240.788	233.993	218.21	232.358	223.129	231.047	222.771	232.105	227.652	236.48	255.744	256.774	251.561	236.121	268.822	267.721	275.955	250.893	265.571	282.75	295.687	287.055	289.977	317.058	324.595	302.081	305.674	339.082	352.799	218.761	222.674	223.115	230.073	216.823	218.139
TIPARP	136.938	135.086	114.623	104.873	232.876	221.62	227.644	132.99	131.598	119.498	114.542	168.348	152.184	160.308	236.138	203.863	236.918	220.151	279.058	246.958	267.041	297.17	306.869	306.012	322.171	339.372	375.693	383.456	399.398	408.967	423.596	428.777	455.597	482.32	113.879	116.378	146.925	149.713	137.203	138.457
LDHA	312.706	336.91	347.736	304.3	340.635	351.999	303.969	357.113	319.921	344.509	301.092	320.929	346.865	323.724	335.046	306.677	321.813	282.657	336.276	271.862	267.154	244.386	230.207	190.082	182.936	161.842	176.34	152.092	144.834	121.051	137.489	101.08	104.323	87.4883	341.512	309.439	349.289	278.974	329.657	308.73
RPLP0	270.575	242.292	276.44	268.166	256.997	276.521	270.615	255.372	234.004	266.88	258.075	247.924	271.792	297.305	264.346	245.915	269.438	297.025	329.495	258.259	284.394	287.32	244.9	231.214	258.902	246.382	221.852	243.369	264.262	242.879	213.33	216.408	219.15	228.644	292.622	286.476	303.273	261.569	304.227	514.382
YWHAG	202.656	223.347	222.729	209.056	220.715	233.904	211.959	239.712	228.99	241.023	221.744	238.746	249.562	255.841	257.123	235.478	248.691	256.403	271.089	237.5	250.992	248.806	256.131	247.961	259.533	256.448	276.391	288.771	310.366	296.017	317.707	335.125	353.762	353.519	234.9	230.982	254.437	237.652	252.604	248.328
BLOC1S5-TXNDC5	218.162	227.107	223.083	222.927	229	226.145	219.125	239.927	225.252	216.845	213.493	237.79	215.643	234.58	246.209	233.182	224.593	238.45	265.214	236.179	228.819	235.379	272.955	263.974	265.214	262.988	306.233	315.3	312.975	313.189	349.229	351.066	338.196	343.434	219.008	229.955	223.324	224.551	243.377	238.736
ROCK2	235.688	279.251	248.599	237.467	288.718	270.804	271.689	254.611	267.411	246.206	232.783	267.027	266.496	247.078	268.014	282.387	279.858	250.87	236.559	273.121	258.535	251.963	260.348	255.341	247.538	248.696	281.583	237.812	247.987	243.203	269.008	239.474	259.943	233.326	235.065	223.631	251.331	245.193	235.848	236.176
NAP1L1	235.671	263.368	243.243	243.759	280.433	274.72	283.126	266.353	278.608	255.616	274.747	245.264	240.112	259.273	252.384	264.474	287.419	260.868	256.746	281.106	282.409	281.343	258.35	259.355	265.776	286.392	247.25	236.396	240.331	263.162	207.048	198.859	221.681	221.296	256.474	268.647	231.441	252.086	220.959	250.553
NCOR1	217.488	256.922	246.982	253.198	234.68	246.164	245.01	259.119	265.427	258.859	263.708	257.171	259.533	254.87	261.976	266.77	259.664	261.654	245.277	278.649	262.504	262.738	262.834	267.038	252.869	265.854	257.307	261.09	257.627	251.109	248.807	259.977	250.367	256.27	246.14	249.138	237.706	262.217	222.529	242.18
AP2B1	255.858	311.393	297.94	291.524	281.669	278.977	282.939	297.272	296.527	271.397	284.705	287.851	267.316	280.901	267.216	250.697	243.158	247.348	239.496	241.645	230.407	226.708	235.046	237.602	225.092	230.032	222.366	227.746	223.262	223.957	231.979	234.305	231.679	227.491	268.763	278.145	275.475	276.88	260.599	278.708
SCRN1	231.598	266.054	262.621	264.209	244.118	246.164	244.146	256.951	265.858	253.416	259.185	235.721	250.879	269.418	258.171	268.724	259.018	262.943	263.339	275.732	270.727	264.969	268.161	285.079	264.303	261.519	247.578	274.459	246.172	236.917	226.125	238.171	225.984	215.101	256.433	263.863	262.006	253.572	268.595	259.906
KCNQ5	173.025	147.567	82.2348	79.4654	104.319	81.8761	70.6298	133.377	96.3302	102.733	83.1894	438.329	372.875	334.646	551.157	443.098	448.848	433.449	480.273	433.635	430.135	453.668	337.542	282.36	299.024	357.889	240.281	183.968	204.434	270.096	129.114	123.712	128.748	127.685	88.9702	80.5101	298.809	326.771	349.127	500.244
ARHGAP10	302.44	302.708	313.831	334.665	260.755	292.769	319.888	268.678	327.596	307.475	332.872	246.69	254.883	238.25	249.672	269.711	294.335	249.423	238.684	283.44	298.628	268	236.555	261.513	263.321	240.54	196.827	181.714	194.113	195.508	157.962	156.247	160.387	159.561	305.035	308.318	236.061	245.726	277.482	297.606
NBAS	238.365	252.391	239.757	245.666	234.93	228.139	249.258	237.631	245.186	228.138	240.578	258.005	234.194	224.889	246.369	249.995	267.655	233.86	229.621	261.667	265.453	235.631	257.463	272.606	273.071	263.282	279.852	260.985	270.273	288.24	275.716	286.257	296.602	285.229	219.173	230.679	211.343	241.651	211.16	229.717
SLC25A3	332.203	262.437	290.235	282.824	292.577	293.11	277.057	252.832	244.325	267.083	269.341	244.621	277.412	297.564	245.321	242.879	290.738	277.595	292.37	246.774	280.197	258.445	230.207	221.632	254.132	227.13	208.708	220.668	219.122	207.497	213.097	202.943	221.386	210.671	289.019	293.943	277.51	267.549	297.695	256.796
PTPN11	202.673	234.7	222.249	223.213	243.082	245.02	252.059	238.592	243.786	236.622	227.121	238.798	237.203	234.408	250.037	239.747	256.59	250.555	248.683	260.316	267.381	270.61	281.478	270.793	270.966	275.811	279.571	275.14	286.605	275.021	282.113	265.884	279.939	278.457	231.36	236.209	231.755	222.456	224.098	244.74
FBXL7	343.997	433.049	352.258	370.155	317.684	283.21	283.803	298.291	334.702	280.286	273.894	376.57	333.437	277.663	341.198	366.756	303.709	257.85	251.402	312.152	248.894	199.264	217.911	220.899	185.32	176.648	173.58	145.749	130.089	133.298	123.492	101.471	91.5412	85.1832	257.791	242.23	301.498	294.627	316.889	343.918
CDV3	166.471	181.177	186.374	191.132	192.568	214.955	206.287	203.726	195.429	215.542	206.636	209.995	222.357	232.508	222.171	211.302	246.662	235.243	238.715	241.492	263.241	283.827	259.904	268.549	292.991	321.92	286.681	300.515	345.469	356.283	312.162	331.867	390.252	382.766	207.748	211.17	214.658	212.44	212.051	214.312
PCDHGB2	276.472	333.328	360.368	381.715	298.457	314.053	357.887	300.889	301.634	307.504	329.941	298.767	262.94	310.752	254.594	246.902	227.021	258.007	232.996	233.845	216.287	218.373	211.164	218.827	194.65	194.982	200.85	195.136	169.048	167.06	191.074	191.953	177.303	174.725	303.367	329.811	309.824	338.73	304.927	326.718
MCL1	142.72	134.638	128.494	122.988	198.732	210.553	205.961	225.085	205.549	200.283	198.727	194.647	190.031	207.06	216.726	194.033	216.294	208.109	270.839	221.808	248.157	263.244	267.095	266.52	296.499	308.62	314.839	353.205	358.341	382.722	394.361	396.155	414.424	436.001	202.725	213.177	186.677	185.589	161.424	169.674
PPP1R12A	228.526	224.797	207.368	205.337	260.488	260.953	266.787	265.276	253.922	246.93	238.444	266.87	245.732	241.444	272.89	262.064	271.344	245.084	248.308	266.642	256.947	253.773	263.677	258.449	251.957	250.35	282.004	259.936	249.518	245.147	270.908	252.288	254.501	247.445	228.148	232.242	237.053	238.833	221.574	245.816
WNK1	194.444	251.388	245.416	243.783	228.449	230.718	237.961	239.353	250.877	244.556	246.154	246.185	227.629	237.926	244.774	242.841	219.491	237.035	213.997	241.338	218.555	228.56	252.358	250.55	231.686	246.455	301.976	287.565	275.944	293.36	326.392	313.188	298.922	305.687	233.645	235.509	231.233	236.471	209.718	217.589
WDFY3	218.408	254.809	240.591	243.378	216.138	217.144	221.599	229.937	240.449	222.521	232.356	236.677	223.675	230.673	234.361	245.213	244.48	214.461	219.465	258.474	242.543	245.817	271.312	278.13	277.42	278.456	285.465	285.101	271.918	291.416	286.843	293.077	290.738	295.674	211.062	224.028	218.339	225.122	203.44	209.217
CACNA2D1	274.14	295.098	265.703	277.223	271.78	269.88	287.141	314.798	328.858	305.304	325.105	328.699	264.78	273.454	283.234	267.491	256.713	231.345	251.527	270.573	263.412	245.649	250.271	242.393	240.103	241.973	218.952	181.085	176.364	196.61	169.981	154.683	163.298	149.62	295.216	314.549	265.217	276.423	252.073	300.405
HNRNPA2B1	237.872	276.565	281.165	274.578	247.826	282.358	252.946	271.736	239.71	273.569	245.642	222.719	279.078	257.481	249.126	249.482	288.249	256.749	235.809	238.789	270.046	248.217	239.84	216.41	262.198	236.425	237.287	225.019	246.796	226.873	245.473	213.802	245.178	231.777	271.007	241.81	280.147	249.801	283.696	251.318
TJP1	207.847	212.066	224.295	212.75	235.899	252.05	255.817	221.597	228.39	212.415	213.436	231.862	214.375	215.629	236.161	230.316	217.554	206.034	214.247	227.335	225.644	225.108	280.19	278.95	252.799	278.089	303.473	297.369	291.766	305.867	335.387	312.667	318.074	326.181	205.298	207.529	210.978	207.488	198.032	198.237
AP3D1	161.166	182.198	172.403	175.997	179.121	176.62	169.315	180.889	178.495	177.611	168.883	165.601	171.356	172.007	171.089	173.615	170.251	186.824	201.465	200.956	203.13	215.343	276.684	286.59	289.835	289.846	343.559	404.06	419.984	388.49	432.785	494.282	445.514	475.117	178.908	177.215	172.661	179.039	185.582	191.969
RIC1	215.583	214.233	210.45	230.555	228.666	231.909	246.504	246.013	270.733	238.475	275.828	223.502	211.565	222.471	219.187	226.73	240.299	231.753	224.34	251.103	242.883	268.421	253.201	267.901	281.558	305.828	278.636	263.239	262.05	312.671	278.701	269.577	268.549	286.093	226.81	264.47	191.297	229.578	178.943	209.504
RBMS1	230.349	281.31	266.436	274.506	264.413	271.315	296.967	274.406	336.394	304.638	338.306	283.87	291.835	291.067	287.517	297.815	308.535	287.656	250.933	289.735	302.314	300.958	224.747	245.371	241.366	240.503	168.482	169.027	165.532	180.28	129.58	130.401	135.118	137.482	290.563	319.613	284.166	293.295	260.387	294.09
TAS2R14	238.611	268.382	238.468	253.865	275.722	257.912	293.536	250.664	283.346	246.959	262.712	257.154	238.645	237.645	259.219	281.818	281.917	240.337	238.684	286.142	279.12	259.119	240.506	259.485	253.641	252.003	254.453	217.942	221.22	246.637	200.263	205.81	212.148	204.728	239.017	243.654	225.464	241.956	213.048	235.865
LOX	387.13	286.628	328.889	285.208	287.181	362.216	314.893	453.242	315.353	380.645	330.254	435.809	358.826	348.093	341.881	258.591	266.733	260.113	263.777	205.778	215.436	217.069	213.694	164.358	174.939	169.263	137.611	116.18	120.733	120.079	101.353	92.3928	90.9928	91.9906	358.68	353.871	377.818	357.697	426.223	397.741
CELF1	175.177	215.45	212.648	202.549	187.59	195.034	184.884	195.932	203.888	199.357	197.76	205.598	212.336	185.346	215.929	217.583	228.281	209.87	219.246	235.933	249.008	243.418	274.952	263.542	290.396	277.758	324.147	321.486	332.426	338.851	363.847	365.01	369.075	371.348	202.643	191.591	195.813	199.3	194.426	190.749
NRIP1	196.858	177.954	163.181	165.938	170.251	172.728	179.609	184.219	184.647	179.812	181.116	197.811	177.324	184.245	239.374	207.374	241.222	239.142	269.433	287.094	289.724	327.223	320.896	311.149	318.103	354.582	326.112	288.142	320.347	345.137	315.846	294.944	317.568	346.856	172.094	188.767	163.787	168.184	164.797	170.871
PCDHGA5	271.413	327.903	354.355	374.827	293.696	308.459	351.795	297.013	297.112	302.176	324.137	294.108	258.862	305.831	250.994	243.296	223.425	253.731	230.152	230.037	212.487	214.585	208.012	214.684	191.633	191.675	197.95	191.518	165.135	164.209	187.235	188.087	172.916	170.51	298.489	324.607	305.126	332.598	299.71	321.432
PAM	229.167	262.849	237.18	251.1	233.327	209.19	235.954	200.425	224.483	192.118	200.861	224.823	217.036	226.529	224.45	243.713	239.869	223.358	244.59	279.816	276.284	279.828	314.371	331.003	307.581	323.5	292.2	270.579	254.338	280.399	241.75	227.181	233.662	225.906	188.007	198.801	211.135	223.256	200.492	220.053
DYRK1A	187.824	198.493	176.116	177.88	279.781	271.291	280.909	235.363	254.399	228.659	237.591	209.526	201.32	190.785	213.468	211.131	210.423	192.326	206.653	222.084	217.761	205.998	254.444	266.693	263.18	261.482	318.488	314.408	304.241	296.082	348.415	333.604	344.608	332.917	228.622	234.063	194.534	186.77	159.791	167.187
NSD2	276.62	341.977	293.266	243.473	292.226	272.677	213.336	281.913	286.453	263.203	214.005	255.12	262.84	202.506	272.776	283.792	236.427	206.475	256.808	271.248	242.656	222.498	275.13	277.958	250.765	211.735	254.547	253.016	229.273	203.09	213.019	220.492	182.407	178.723	254.827	201.929	250.574	205.089	245.774	230.65
PAFAH1B1	215.829	248.201	241.399	242.281	247.392	249.642	247.554	244.793	240.095	230.889	235.343	236.295	232.006	223.853	246.824	239.311	251.334	227.006	237.934	241.83	254.792	248.806	261.325	253.054	258.831	251.929	283.36	256.266	262.334	260.635	279.36	261.15	278.969	249.751	236.774	227.762	228.57	227.864	246.771	255.146
ST3GAL1	205.12	216.328	265.678	311.522	349.105	409.867	495.062	286.52	284.545	297.08	348.462	284.948	272.489	324.674	256.006	251.854	278.382	311.111	225.778	234.367	259.329	271.872	184.929	183.996	202.646	212.544	161.98	150.782	160.882	170.171	141.948	142.564	133.515	148.287	299.086	332.705	276.623	334.998	249.337	283.253
UBA1	247.317	259.017	266.057	257.702	259.302	263.045	250.309	262.98	243.033	254.429	244.703	240.067	250.158	265.165	237.323	237.451	229.941	256.057	267.589	246.405	246.229	262.149	247.786	248.047	246.486	246.088	231.066	257.472	243.733	226.484	243.107	243.557	225.773	221.692	263.905	262.836	264.329	256.161	267.132	252.132
ADAMTS12	306.054	362.641	284.197	331.591	234.078	191.263	247.344	193.018	242.786	223.592	251.332	287.138	301.035	316.903	245.776	317.247	304.201	299.855	245.996	354.96	322.502	320.405	216.047	271.699	273.702	297.414	154.169	170.547	170.806	192.009	105.385	126.274	129.972	128.081	221.067	236.42	291.057	330.047	295.998	364.682
UBE2D3	209.259	231.853	224.699	222.498	237.302	240.934	252.829	228.875	223.545	221.652	221.943	225.883	223.203	224.177	230.944	222.802	243.25	225.214	232.371	236.425	230.294	232.264	267.85	254.478	264.373	263.098	303.286	274.354	277.929	292.777	310.805	277.917	296.096	290.559	211.001	223.328	221.262	221.504	208.17	239.286
CREBBP	177.098	197.007	214.771	210.128	197.245	219.577	217.935	183.459	191.784	210.157	199.353	179.055	190.578	184.483	192.119	199.195	201.049	205.123	200.465	233.293	239.877	246.28	287.204	284.13	289.695	306.195	322.323	337.424	347.51	333.796	348.299	358.451	340.643	365.585	197.064	187.81	184.328	182.2	172.262	175.344
SETX	116.982	148.283	139.534	144.582	155.417	168.131	170.833	159.961	165.575	158.964	162.993	159.465	165.761	170.604	155.937	165.797	176.183	170.757	186.778	210.568	244.017	235.8	257.418	281.324	286.608	299.508	363.999	383.351	383.633	409.485	470.822	499.103	510.901	526.155	151.282	157.473	151.206	173.745	142.039	158.001
ASAP2	220.034	256.635	230.03	223.166	226.712	229.891	212.216	237.286	247.401	233.147	208.372	305.598	313.469	258.517	312.056	333.661	306.445	290.014	280.589	328.028	311.727	318.09	239.928	261.298	245.364	260.563	203.656	206.25	195.077	211.061	174.169	172.71	154.27	155.419	220.12	203.282	282.861	287.315	280.6	295.453
FASN	174.815	245.426	434.695	456.795	214.885	335.507	401.815	204.128	225.975	312.108	374.58	190.51	255.704	340.258	189.202	181.642	228.712	309.35	195.028	185.602	227.231	235.042	187.593	178.342	192.966	196.929	183.122	196.027	213.905	202.572	214.648	221.404	211.641	242.619	328.934	397.253	298.653	337.588	294.004	312.437
IPO5	230.251	244.871	227.655	203.001	241.361	232.858	208.505	264.63	233.635	226.69	204.104	261.343	230.315	217.442	261.862	232.935	230.433	212.071	257.496	236.456	227.005	245.27	285.029	251.198	262.479	255.567	289.3	264.864	269.082	282.408	282.268	253.461	264.457	265.346	224.69	214.88	231.337	205.356	241.278	237.013
BMP2K	246.381	256.474	248.903	244.855	197.178	183.601	173.844	187.679	202.35	188.817	172.723	216.549	203.956	198.469	215.997	206.482	227.236	194.15	221.309	252.946	248.44	234.158	294.218	288.316	297.621	283.526	333.83	294.381	294.885	305.219	334.689	295.726	309.806	299.744	177.035	176.959	195.082	194.273	186.706	203.212
PCDHGB3	267.274	322.96	349.252	369.798	290.506	304.737	347.01	294.085	294.22	299.57	320.524	291.258	255.38	302.55	247.326	240.393	219.767	249.36	226.84	227.243	209.538	211.597	204.683	211.058	188.056	189.397	194.582	187.901	162.64	160.71	183.087	184.481	169.921	166.765	295.113	320.92	302.02	328.447	296.337	316.624
XPO6	198.796	229.865	228.919	232.938	223.688	239.839	234.273	202.363	203.688	206.132	197.703	211.838	232.528	226.745	221.009	230.468	242.482	243.072	229.059	254.574	274.3	267.79	243.391	269.326	291.098	284.959	233.919	290.554	294.261	282.214	226.28	289.558	287.996	300.32	204.269	199.828	226.012	228.283	216.866	217.039
TUBA1A	372.298	378.667	470.368	474.695	393.438	433.365	461.358	339.056	339.809	389.042	434.696	306.085	326.549	422.128	242.7	235.307	233.322	288.065	204.34	167.576	161.052	167.274	137.476	111.874	102.06	107.833	105.43	88.4978	71.6229	74.4578	85.96	66.2431	59.3119	62.1675	421.878	477.576	383.561	403.056	329.784	335.019
MED13	163.383	192.709	179.047	180.049	191.566	194.644	205.284	209.109	210.548	197.359	216.48	205.389	188.29	189.166	198.202	195.343	204.184	189.088	195.278	219.412	221.05	218.626	274.686	263.412	273.351	280.477	341.501	325.366	320.403	334.833	394.206	362.273	392.066	387.016	193.174	208.299	176.446	189.931	160.619	165.488
RBPJ	221.381	329.622	301.326	337.645	278.529	248.547	291.879	201.057	258.444	213.516	260.636	196.124	211.143	236.652	208	240.639	241.467	232.319	207.653	243.641	248.044	247.459	241.393	262.722	255.605	262.217	235.276	237.183	224.906	248.193	215.346	218.189	227.798	226.735	217.259	253.782	208.133	235.862	221.765	257.753
CTSC	251.472	258.658	300.618	298.198	211.41	236.653	223.163	200.195	209.379	234.537	234.774	194.212	222.333	239.178	188.838	199.783	245.094	230.999	228.246	244.102	271.067	274.566	272.023	268.16	337.814	349.292	234.153	247.878	277.532	299.646	181.923	196.557	220.458	225.15	233.83	248.228	208.185	217.353	217.905	209.958
MYL6	364.282	348.692	355.745	324.226	404.129	374.232	324.369	350.511	338.886	356.178	324.308	310.934	363.376	360.159	285.604	298.403	285.298	291.712	282.402	217.14	221.22	196.359	163.444	154.474	147.723	149.791	113.943	107.791	99.8638	95.4537	78.942	76.3207	63.3195	63.4642	414.282	339.612	388.807	349.927	417.697	363.629
GALNT2	221.989	265.588	281.569	284.445	273.183	294.788	302.032	250.492	278.701	275.596	283.14	235.93	256.027	254.589	235.569	252.044	262.215	263.037	233.965	262.374	280.141	258.193	216.846	246.191	246.837	231.428	190.606	208.138	216.23	188.834	171.649	188.043	191.013	180.776	280.415	277.421	251.357	251.248	257.079	243.041
GNAI2	329.969	301.33	333.512	329.35	319.371	317.167	309.408	319.147	288.283	305.709	290.253	293.257	299.345	315.241	281.252	272.652	257.42	280.864	281.652	241.553	228.592	227.97	210.942	189.866	176.412	165.7	165.862	156.549	149.597	132.65	143.228	134.224	112.591	113.421	308.102	311.399	329.922	312.451	324.737	299.616
TANC2	235.523	280.254	244.784	247.001	214.35	211.72	215.554	200.482	212.625	193.913	196.821	203.929	180.979	165.898	231.718	221.739	212.852	194.433	231.871	262.343	242.032	235.589	306.558	308.43	276.718	270.777	314.652	292.546	282.692	267.698	308.052	273.877	267.494	263.906	181.09	183.75	164.674	161.862	232.518	246.271
FST	230.432	217.778	236.599	253.865	206.616	223.785	206.544	184.794	189	207.117	198.727	165.114	219.373	234.3	168.058	203.616	245.955	229.835	187.466	231.358	234.547	226.034	174.941	206.612	255.464	256.155	222.693	289.663	360.837	383.435	257.182	322.832	400.081	438.594	189.221	205.196	225.856	208.098	163.121	145.346
YWHAQ	299.829	342.389	340.157	307.184	329.861	332.053	313.586	332.267	324.09	321.345	300.068	290.893	279.426	269.785	264.961	255.555	253.455	228.578	255.121	225.554	210.559	193.918	198.734	179.162	171.572	165.406	178.585	158.122	158.784	139.584	175.138	150.643	154.987	153.258	325.703	314.153	323.423	280.041	309.445	280.478
MAP3K20	226.358	235.398	202.619	198.306	248.093	235.485	229.932	246.401	258.49	234.19	229.596	258.701	229.892	230.803	266.032	268.06	261.907	247.034	263.964	296.399	277.022	304.368	269.581	278.907	266.407	283.049	238.456	222.817	220.596	237.63	200.767	194.863	181.226	201.846	220.099	239.64	226.012	223.827	214.172	222.876
LRRFIP1	228.181	213.588	186.121	182.194	389.512	363.626	396.026	290.697	328.873	291.405	302.828	260.908	243.245	239.458	265.895	275.689	254.07	237.947	221.309	245.76	232.392	232.264	211.608	219.733	203.488	207.878	202.347	201.951	195.361	194.99	187.972	183.613	174.814	177.03	277.183	272.987	234.313	250.563	253.367	261.581
CFAP299	269.031	239.946	166.466	171.706	255.259	198.585	194.99	229.693	234.05	155.779	153.036	232.766	192.965	188.044	282.938	327.266	305.738	272.973	304.714	381.645	338.267	314.47	270.602	300.186	266.126	306.562	227.885	224.128	236.134	280.464	141.638	197.383	192.152	185.17	146.733	145.688	177.255	192.216	251.31	301.553
WWC2	185.13	187.158	182.155	184.625	207.435	228.358	250.915	263.008	318.476	287.612	339.927	209.457	209.725	211.506	226.295	244.492	263.168	245.021	231.121	286.664	293.524	297.759	246.631	262.074	276.508	280.477	227.652	229.266	238.006	246.961	210.693	208.025	224.339	230.229	284.244	307.128	195.97	218.381	179.495	187.592
ANTXR2	275.881	284.82	222.375	222.308	232.324	190.388	181.103	297.602	247.601	218.264	181.287	401.322	309.888	278.569	412.992	333.453	289.202	248.04	345.588	286.91	267.665	259.96	281.034	256.161	214.079	216.916	219.793	184.755	158.671	162.718	161.994	140.348	128.158	119.004	201.717	184.613	307.397	266.635	291.692	289.234
MARCHF7	189.105	208.986	182.129	176.664	224.273	214.25	216.324	238.434	235.004	215.571	230.763	230.628	207.04	209.197	227.207	221.208	228.65	206.632	224.59	226.445	230.18	232.895	273.443	247.745	243.75	249.064	318.254	275.874	269.989	290.314	343.568	298.68	306.262	301.509	203.034	222.651	192.341	207.755	183.546	194.409
AFAP1	237.478	225.12	225.407	215.348	183.598	222.52	214.013	296.827	297.127	304.464	300.267	280.307	285.568	251.308	281.069	264.379	266.272	257.692	262.121	267.594	275.547	262.444	236.644	239.415	239.121	235.396	214.789	200.903	204.831	201.924	189.368	179.443	183.799	190.861	300.341	295.577	263.781	257.837	277.8	282.871
FKBP10	287.641	234.753	240.49	244.951	223.605	232.08	228.018	279.86	217.731	236.998	226.097	249.401	230.588	238.142	255.232	226.388	223.025	256.466	300.401	218.092	234.887	256.593	262.345	233.502	232.527	233.375	231.721	245.781	250.822	233.871	228.063	247.467	213.962	237.324	231.133	233.222	239.611	239.099	272.307	272.202
FGF2	139.238	163.862	153.455	146.99	164.104	172.898	188.618	218.023	265.858	278.52	317.565	228.455	234.617	257.158	233.951	224.908	258.742	252.127	222.215	247.695	258.875	268.884	253.911	255.039	266.687	261.151	284.857	267.381	248.667	276.382	316.156	294.597	289.346	277.521	265.82	331.118	241.986	261.684	143.312	156.302
MYL9	313.018	276.207	281.291	288.688	337.879	333.999	337.627	349.046	331.042	347.52	333.924	310.222	315.607	357.979	283.872	297.606	267.317	339.251	281.37	249.937	234.944	273.514	179.38	172.429	163.225	190.61	109.967	119.168	118.294	112.497	70.6058	77.1026	59.2697	72.937	335.542	349.227	347.645	357.582	327.876	335.928
LHFPL6	220.182	239.194	233.87	247.191	197.028	197.515	222.719	232.291	274.24	246.93	272.869	205.563	217.857	200.671	217.25	255.061	296.916	261.308	247.121	347.129	377.679	355.846	249.739	292.935	328.625	330.517	193.506	183.287	206.589	222.661	139.777	148.298	161.231	154.734	261.579	267.153	201.947	196.139	208.467	233.545
GSN	321.198	321.295	364.233	380.976	288.518	313.177	326.96	333.329	302.649	307.938	328.092	305.494	291.064	311.032	282.163	273.146	254.008	284.952	272.621	240.356	233.526	235.294	200.244	185.291	174.238	167.169	143.691	131.541	124.419	116.061	105.23	93.6525	81.7965	74.2336	336.613	343.183	328.356	319.573	333.157	328.058
TNRC6A	204.939	267.11	268.331	272.504	201.254	208.534	209.835	213.746	226.621	221.594	221.744	206.675	217.533	197.541	213.24	229.424	227.452	211.254	207.028	245.822	238.8	234.284	273.487	265.225	262.128	246.418	271.339	270.893	267.778	250.007	268.853	283.086	287.279	270.965	211.659	203.702	202.808	201.014	199.432	201.514
PSAP	322.742	299.163	324.19	336.477	289.921	310.55	308.661	308.568	275.932	293.142	303.568	266.21	260.901	291.606	212.762	201.719	187.678	205.814	206.84	171.292	184.87	168.2	193.141	181.32	185.531	178.338	200.055	200.536	201.656	201.665	224.884	221.838	221.133	211.751	313.866	324.327	323.058	308.567	327.685	309.328
PCDHGA6	260.457	315.977	341.875	361.122	284.609	298.023	339.658	287.611	288.083	292.969	314.322	285.243	249.935	296.204	241.607	235.478	215.034	244.015	221.215	221.593	204.208	206.209	199.844	205.792	184.058	185.723	188.267	183.077	157.933	156.173	178.085	178.748	164.479	161.542	289.246	313.849	295.938	322.049	290.717	310.165
UBASH3B	203.954	257.638	208.455	196.9	288.718	266.231	270.919	290.999	416.774	356.236	379.36	264.837	280.073	243.754	289.295	338.083	328.483	319.694	263.027	322.47	303.845	316.195	185.861	208.166	195.351	203.505	148.603	133.428	127.821	137.381	116.319	98.865	92.4692	94.5839	343.921	368.386	270.959	287.01	278.161	312.892
ATG7	203.395	240.322	238.14	233.248	217.207	228.261	228.695	192.186	233.389	220.841	221.545	228.038	237.128	204.556	230.716	262.595	271.221	237.35	227.965	279.14	292.049	279.028	248.673	267.729	268.652	275.7	249.402	228.584	241.919	245.471	228.839	219.102	219.361	214.813	215.468	203.492	217.477	223.675	209.951	215.125
PHACTR2	204.726	217.33	193.018	198.664	207.869	194.012	203.953	236.468	247.416	217.685	216.253	260.995	240.361	245.178	270.452	276.922	270.729	261.465	248.246	280.584	276.681	286.478	269.981	267.901	253.921	280.367	233.031	236.291	227.912	252.988	198.673	206.896	212.19	215.353	202.911	207.343	232.355	240.775	245.244	257.346
GLG1	230.054	262.222	273.864	277.271	249.63	258.374	266.297	255.013	253.43	248.349	262.03	254.685	249.213	256.445	252.999	250.64	239.931	245.587	225.028	240.048	227.515	225.403	217.112	218.05	202.576	200.676	221.805	227.431	211.353	203.868	236.632	230.7	222.82	211.103	247.004	258.846	239.768	250.334	245.223	241.104
ACSL4	169.707	185.726	195.721	206.505	276.741	290.069	318.277	244.162	257.168	240.502	268.744	236.799	225.764	250.164	253.363	237.964	278.29	257.881	236.559	259.333	260.916	272.63	240.861	224.567	252.168	266.405	226.435	208.924	210.899	240.028	215.54	188.434	207.634	203.035	241.652	265.753	219.539	244.241	204.055	225.746
UBC	209.226	210.741	212.017	205.957	256.663	272.896	281.095	270.028	253.399	235.145	241.517	217.765	195.327	228.817	207.817	200.049	185.496	207.575	213.278	190.731	184.643	201.326	214.981	198.93	191.704	200.383	253.658	269.53	261.426	244.434	355.782	340.685	319.128	334.682	245.831	264.236	230.658	208.974	262.784	239.214
KDELR2	258.585	250.242	238.645	231.842	257.514	258.131	250.005	273.229	241.894	231.526	240.806	265.723	222.034	253.445	255.118	229.197	229.296	230.684	249.308	212.718	216.06	209.45	236.377	210.108	209.31	217.136	241.871	226.645	230.01	230.761	259.276	221.925	229.992	235.523	231.751	242.277	232.773	242.641	251.988	270.168
BRD4	155.318	183.165	203.604	190.202	193.904	216.926	220.992	190.937	218.869	233.813	230.592	199.114	225.143	210.211	200.754	219.158	223.702	232.98	200.747	233.784	256.947	262.696	240.017	248.565	261.357	276.141	269.328	274.721	300.045	289.472	293.319	284.476	298.795	312.17	230.351	220.854	214.267	228.626	189.484	198.021
CAP1	278.262	261.38	249.105	235.226	309.966	291.918	274.887	327.659	294.22	282.95	269.057	316.01	293.924	314.4	311.737	296.563	269.592	287.53	296.745	242.781	232.108	236.894	215.159	193.362	185.601	188.001	163.056	155.867	141.828	144.963	137.063	117.804	118.286	118.032	275.721	281.785	307.344	296.265	346.222	370.327
ADD1	253.246	291.571	286.496	291.071	271.195	271.023	268.561	289.664	286.13	281.647	273.239	269.234	268.933	272.116	253.5	261.57	246.324	257.409	250.715	244.747	233.98	239.546	222.35	216.41	194.088	199.391	186.022	189.211	180.163	170.106	164.708	165.238	149.419	152.897	276.421	275.438	278.868	280.879	282.636	277.345
SUCLG2	231.68	258.444	232.127	235.941	232.491	218.75	221.949	175.004	202.766	181.665	177.219	258.44	250.979	240.602	252.634	265.062	275.186	245.462	233.59	292.652	287.456	263.075	253.689	278.519	278.893	265.009	228.727	226.959	231.711	247.285	196.386	196.688	204.723	205.88	178.352	171.241	240.942	244.469	213.281	223.737
UBE2E3	311.146	297.104	228.439	220.663	230.32	187.858	185.794	276.889	272.256	216.903	200.036	343.352	284.723	268.101	336.96	304.4	286.282	230.181	316.026	294.218	281.388	268.716	301.542	269.887	235.964	243.773	209.035	167.506	145.968	166.153	133.147	117.196	111.031	99.4824	204.351	205.382	259.37	262.941	257.63	285.023
CD248	327.029	313.631	392.201	383.86	307.093	380.654	371.285	347.511	309.047	380.703	357.055	301.305	346.119	359.619	273.983	266.125	279.028	329.756	259.371	226.199	236.418	231.801	140.361	131.728	132.151	125.395	96.3555	85.824	92.2081	77.5683	58.8576	44.3937	39.0632	32.7766	367.244	368.829	381.055	334.465	363.295	331.718
MAP4K3	211.477	237.744	228.666	257.583	186.972	185.863	202.646	184.435	217.762	188.933	228.743	201.374	213.778	226.357	192.734	226.009	257.451	241.469	193.872	271.647	265.623	264.885	229.097	272.347	285.346	317.952	245.894	240.905	258.704	309.042	225.97	231.134	257.454	275.432	196.55	219.174	199.076	241.689	176.335	209.48
PDE4B	231.006	244.351	207.52	191.513	231.857	228.504	204.047	261.717	262.843	232.858	204.36	423.294	389.411	329.077	347.144	367.762	340.04	274.859	307.495	341.141	326.755	264.085	244.234	212.137	215.342	185.98	177.837	127.766	136.384	122.865	121.399	100.907	95.1269	72.3247	220.47	200.575	349.394	345.205	209.697	210.843
TXNDC5	201.211	203.901	198.399	197.948	213.682	208.363	201.643	221.669	207.749	197.417	194.972	214.897	195.327	213.902	219.551	208.626	200.926	213.423	242.746	213.547	207.724	213.407	247.386	243.299	242.628	241.936	285.465	293.804	292.049	291.481	327.594	331.042	315.838	319.338	200.77	210.003	202.756	205.737	223.483	218.833
PAPPA	274.435	304.588	344.805	386.768	300.127	367.689	414.325	227.741	219.146	210.533	242.057	215.766	195.153	201.297	209.207	185.646	190.229	198.048	183.622	179.553	194	180.322	203.662	191.592	175.921	175.509	230.318	203.524	189.463	230.826	290.604	234.696	221.386	241.502	198.176	212.85	193.386	189.169	191.054	188.094
ACACA	207.945	300.774	339.222	353.638	208.871	255.553	281.282	168.085	180.017	184.531	203.905	192.996	203.16	188.001	210.392	223.086	258.742	237.067	204.747	245.975	256.436	234.032	220.352	211.015	237.648	227.24	237.474	220.93	241.635	251.822	249.466	231.177	268.844	268.3	180.575	186.387	188.4	192.711	228.34	235.602
RASA3	188.53	253.609	242.965	236.966	240.71	246.553	241.602	219.688	231.974	230.049	220.321	253.434	319.487	266.827	275.145	292.198	288.587	305.609	264.964	287.923	304.412	298.18	231.761	244.767	244.171	243.589	178.211	193.458	200.408	183.779	139.04	151.729	134.654	144.001	239.429	215.65	288.656	292.457	289.147	289.975
BICD1	182.01	181.016	161.766	163.34	252.336	262.85	272.086	340.893	461.902	429.927	477.6	278.76	269.927	250.661	241.607	253.676	255.33	232.036	202.747	236.578	228.933	222.583	198.734	217.877	202.576	208.833	173.487	172.749	162.754	169.652	150.207	158.506	160.092	146.45	435.937	456.037	258.091	278.556	188.806	207.662
TSC22D1	216.092	276.78	246.073	267.832	232.09	215.709	240.855	260.583	351.929	299.918	364.082	228.699	237.65	246.927	203.534	252.651	241.898	221.629	194.591	262.527	239.707	216.143	180.224	220.338	233.369	225.66	171.148	208.4	210.729	218.448	161.878	211.804	201.644	198.821	302.318	335.505	225.516	252.696	189.697	205.174
GSK3B	241.108	276.923	275.733	288.044	236.834	234.561	251.989	234.43	234.927	229.644	236.936	262.229	239.864	239.48	255.414	247.376	256.59	229.081	222.84	248.616	242.94	229.823	237.398	225.646	227.196	225.586	240.094	207.351	195.985	202.637	222.907	186.697	189.452	182.072	216.62	222.744	229.849	227.179	231.267	248.328
KPNA4	197.942	198.797	171.165	160.218	247.726	235.461	227.855	261.43	233.743	217.656	205.954	276.17	238.247	237.386	289.705	251	248.168	235.306	266.277	247.787	235.738	238.409	243.125	232.725	236.315	238.74	250.103	237.864	227.912	233.807	241.712	222.055	226.955	232.39	203.755	202.745	228.335	220.78	225.943	229.023
B2M	359.19	350.68	358.119	328.635	343.96	351.124	312.909	373.735	324.982	331.045	316.911	345.821	329.085	331.883	304.811	268.554	258.803	231.282	253.652	186.923	184.133	163.864	175.297	158.488	154.177	135.683	122.409	106.218	96.0076	93.5097	81.9663	74.6266	68.8879	63.8964	349.005	340.966	346.001	310.738	359.265	316.887
FAP	284.701	261.649	252.086	254.08	283.623	241.226	267.651	306.472	369.248	307.446	337.708	219.591	188.464	204.254	210.574	212.289	204.952	187.264	214.09	237.469	227.572	242.492	251.958	269.239	231.686	246.198	203.048	201.637	171.714	200.239	167.073	158.766	153.933	170.078	292.231	331.071	197.118	207.717	202.274	218.067
PDCD6-AHRR	203.79	282.832	279.75	288.688	284.743	301.283	317.344	239.726	271.256	295.69	278.446	228.108	308.421	258.798	244.819	296.069	306.23	304.791	205.809	263.97	287.002	261.728	172.411	196.254	206.785	191.124	153.608	173.588	171.77	151.508	133.108	142.347	117.865	120.697	288.361	250.678	294.424	302.93	255.891	263.04
GFPT1	148.223	169.699	155.652	155.165	172.84	172.023	163.55	189.53	169.712	167.1	171.528	192.578	184.137	180.187	196.379	175.949	190.414	183.082	192.684	180.382	201.599	183.648	258.883	227.848	249.502	241.532	363.064	315.405	324.146	344.748	480.748	401.237	427.839	405.457	165.466	164.801	174.958	179.572	188.954	191.897
KMT2D	152.23	196.899	204.715	198.687	169.048	192.528	186.191	177.301	188.123	213.863	198.329	204.833	212.51	211.658	209.321	197.506	198.129	234.049	193.153	215.359	227.515	235.757	232.826	237.904	232.317	233.669	258.382	299.467	310.366	288.629	322.049	372.308	350.556	364.253	204.866	197.775	216.407	215.524	219.432	225.579
JAK1	214.269	234.252	218.08	211.797	317.433	308.677	331.465	291.559	301.28	268.357	272.613	275.579	246.304	262.834	259.196	254.435	239.716	238.796	220.965	238.882	215.379	224.393	207.391	211.058	190.932	200.86	192.524	187.953	172.224	188.121	197.316	169.582	169.963	181.208	260.735	282.929	252.766	257.532	251.034	251.366
UGGT2	187.709	220.464	176.824	178.189	184.015	175.744	175.944	216.171	219.177	193.044	203.791	261.951	234.07	227.09	261.201	277.966	273.741	242.255	238.246	282.18	261.654	253.899	241.926	245.414	236.876	246.786	261.516	238.755	235.738	265.041	245.434	256.371	247.372	244.204	180.699	187.32	211.369	231.139	184.628	213.57
SKI	180.433	241.379	266.411	263.447	272.231	307.729	313.002	244.018	266.227	263.434	266.553	262.142	297.181	282.649	257.806	273.374	258.834	281.808	218.934	246.651	245.832	247.459	195.849	213.734	203.488	187.046	170.774	187.376	180.787	172.439	154.705	170.625	156.253	155.491	260.22	259.219	280.042	296.151	261.236	254.141
RANGAP1	216.946	207.876	216.943	203.907	222.369	218.653	203.066	204.616	214.04	219.915	206.978	196.629	237.7	230.911	211.258	235.914	236.089	251.624	264.933	262.619	285.018	286.436	276.284	280.202	271.527	262.952	236.352	253.487	244.301	217.995	215.85	221.664	191.604	197.416	243.052	214.25	249.295	235.215	231.67	218.522
PPP1R15A	80.0901	56.459	62.6046	55.6544	110.399	105.276	103.704	91.8944	91.1468	85.4468	79.3486	75.752	85.964	90.1368	89.9759	99.6639	104.843	117.81	140.935	129.099	156.459	180.406	236.599	274.721	294.605	355.758	389.772	509.806	581.206	524.898	535.883	648.574	637.371	721.59	90.1436	83.7538	97.0712	85.1205	82.9922	72.6015
PUM2	200.948	222.577	195.418	189.416	204.027	194.425	189.295	208.176	209.625	181.231	181.515	211.351	184.908	185.735	217.523	216.027	209.747	187.264	210.59	218	209.992	207.261	274.153	253.615	248.099	257.257	320.218	293.909	284.393	298.933	326.159	304.153	300.23	307.056	171.785	176.212	176.211	177.668	176.207	187.687
SPIN1	207.732	246.983	247.462	226.908	212.196	221.328	218.215	221.812	242.356	237.722	240.493	229.759	234.269	214.377	230.807	245.535	251.119	218.296	221.184	243.795	250.028	234.789	263.278	256.42	254.412	237.307	251.553	232.569	225.02	213.718	230.351	214.714	211.599	199.397	229.939	226.525	219.539	220.476	191.033	188.405
LBH	345.656	221.359	271.943	323.153	301.764	337.867	384.122	337.779	313.277	345.117	417.797	240.241	226.659	296.808	156.666	182.477	190.322	225.434	134.873	162.325	159.918	156.835	99.5226	103.716	132.712	123.485	174.282	175.999	194.681	179.697	237.485	244.209	255.556	217.262	354.769	412.188	221.523	304.72	212.709	217.804
UBE3C	198.813	229.184	211.764	221.116	195.959	195.398	197.908	224.827	232.235	221.768	230.45	228.195	233.597	225.169	242.997	244.643	244.633	229.521	233.059	241.768	235.057	233.19	234.957	241.098	240.033	238.96	250.197	238.965	241.975	248.128	247.411	243.297	243.491	242.727	217.32	222.651	217.764	229.73	220.153	227.66
MYO1B	222.613	242.005	248.726	267.642	204.929	217.388	241.836	242.841	256.26	261.465	287.607	245.89	242.052	245.092	242.381	238.267	258.957	246.216	239.684	267.747	262.561	260.423	232.116	249.299	237.508	241.128	200.85	197.023	191.051	195.508	160.482	172.145	172.958	166.476	256.433	282.205	231.937	245.802	233.6	250.768
TM9SF3	208.832	209.469	187.965	187.366	264.798	252.488	252.783	241.477	222.576	205.553	204.332	242.622	234.07	239.458	273.368	242.195	263.813	238.922	256.84	242.935	241.182	249.311	240.905	214.381	221.374	227.277	245.707	210.654	216.683	226.743	238.881	207.851	224.803	217.442	197.455	210.516	219.826	225.008	216.526	228.258
RANBP17	227.82	272.643	214.644	234.487	245.37	216.05	224.914	194.411	225.268	185.487	186.92	231.897	223.128	208.873	255.596	296.24	280.349	246.279	245.027	319.184	286.832	275.324	246.276	280.979	264.794	273.863	220.729	212.542	185.153	222.337	152.611	170.668	159.628	168.241	181.069	166.154	194.56	214.001	216.569	249.405
KIAA1109	207.206	259.249	241.096	246.786	194.288	201.869	203.066	205.305	202.319	194.753	195.256	222.719	204.404	210.945	229.075	238.59	233.691	210.939	204.403	252.516	235.738	235.042	263.899	258.535	244.873	241.422	269.234	256.161	241.522	241.129	242.022	269.403	254.164	241.538	177.611	189.257	197.666	203.299	194.744	190.941
CNOT1	205.629	250.439	238.746	231.103	225.476	232.104	222.79	237.43	231.005	221.884	222.996	224.944	211.516	212.823	207.316	204.319	191.397	181.227	185.903	200.557	191.732	182.385	221.462	217.964	203.768	215.005	260.581	271.156	252.013	268.735	314.256	299.983	302.297	309.865	218.988	216.047	219.696	211.868	213.812	218.785
PCDHGA7	249.797	302.887	329.672	347.226	274.753	284.985	326.4	277.836	278.085	282.024	303.511	274.38	241.057	285.93	232.721	226.521	206.858	234.017	212.872	213.271	196.325	199.306	191.854	197.16	176.973	178.632	180.363	174.217	151.922	149.304	169.981	170.103	156.886	153.438	278.459	301.598	284.61	308.11	279.964	298.467
AKAP13	243.243	290.729	278.31	264.758	213.398	226.923	220.759	209.31	218.162	206.074	200.292	238.92	239.814	218.003	242.427	244.188	246.939	222.95	205.622	237.254	241.068	231.464	230.962	239.803	232.738	233.265	231.908	219.829	221.39	217.476	227.87	211.413	212.78	210.419	198.402	191.007	217.425	227.331	251.946	261.174
INHBA	174.47	113.079	74.7819	60.9219	183.247	139.209	119.109	326.468	283.838	252.634	210.193	384.34	272.961	258.776	335.661	284.589	258.557	240.242	261.339	249.046	223.205	240.851	231.628	235.919	226.846	254.391	235.229	235.295	244.301	273.66	221.201	228.006	238.218	256.666	240.17	252.615	309.145	290.438	208.785	216.082
UHMK1	186.609	197.042	170.584	157.954	186.17	167.742	152.16	199.162	186.785	168.49	155.795	205.389	188.812	191.972	239.465	210.277	226.868	199.4	251.996	239.588	241.806	243.46	285.562	267.944	274.403	266.148	295.428	276.765	276.284	291.61	305.726	297.42	315.205	305.723	161.431	168.114	186.939	167.118	221.468	231.631
FRMD4A	235.556	245.569	228.919	212.345	229.318	225.05	232.336	301.592	291.098	270.905	265.045	287.886	255.281	212.111	286.173	252.063	238.793	213.172	238.871	233.354	246.002	219.594	245.3	260.089	237.017	226.285	196.219	212.332	194.964	186.825	158.078	160.591	157.856	162.118	248.322	239.64	253.575	216.172	313.602	310.332
ACTR2	301.356	313.971	308.576	293.574	311.553	320.718	298.087	340.85	303.71	306.722	285.757	317.94	304.442	305.787	284.92	252.31	278.321	239.959	230.84	213.393	218.839	202.842	176.317	164.099	164.558	164.083	140.978	112.3	122.547	120.791	110.154	93.0443	103.142	97.5014	306.188	295.997	318.829	300.797	326.73	335.665
LRRC59	206.467	204.545	187.536	172.421	234.262	211.671	190.532	245.568	228.005	215.832	190.164	231.202	217.185	219.039	217.501	210.922	198.282	208.55	245.152	194.631	207.78	198.253	225.768	204.239	200.542	220.112	250.665	270.212	267.835	255.126	325.229	318.966	313.644	309.721	222.343	202.769	236.296	214.991	277.843	262.537
ZHX3	207.797	217.957	213.987	211.82	177.668	177.715	175.874	180.789	184.185	172.197	165.184	195.794	190.503	179.151	216.27	216.938	220.628	213.109	226.528	247.234	253.884	257.267	305.271	292.287	276.508	272.761	296.083	285.206	278.893	256.747	268.814	266.84	252.983	234.551	171.765	159.643	180.544	178.201	206.516	201.418
JCAD	261.952	332.612	279.977	302.25	266.869	225.318	243.19	247.779	266.473	238.996	243.907	256.424	263.437	289.837	231.445	260.849	255.483	278.192	209.215	258.013	243.96	256.298	195.583	205.361	210.642	206.555	165.909	183.13	169.502	161.876	147.726	156.116	137.101	137.266	222.899	226.408	267.2	263.855	279.03	294.018
SMG1	167.72	195.431	176.293	175.639	178.185	184.209	172.116	190.908	193.583	182.707	172.154	193.674	188.663	183.447	207.179	210.201	200.219	189.968	178.685	219.996	210.446	221.572	240.55	248.91	245.714	242.524	291.078	310.738	285.811	300.747	337.985	350.806	350.472	376.211	173.432	168.068	178.69	175.802	182.019	186.802
CTBP2	169.822	253.985	269.796	252.554	218.978	244.023	239.035	206.439	256.014	248.088	253.523	219.903	249.014	211.398	198.476	224.377	205.69	190.031	186.403	212.687	236.248	202.084	214.715	214.209	225.162	212.727	260.066	228.008	239.253	246.832	292.621	232.481	229.95	227.599	251.904	228.555	241.778	230.873	246.432	253.256
SPCS3	213.283	206.085	177.481	181.788	219.362	197.807	197.301	233.683	212.44	194.926	185.498	221.033	196.745	211.139	231.08	193.236	223.179	203.896	241.527	216.679	218.498	213.954	252.003	225.56	259.954	235.396	280.366	253.173	250.992	267.245	295.955	279.394	294.746	281.483	186.998	201.812	202.13	198.424	195.593	195.103
GCN1	192.637	212.514	219.015	213.084	195.124	215.88	196.554	211.277	198.567	210.968	199.069	193.917	217.16	202.247	201.05	200.846	201.786	216.441	205.778	198.193	205.909	204.862	219.864	222.496	225.092	216.879	241.357	273.41	291.766	264.976	308.207	331.476	312.927	331.044	217.176	202.302	211.526	208.707	242.974	231.535
SNRNP200	197.433	216.954	226.998	212.488	204.712	222.374	201.713	230.497	203.735	217.772	204.047	215.193	209.427	214.334	214.402	207.393	192.965	205.814	208.747	211.367	194.227	205.03	222.927	207.476	197.736	205.783	242.573	263.187	256.096	254.867	297.157	336.819	306.515	342.93	209.045	209.723	214.397	200.176	205.031	199.313
EHD2	280.956	305.161	408.673	393.871	292.66	364.502	364.866	311.123	286.037	345.291	339.159	271.807	297.43	311.335	222.787	218.703	213.774	248.26	196.997	184.527	177.952	171.441	162.113	154.344	142.883	133.368	135.693	132.904	123.738	112.173	115.505	117.066	101.201	98.3658	346.535	351.794	326.216	317.517	307.175	290.597
CDKN1A	315.104	258.462	332.249	339.099	316.113	406.827	385.803	364.922	288.098	360.782	340.553	317.314	309.54	311.054	273.528	214.357	245.678	259.233	233.027	152.99	177.044	169.547	142.981	104.925	117.211	114.814	115.907	96.2047	96.3479	90.2047	128.843	117.717	118.16	115.727	374.366	379.797	338.17	294.056	317.122	278.23
TBC1D22A	208.142	243.778	253.374	249.432	217.624	240.545	243.049	203.626	239.264	240.502	233.921	236.225	256.3	218.931	234.224	257.244	252.502	239.991	199.216	251.441	240.898	226.539	202.33	216.065	224.671	214.638	227.652	200.483	213.394	213.977	213.523	206.591	207.676	200.298	237.165	215.837	236.114	233.31	230.079	232.899
IPO7	213.283	180.228	148.705	142.032	217.808	187.006	183.857	204.372	209.41	182.273	186.493	213.611	200.549	201.297	239.488	232.954	221.919	214.744	247.808	235.104	227.061	244.891	268.116	250.076	232.457	259.535	271.807	265.022	254.054	280.14	282.074	272.661	269.646	284.292	179.073	192.127	185.451	192.94	178.519	205.676
DDX6	185.311	209.129	202.113	203.359	211.427	215.977	224.003	220.693	211.025	214.616	219.439	214.272	203.285	212.888	211.85	188.587	206.428	199.935	209.559	199.421	200.749	203.515	232.959	218.266	219.34	217.944	272.134	259.412	259.101	260.699	308.169	287.213	312.463	294.989	208.777	217.307	199.833	194.235	185.836	187.448
FERMT2	150.851	145.848	150.574	158.43	291.658	327.942	364.656	241.449	231.574	230.889	257.62	243.804	233.324	268.9	235.774	231.303	254.807	263.195	223.934	228.778	232.902	259.287	214.093	197.98	220.533	236.057	213.058	194.192	207.1	214.69	201.62	181.05	190.844	206.565	224.319	253.502	220.113	266.635	166.281	183.334
PCBP2	252.704	265.982	281.468	270.978	281.903	289.218	294.306	280.133	270.918	284.311	284.819	242.066	239.739	254.611	206.245	209.955	198.713	216.567	205.09	198.254	194.227	206.882	197.314	190.125	191.142	200.787	192.805	188.005	191.732	193.37	188.786	177.792	177.092	175.301	273.642	285.519	277.249	270.52	240.132	285.478
TLE4	233.224	187.856	188.445	194.111	245.103	247.72	284.246	170.884	194.706	177.843	201.117	144.482	135.175	146.775	147.552	153.291	183.59	169.751	171.56	215.082	215.549	213.617	268.826	251.327	277.84	274.488	360.117	291.183	302.597	317.79	321.933	259.282	273.063	264.302	179.32	202.699	127.662	146.057	150.968	151.662
CEMIP	321.034	500.27	471.884	757.019	213.148	211.963	343.392	169.908	213.178	225.793	362.062	139.58	180.581	274.101	101.505	165.607	200.434	304.886	103.623	209.493	215.663	239.377	81.4558	111.528	169.398	208.135	104.635	143.966	173.528	231.02	113.334	127.056	130.647	154.05	219.77	314.013	155.878	283.735	249.655	349.444
PARD3	209.522	265.23	257.088	279.583	223.538	235.777	251.429	200.253	248.047	235.637	245.5	222.163	244.414	216.816	243.384	271.95	286.527	240.62	218.121	274.718	275.15	256.046	208.145	233.372	248.801	250.276	186.864	190.207	183.566	200.304	134	142.042	144.694	147.783	223.455	230.982	218.365	232.282	236.93	259.547
SPRED1	200.505	207.374	174.247	179.572	213.465	208.753	216.651	227.454	236.788	194.608	199.694	234.817	220.194	218.651	239.829	234.017	248.445	220.277	235.277	247.357	264.376	249.985	240.949	264.664	273.071	276.068	223.629	224.233	217.931	246.508	199.1	202.725	214.299	206.889	195.582	203.352	211.343	214.382	178.859	196.682
AK5	296.659	367.261	280.508	298.174	245.27	190.582	208.085	202.277	230.082	200.544	177.219	316.167	319.213	302.248	301.37	356.718	304.693	280.33	236.559	305.519	259.158	245.27	192.076	233.847	196.964	226.615	141.774	149.524	129.125	137.834	83.905	85.0083	69.3097	69.6233	193.03	169.865	321.752	293.485	342.107	339.086
PCNX4	194.92	213.678	193.953	192.276	193.771	175.647	179.049	194.468	206.534	183.779	181.315	193.1	190.752	187.569	209.162	211.871	217.462	188.207	211.778	229.945	224.963	230.117	274.375	272.735	262.058	279.815	279.758	259.307	257.287	272.882	264.277	256.285	276.522	278.889	173.906	178.149	196.779	193.245	187.364	200.174
AGAP1	225.011	288.294	303.296	295.242	249.747	276.01	278.201	219.071	266.534	278.23	296.54	269.652	309.739	265.511	265.804	290.433	311.332	295.485	200.153	259.855	262.731	240.388	161.18	180.888	189.81	171.174	139.248	141.659	141.431	134.27	103.563	108.465	110.06	107.514	277.636	263.21	278.033	283.849	287.344	297.941
MATR3	201.457	227	217.07	213.608	229.869	221.353	222.603	228.157	232.789	218.93	221.829	214.602	202.564	218.478	215.45	213.446	224.286	208.109	203.622	211.305	205.342	211.218	226.922	207.907	214.921	222.133	251.834	233.722	239.197	241.712	258.694	246.077	261.799	260.304	209.189	222.068	205.471	207.603	180.661	186.061
EFNA5	311.573	300.058	239.201	273.41	418.027	322.591	364.656	147.272	188.784	132.962	134.657	204.172	190.702	162.38	189.726	227.546	209.809	149.755	208.153	274.411	241.692	193.834	263.189	280.073	238.63	225.586	261.282	210.077	179.369	206.525	206.273	184.872	142.458	136.941	124.727	114.838	174.358	169.06	173.726	169.172
ARHGAP35	210.376	242.901	256.987	239.04	221.066	232.323	223.793	205.693	195.798	197.388	189.452	206.032	206.542	193.829	202.303	217.735	211.376	205.877	207.247	229.792	229.727	221.32	242.725	245.932	237.017	221.802	250.992	253.487	243.563	215.338	248.536	255.025	236.109	222.701	198.258	178.779	201.294	183.876	213.197	197.328
PCDHGB4	241.929	293.952	320.956	337.359	266.802	277.421	316.55	269.87	269.38	275.045	295.004	266.505	235.164	278.224	226.614	220.942	201.356	228.955	208.309	207.712	191.618	194.213	188.125	192.067	171.923	174.076	174.516	168.869	146.762	145.027	164.941	164.5	151.148	147.855	270.431	293.92	277.093	298.626	272.18	290.286
USP9Y	179.053	207.589	189.885	208.054	150.974	148.428	156.221	142.722	160.637	155.258	164.928	159.1	166.88	160.33	183.461	200.599	205.567	187.641	198.278	239.219	237.042	226.918	278.193	287.712	294.815	298.259	314.652	287.723	274.64	317.985	305.338	300.765	310.565	309.505	150.171	156.446	155.956	169.327	181.234	198.452
HNRNPK	233.421	236.992	232.43	220.091	242.263	235.753	229.115	260.884	236.327	236.882	227.121	240.988	237.153	248.632	241.789	214.262	222.564	214.964	249.465	196.842	201.259	211.344	207.435	191.549	194.229	206.628	215.256	208.609	216.513	218.708	220.425	210.935	221.681	220.468	237.72	236.279	241.699	228.473	231.861	292.248
STXBP5	221.299	255.847	219.343	243.568	214.534	197.198	217.048	288.659	267.519	245.25	264.533	377.543	307.948	336.416	292.94	282.406	268.516	258.038	233.152	266.888	239.651	239.167	203.706	196.211	192.405	188.221	166.985	137.832	132.925	142.435	130.588	118.933	129.592	120.805	225.966	253.268	308.258	331.38	232.349	262.202
ROBO1	151.738	171.329	195.696	210.104	167.328	192.504	221.016	151.98	164.652	170.951	183.222	213.263	189.359	209.197	200.572	199.309	230.679	220.843	233.652	251.226	293.41	285.468	284.851	290.474	297.06	314.756	265.258	236.029	244.981	266.143	210.46	219.797	220.964	232.426	158.384	172.245	182.084	209.697	167.087	197.352
KMT2E	149.027	175.411	168.411	172.922	185.352	173.652	178.792	194.353	196.936	181.433	191.7	156.649	155.019	150.53	174.073	172.761	176.552	157.866	176.403	192.358	189.18	195.475	257.019	241.702	254.763	258.91	315.354	312.678	321.821	330.103	342.754	351.805	364.224	371.528	170.344	178.732	148.23	157.178	153.874	162.57
ZC3H11A	182.075	205.1	188.167	197.305	213.114	210.553	220.059	214.205	217.485	200.891	210.221	217.227	199.903	225.169	215.587	209.936	213.528	211.222	198.997	209.739	200.692	206.083	235.711	224.308	223.338	239.033	264.65	243.421	239.31	257.135	296.498	261.758	258.467	271.217	188.974	204.776	201.555	224.627	194.235	227.684
SETD2	166.52	182.037	174.727	174.614	163.82	171.098	169.899	182.439	190.907	181.839	186.18	173.858	170.187	154.049	183.575	193.407	199.666	182.799	199.372	229.362	229.613	228.476	271.445	264.146	267.038	269.381	304.175	278.758	290.121	291.481	316.001	307.498	316.682	311.63	176.726	176.725	156.687	156.607	152.135	155.872
SYNJ2	179.119	202.038	171.822	167.321	311.286	336.067	347.71	285.903	304.91	278.578	294.463	258.162	261.274	249.733	262.158	277.757	263.475	267.974	230.777	272.139	237.666	243.418	184.618	190.729	172.484	185.576	163.851	160.061	140.07	150.406	145.36	135.614	113.857	120.913	282.7	280.268	246.763	285.601	226.834	245.721
MFGE8	298.449	311.106	299.734	331.71	307.377	305.904	308.264	323.381	339.178	333.274	342.573	269.843	274.354	305.572	213.103	247.319	202.463	227.446	193.278	214.714	205.966	204.651	175.474	189.952	178.446	188.662	109.873	122.209	115.118	120.467	78.6318	82.6192	71.5033	73.8734	342.089	363.999	304.708	337.969	335.341	338.823
ZBED6	181.418	204.706	187.612	197.09	212.463	210.188	219.685	213.631	216.808	200.457	209.453	216.618	199.381	224.781	215.063	209.385	213.159	210.876	198.466	209.278	200.011	205.662	234.824	223.316	222.777	238.703	263.855	242.583	238.233	256.747	295.412	260.585	257.665	270.065	188.562	204.379	200.851	223.903	193.854	227.158
ANKRD12	167.522	172.6	163.434	166.796	317.717	298.267	338.934	186.545	208.395	183.46	181.828	157.657	153.676	156.315	151.79	161.527	175.107	156.577	149.685	184.804	190.087	187.31	229.674	243.472	253.921	255.787	293.042	280.173	283.429	292.129	290.1	293.728	324.613	309.937	172.032	174.858	149.979	163.31	139.197	143.552
NUP98	172.039	204.814	176.394	174.114	209.64	204.739	196.181	202.822	204.042	187.427	176.564	205.163	202.265	189.857	208.751	211.454	191.736	194.433	209.528	219.351	202.62	199.18	234.779	228.538	221.515	234.735	270.824	271.051	264.375	265.43	301.461	300.548	306.6	314.439	181.419	171.545	189.053	194.273	179.537	175.966
RPS14	247.957	227.465	257.947	253.913	234.312	249.958	213.57	235.119	222.699	244.527	216.31	224.597	244.439	245.027	233.814	223.124	256.682	249.392	288.495	228.686	250.312	240.135	214.804	213.82	233.439	202.991	173.954	196.708	199.104	176.781	159.629	164.934	168.697	160.749	273.663	249.628	275.292	236.433	296.867	251.199
HLA-B	330.791	270.065	274.192	244.76	283.757	268.031	238.008	320.855	267.565	271.629	238.103	275.562	260.304	253.316	267.558	248.59	218.538	213.329	287.558	209.217	203.641	181.164	212.629	195.908	176.482	154.347	162.916	174.636	151.582	130.382	149.276	160.113	123.77	126.82	280.806	254.785	282.652	242.908	293.813	245.17
CCSER2	171.645	188.447	171.19	175.282	204.679	200.336	210.442	286.965	314.077	268.299	287.265	280.898	260.553	265.662	267.467	267.51	257.266	238.796	210.84	235.964	212.714	235.589	203.129	203.159	192.756	201.999	214.134	183.444	176.874	192.333	211.895	175.881	188.651	183.549	263.638	276.815	246.241	273.566	176.589	185.678
MRTFA	160.969	192.799	193.928	186.675	181.159	193.842	187.498	202.621	237.296	237.664	255.202	177.091	186.301	157.092	194.762	196.88	210.239	188.553	214.715	230.498	257.287	238.367	265.719	259.873	276.788	262.217	269.468	246.882	258.931	247.674	265.751	230.091	240.158	232.066	237.679	227.762	164.517	171.231	178.668	186.778
ANKHD1-EIF4EBP3	110.395	141.174	134.81	132.283	119.286	119.239	117.662	131.77	131.598	122.452	119.407	107.214	104.539	92.9644	105.333	111.79	108.501	108.315	131.185	147.8	155.268	151.826	243.924	258.104	259.393	277.684	386.217	391.896	423.5	419.4	507.928	530.031	562.83	569.305	115.443	114.768	100.491	96.508	110.798	109.106
ADAR	196.53	228.164	236.397	227.051	224.573	237.772	233.293	239.454	232.051	245.453	236.936	221.172	219.597	225.32	202.19	208.038	202.555	206.16	194.434	191.007	195.248	197.285	204.283	207.087	187.144	195.533	215.537	231.258	236.078	218.643	228.141	279.698	253.32	263.329	233.233	232.919	233.269	218.952	213.96	207.279
PIP5K1A	106.535	128.694	131.298	134.333	117.966	129.966	135.261	122.899	137.889	141.765	157.019	116.27	123.786	128.082	121.783	135.169	155.528	145.384	158.591	189.994	198.594	212.438	258.306	295.481	313.684	315.527	349.873	361.436	376.261	396.201	406.42	417.396	439.735	457.288	147.001	157.776	116.804	136.193	105.601	115.971
ZNF609	160.361	206.049	201.229	208.96	194.806	196.25	210.699	217.463	252.984	225.648	251.275	205.441	210.794	201.038	201.073	222.232	220.966	211.725	194.153	233.845	234.944	236.136	221.951	234.149	224.321	250.827	231.627	242.425	230.01	240.805	227.172	226.53	234.717	250.939	225.719	222.488	195.63	209.05	187.342	198.045
ATXN2	172.171	211.26	214.619	221.998	197.713	202.161	206.334	172.75	204.042	186.385	193.777	181.019	207.214	169.373	197.086	222.137	220.413	205.909	196.122	231.757	239.877	219.763	239.795	253.658	258.41	261.923	277.841	243.893	265.963	265.495	245.473	236.911	236.699	248.274	184.487	175.419	173.601	197.701	186.006	194.768
MTDH	152.493	180.192	172.453	165.485	160.579	160.639	157.248	182.583	174.065	167.303	171.244	179.959	173.967	172.698	184.235	178.53	172.955	168.085	184.122	184.466	186.798	182.469	249.561	232.768	235.894	239.364	346.646	293.595	304.979	314.485	424.488	340.815	363.591	348.765	166.989	166.714	169.398	172.069	177.65	179.171
VCAN	276.308	303.46	245.719	255.891	312.522	239.037	265.527	369.558	378.184	260.886	289.285	323.954	215.842	259.359	335.069	287.758	201.51	223.862	241.09	222.821	165.759	190.635	239.44	203.505	132.993	152.73	179.1	153.927	98.2192	115.672	129.502	96.0416	64.6272	68.3987	240.067	282.812	213.353	245.269	224.777	272.943
WAC	174.273	194.339	178.946	182.194	219.328	215.442	225.917	210.846	217.962	200.022	210.534	196.976	179.239	186.296	196.357	201.358	200.403	193.112	200.153	225.032	215.89	220.226	243.169	231.171	234.982	252.848	278.589	249.398	241.068	264.199	271.955	255.155	260.492	270.173	190.765	200.108	173.705	184.866	159.431	171.708
SLC25A6	257.911	220.231	250.368	236.37	241.779	243.61	235.254	226.865	223.468	243.05	236.737	212.134	240.336	265.036	215.86	228.722	231.048	266.307	267.871	238.052	229.046	233.148	191.099	195.52	193.527	202.366	161.98	199.854	206.306	190	162.963	177.531	181.648	184.341	264.152	256.512	263.39	248.925	264.841	246.725
CCDC80	254.068	229.149	292.306	312.094	211.544	289.704	285.367	251.698	210.548	287.641	276.625	253.069	255.256	260.503	204.81	183.122	210.731	211.442	184.966	171.016	176.194	166.221	181.067	158.876	164.698	163.017	205.434	180.194	197.97	186.955	214.725	202.595	226.069	223.889	283.235	286.219	264.486	258.256	248.107	213.235
AL139300.1	193.179	228.021	224.801	226.598	213.632	218.628	216.791	222.76	230.589	231.757	230.25	215.141	241.853	223.961	226.728	243.827	244.787	235.904	212.34	232.709	233.866	233.4	210.232	212.957	213.238	207.804	211.327	203.996	212.6	210.219	204.179	197.991	196.371	195.327	234.324	222.068	233.086	237.5	230.885	231.105
ATP5F1B	265.04	250.045	264.516	249.05	268.138	247.842	236.514	257.583	242.217	237.896	233.039	234.157	242.3	263.201	236.959	236.844	221.919	241.249	261.902	214.1	207.554	209.324	201.309	187.406	187.284	175.179	169.371	185.541	181.638	165.051	167.965	176.359	162.918	166.873	253.612	258.192	256.786	247.059	274.873	249.309
MRC2	271.774	260.861	258.048	268.452	321.726	317.313	321.288	400.951	375.954	365.965	384.851	309.527	279.277	286.059	270.543	256.124	202.739	234.3	234.434	189.011	167.687	176.197	179.469	161.811	129.486	133.625	119.088	109.207	85.6299	91.8248	87.2395	75.9732	58.8057	59.8984	370.579	374.617	296.277	319.573	304.863	318.394
CHD4	189.861	223.58	237.913	232.223	215.019	243.05	222.463	251.41	229.513	253.387	233.152	233.323	237.327	245.135	235.956	231.075	227.943	238.733	219.246	213.301	212.771	210.166	186.35	184.643	179.639	177.089	181.392	199.802	195.758	185.464	233.181	234.479	227.883	218.991	258.059	242.65	249.451	234.643	236.187	214.312
MED15	185.755	212.693	203.478	190.321	189.327	192.674	182.9	187.148	194.737	192.842	182.141	182.445	202.315	173.086	197.61	220.809	201.817	206.223	213.403	233.661	235.341	244.344	255.865	269.455	257.499	254.832	236.258	253.121	266.417	231.862	236.555	255.242	237.627	237.829	197.991	177.822	193.647	187.379	199.792	202.399
ITGA1	175.801	157.756	132.157	137.956	221.082	199.388	227.411	284.956	336.487	306.404	363.655	228.751	210.72	255.841	214.106	223.048	225.392	248.228	195.091	222.729	222.014	246.323	199.711	212.396	211.905	238.85	188.127	193.93	176.647	223.373	184.172	184.221	171.524	195.399	287.578	352.844	208.916	258.294	203.864	237.037
ANO6	198.813	213.212	186.172	174.924	248.344	207.926	210.185	299.166	322.459	263.579	267.037	241.092	198.958	194.541	244.979	232.631	206.243	189.999	222.871	236.732	222.468	218.752	241.216	236.825	211.274	216.438	212.684	199.33	179.539	186.955	194.874	177.792	175.278	174.508	258.162	262.299	201.059	189.779	207.364	217.206
TRRAP	173.403	205.297	202.871	199.236	180.257	188.588	186.378	196.808	203.827	207.377	200.406	195.864	199.754	193.893	210.825	212.573	201.325	211.096	201.528	221.255	209.085	213.322	232.515	232.984	223.689	231.796	239.486	271.26	250.538	243.916	275.095	275.093	255.851	259.908	202.458	198.358	188.505	198.653	185.115	191.874
ARF1	251.013	236.043	241.096	226.956	259.385	252.95	238.941	264.056	246.755	243.224	233.778	236.121	234.99	241.638	213.354	198.777	191.09	205.406	224.871	190.362	189.067	189.751	203.262	203.677	194.79	199.574	194.956	202.108	211.183	190	206.971	200.336	195.021	194.174	248.734	246.664	262.946	241.765	276.4	264.499
GANAB	251.916	277.872	286.218	291.19	272.248	276.618	283.219	282.243	268.749	267.141	277.535	251.887	241.977	276.087	213.445	210.884	198.436	216.41	204.809	194.262	182.885	186.889	189.901	183.521	171.432	170.035	162.775	172.697	159.748	161.811	154.123	167.454	143.893	149.296	283.235	293.477	284.14	288.305	292.901	288.277
MAN1A2	159.458	169.878	150.246	152.781	192.117	181.752	188.688	192.53	213.917	181.925	188.4	179.576	167.949	184.029	188.587	188.359	192.012	181.636	193.809	220.763	213.338	211.975	250.449	256.248	252.378	262.437	285.746	273.462	258.421	293.943	293.474	292.078	290.738	287.714	172.671	186.13	163.082	169.251	164.16	176.468
UBR3	163.712	188.429	169.598	174.352	167.445	161.977	167.168	180.588	181.371	165.045	161.656	183.974	167.129	163.718	194.101	189.536	207.473	180.001	203.84	228.471	229.613	219.763	274.553	259.139	270.054	262.217	303.005	269.006	273.846	289.925	295.606	263.104	292.552	279.466	158.734	158.313	155.277	163.919	164.86	178.573
DOCK7	188.021	213.194	194.029	199.021	191.332	183.358	187.498	205.549	213.64	189.251	193.777	218.634	199.828	200.757	220.873	216.976	219.706	202.922	207.965	240.478	227.458	230.117	252.091	247.486	250.695	257.514	238.784	243.212	220.653	247.998	218.137	213.759	221.26	221.98	188.48	191.521	178.638	201.281	170.12	178.478
ATXN1	179.349	177.435	208.227	206.958	253.389	284.183	299.861	216.86	292.251	273.8	304.905	157.205	188.514	199.613	163.388	209.974	212.298	211.882	144.685	208.941	216.91	193.371	216.757	256.636	239.542	213.425	211.795	231.101	204.321	206.654	194.331	213.455	189.916	195.507	270.04	265.356	178.638	206.384	140.003	145.394
NIPBL	150.226	171.651	159.038	162.792	182.829	184.452	190.672	175.607	184.847	171.183	180.377	181.871	167.402	171.079	181	179.27	188.416	165.444	181.247	197.916	198.31	198.59	250.493	243.256	243.33	250.937	304.549	280.75	296.019	314.032	309.293	302.59	328.831	328.234	161.822	172.175	164.909	164.719	140.364	149.174
HGF	255.792	432.816	473.703	516.573	224.741	258.739	284.713	237.329	239.618	287.293	301.804	257.467	284.673	338.294	189.453	177.05	226.222	222.95	154.904	159.408	192.582	187.057	142.048	142.259	168.837	175.252	108.33	111.147	109.788	140.556	83.4785	83.488	99.6828	101.355	271.419	309.089	323.031	335.341	332.499	394.894
FAM120A	170.84	206.282	202.998	197.71	181.125	192.504	185.631	205.147	198.397	201.268	202.17	206.728	203.583	205.053	219.62	209.974	213.466	209.619	211.434	210.66	222.468	218.626	222.705	223.273	222.216	224.227	235.79	260.565	247.306	245.86	245.434	260.542	249.102	256.522	193.976	197.915	201.007	198.957	207.979	213.546
BPTF	166.077	181.231	190.34	187.556	179.572	187.882	197.301	168.229	175.711	183.142	176.137	175.214	170.511	168.381	172.684	187.012	192.258	179.435	179.653	208.296	214.529	214.711	258.439	254.823	255.535	262.18	291.358	278.286	283.883	272.234	303.555	281.739	289.473	277.305	171.271	166.084	165.274	169.898	157.331	154.341
VGLL3	129.76	95.0832	98.8334	99.6059	201.171	204.228	230.375	189.229	202.304	184.01	205.271	196.35	175.235	210.06	199.524	186.196	205.844	204.651	198.841	220.057	220.426	257.772	251.869	237.645	264.162	300.868	261.891	243.212	252.693	323.363	256.329	243.47	278.589	332.881	176.355	219.454	183.258	214.953	114.806	120.516
REV3L	204.824	251.371	245.088	263.375	322.778	302.061	327.124	168.746	181.878	154.939	160.461	160.23	150.443	150.854	144.932	157.181	165.671	149.849	134.654	168.283	166.043	158.224	199.977	205.922	208.538	201.889	264.603	259.045	260.009	258.367	267.612	302.459	324.275	308.784	142.492	148.232	144.054	155.007	155.91	164.555
DENND5A	155.384	186.048	170.508	169.823	224.573	217.753	241.392	215.97	229.559	206.769	227.462	204.12	198.386	192.944	205.22	209.879	206.827	211.222	208.403	218.89	200.749	213.407	208.456	215.504	203.067	219.892	242.292	224.652	238.289	234.649	263.386	263.452	251.633	255.117	209.045	218.101	190.54	203.87	178.646	183.094
PCDHGA8	232.715	282.922	311.179	327.205	256.195	267.91	305.51	259.492	259.198	266.127	285.814	256.893	227.032	269.223	216.521	209.936	194.072	220.214	200.059	197.057	184.87	186.636	181.245	183.866	166.732	167.977	166.377	161.896	141.715	140.362	158.621	157.767	146.044	142.704	261.003	283.652	267.096	289.448	262.084	280.383
CD109	266.058	310.462	259.311	244.736	320.824	263.92	253.133	275.195	244.186	211.083	200.32	284.948	230.936	231.148	284.624	259.976	223.886	196.791	223.746	222.76	186.458	172.241	219.376	206.483	159.507	144.757	204.218	177.939	138.312	146.907	165.29	145.691	125.88	115.799	201.717	198.171	247.285	215.029	247.747	244.836
PHC2	205.022	235.022	217.828	229.434	227.213	226.412	234.32	234.458	232.82	225.011	230.023	248.376	257.817	284.268	241.857	256.579	239.961	268.099	234.84	244.133	232.619	266.821	193.674	222.409	197.455	236.168	143.27	175.056	164.738	184.686	111.279	138.872	127.44	146.09	220.676	224.845	261.824	274.29	233.77	255.337
AC005258.1	270.263	229.471	255.092	249.027	248.244	248.134	229.675	224.195	213.317	241.428	225.528	218.183	235.736	242.286	223.447	212.554	213.712	235.086	271.996	209.002	214.188	203.683	190.611	181.19	184.198	173.966	181.064	190.889	188.953	165.246	192.353	189.824	183.926	174.833	261.229	249.278	252.871	232.625	261.511	225.053
GULP1	187.184	197.221	170.23	167.75	163.035	138.747	142.45	173.698	179.079	174.281	167.887	204.086	186.674	183.317	213.24	221.34	237.595	203.236	223.59	271.709	264.205	254.825	288.935	296.647	287.45	288.927	269.562	249.241	231.541	257.719	202.938	201.857	212.865	190.861	171.991	165.757	183.258	167.613	182.57	194.242
TACC1	201.671	224.923	206.13	196.733	214.534	203.474	198.958	221.726	228.159	205.408	195.74	218.096	214.674	203.714	217.432	230.544	218.937	195.659	205.403	219.197	207.724	201.663	227.499	229.229	213.378	201.448	228.306	230.105	222.184	211.709	229.886	233.697	227.84	217.514	195.232	189.794	217.529	199.338	219.877	208.786
SF3B1	208.816	238.585	225.862	232.318	225.91	232.493	230.539	240.731	224.545	216.556	215.001	215.784	206.816	219.514	199.843	197.848	203.969	196.193	183.997	188.827	194.114	200.358	218.532	208.468	202.646	216.659	224.752	215.897	214.188	217.606	230.273	209.849	220.416	218.307	211.927	219.827	214.476	222.913	224.077	219.981
FAT4	177.87	173.818	190.29	192.609	164.254	186.252	185.631	182.884	198.29	214.153	224.418	187.312	191.274	224.436	172.387	178.738	215.372	211.285	152.341	197.241	211.58	212.817	218.177	218.611	230.353	243.185	251.086	257.367	252.41	279.946	263.386	272.574	283.567	274.855	205.751	228.952	189.81	226.683	158.858	164.077
CLIP1	161.346	196.398	191.932	192.729	180.29	197.004	196.858	161.712	179.233	166.174	170.049	167.287	170.734	159.725	175.076	184.147	181.377	167.047	173.778	196.995	192.015	197.79	229.674	235.746	239.682	239.842	296.691	274.092	295.678	272.299	321.235	299.983	324.233	295.746	162.131	159.737	166.136	165.785	159.282	162.713
TUBB4B	336.786	307.507	289.174	232.914	359.979	305.394	243.913	308.812	305.756	287.409	231.474	272.259	261.547	249.495	266.032	254.283	191.613	202.324	253.527	192.634	152.263	143.239	173.121	159.869	125.558	114.74	144.533	161.477	129.919	109.386	131.247	145.431	115.544	114.718	300.774	251.331	298.731	224.208	290.738	244.453
RNF213	183.11	250.063	256.937	259.276	201.555	234.026	239.758	176.784	189.815	206.508	212.298	168.991	188.713	186.166	177.286	188.568	180.148	189.622	160.154	195.368	180.05	189.33	204.061	221.071	218.358	199.721	229.476	263.711	252.977	222.596	248.225	295.292	250.325	248.418	207.378	215.464	192.837	197.662	188.509	180.535
RBMS2	201.441	238.496	232.178	253.794	189.511	211.963	229.909	204.286	219.884	216.208	234.717	211.577	231.285	228.645	214.835	236.654	246.447	237.067	216.028	248.094	253.147	253.268	220.397	225.344	233.439	252.187	195.658	182.658	183.339	194.083	151.797	141.13	139.801	139.319	218.905	223.935	216.616	233.386	222.189	238.76
SEL1L	116.423	126.67	128.974	128.732	117.131	126.73	124.827	135.645	125.046	125.897	126.491	129.933	121.772	132.227	131.626	122.53	135.948	129.852	183.466	180.873	206.306	209.997	277.616	274.505	277.069	285.253	359.836	341.618	339.287	357.125	440.036	404.148	421.174	416.659	116.164	124.219	124.243	128.842	123.841	131.903
NCL	167.769	194.661	206.307	185.721	193.971	218.75	196.741	207.817	196.398	221.768	190.505	184.339	219.821	218.716	188.45	184.83	218.722	207.481	184.122	176.083	209.482	201.873	180.978	178.946	219.481	211.515	212.497	223.289	271.521	245.601	254.545	263.756	318.918	303.49	229.157	193.924	219.67	184.066	227.767	199.528
HP1BP3	210.902	235.649	216.615	200.523	225.442	214.347	197.931	233.913	225.606	211.489	196.536	218.13	206.667	190.397	216.111	213.617	205.014	181.196	216.528	215.635	201.996	191.266	234.38	222.064	212.817	208.612	230.224	214.062	215.833	212.422	226.396	216.582	219.572	218.163	208.345	190.797	208.498	191.264	188.021	189.29
TUBA1C	331.513	330.929	289.957	246.476	359.411	315.805	260.088	352.534	330.688	307.649	259.953	328.96	300.837	282.692	274.849	255.744	203.538	213.706	232.215	176.727	168.141	154.351	161.979	153.74	121.84	122.676	111.043	107.529	92.2081	87.0294	86.7354	82.9233	74.7094	73.8734	308.781	281.015	336.526	278.327	345.797	311.265
MDFIC	239.285	255.973	247.766	218.947	235.331	235.558	212.846	269.568	258.552	237.809	211.473	296.994	248.89	226.357	292.986	237.034	224.655	186.887	253.215	211.766	207.894	203.01	262.701	196.167	192.124	170.366	229.335	160.795	147.102	140.815	177.581	124.233	126.386	107.19	219.626	214.273	244.518	218.495	226.983	206.466
CCNY	180.236	214.34	217.499	218.899	206.316	228.115	218.588	180.932	206.518	207.406	212.526	231.237	244.34	221.133	221.784	240.601	256.959	236.91	202.997	240.202	245.038	238.999	195.716	217.273	222.777	230.767	202.393	196.813	200.748	201.276	178.279	175.881	176.08	177.138	203.734	201.345	228.074	232.244	201.001	209.91
USP47	170.955	174.015	163.282	166.486	175.212	174.625	190.042	173.698	178.418	164.408	169.565	165.01	155.392	160.869	171.932	174.81	180.978	163.557	179.06	196.719	210.049	206.756	263.1	269.628	264.303	282.35	282.892	278.391	283.032	315.198	277.422	268.447	288.502	305.111	161.102	168.324	150.527	156.34	147.045	157.116
RPL15	223.5	228.844	229.121	228.648	234.529	222.545	220.782	227.54	216.854	210.041	215.741	232.592	208.432	238.509	239.602	218.873	227.851	234.457	276.183	223.804	219.746	227.507	214.626	191.29	203.628	204.277	187.706	179.302	178.519	185.14	177.077	163.588	169.246	175.625	222.343	235.113	219.2	220.742	227.576	293.707
GBF1	152.378	181.231	172.958	177.927	166.726	177.106	171.626	168.487	167.497	163.597	158.128	164.437	159.296	144.746	150.719	148.908	149.073	142.146	152.435	169.572	170.409	176.197	228.298	230.61	240.594	248.917	297.86	292.808	318.475	310.662	361.675	370.831	366.629	366.63	162.748	158.967	161.516	167.994	179.346	188.501
LIMS1	158.883	160.657	151.155	148.896	254.307	249.934	272.319	235.851	317.568	259.033	314.919	210.187	204.976	193.16	224.359	230.582	230.863	212.103	206.684	217.539	236.191	226.918	197.225	214.036	207.696	227.57	191.869	187.009	170.976	207.108	178.162	168.062	167.811	184.918	254.251	282.182	192.08	209.164	182.294	201.203
CNN3	185.804	202.11	215.326	223.928	222.987	232.518	251.826	216.688	231.881	220.61	252.243	209.735	210.471	252.862	215.313	220.885	226.868	260.585	223.403	228.871	225.473	247.67	193.852	200.268	189.038	220.039	175.825	185.069	187.025	197.776	177.62	164.934	176.08	172.095	221.643	255.812	208.838	251.667	209.909	237.97
MORF4L2	166.931	182.896	178.011	176.116	188.91	189.269	181.779	193.722	182.509	182.562	176.422	182.045	176.578	187.418	182.139	171.717	183.375	171.292	178.591	169.48	173.188	178.512	228.387	213.173	223.479	228.783	270.965	264.917	282.465	279.687	304.291	302.286	339.673	324.128	183.19	180.343	187.304	179.686	185.285	177.162
GDI2	200.275	205.047	203.755	198.068	203.209	206.247	196.041	210.631	198.982	203.323	198.898	209.822	209.327	209.218	214.653	204.375	225.915	208.896	220.215	201.356	207.724	193.96	203.307	194.009	209.31	209.017	230.364	212.856	225.133	229.53	229.343	232.263	246.655	242.799	196.858	200.318	205.993	197.358	217.778	219.216
BCAR1	155.975	170.057	171.165	170.491	211.878	245.823	241.462	227.827	212.548	246.727	246.353	211.612	255.853	260.028	210.551	230.449	239.039	280.204	222.559	223.619	243.11	260.844	185.373	194.052	214.15	209.641	168.95	190.837	195.758	181.77	173.742	190.563	167.305	171.195	254.251	245.264	253.836	266.787	227.343	239.262
HIVEP2	150.292	138.041	108.964	112.858	279.431	261.853	312.465	260.253	280.131	230.483	248.601	275.249	207.761	210.039	270.657	243.201	242.82	224.207	267.746	271.709	261.824	280.122	199.889	218.266	200.261	223.088	160.39	164.832	156.629	173.67	125.121	138.828	131.321	143.569	242.929	261.343	221.523	204.365	178.137	207.853
MTCL1	193.376	216.453	260.65	261.778	267.454	336.237	371.541	178.334	203.396	211.634	223.536	180.411	207.114	206.391	182.321	213.389	235.966	242.978	175.528	240.847	247.193	249.059	175.829	209.461	212.536	204.571	150.474	184.178	184.019	164.987	125.819	151.946	154.228	149.116	209.91	206.012	194.09	208.898	199.495	201.562
KLHL5	165.124	186.102	185.666	209.413	202.49	193.89	254.09	187.291	207.395	188.962	223.764	198.002	211.491	256.467	203.078	231.284	255.022	272.721	200.215	243.887	254.168	294.265	192.431	216.712	232.317	267.765	180.503	189.683	176.534	236.593	155.635	151.164	161.61	186.214	181.008	222.208	196.413	261.684	190.269	241.534
WDR26	172.269	198.403	193.246	200.832	205.681	219.358	226.454	219.918	210.164	213.255	219.155	222.563	222.009	235.249	214.88	204.793	225.085	208.204	186.903	195.583	198.594	199.6	193.674	187.319	199.56	210.817	219.7	207.246	208.914	232.64	237.602	221.664	230.498	229.58	206.534	217.26	223.872	224.398	194.872	202.088
PKD2	164.106	166.924	154.718	152.615	160.846	161.612	157.201	192.947	198.274	183.084	184.132	170.225	159.793	160.178	175.076	170.351	180.947	165.161	191.966	197.486	209.085	202.631	268.915	246.234	237.999	245.022	298.562	254.693	261.256	284.741	335.891	275.962	295.421	299.276	180.267	179.899	160.524	163.957	147.172	152.834
PDIA6	152.953	156.735	164.545	172.016	158.274	169.76	167.798	163.794	153.239	161.744	160.632	142.813	157.555	173.841	157.783	151.185	173.755	164.783	199.997	189.932	211.75	207.345	236.2	246.709	264.583	258.506	269.702	283.529	309.742	292.388	312.976	314.752	334.526	323.3	163.448	168.534	157.313	162.243	184.415	176.014
THRAP3	191.257	195.234	200.926	197.21	228.182	222.69	221.996	220.435	222.007	213.284	206.864	197.706	196.67	194.714	188.223	199.783	186.449	178.335	177.81	189.594	184.303	175.818	197.891	198.93	196.052	191.234	234.387	237.13	227.742	219.032	273.893	265.103	264.204	262.285	206.204	200.295	199.963	193.854	171.944	165.871
GATAD2A	159.687	185.117	184.656	173.47	206.232	215.855	201.829	229.535	239.726	241.718	233.323	215.228	231.832	210.276	206.382	223.143	208.456	218.674	206.122	209.985	214.302	217.953	198.379	195.563	192.335	201.264	207.024	209.553	225.417	202.896	231.708	220.318	213.666	219.315	234.838	221.018	217.033	207.45	210.821	203.882
COPB1	167.752	192.637	178.441	176.569	183.481	188.563	181.196	201.717	189.215	176.453	182.453	193.43	182.745	196.548	199.136	184.64	195.455	182.705	189.747	185.602	192.469	185.794	221.773	207.735	207.276	207.29	253.471	249.241	242.486	255.645	301.849	287.69	305.039	295.278	181.728	185.78	185.921	202.157	200.301	203.762
PLXNB2	228.132	240.824	255.875	273.1	228.248	250.761	258.851	262.693	239.818	255.848	254.263	232.958	235.288	238.422	213.673	213.105	195.362	228.043	205.872	194.139	188.102	206.419	200.998	194.311	197.175	182.71	159.595	177.73	177.951	158.118	140.63	160.417	146.635	142.668	257.297	267.713	244.57	251.553	259.369	273.685
OSBPL3	279.231	332.863	359.004	357.189	298.373	344.07	348.037	258.86	294.651	277.738	294.634	189.571	190.23	154.804	172.091	165.018	161.552	143.529	144.623	152.406	164.398	138.735	174.542	164.962	187.004	145.235	185.695	143.861	167.234	149.564	164.941	137.916	155.789	134.816	263.864	256.722	189.836	164.643	214.384	203.93
ANKHD1	104.252	133.6	127.028	124.156	113.673	114.325	112.34	126.071	125.784	116.458	114.03	103.025	99.9141	89.4677	100.867	107.577	104.29	103.567	125.998	139.386	147.272	142.86	230.118	242.652	242.137	260.674	365.028	369.405	395.372	394.387	480.205	503.447	533.174	538.761	110.194	109.75	96.5492	93.1946	106.026	103.412
PTP4A2	212.758	204.581	207.368	198.711	210.959	222.472	206.007	222.286	204.181	206.711	194.175	223.067	219.075	224.565	239.465	212.099	236.304	214.681	245.059	214.591	214.982	211.26	209.211	193.189	197.245	203.432	211.093	183.339	191.845	193.24	206.118	190.519	207.212	195.651	202.581	199.828	211.396	204.061	224.353	227.899
SYNCRIP	187.118	200.427	182.458	169.752	202.958	206.15	191.933	227.167	212.671	201.818	191.188	214.011	207.089	210.06	222.399	206.254	216.294	200.501	199.653	194.6	198.31	197.201	209.521	208.037	205.171	213.131	233.685	213.066	225.814	236.787	225.155	224.879	241.888	237.216	191.094	191.217	194.247	197.624	188.551	202.208
MDM2	201.326	219.963	233.264	254.342	253.422	304.299	330.321	211.966	198.059	205.929	217.761	204.468	190.478	190.807	182.208	167.998	195.946	188.302	155.935	150.564	164.512	163.654	164.954	155.984	164.207	161.254	200.663	198.019	191.675	214.495	256.949	263.322	280.656	272.37	196.035	219.547	190.488	194.768	191.224	202.088
UGGT1	129.284	150.772	150.827	149.182	128.323	138.576	135.611	142.449	135.859	133.368	132.779	148.966	146.091	145.501	150.833	151.621	157.741	146.673	179.497	174.824	198.764	186.047	251.914	262.333	261.427	256.926	305.999	323.007	320.687	316.17	365.747	367.269	377.259	379.488	133.188	136.774	139.121	144.419	146.705	144.174
CAB39	179.529	184.58	167.426	164.794	226.728	227.823	219.802	225.272	225.037	206.972	207.348	227.656	219.125	210.449	243.156	240.222	242.451	220.875	220.559	229.393	224.396	227.087	207.346	207.648	202.225	211.919	205.855	188.372	192.979	199.656	190.919	186.219	191.519	175.733	199.143	198.661	206.567	210.878	188.021	194.72
G3BP1	203.74	202.969	203.351	180.287	206.132	210.771	201.456	230.999	209.225	219.075	199.666	229.186	220.144	224.479	217.934	192.819	217.493	196.508	204.809	184.098	194.114	181.669	207.391	195.132	199.7	192.006	220.027	214.114	208.801	209.959	234.732	228.267	226.997	229.832	205.628	208.929	220.505	217.353	201.256	193.5
F2R	243.293	282.904	269.291	290.499	268.055	248.45	279.928	274.248	289.021	259.004	288.033	248.828	243.991	304.643	236.093	238.533	224.132	247.065	214.621	212.411	200.465	204.399	166.374	166.127	159.788	160.482	130.361	132.956	113.701	117.616	99.5306	102.34	87.3649	86.84	242.496	295.227	255.142	283.964	234.215	249.955
FAM126A	197.482	226.266	195.797	203.264	184.934	176.96	186.168	197.985	206.057	180.825	186.152	200.14	197.292	208.83	208.751	216.805	229.019	217.636	197.841	224.817	226.211	229.823	213.738	218.439	232.317	233.339	224.985	213.066	216.457	221.17	191.811	204.767	211.304	207.789	167.895	181.673	190.697	206.574	195.169	219
RPN2	168.689	185.35	174.752	177.069	179.288	179.15	184.907	192.53	178.818	168.896	173.861	183.592	168.471	197.325	194.625	181.035	177.965	189.339	213.34	205.471	212.884	209.66	244.279	239.156	227.056	241.752	258.897	262.557	248.27	255.58	260.516	268.23	237.585	243.555	169.439	180.156	177.855	175.725	184.479	190.582
COPG1	198.09	207.339	214.897	215.825	199.233	212.961	210.069	219.501	196.398	206.508	200.719	211.89	203.832	221.392	194.01	189.764	173.662	201.79	185.528	170.555	171.487	177.586	196.781	197.462	195.211	210.045	215.818	231.887	241.352	230.307	232.173	252.549	235.602	254.541	208.036	212.85	220.14	223.294	243.377	226.033
NEGR1	156.78	142.07	96.787	100.75	130.946	99.1952	106.085	142.133	157.746	130.443	135.624	166.175	129.754	126.615	206.45	191.87	184.605	154.093	286.308	284.606	293.864	279.449	397.469	423.281	381.092	419.686	259.552	252.124	220.086	276.965	192.741	192.908	175.194	176.309	112.623	130.613	115.525	125.757	117.542	138.84
TUSC3	205.728	206.497	189.608	184.958	214.133	213.107	211.492	252.946	233.866	228.833	224.077	324.093	272.24	264.842	280.295	234.852	231.324	204.525	231.59	213.025	205.002	186.468	204.772	169.666	179.99	172.643	217.969	148.632	152.489	162.848	205.032	141.782	155.029	144.505	218.391	214.787	275.187	260.694	232.136	228.832
RAI1	182.535	240.412	252.869	261.826	261.089	293.937	295.613	268.032	309.447	328.381	322.43	226.561	256.549	238.552	205.858	226.426	216.356	222.447	167.31	193.31	205.172	183.942	142.093	160.775	155.159	146.447	136.628	143.285	138.709	124.356	139.467	153.293	129.465	139.643	322.409	308.529	248.773	255.514	254.003	255.194
ATP2B1	199.634	203.668	181.346	166.153	190.697	181.023	185.234	195.014	189.015	165.247	158.896	232.332	203.334	211.247	223.425	207.184	214.88	199.62	191.497	211.121	203.811	201.958	189.59	201.606	201.734	200.603	218.11	220.091	233.866	240.028	236.942	249.769	286.477	270.497	153.753	157.17	206.28	202.347	193.302	205.748
HYOU1	68.1982	70.6767	76.9799	74.9845	76.0049	76.5491	75.3446	69.4878	68.5831	68.7975	67.9399	59.2389	63.584	66.804	59.0802	58.0867	62.334	65.4292	102.405	94.2444	127.708	125.224	259.105	262.031	268.792	267.14	394.73	451.874	496.54	435.666	619.555	663.734	629.356	639.396	70.8756	68.9586	72.1444	68.0203	97.0965	92.9825
NPLOC4	179.414	195.019	189.885	189.94	212.83	201.017	202.786	224.324	215.609	212.155	211.53	199.775	203.707	206.823	208.751	215.325	201.602	215.152	210.965	210.875	201.996	208.061	206.059	207.907	193.948	193.99	215.771	217.627	206.079	201.47	235.12	233.914	213.666	218.415	211.145	208.136	198.789	212.516	188.7	190.39
MAPKAP1	182.847	212.496	205.65	204.312	154.9	166.355	159.676	171.315	180.525	179.87	170.646	216.983	215.643	204.643	231.741	233.542	230.925	219.397	222.903	239.281	244.698	236.894	227.899	235.444	237.297	240.246	207.726	211.231	220.88	214.69	195.339	194.559	194.135	190.861	177.776	170.238	205.523	198.843	205.837	202.949
SLC20A2	165.19	146.618	159.973	171.587	243.249	253.047	287.001	152.655	167.097	157.371	182.197	168.591	171.679	186.037	178.334	202.876	230.833	247.285	187.591	230.621	240.445	264.212	185.773	214.079	233.58	247.263	203.797	211.283	227.685	248.841	199.914	214.193	222.989	242.619	156.799	171.615	152.667	197.739	157.649	181.946
ARID1A	168.869	193.801	201.608	196.304	211.477	231.204	229.348	223.535	229.605	238.099	235.969	212.864	213.231	202.009	204.331	211.568	199.85	211.788	191.309	215.389	213.054	213.07	211.208	220.597	209.941	207.216	192.711	221.402	201.996	198.878	169.749	201.9	172.452	188.952	233.871	228.135	211.108	214.61	189.824	198.404
DDB1	205.054	215.629	223.664	218.756	215.136	220.453	220.595	223.937	211.979	207.551	211.046	203.877	201.569	216.061	197.724	189.555	181.039	192.892	206.215	185.848	174.663	185.794	192.076	190.47	176.202	187.082	207.164	212.07	203.64	211.191	253.692	241.168	221.639	237.973	212.462	220.294	217.033	212.554	223.059	211.585
PCDHGB5	223.517	271.229	301.073	316.003	246.924	259.153	296.127	250.377	250.354	258.078	276.767	246.603	218.652	259.1	207.316	201.131	185.773	211.694	191.778	187.721	177.668	180.238	173.388	174.63	159.858	160.078	157.49	154.714	136.157	133.363	150.44	151.208	138.409	135.717	252.048	274.621	257.934	280.384	252.54	271.125
HIPK3	175.308	167.909	151.787	155.165	200.77	201.285	210.629	244.09	237.619	214.934	223.877	237.964	216.365	231.105	235.341	229.5	232.738	226.974	210.59	217.416	215.833	219.047	208.456	206.742	211.344	208.208	195.564	194.821	187.422	214.107	184.444	191.214	189.705	191.005	209.004	224.751	211.343	233.501	178.837	184.147
TASOR2	120.956	149.698	126.447	128.923	136.258	133.006	129.099	143.181	144.426	140.288	141.94	157.466	149.324	147.163	160.79	169.44	173.386	161.985	155.497	184.067	173.755	181.753	223.415	232.639	234.842	248.99	294.726	307.855	317.341	333.796	340.273	376.651	402.444	415.471	129.894	135.91	142.618	152.76	134.298	145.729
SLC7A1	142.999	120.116	134.279	115.933	199.183	204.107	196.298	180.028	191.768	162.41	153.178	178.203	146.912	150.206	184.623	193.502	144.678	147.239	192.466	197.855	168.028	176.113	249.472	250.076	214.009	231.134	297.907	305.601	282.919	269.124	334.263	336.906	287.195	294.341	157.293	168.044	160.837	153.598	148.508	150.202
DCTN1	163.268	188.215	201.406	202.787	181.075	188.636	188.548	193.894	188.446	188.527	182.112	176.378	184.809	200.887	183.461	186.158	177.013	201.13	187.872	198.162	187.989	190.046	206.592	212.871	207.767	207.62	227.137	263.763	263.865	233.936	268.736	275.701	258.214	263.978	200.749	191.404	197.353	186.427	205.54	190.175
FAM168B	161.182	171.293	179.83	178.452	185.068	192.844	185.747	200.396	190.476	190.67	178.755	184.165	196.521	194.325	195.536	187.145	194.963	193.206	191.466	195.92	205.002	201.2	209.788	202.598	215.202	209.531	232.656	237.759	237.155	239.898	258.927	261.845	275.509	275.936	187.142	180.389	187.695	184.066	175.868	170.847
TTYH3	215.057	251.371	298.85	308.352	234.462	273.31	279.345	248.913	239.48	266.069	277.535	220.998	253.341	272.245	224.177	220.335	214.542	271.369	214.403	196.627	205.115	216.227	171.39	156.804	166.732	159.637	126.665	131.436	133.832	121.893	123.221	106.25	105.251	98.9782	268.207	281.272	266	269.758	262.53	263.757
LRPPRC	166.438	179.387	160.882	159.05	175.864	167.766	159.792	183.229	184.37	178.364	176.393	167.531	174.564	167.172	173.413	184.564	194.994	172.361	168.435	196.995	196.269	195.139	198.823	204.541	232.317	225.954	237.287	242.373	278.326	288.564	255.902	281.696	341.951	327.19	169.562	177.729	163.291	166.28	156.271	164.89
CLIC1	338.741	261.219	248.827	221.497	299.777	252.901	217.678	263.741	244.217	249.912	212.469	246.881	244.887	243.149	237.665	221.834	202.37	213.612	280.995	193.31	192.186	185.584	185.551	171.609	179.709	153.281	138.967	149.943	132.868	129.021	120.856	128.273	117.78	114.97	266.89	233.619	288.473	230.111	313.538	261.509
WNT5A	253.706	259.93	195.772	207.363	241.695	179.563	185.934	237.602	262.459	193.131	204.303	205.911	174.166	191.519	188.564	219.481	176.121	177.58	190.841	221.255	188.726	187.478	209.432	253.744	214.36	207.584	179.895	230.052	189.01	198.943	168.43	218.754	188.313	194.03	190.559	205.872	180.152	190.541	219.368	251.892
ADNP	167.26	194.768	195.595	191.561	184.199	191.19	190.439	181.851	188.892	178.48	181.571	184.252	176.628	171.985	189.954	192.914	186.172	181.133	192.716	203.413	200.181	200.695	239.573	244.378	226.986	225.256	264.323	257.629	239.48	222.272	258.113	245.859	225.478	219.459	172.773	173.295	168.876	168.718	156.313	158.838
ANKRD10	131.502	191.957	173.767	190.369	202.256	188.709	202.39	187.449	187.446	167.94	179.068	150.374	154.223	155.862	132.492	146.592	145.969	135.386	128.154	154.894	147.442	137.178	207.035	179.119	183.076	182.6	352.306	299.571	296.132	313.254	386.141	329.565	342.752	320.058	159.516	172.898	146.768	157.33	126.747	134.175
GALNT5	224.913	367.53	287.481	350.968	301.948	249.228	305.44	198.918	271.056	207.29	254.604	204.381	198.311	250.51	169.699	205.723	179.963	207.764	140.185	194.815	156.573	160.371	158.206	178.86	144.777	157.58	166.471	174.269	146.989	159.349	145.205	162.458	145.622	137.302	208.839	257.819	209.229	250.677	194.426	223.211
SOD2	111.775	130.413	150.17	147.824	144.509	181.193	226.057	125.167	139.12	171.386	220.549	124.37	166.159	239.286	134.565	148.016	237.164	261.497	166.716	210.077	280.594	290.688	172.012	212.525	307.511	318.283	182.046	212.542	266.757	305.348	187.313	216.365	286.309	288.254	179.608	252.755	174.619	232.777	157.649	181.803
ZZZ3	200.735	222.971	202.24	206.1	169.633	165.941	164.04	162.846	169.389	157.574	158.071	193.117	197.64	180.533	202.622	210.808	229.788	193.898	195.841	221.838	223.035	208.987	228.298	224.093	241.506	231.428	245.426	219.2	222.921	233.483	222.558	208.155	224.044	216.11	148.977	149.445	170.782	184.752	171.563	185.152
NUMB	159.819	222.129	185.338	191.227	184.45	176.304	177.135	247.592	251.615	222.057	235.684	266.679	262.915	240.753	245.867	247.528	224.255	221.032	212.403	210.2	209.368	194.213	203.218	188.657	183.707	188.038	196.219	172.749	163.037	181.382	189.794	165.629	160.302	167.737	217.835	222.581	242.091	264.007	238.054	260.887
GIGYF2	131.222	161.086	155.122	160.742	134.921	130.258	132.857	131.282	139.843	138.261	137.729	139.163	146.514	131.795	148.6	151.431	162.474	149.503	156.716	177.065	180.56	180.28	228.787	229.963	242.348	247.227	308.384	294.014	333.73	332.436	363.343	349.242	372.83	368.935	135.04	126.249	133.718	137.831	134.743	136.161
RBM39	167.506	179.924	173.716	173.637	186.822	194.425	196.531	182.368	185.908	175.063	177.247	157.345	165.487	161.862	158.102	167.391	177.658	163.117	161.591	179.338	186.231	189.204	235.09	212.914	232.878	224.778	271.245	250.761	264.999	265.754	291.457	270.315	289.852	278.025	179.628	174.695	160.654	173.478	147.681	151.614
PUM1	174.257	192.44	198.778	200.546	185.001	192.747	194.337	177.401	182.663	175.758	181.515	184.304	179.711	178.612	176.17	182.097	177.197	168.997	171.747	182.409	175.74	176.534	213.117	211.662	216.114	218.091	255.295	242.583	239.31	258.95	290.566	263.582	261.42	268.048	174.626	177.075	168.876	183.914	167.045	175.607
ZNF207	166.274	194.661	172.478	172.231	191.048	179.758	182.036	202.88	196.844	182.534	186.493	195.221	184.137	192.145	199.478	200.144	199.85	195.093	208.465	207.375	200.181	202.252	213.827	198.757	216.535	220.186	228.634	226.015	225.473	243.981	254.739	220.579	235.56	248.166	180.205	179.036	186.312	187.57	181.446	190.462
GOLGB1	121.975	145.024	145.572	159.431	152.711	157.841	176.808	138.904	146.887	137.914	152.097	136.955	141.143	155.149	133.449	142.778	151.255	151.798	118.748	144.269	147.953	147.996	207.257	205.231	190.301	212.874	310.068	296.531	304.525	326.215	404.752	409.882	418.854	446.41	137.202	144.125	140.4	153.56	133.577	136.878
GARS1	180.597	184.741	232.405	230.721	171.437	198.925	200.336	201.717	195.429	195.795	198.699	206.345	196.073	213.924	185.762	193.179	175.015	179.938	178.435	185.786	167.914	173.125	197.003	206.958	182.725	203.469	234.574	238.336	214.529	230.89	244.426	252.549	239.399	246.113	196.014	210.633	215.076	210.65	206.876	201.394
ARF4	178.741	184.436	173.464	171.563	214.785	217.436	219.288	216.674	200.581	188.962	199.609	215.662	198.212	222.601	202.6	187.202	198.897	192.012	199.403	184.067	184.076	188.656	199.001	186.758	203.838	211	230.177	202.79	206.589	228.946	253.615	210.11	221.555	228.176	191.012	209.606	196.753	215.105	222.359	240.027
PPP6R3	175.275	218.638	187.814	188.081	214.885	213.861	213.523	197.037	211.856	186.819	191.216	198.21	192.294	176.496	195.468	211.017	199.45	181.542	183.216	201.755	193.32	189.793	209.388	206.008	201.874	207.767	226.248	211.074	215.663	229.206	231.863	210.631	217.041	223.277	185.907	179.852	189.131	184.98	175.529	183.645
RPTOR	166.373	203.184	217.171	214.371	182.395	200.288	202.576	156.559	181.525	182.36	178.101	180.133	193.587	180.101	181.661	201.605	202.862	201.287	178.528	215.359	219.065	218.5	198.069	219.906	224.04	217.724	204.451	221.716	236.361	221.494	204.838	234.913	231.215	236.532	180.946	171.941	188.687	195.263	174.829	175.727
HNRNPUL1	211.575	227.376	248.625	234.392	235.999	250.518	232.523	255.085	254.291	263.695	244.305	217.835	230.713	228.623	213.286	218.095	199.819	216.379	199.434	202.062	196.892	195.686	175.119	182.528	155.72	161.915	160.717	175.475	165.986	148.592	147.764	162.024	148.153	146.63	266.211	245.287	239.011	216.248	222.211	200.988
CITED2	132.733	96.0143	123.011	115.98	92.4587	86.9113	78.7991	49.507	55.2018	63.0644	52.3775	92.8562	119.484	120.441	99.591	100.765	133.367	122.526	149.498	142.457	167.234	157.298	227.1	242.781	296.709	303.403	298.234	390.743	466.258	483.23	347.368	413.053	516.385	563.938	62.1062	59.2741	121.241	106.524	104.265	89.7053
RASA1	202.147	226.015	183.342	179.882	169.382	156.577	150.176	222.975	245.201	212.097	216.253	293.674	286.563	276.562	275.669	276.391	273.833	260.396	233.184	259.18	249.008	252.342	185.551	205.059	189.81	204.865	156.788	152.04	125.326	146.648	110.309	111.94	106.221	104.129	202.561	210.33	268.323	276.766	218.266	238.329
BCL9L	144.379	158.382	179.249	167.631	171.604	198.707	191.396	193.262	181.048	206.624	195.342	165.167	171.58	171.187	156.848	157.845	154.575	181.51	165.716	175.561	181.524	185.921	187.149	203.246	192.405	194.467	231.534	272.047	281.331	231.02	273.428	328.696	323.136	324.2	197.723	183.26	178.717	167.88	203.886	202.614
NUFIP2	142.211	168.876	152.343	153.473	168.931	169.614	167.775	211.248	193.829	198.575	207.945	195.307	179.214	184.591	180.453	170.882	185.527	175.819	167.997	184.343	174.889	177.081	174.364	182.313	187.355	195.055	249.402	234.299	242.316	258.561	303.4	301.243	328.325	327.73	196.406	208.719	173.992	186.808	163.206	179.052
FCHSD2	179.267	167.962	141.025	147.967	221.45	230.596	238.195	409.161	496.124	409.05	481.27	236.677	221.81	210.082	226.045	239.216	222.288	210.688	188.903	215.574	195.588	194.213	157.363	147.87	144.076	150.122	142.335	105.065	107.349	112.691	101.314	83.5314	85.5087	74.8099	403.783	412.888	208.289	217.924	155.762	163.24
PCDH18	202.278	223.669	284.929	333.116	197.228	212.912	252.993	222.789	190.892	215.6	224.646	228.369	230.887	296.139	177.582	161.622	197.207	213.958	160.091	155.539	174.549	171.02	166.996	150.028	156.421	172.79	187.566	189.054	176.874	193.24	191.694	191.779	195.442	193.418	200.831	228.462	248.329	271.472	237.524	260.863
SEC23A	213.612	240.591	220.329	226.455	238.188	230.766	223.513	238.406	224.114	206.422	211.871	237.373	213.306	228.688	227.776	205.609	209.901	198.52	196.934	187.875	179.71	174.934	192.342	168.415	163.295	160.776	197.482	170.023	164.058	176.327	205.575	188.565	185.487	182.432	207.069	216.84	217.19	220.209	231.564	232.325
TRPS1	170.2	225.514	182.23	198.306	160.846	141.349	146.208	152.626	143.503	129.285	130.503	304.712	240.187	253.294	254.639	249.615	225.054	205.877	236.934	253.959	231.144	214.627	246.321	246.709	216.745	220.48	220.121	198.019	172.111	198.813	203.481	178.009	174.688	163.559	121.433	128.886	235.774	247.859	213.854	238.52
SOGA1	199.158	242.489	253.778	224.095	221.082	241.931	215.834	234.229	226.314	241.255	203.165	242.726	233.945	207.772	229.622	218.513	206.95	210.216	209.122	211.244	206.136	194.844	198.202	199.146	161.892	154.457	175.919	178.831	164.909	139.714	167.926	177.575	152.119	142.416	236.115	197.168	232.433	199.3	224.437	209.36
PDS5A	172.828	216.775	191.629	191.537	193.37	182.02	179.329	203.741	210.625	194.318	195	196.802	195.153	184.029	205.288	214.262	213.436	194.118	192.778	215.021	200.125	203.683	210.764	205.188	200.892	203.248	222.413	203.262	198.82	208.858	234.732	204.333	228.642	218.847	188.954	186.877	187.095	186.046	181.51	186.013
PCNX2	166.898	229.346	236.599	258.87	181.226	203.474	221.062	153.703	185.631	177.495	193.606	188.615	190.727	187.267	218.412	243.543	256.19	238.419	212.122	279.785	266.304	263.286	201.398	231.56	220.603	217.136	173.767	171.386	167.12	163.755	136.365	155.725	149.123	144.757	168.306	173.598	184.407	194.273	183.906	198.906
MBD5	166.668	242.937	252.844	270.168	173.141	183.528	204.724	132.976	133.013	140.664	143.106	181.228	171.033	170.302	201.278	209.613	214.972	199.369	190.591	242.966	224.056	206.546	229.053	235.574	235.894	234.882	232.797	218.151	208.404	229.27	197.471	189.998	207.001	202.17	138.663	144.451	165.666	170.85	183.928	204.145
SMCHD1	200.702	241.325	201.987	203.311	249.496	229.185	232.009	173.569	185.385	161.802	157.531	182.74	184.859	178.655	190.433	201.51	206.674	186.635	170.028	204.795	196.212	188.362	203.085	210.842	203.698	205.563	208.521	218.046	220.313	225.512	192.043	215.713	227.165	218.091	152.414	156.003	174.462	177.401	172.814	193.5
VPS13D	158.948	198.26	191.528	197.662	159.66	166.063	165.791	176.64	181.202	180.217	186.778	195.533	191.871	186.339	204.445	215.553	211.653	207.386	188.278	221.992	208.858	221.572	203.529	217.791	213.799	220.149	207.679	220.511	220.256	223.244	214.725	234.262	236.699	246.833	172.959	181.183	175.323	192.331	178.328	186.372
MCFD2	165.798	181.338	149.362	159.908	181.192	146.993	158.205	184.679	181.386	150.654	162.453	179.559	150.194	177.64	188.063	176.309	160.722	172.612	203.059	178.969	162.187	188.614	220.264	214.166	188.056	220.627	262.405	261.719	243.79	252.729	329.029	307.802	299.47	314.547	150.685	165.711	163.186	168.337	203.228	220.077
GFRA1	61.9894	80.7401	113.815	119.055	56.3104	74.5058	81.3199	53.4113	82.4259	124.913	146.207	64.0538	95.463	106.131	78.1736	108.545	185.373	190.691	168.685	286.664	384.995	423.867	257.063	349.389	422.828	448.564	218.624	290.501	346.092	374.687	195.494	268.751	297.15	315.952	128.535	149.702	92.7384	107.4	82.2075	90.399
FGFR1	204.972	235.649	258.503	273.386	220.665	232.031	244.427	218.54	221.638	218.641	246.666	187.173	200.848	221.155	165.142	179.934	177.381	195.596	170.903	182.838	194.737	188.404	171.923	185.895	203.137	201.044	165.629	167.034	211.523	191.167	152.882	184.959	191.182	206.168	227.469	248.414	216.746	233.958	223.186	229.741
ZNF638	162.792	202.217	185.565	201.691	182.612	186.058	202.903	201.186	219.315	208.709	219.866	183.696	181.004	183.468	181.41	194.318	197.391	176.825	170.903	209.432	195.531	198.674	212.673	215.201	210.362	227.754	236.492	209.658	212.203	225.512	230.816	207.895	219.319	215.461	195.706	207.646	169.973	186.123	153.004	166.78
MKI67	255.907	291.159	230.182	166.129	292.878	257.985	189.435	293.755	299.08	255.472	172.069	272.746	222.805	172.633	253.705	244.131	175.261	151.044	194.403	203.935	170.353	150.605	218.488	220.64	141.27	138.144	186.49	204.468	164.228	121.958	144.042	162.806	122.716	121.382	233.439	168.371	235.853	151.998	164.712	138.625
RPS3	250.684	210.956	237.483	238.039	223.571	229.891	222.813	203.683	199.397	217.367	224.873	191.396	218.677	249.236	210.21	202.345	226.13	246.939	236.246	202.645	218.668	229.991	172.5	180.673	192.615	185.062	155.245	163.26	175.57	165.57	141.095	148.254	142.627	147.279	250.092	248.811	237.915	230.568	258.479	287.487
HM13	126.41	130.09	134.178	134.262	132.683	137.239	133.277	139.32	135.09	145.963	144.5	129.568	131.843	138.767	130.441	131.601	123.408	140.008	156.435	151.577	165.816	171.104	239.485	260.305	245.574	273.937	322.557	333.702	341.499	335.028	378.115	359.971	336.973	360.038	138.828	138.851	138.024	143.886	139.939	143.6
SRPK2	182.355	239.391	226.392	243.64	181.46	191.434	191.419	200.669	219.869	215.6	241.545	217.852	234.716	198.448	224.222	245.175	251.057	224.585	191.747	230.713	235.114	210.797	179.647	186.413	201.173	187.156	179.614	155.395	162.243	173.411	167.849	143.346	160.26	155.239	215.447	208.649	203.356	222.761	199.156	210.197
TNRC18	196.037	227.054	268.053	271.05	220.715	250.25	246.387	221.899	231.666	254.95	242.968	199.236	240.933	223.054	181.706	219.386	197.698	213.046	164.997	195.705	187.876	174.934	168.017	172.256	177.394	156.367	151.549	183.654	173.528	152.933	144.197	190.737	169.414	179.587	247.869	239.757	232.955	246.488	228.828	220.22
TRIM28	203.56	187.659	201.861	184.22	205.397	206.953	189.435	215.023	201.058	197.619	179.978	190.632	197.69	196.786	190.023	189.745	178.15	194.653	231.715	194.815	194.964	192.908	211.075	209.806	203.067	184.07	189.905	232.412	217.251	189.093	217.401	236.694	208.815	217.154	202.725	193.901	211.187	177.553	206.643	186.443
PPIB	221.036	164.703	178.314	180.144	201.505	184.72	177.485	189.846	173.004	178.74	178.641	170.329	177.598	196.203	178.22	161.47	171.234	192.986	213.809	163.554	188.102	181.669	201.442	191.42	220.813	214.344	210.298	236.396	258.931	237.306	249.156	273.225	264.626	258.323	192.947	190.68	199.833	187.798	230.631	213.307
VPS53	133.243	159.278	160.857	157.119	149.504	147.187	153.537	158.325	181.617	178.248	184.872	161.916	169.466	164.69	170.36	177.676	184.297	181.384	166.279	195.982	195.078	193.918	193.008	208.209	214.991	221.986	246.128	246.986	268.912	261.218	297.273	305.717	323.052	324.705	175.141	176.982	164.282	170.317	161.552	169.89
PTEN	193.08	219.39	230.434	233.796	167.344	178.906	189.225	201.832	221.361	202.571	227.092	191.24	187.818	186.274	193.668	198.037	214.634	189.968	194.247	212.012	218.328	207.345	212.806	212.525	221.865	212.654	204.03	194.926	192.582	195.12	172.618	185.263	190.549	176.417	194.573	217.61	174.358	190.388	169.314	179.889
TMTC1	212.019	317.159	315.474	364.411	182.178	160.833	192.843	127.377	188.569	191.77	224.333	160.56	207.263	236.329	132.401	187.828	195.024	212.637	132.498	221.715	217.931	211.092	177.472	224.999	221.585	242.561	162.495	179.093	165.816	202.183	159.59	162.893	164.943	170.835	197.579	230.585	201.059	246.716	194.087	241.678
PHC3	128.66	157.469	148.957	153.902	135.055	133.298	140.769	133.779	139.55	129.314	139.607	143.978	139.925	139.781	160.585	159.136	173.14	161.891	157.872	184.374	182.829	189.372	221.018	243.601	239.051	243.957	296.738	299.257	286.038	308.977	316.272	344.855	341.36	352.259	126.662	134.58	132.047	142.477	125.008	137.213
ARHGEF17	180.958	171.042	173.918	177.522	231.506	263.653	256.727	240.946	224.422	244.99	234.347	198.123	200.574	199.894	194.283	189.024	185.25	210.876	191.716	189.994	198.594	211.512	193.674	189.434	184.759	196.084	189.624	191.885	198.764	179.567	186.692	195.384	171.861	172.708	245.996	236.606	199.545	221.237	213.621	222.397
HOOK3	164.632	182.502	160.933	163.698	200.937	195.471	201.176	209.368	197.536	187.977	191.216	209.822	188.265	192.296	228.095	208.323	209.409	204.399	207.778	213.271	203.981	215.511	205.082	203.591	196.473	207.584	211.047	195.188	200.975	212.227	215.074	200.467	209.87	220.288	175.882	184.566	176.315	192.864	185.285	200.772
NEK7	192.932	169.878	154.212	154.021	241.361	240.155	245.617	250.521	269.872	216.788	239.298	199.705	180.93	181.331	232.812	209.613	219.122	205.154	204.778	208.511	213.111	211.007	215.159	183.478	196.473	204.167	205.48	169.865	169.615	197.323	168.934	148.602	157.139	157.472	214.974	242.604	164.57	175.535	166.154	179.363
RREB1	147.139	187.856	188.875	183.671	177.868	179.879	174.217	202.119	234.081	222.086	233.152	176.135	183.342	174.079	170.929	188.986	178.058	177.8	144.998	172.367	160.429	159.276	170.813	184.125	185.18	185.576	218.11	248.926	247.816	228.104	253.925	284.215	280.951	292.504	210.754	213.643	177.281	178.81	177.586	179.411
ATF4	119.117	95.5129	116.493	119.127	114.893	119.847	116.985	123.559	118.54	113.302	120.886	105.145	103.42	121.585	114.036	134.334	119.996	132.713	171.622	160.575	158.16	174.598	225.235	233.761	246.556	252.48	307.589	355.197	371.611	338.851	406.109	433.251	418.389	432.183	119.663	131.103	116.178	119.778	92.7698	92.6476
SSH2	151.475	210.401	184.504	198.068	168.764	155.968	164.437	145.406	163.606	148.946	146.862	172.102	175.036	139.587	209.913	216.16	216.817	203.708	225.715	253.13	255.019	251.121	254.266	256.852	254.833	264.936	238.036	209.658	209.028	211.255	208.754	181.832	176.797	171.375	139.549	132.083	154.077	155.959	195.656	219.79
DOCK5	231.943	214.179	180.613	174.853	177.417	166.233	149.639	225.272	218.423	196.519	174.004	247.976	221.338	182.238	247.531	236.104	214.634	198.803	220.871	225.124	219.576	209.66	233.625	232.639	214.43	211.368	207.398	184.073	185.777	180.345	159.202	150.817	153.975	145.514	181.852	166.714	208.263	201.357	248.574	254.787
FHL2	161.215	137.486	136.325	155.284	244.769	282.431	301.495	239.525	255.03	243.803	280.978	214.671	212.709	233.652	198.407	202.421	201.233	222.73	190.903	202.953	196.439	224.14	177.827	189.305	190.722	202.55	161.091	170.232	168.084	180.604	154.782	158.679	142.585	153.978	249.639	283.302	203.643	246.983	136.8	133.17
TRIM44	162.775	184.221	182.736	177.832	175.613	187.079	192.796	177.66	186.139	189.685	192.013	197.811	191.697	194.498	194.329	200.998	206.458	195.03	194.716	223.312	216.4	217.49	211.297	226.725	222.427	225.697	204.171	212.122	221.56	212.746	185.762	209.328	214.215	201.666	185.186	190.354	185.686	183.533	161.679	165.991
AP001931.1	160.032	180.461	179.755	192.872	182.679	202.355	210.092	170.942	174.357	172.92	180.064	163.811	186.922	175.892	177.582	191.585	202.432	193.143	164.31	190.147	195.248	178.554	196.693	201.304	221.795	205.416	242.058	234.089	256.379	253.442	223.333	240.43	247.963	239.593	176.458	170.285	172.896	192.292	173.111	164.149
TVP23C-CDRT4	88.3685	123.16	131.854	138.242	111.184	129.43	142.17	90.9326	107.435	111.506	117.159	98.1404	99.7649	96.8928	100.183	111.942	121.625	111.459	103.623	136.039	134.57	132.506	245.744	261.384	257.499	275.994	404.225	339.888	370.987	382.787	496.412	398.892	412.062	403.837	101.033	101.933	91.851	110.143	104.986	114.153
ZNF407	204.25	204.742	186.652	198.902	242.915	229.307	258.314	211.679	255.091	221.131	236.794	228.577	196.869	208.938	226.888	221.264	215.956	196.696	189.966	213.178	202.847	190.34	187.903	183.392	179.007	181.571	193.132	159.695	161.336	173.476	176.534	152.077	157.181	140.507	207.851	219.547	191.558	200.405	181.446	208.738
RNF216	165.174	175	173.868	168.441	174.811	178.979	180.052	192.487	200.966	188.614	204.759	194.143	201.022	186.9	196.904	209.841	210.393	205.374	184.716	220.241	208.915	211.933	198.779	207.691	208.538	211.699	212.543	211.336	208.801	196.092	225.892	226.312	213.709	223.277	194.388	191.427	184.903	199.034	170.184	180.343
ACO1	149.537	168.589	194.382	202.191	172.823	200.75	222.836	169.162	166.067	181.723	198.556	164.958	174.614	203.434	168.241	175.455	220.659	231.219	206.622	223.926	251.786	265.222	203.973	222.409	249.783	255.897	174.375	198.91	207.61	222.855	151.099	168.54	192.785	197.668	181.975	200.038	189.94	200.481	199.05	208.188
WWTR1	174.963	227.143	185.464	203.526	298.557	287.394	317.951	260.927	302.695	252.229	295.715	266.731	263.661	298.773	228.346	239.121	232.83	242.632	182.091	187.568	191.221	189.372	148.662	154.387	154.668	152.951	121.707	111.514	103.493	113.922	89.1781	94.2606	90.7396	89.3253	244.225	276.348	262.633	308.681	216.166	261.03
PDIA4	97.9938	95.3339	100.753	104.277	101.462	102.138	100.46	99.1862	96.9762	97.55	99.4916	89.6057	91.7827	106.066	91.2519	88.8853	95.9907	103.756	167.154	144.484	195.361	181.838	268.826	291.554	296.709	266.883	315.775	378.422	392.026	358.551	403.589	442.634	445.43	437.478	98.3571	105.667	96.9146	103.097	108.74	105.446
DNAJC13	189.828	228.235	217.272	214.013	169.817	163.387	166.234	192.846	196.798	183.75	188.741	206.884	198.51	196.764	196.995	195.419	194.84	180.473	168.279	184.835	183.623	183.605	220.974	203.807	195.912	200.787	228.073	207.246	204.434	217.152	220.464	210.327	225.816	209.41	179.999	189.094	194.743	193.206	197.968	204.217
ZZEF1	129.103	152.115	154.591	150.779	136.224	142.541	140.092	140.325	141.657	144.573	138.782	139.145	147.583	141.81	141.56	148.699	143.602	152.962	139.248	156.613	163.094	168.831	199.8	205.102	208.678	212.029	280.554	285.993	303.788	289.083	354.076	394.548	388.48	399.839	140.804	139.107	140.374	149.066	144.033	138.29
RHOBTB3	201.063	231.19	267.573	304.919	192.367	229.842	259.248	185.468	213.424	229.615	276.511	183.314	216.912	262.036	173.208	186.689	218.784	229.647	155.31	192.389	200.749	207.177	151.681	159.783	192.545	198.729	132.278	145.487	161.506	179.373	122.407	137.525	165.913	170.114	227.119	270.327	212.022	255.209	153.619	167.115
AC008764.1	121.548	141.371	148.149	144.034	140.35	155.847	151.46	150.846	149.84	156.792	157.132	150.357	155.118	154.2	153.932	154.544	153.13	167.173	159.529	160.79	166.837	175.776	195.894	196.426	206.294	207.253	239.673	274.721	291.142	277.548	341.63	363.403	377.723	383.306	149.471	149.959	145.228	147.999	155.125	152.26
RPS8	203.198	193.909	212.118	215.181	208.42	209.142	203.673	197.138	192.83	209.694	207.632	193.117	206.393	238.919	207.954	203.028	217.462	234.96	248.371	203.874	217.818	220.057	189.279	191.161	182.936	191.344	161.606	182.238	175.513	176.91	148.423	154.031	163.087	160.533	225.452	231.472	228.596	219.066	235.233	287.822
ARFGEF1	155.22	188.77	168.84	178.642	184.567	188.466	194.173	198.114	211.594	187.63	196.65	179.49	185.605	180.058	192.21	194.849	191.152	180.913	170.778	197.21	190.201	188.614	211.341	206.31	202.085	203.212	235.884	217.26	213.168	234.843	222.558	221.013	223.875	225.979	182.346	186.457	171.33	188.903	162.315	174.363
PPP2R1A	234.604	218.423	208.354	198.95	237.352	216.026	213.64	236.525	229.513	219.567	218.358	217.731	211.143	230.22	213.787	220.923	192.535	221.158	228.371	217.631	193.376	200.232	177.072	189.003	172.484	174.848	155.291	170.966	160.769	157.21	148.695	151.164	136.468	140.831	224.855	224.681	225.673	222.418	234.236	231.511
FUS	200.948	224.117	235.361	215.872	211.41	237.164	209.298	217.937	208.118	231.41	204.645	191.588	240.087	216.665	200.025	212.44	223.64	226	199.903	197.271	211.977	199.264	170.636	168.026	186.092	172.276	164.085	166.458	179.142	160.191	165.173	153.336	158.32	152.501	237.103	202.209	232.016	211.678	240.684	213.475
ANO4	165.174	303.425	265.981	314.549	256.312	203.863	268.584	125.598	242.356	195.39	260.664	176.9	223.75	263.655	151.084	235.762	225.823	238.89	132.81	253.837	223.545	210.502	145.022	197.635	179.218	198.913	133.869	152.722	138.142	153.387	113.993	127.143	120.775	111.152	201.47	256.979	209.464	273.985	175.529	220.196
ABLIM3	150.21	188.626	178.921	160.885	192.518	190.461	181.826	193.348	219.669	193.739	191.017	232.992	245.807	232.249	241.47	277.852	237.718	240.84	212.309	250.735	232.902	240.346	207.524	248.436	207.065	208.282	157.63	179.198	161.279	153.905	120.546	145.865	112.929	116.915	184.487	178.826	244.388	225.008	217.693	213.762
FER	189.91	194.607	173.59	173.041	164.972	157.063	163.714	172.148	168.482	157.227	150.162	228.49	191.448	181.677	240.855	222.726	207.657	177.611	208.09	210.63	195.758	190.551	234.158	209.72	190.792	196.855	277.887	206.355	198.593	206.395	262.61	204.941	205.651	188.7	150.5	146.365	180.961	182.619	167.872	179.123
TULP4	150.834	169.413	164.343	162.482	213.933	218.336	241.159	217.592	242.248	224.258	239.212	183.974	181.85	179.346	186.81	183.008	177.904	174.625	159.841	181.641	174.889	169.715	185.329	194.786	179.99	182.527	227.885	208.085	208.688	213.264	243.03	218.32	222.567	216.83	221.046	220.037	170.703	176.944	150.65	158.599
NLK	148.37	171.454	159.669	170.848	119.252	136.825	130.919	167.856	197.475	193.189	201.515	193.03	185.828	180.662	192.392	209.651	245.525	226.503	203.434	275.64	265.056	269.726	189.501	219.82	258.34	264.311	192.805	191.78	197.403	216.44	160.986	183.786	190.465	184.846	187.595	198.661	161.49	180.562	138.327	156.613
OAZ1	253.608	211.618	234.957	226.979	232.408	232.469	213.243	210.272	200.566	226.864	210.876	208.431	222.73	231.321	212.511	199.366	200.557	222.321	260.277	195.797	200.238	190.466	174.364	164.271	163.576	157.727	157.349	165.881	161.563	140.362	155.945	157.42	153.089	142.416	245.234	234.786	240.76	216.934	246.58	210.437
RANBP2	122.665	140.261	132.713	128.589	146.765	152.222	156.174	155.885	164.221	156.763	163.847	155.38	156.685	165.726	163.274	160.161	161.675	167.299	147.154	170.432	163.888	173.125	189.146	199.922	195.842	207.216	258.289	265.913	270.67	290.12	301.577	338.426	377.006	390.726	149.121	162.35	151.467	164.262	138.624	142.141
SGCZ	176.326	333.167	175.106	233.462	289.52	174.747	229.255	201.545	271.933	138.666	170.533	198.106	152.457	144.228	197.792	272.994	160.907	138.31	175.028	230.16	133.549	129.054	185.373	236.912	129.766	161.291	247.437	211.703	142.792	200.822	276.413	229.44	168.064	170.186	128.165	155.186	146.507	149.904	168.466	218.139
PHLDB1	166.225	185.546	168.057	176.902	245.771	259.323	263.636	277.664	286.791	302.756	317.907	236.973	265.103	273.994	224.245	252.575	220.351	260.113	203.809	193.863	188.783	207.051	159.893	152.747	142.462	154.677	133.214	123.729	118.861	114.894	110.814	104.208	94.5785	90.6579	306.085	311.049	265.138	309.557	226.304	234.549
RPL8	252.655	191.241	230.662	228.791	233.627	223.566	225.24	196.679	202.243	229.354	224.56	182.566	218.528	252.819	184.6	195.95	194.717	244.141	233.996	191.867	197.233	208.776	162.024	173.292	162.173	179.293	137.283	169.708	168.424	162.978	133.728	165.238	151.823	162.947	239.408	242.674	250.809	228.626	242.041	223.378
EHBP1	225.635	262.258	245.517	251.911	182.512	190.193	189.015	157.377	146.302	134.381	127.544	216.462	181.999	173.237	231.285	221.948	207.442	184.246	193.591	227.734	200.692	193.876	218.532	213.95	195.491	195.202	212.964	194.873	177.611	198.749	188.825	173.014	179.243	170.979	134.093	123.425	176.994	167.575	203.164	209.336
FTO	179.726	211.851	202.543	208.531	191.532	184.209	194.103	167.684	187.062	168.954	175.739	224.266	201.743	198.966	216.02	216.691	215.956	205.689	188.653	228.348	214.245	201.873	184.53	203.85	196.473	193.622	189.016	183.339	181.978	195.832	188.786	181.354	188.904	188.303	162.769	169.491	195.16	206.765	186.579	201.562
RPL28	214.466	204.044	238.746	233.01	212.73	234.147	219.709	220.147	203.765	238.504	228.287	207.458	225.391	247.617	213.012	213.56	205.506	257.032	251.402	210.906	207.554	220.141	176.007	176.4	174.168	172.056	132.84	155.395	153.227	135.048	123.182	117.37	114.11	117.96	246.84	247.714	254.776	243.898	250.122	230.363
RORA	213.809	241.773	246.881	271.765	177.417	189.415	219.592	152.282	142.98	144.921	152.068	164.802	148.205	119.902	214.767	225.553	200.034	170.726	210.559	260.562	229.953	182.343	235.046	222.755	223.198	205.967	225.968	190.155	184.983	203.868	175.254	165.76	169.499	165.936	140.99	140.344	130.429	128.88	208.764	214.097
TBX2	172.91	201.662	191.149	205.242	213.365	216.099	195.457	289.664	264.397	305.072	281.006	282.949	347.785	344.1	237.027	266.96	235.812	280.487	229.778	201.509	191.845	204.315	159.671	154.128	138.955	138.365	108.33	111.933	96.1777	94.6761	69.714	80.4907	65.3022	63.104	298.592	285.542	386.562	385.499	284.736	289.832
KLF6	186.527	164.202	140.721	125.467	192.885	159.252	148.985	177.2	134.075	131.167	108.738	215.071	183.192	171.446	225.475	169.25	168.499	156.483	228.778	165.212	167.858	157.803	251.647	231.732	209.31	201.999	273.537	272.414	243.96	227.326	278.352	270.749	248.511	247.589	127.424	122.422	191.767	154.626	221.065	199.911
EEA1	140.486	168.464	151.61	150.064	157.823	145.606	146.278	144.215	155.746	141.736	134.913	168.226	162.404	157.804	178.175	178.776	188.262	169.72	169.528	196.381	196.495	200.358	223.726	232.466	229.792	259.02	261.657	247.616	255.245	268.605	249.582	254.026	276.859	273.09	132.92	135.794	158.54	154.817	150.502	158.192
TNKS	166.586	188.734	177.354	184.315	178.319	185.085	188.362	163.334	174.434	165.247	164.643	186.338	167.377	168.618	188.883	186.993	188.293	173.587	167.216	198.469	185.948	186.847	207.746	207.26	204.259	214.564	232.984	219.986	213.735	233.677	229.149	233.262	241.593	245.428	157.478	160.227	161.49	166.509	154.298	156.015
PRDX1	193.606	214.591	228.06	221.426	222.552	233.491	221.086	241.176	218.931	232.973	224.418	224.875	243.718	254.265	236.662	222.953	237.164	234.646	233.215	207.098	209.085	198.38	159.094	147.093	152.563	142.369	141.68	122.104	137.065	127.466	143.305	122.582	130.562	120.013	249.845	245.171	277.667	232.663	279.921	240.267
AL451062.3	169.461	203.381	200.092	194.254	152.928	155.604	156.128	143.153	153.962	153.81	149.394	205.65	218.951	193.03	202.372	226.046	223.579	203.708	193.028	226.813	232.846	222.12	204.017	210.842	219.13	217.136	195.705	206.303	203.187	204.062	186.848	195.08	187.934	187.799	150.726	142.468	203.356	207.07	180.28	185.367
MARCHF6	157.027	174.946	161.994	163.745	175.346	171.877	172.21	174.789	168.666	153.52	158.612	165.34	153.353	152.861	178.585	171.926	179.902	157.772	181.122	186.309	192.639	189.583	223.016	220.035	214.991	215.777	257.494	230.681	230.634	252.081	262.339	242.384	248.975	251.84	150.377	153.669	146.011	149.218	157.437	160.082
FAM114A1	206.204	242.059	240.818	246.715	217.157	211.234	230.585	200.009	195.413	185.661	192.781	224.214	209.651	216.233	213.103	217.963	211.96	214.178	199.778	206.484	188.102	186.257	181.999	172.774	165.61	165.222	185.835	164.885	149.767	155.007	170.214	151.512	136.341	136.545	185.084	193.854	209.386	215.029	220.174	228.76
RNF115	194.591	200.767	177.885	193.277	190.43	172.436	185.094	191.109	197.182	179.117	191.472	187.051	198.311	199.721	181.524	207.677	205.075	197.608	182.685	204.181	201.032	195.644	204.106	213.561	210.572	208.355	202.861	192.567	188.499	196.027	198.053	182.136	180.551	177.75	174.667	178.499	181.536	210.116	182.21	194.959
NSD1	145.167	196.093	195.065	192.967	140.183	145.387	147.095	138.459	142.626	142.575	147.317	164.819	172.475	165.942	181.843	197.164	190.598	189.905	179.872	213.424	206.079	204.946	204.15	223.834	216.464	195.165	228.166	244.208	240.104	219.032	233.026	276.527	265.807	241.791	144.654	139.597	163.63	169.86	158.349	146.806
ZEB2	147.106	176.898	188.925	171.968	128.239	131.766	128.445	124.679	135.105	134.584	131.186	145.855	131.719	129.723	145.775	133.821	141.819	128.217	154.966	167.3	183.963	180.575	259.682	269.369	263.601	288.89	295.896	271.837	290.858	303.339	278.507	240.734	280.15	302.085	131.644	135.164	139.147	125.719	164.818	176.947
ABR	155.039	184.669	190.719	186.412	180.24	204.253	196.087	213.444	205.303	219.133	210.079	208.814	214.4	206.477	220.44	227.033	225.331	240.745	237.34	239.189	238.63	247.964	200.288	201.131	177.043	182.857	156.508	168.188	163.831	148.98	140.165	138.003	128.579	130.062	214.541	205.639	210.926	217.391	232.921	228.091
SPAG9	129.58	150.11	139.003	132.665	192.718	192.99	190.182	166.98	157.946	147.643	145.269	156.58	151.214	144.184	165.438	156.138	151.501	153.276	155.779	166.87	158.444	156.372	186.172	195.132	196.052	207.988	263.294	250.237	283.146	272.947	303.555	307.411	327.481	331.08	140.31	135.024	144.471	142.782	136.716	138.792
KLF7	150.309	138.685	161.564	150.088	283.506	308.945	383.842	220.578	244.617	225.242	271.532	207.075	190.652	209.154	199.934	204.319	203.293	194.024	155.81	173.872	167.687	164.79	169.038	179.896	154.036	152.62	174.983	160.376	142.679	155.59	180.14	163.718	158.573	178.182	229.63	268.95	186.286	213.163	138.603	146.423
CSRP1	304.264	214.34	224.447	235.179	370.72	377.516	391.545	315.042	296.373	297.746	324.251	269.46	264.73	295.988	196.448	199.442	192.32	214.869	191.372	162.878	165.079	166.306	125.713	117.744	121.77	123.007	70.6763	64.9578	62.0959	63.3766	45.0931	41.9612	36.2368	36.1983	320.412	341.829	310.555	334.693	324.609	323.25
RPN1	182.584	157.63	145.421	147.061	175.062	157.72	154.354	177.329	163.637	153.491	151.898	167.843	149.1	165.208	167.306	158.661	149.473	159.627	204.309	163.707	166.1	166.558	196.87	190.297	195.842	193.328	244.537	257.839	248.157	250.396	305.687	303.545	292.468	309.793	154.349	162.49	157.339	153.141	172.156	166.971
COL8A1	141.11	164.22	110.783	119.579	170.084	143.393	169.129	144.286	185.616	155.663	197.589	152.112	129.704	154.07	180.316	189.859	194.563	201.507	229.996	314.67	266.984	318.637	255.287	293.798	270.125	320.597	192.524	201.584	187.082	194.86	144.003	158.592	160.218	158.048	148.853	188.534	126.018	141.715	127.065	158.503
LATS2	139.78	131.72	143.298	133.928	178.219	205.128	209.345	145.291	174.249	166.406	165.81	142.378	150.045	146.278	143.383	156.062	155.804	159.061	160.81	180.013	193.603	204.483	215.647	220.51	236.035	248.77	231.534	247.563	271.464	265.884	254.158	253.548	260.871	278.853	160.196	161.65	142.801	149.294	134.743	140.251
FILIP1L	91.6372	94.4385	99.9703	134.858	146.798	163.485	205.214	164.626	174.619	191.741	235.542	140.397	151.512	207.945	140.011	141.431	156.942	187.83	151.685	162.909	184.019	227.297	214.315	211.619	205.311	279.815	245.707	247.616	267.041	302.497	247.062	238.171	271.713	281.951	171.394	223.445	152.537	184.79	91.7093	120.636
SUPT6H	138.63	160.531	161.236	170.991	167.979	174.844	175.221	171.645	168.882	169.822	164.131	156.041	165.811	171.769	157.213	168.738	161.306	178.335	164.247	177.956	172.508	187.099	191.099	196.728	188.056	214.858	219.653	244.47	257.797	246.443	256.019	284.085	286.688	296.574	164.992	163.004	169.163	170.089	162.655	160.56
NREP	163.761	129.696	115.306	104.945	162.767	143.733	121.326	156.602	162.037	141.186	125.04	131.966	100.61	90.9139	168.879	145.416	130.508	108.787	192.528	175.99	151.866	135.621	316.723	292.762	237.928	218.091	369.753	345.97	282.692	293.165	298.979	310.061	269.266	272.37	130.738	131.966	93.8086	81.8071	131.222	128.003
SOCS5	186.674	241.45	207.596	222.284	171.888	160.833	149.966	292.75	269.18	260.481	259.611	248.584	205.498	182.583	231.399	194.944	193.887	170.349	195.966	182.685	174.663	162.139	190.256	162.761	160.84	153.502	188.501	157.335	151.866	159.349	192.315	161.372	163.255	157.436	255.197	250.561	194.195	184.104	219.135	234.43
APLP2	209.013	207.177	207.899	203.788	233.043	242.15	239.315	251.138	227.221	228.109	223.593	233.044	216.539	226.853	231.923	210.562	201.725	201.601	214.903	189.871	181.921	185.079	192.875	169.494	156.281	160.188	164.833	155.238	139.787	132.326	149.121	133.268	117.274	114.142	228.581	221.204	231.102	221.504	238.033	220.627
AP1G1	136.676	150.718	146.381	144.821	162.951	166.671	166.631	158.54	156.761	154.418	150.134	156.719	155.118	155.538	160.426	154.259	162.228	153.748	161.872	160.36	174.095	167.232	209.344	202.426	210.151	206.334	255.155	249.293	269.139	268.217	317.435	291.513	308.709	305.291	145.621	152.409	151.101	147.961	142.421	139.414
AP3B1	186.642	217.169	196.277	201.142	196.978	200.482	193.8	211.635	202.012	182.968	182.624	220.321	200.947	194.778	210.483	204.755	211.346	185.849	186.747	206.269	199.274	187.646	189.546	189.952	192.615	182.637	189.671	179.984	169.559	176.262	181.264	167.628	175.658	167.557	175.985	174.742	189.392	190.007	188.997	198.954
ADAM10	184.572	248.72	277.198	305.944	226.461	233.709	273.533	184.205	199.09	192.465	223.678	184.6	206.642	245.351	179.063	193.882	209.686	215.561	157.779	188.09	195.418	194.128	158.695	165.825	172.414	180.984	147.34	144.753	145.457	158.701	129.076	131.009	139.337	146.954	189.798	222.464	205.627	229.349	187.067	204.193
CCNI	181.927	181.643	193.094	187.795	190.513	199.582	201.339	202.894	186.431	184.589	189.026	200.279	185.803	202.463	203.762	182.116	201.817	198.111	219.84	186.493	189.123	191.014	192.786	179.119	185.391	185.87	199.727	188.058	176.08	195.12	211.895	183.7	186.415	185.494	182.901	190.704	190.018	188.332	176.865	169.148
KLF12	214.532	212.12	196.201	186.794	205.079	219.577	203.673	196.363	228.959	209.983	198.556	211.438	200.425	186.792	214.106	215.458	221.12	181.542	193.466	223.128	227.515	207.051	223.282	211.662	200.892	192.961	189.998	157.021	152.659	155.849	141.716	120.932	120.396	107.154	198.155	193.714	187.878	194.235	184.903	192.902
MMP1	237.954	237.529	130.035	127.111	248.16	130.501	126.531	272.87	214.455	126.592	115.452	285.226	177.399	182.195	372.891	260.166	195.608	187.484	407.962	207.467	187.082	197.538	316.59	215.504	168.977	167.977	220.121	154.766	123.681	124.939	144.12	88.049	90.0647	75.4222	123.76	126.156	207.141	146.819	374.791	346.765
NRDC	172.614	201.609	189.38	194.111	184.015	184.769	181.126	189.746	191.03	192.842	187.603	179.281	189.036	183.878	194.374	201.567	208.733	192.232	193.684	202.615	197.233	200.4	189.235	192.197	191.984	193.365	193.787	187.638	197.913	193.888	185.995	186.48	195.4	196.912	190.95	187.017	185.555	187.836	186.621	176.683
LARGE1	143.985	174.498	167.325	171.301	255.477	262.583	261.582	271.764	364.987	346.044	377.994	250.618	240.759	237.473	179.678	199.423	182.33	183.554	131.06	166.164	151.185	145.512	122.25	131.124	136.57	127.857	150.801	145.539	151.752	144.444	141.561	130.314	135.16	131.575	350.014	362.645	230.084	257.342	178.859	184.554
ANKLE2	120.776	139.885	120.51	121.82	146.564	139.549	136.965	188.755	195.106	190.554	184.929	165.236	170.859	170.884	182.595	189.669	171.296	188.962	198.841	204.949	195.248	219.257	223.815	230.48	216.114	235.176	217.595	235.505	228.025	226.808	231.902	245.816	228.136	249.102	192.68	191.777	169.894	177.096	146.048	152.595
HSPA9	136.659	139.151	153.909	144.94	150.473	161.344	146.791	171.875	155.9	162.323	149.138	151.834	160.241	166.611	150.788	160.085	149.749	148.969	150.31	146.541	144.72	149.216	178.448	174.414	175.851	184.4	236.96	259.726	280.254	271.068	328.796	337.688	367.599	364.325	158.714	151.849	166.605	163.614	160.937	163.479
AHRR	169.149	238.926	238.62	241.876	243.299	260.004	270.755	191.037	223.391	246.061	222.882	194.351	269.057	219.212	203.898	251.74	260.709	254.265	166.185	214.837	238.346	209.366	135.701	154.603	166.452	152.179	118.573	131.541	130.713	114.635	95.5369	102.253	84.2854	84.1386	240.232	199.898	252.766	260.313	214.978	223.258
CUL3	167.358	164.614	160.655	162.149	198.114	195.082	201.292	186.545	192.03	173.847	181.059	167.774	167.104	168.64	172.82	179.611	195.823	176.542	173.247	197.548	196.722	187.394	192.831	190.168	207.837	208.723	215.677	200.378	214.075	220.004	214.881	210.935	231.215	224.178	168.039	176.819	163.499	163.043	148.126	151.064
VTI1A	165.863	202.038	181.75	187.509	180.457	179.758	181.686	161.54	180.817	177.988	172.866	210.204	191.995	177.921	201.552	210.581	212.421	188.647	187.247	226.199	200.635	199.348	171.39	185.809	187.495	183.776	206.93	185.122	191.278	200.174	204.295	194.993	202.234	199.361	167.627	156.33	175.845	180.829	169.251	181.803
P3H2	110.181	87.9564	52.1705	58.3954	104.954	80.9275	89.0925	162.975	163.744	151.783	157.502	209.596	181.526	173.345	250.424	240.506	284.437	267.345	312.401	323.299	358.682	380.849	223.992	243.084	269.423	313.947	168.856	161.582	186.174	219.809	108.991	122.669	127.651	143.173	137.325	165.011	152.589	178.62	209.421	258.303
EP300	126.295	149.555	152.242	151.471	149.922	158.741	160.866	151.722	155.792	164.321	156.933	149.227	148.255	149.667	152.041	149.496	142.434	155.068	150.279	162.202	160.202	180.028	203.884	204.195	205.943	218.569	265.726	270.946	275.037	270.355	292.737	299.549	295.21	310.982	146.198	150.752	145.281	143.734	129.229	135.467
PCCA	186.51	218.978	211.587	220.973	186.721	184.282	199.729	145.392	172.404	157.777	174.658	187.086	195.85	186.274	200.39	220.961	228.65	199.715	187.528	232.494	221.107	205.956	189.856	206.785	209.941	208.87	189.951	174.269	173.245	187.732	154.899	151.642	159.585	155.419	152.6	155.093	170.991	189.969	170.905	184.817
RPL37A	183.833	189.164	237.407	225.525	172.272	218.872	196.974	182.325	168.128	223.853	204.36	164.732	223.054	224.673	181.524	183.217	216.048	247.474	208.872	186.923	236.078	217.574	169.925	163.365	194.72	197.333	159.408	158.856	199.954	172.18	138.846	138.915	155.493	141.804	247.066	208.159	229.536	203.718	250.907	217.278
UTY	145.365	158.973	155.602	164.77	184.65	175.452	200.779	137.253	151.347	114.17	127.146	125.57	122.742	115.11	141.719	148.376	153.806	123.061	148.966	168.651	166.156	149.09	246.898	230.998	223.268	225.219	305.017	267.433	258.081	295.887	303.981	278.742	287.616	281.519	114.064	112.551	114.742	123.967	122.442	125.827
AGRN	176.425	197.239	221.642	240.446	199.266	231.034	225.684	201.286	211.379	225.011	222.91	177.421	202.24	216.428	185.99	196.348	196.039	229.049	200.497	194.477	222.922	224.266	176.362	185.42	193.808	186.311	126.852	165.042	166.723	148.008	119.189	146.343	127.356	127.721	231.236	240.317	207.846	222.608	227.746	239.094
AMBRA1	178.084	188.125	198.778	196.518	183.063	188.612	191.606	180.215	191.03	193.797	200.69	173.18	194.905	187.72	184.737	197.411	195.823	198.803	190.872	194.231	195.248	192.15	184.13	181.406	186.443	187.046	188.455	184.86	194.624	193.824	196.463	190.606	190.929	188.808	197.517	193.831	195.16	197.472	193.62	101.714
PCDHGA9	206.582	252.033	281.67	295.171	226.127	240.812	274.233	231.358	228.851	238.272	257.847	224.857	200.823	238.617	188.2	182.287	167.73	193.081	172.435	169.787	163.321	162.349	155.543	157.538	145.829	146.227	144.393	139.038	123.228	122.671	137.528	137.525	125.205	124.227	232.327	254.528	237.941	261.608	233.239	251.438
NBEAL1	144.116	188.859	168.689	173.375	126.385	126.852	126.345	128.066	127.061	116.95	120.972	153.347	148.18	138.486	168.377	168.415	157.618	147.522	167.122	181.672	167.404	165.338	224.436	212.137	187.355	197.847	303.567	256.948	244.471	265.236	350.47	297.464	295.041	303.922	118.716	119.528	138.233	144	156.78	146.997
FOXO3	153.692	162.626	178.264	178.904	216.539	214.931	233.036	129.444	177.556	162.033	162.567	128.838	143.282	123.83	147.78	155.796	176.244	143.718	159.904	188.55	191.902	186.173	206.947	223.791	219.972	217.797	219.84	231.573	239.48	228.234	214.803	231.438	251.928	241.827	157.108	163.937	140.556	128.347	138.412	139.414
ABCA1	163.285	245.766	245.113	270.502	236.216	231.545	275.867	189.329	243.879	199.443	239.724	164.089	153.303	194.411	148.692	157.864	129.125	150.321	117.311	141.382	125.043	125.35	138.098	142.561	154.878	156.257	169.137	171.753	199.501	215.986	203.791	204.506	244.039	291.712	194.841	240.387	171.486	179.42	154.531	195.486
SIPA1L1	194.46	218.065	215.857	248.788	164.972	159.325	189.272	188.712	225.452	234.334	255.002	245.334	229.793	214.334	220.782	217.716	235.351	218.296	184.591	219.812	216.74	202.505	177.827	173.249	177.324	180.028	155.712	135.054	134.172	135.696	131.829	115.762	115.882	107.226	225.246	247.528	208.42	229.464	156.652	168.072
CDC42BPB	165.519	195.449	191.098	189.344	187.189	195.788	188.268	203.21	209.149	205.466	207.319	204.086	214.052	203.11	205.174	213.162	203.17	213.455	186.372	201.356	200.862	190.424	182.177	185.636	173.817	170.99	167.453	180.036	172.961	168.032	156.876	169.191	166.841	165.684	204.475	202.699	204.374	222.342	211.394	207.949
EMP1	266.584	250.977	237.837	227.17	346.632	319.696	317.671	319.104	284.576	260.133	259.384	299.775	254.609	284.872	231.9	221.189	181.715	182.045	183.403	156.368	149.2	142.524	141.826	133.282	107.04	119.517	90.3216	82.6259	70.0351	82.6877	57.1903	60.5527	52.267	54.4236	258.326	272.427	330.757	301.635	312.965	294.114
TMED7-TICAM2	144.921	152.581	134.431	138.79	153.847	140.425	140.536	167.884	154.547	138.753	140.261	159.239	133.086	147.811	163.114	137.844	146.952	143.215	177.591	160.053	158.727	157.003	229.053	198.541	204.68	213.131	274.426	245.885	247.59	273.854	337.442	284.997	303.267	313.467	132.899	147.368	136.067	136.193	148.805	167.833
RAB1A	147.516	164.542	158.229	161.672	174.828	176.231	180.682	166.004	165.267	162.439	160.632	162.298	159.768	158.214	168.514	159.971	169.267	165.161	168.341	174.547	174.266	166.6	195.982	195.261	198.858	198.362	262.966	216.893	230.067	234.195	301.267	235.695	256.484	245.176	156.614	159.177	151.18	158.168	164.563	169.292
DNMBP	158.094	189.146	177.001	168.846	144.342	144.949	134.817	124.033	131.368	120.917	106.576	166.418	172.873	151.221	182.367	190.409	200.803	174.845	186.559	201.878	221.674	214.838	222.439	237.602	240.664	224.007	217.922	237.34	243.11	214.949	222.79	230.526	237.248	222.629	116.349	109.26	165.222	162.015	174.044	173.598
FAF1	198.501	228.003	216.185	203.287	198.064	189.317	187.218	183.502	189.446	169.272	159.181	209.265	201.469	175.482	220.759	227.754	233.753	210.247	190.716	219.105	217.307	199.558	178.271	195.132	191.213	179	173.58	163.889	166.27	171.856	130.859	138.915	150.178	147.603	158.611	151.406	177.907	176.106	192.157	198.261
HERC2	149.668	184.239	184.959	186.079	158.925	161.952	167.752	154.865	154.685	153.578	145.269	166.679	169.814	166.416	175.327	186.765	182.73	180.378	166.81	182.961	185.267	180.785	184.086	192.973	191.493	186.752	212.918	226.749	227.401	218.708	239.424	269.533	254.459	261.312	147.968	143.728	166.919	168.565	181.998	181.324
SEC16A	135.345	157.935	159.189	159.837	165.657	182.093	177.928	165.774	162.668	166.55	169.48	158.631	157.232	167.496	154.821	152.817	145.569	167.928	146.873	151.086	150.221	159.613	161.491	165.437	161.892	174.15	203.516	236.868	239.707	236.917	288.705	338.339	332.712	356.977	161.637	174.555	157	174.088	161.891	165.393
XPO1	208.027	263.26	236.725	207.411	199.784	192.577	163.083	195.961	191.722	177.351	150.703	198.975	201.519	159.747	195.536	199.764	203.538	158.967	180.997	200.742	188.783	166.137	197.847	202.771	196.473	168.969	180.409	201.06	184.36	165.181	148.191	172.753	182.239	167.521	165.939	148.138	190.775	159.082	196.059	184.697
VPS13C	168.278	217.671	203.73	209.199	165.039	168.106	175.057	158.827	164.375	147.614	158.441	169.425	170.162	174.791	174.575	179.839	187.617	171.543	153.591	192.604	185.948	180.28	194.828	194.139	205.171	199.831	228.166	213.433	208.971	218.967	206.544	209.893	224.086	215.965	142.76	153.039	163.578	167.689	167.066	173.622
LMAN1	155.68	159.296	146.178	150.684	162.667	157.89	163.293	178.578	158.453	150.654	151.784	161.221	144.226	157.783	165.256	142.057	160.323	147.554	151.279	143.47	155.268	152.542	215.558	200.872	214.851	209.678	257.774	237.287	251.219	266.532	274.203	266.71	283.735	295.962	141.916	151.989	143.819	152.912	159.622	172.569
PTBP1	195.725	200.248	182.028	164.341	217.357	207.22	190.672	232.478	219.162	208.738	193.322	213.82	205.025	212.909	202.235	203.199	169.052	197.199	204.122	178.017	165.362	178.428	172.5	167.681	153.194	176.097	162.635	179.774	178.065	174.966	160.172	177.792	163.509	179.335	202.025	204.099	220.74	210.65	207.831	215.532
CPNE1	162.989	176.772	173.742	186.818	170.451	179.539	169.735	176.296	175.557	182.157	187.717	165.653	180.731	185.109	170.656	168.871	180.885	182.925	171.466	171.814	174.606	177.25	182.177	182.787	190.301	188.221	211.514	212.07	223.999	212.551	226.978	221.838	230.625	228.464	185.763	183.05	176.863	180.791	158.985	151.662
SLC16A3	199.552	189.755	174.399	178.237	220.531	221.426	204.28	259.664	249.877	270.181	276.852	190.858	220.219	225.623	197.017	214.642	192.166	231.69	212.122	195.183	194.681	196.107	159.849	154.56	153.896	162.136	129.004	142.865	141.998	133.881	117.289	137.655	115.418	114.322	273.189	278.051	227.657	223.56	271.819	268.829
TMEM181	126.985	152.366	142.667	145.321	151.809	151.371	146.441	154.033	169.451	157.69	164.046	152.095	158.948	151.868	160.699	163.747	173.14	164.155	152.998	175.468	175.003	177.923	187.992	194.096	197.876	208.171	238.269	240.066	248.497	252.47	281.88	277.613	285.423	294.809	157.252	156.073	150.553	158.397	145.284	154.532
TBX3	111.758	123.751	120.788	116.362	141.202	160.152	143.78	170.411	134.321	140.404	122.224	149.262	149.25	141.659	169.539	146.422	142.465	146.893	199.622	153.235	170.693	176.281	216.668	211.533	213.799	208.429	241.029	271.26	291.539	264.199	255.98	308.714	335.918	322.399	130.82	121.839	147.734	138.402	110.883	100.111
CAMSAP2	144.79	161.588	147.315	148.038	200.202	188.101	197.908	167.698	173.065	163.771	167.574	176.934	164.418	170.474	174.939	175.209	175.66	164.343	161.841	179.921	173.472	172.03	199.445	198.066	185.531	202.403	237.895	209.029	215.663	219.356	243.146	230.613	241.888	232.138	157.581	156.33	163.03	169.708	136.631	153.791
TAOK3	186.543	218.262	208.505	217.874	170.652	165.966	172.303	147.76	154.285	146.195	150.987	182.862	188.265	172.525	191.572	205.002	224.132	205.563	201.403	240.478	237.042	234.789	194.074	205.361	207.346	223.162	175.919	167.559	180.617	180.085	153.309	142.216	147.183	151.061	145.148	141.464	172.374	175.268	197.162	210.413
SPIRE1	120.119	137.486	138.448	129.376	146.397	145.898	139.976	182.124	220.361	188.325	209.994	176.865	176.006	164.366	173.982	186.158	181.224	166.984	163.216	182.654	178.292	173.672	195.672	199.793	206.434	216.879	230.785	217.417	215.152	227.002	252.025	225.444	235.687	237.576	190.25	201.205	170.129	172.222	141.021	147.571
AC013394.1	141.521	165.975	173.085	176.688	161.063	155.166	173.937	155.181	165.113	149.119	169.252	133.009	140.173	136.867	139.646	146.441	162.136	139.285	134.592	154.28	155.608	154.562	201.398	202.512	206.294	199.868	258.289	253.016	246.115	264.004	272.575	266.188	294.071	285.877	149.903	155.536	125.496	138.63	132.049	132.812
BASP1	160.279	174.445	203.073	203.526	191.499	221.158	222.486	170.755	196.506	219.046	226.438	158.318	185.803	181.094	163.752	167.296	196.285	185.849	173.028	186.155	207.157	199.348	174.142	181.493	198.578	185.686	175.919	171.333	179.256	180.993	168.236	151.99	188.102	174.076	215.468	219.174	179.708	177.096	174.574	167.713
SMURF1	124.8	141.55	136.881	131.044	177.501	174.431	180.776	170.727	196.705	177.785	179.267	155.867	157.182	143.235	171.111	179.137	172.617	171.449	171.966	193.955	187.932	195.518	197.536	203.289	209.45	212.139	219.513	225.701	220.029	226.938	226.629	231.916	222.314	233.254	169.15	173.202	143.506	151.808	143.121	160.632
NFE2L2	118	168.679	184.277	194.588	178.82	195.228	208.271	147.286	169.205	168.925	177.475	141.892	142.61	142.263	140.444	159.819	158.724	151.893	145.716	178.355	175.003	180.912	195.094	209.029	204.61	209.274	221.337	233.303	218.271	225.706	236.671	241.776	246.402	246.941	165.507	176.305	144.654	145.029	124.966	127.023
GNAQ	182.19	220.536	215.756	225.764	167.962	187.931	199.192	221.296	250.338	236.419	269	231.497	214.748	212.78	209.253	216.957	218.815	201.224	159.404	189.134	194.17	167.905	154.7	156.416	164.488	158.903	149.912	140.821	136.157	144.185	127.098	116.892	135.371	127.397	226.995	249.651	209.699	214.648	195.211	213.977
ZFP91-CNTF	188.153	193.067	174.02	168.274	195.775	178.031	168.545	201.028	190.445	174.455	161.372	195.116	173.37	173.798	186.24	175.721	168.775	165.035	196.091	175.008	170.976	162.854	207.834	182.96	174.729	180.359	207.258	203.681	204.037	189.417	213.679	197.556	201.812	203.539	165.116	165.057	171.382	160.529	157.246	151.327
LRRFIP2	189.812	184.204	163.964	152.162	185.869	168.544	164.671	205.305	210.348	182.765	177.731	186.721	167.999	153.358	181.091	180.427	164.595	136.832	177.56	186.032	168.538	159.697	227.988	197.117	181.673	182.233	245.894	196.394	185.777	190.13	263.541	195.167	199.323	184.377	177.014	169.118	157.052	153.75	155.274	155.226
AMOTL1	155.696	168.464	162.878	171.587	174.711	173.069	175.151	188.396	196.352	186.124	192.013	189.085	177.573	191.778	176.694	172.211	168.437	184.371	169.653	187.199	174.776	186.173	186.749	195.606	186.302	205.894	171.008	203.367	194.794	211.32	187.623	216.408	193.207	222.593	176.561	191.264	180.857	186.96	168.572	179.793
KDM4C	131.567	150.02	143.121	153.83	151.492	148.963	156.501	123.502	128.799	107.047	110.047	116.739	118.291	105.203	150.355	147.389	158.448	137.272	143.341	160.882	169.672	149.721	212.229	222.15	220.603	210.817	282.378	273.777	277.929	278.391	303.865	311.103	326.806	308.857	104.492	94.5118	111.845	102.449	132.092	129.439
MEIS2	272.71	232.282	242.991	236.799	205.313	225.585	208.505	168.688	148.394	170.025	150.39	227.708	199.231	177.317	198.271	180.997	211.745	172.361	189.997	210.077	205.909	177.039	184.041	169.062	183.076	164.156	183.917	147.584	161.506	156.173	144.236	128.968	135.329	120.553	167.751	145.221	184.328	178.772	224.798	220.173
KIF1B	133.588	153.727	146.456	144.392	178.837	173.02	171.953	196.478	215.47	188.267	195.541	173.962	172.027	163.654	165.62	173.159	157.771	151.704	157.997	167.883	156.856	155.783	191.233	190.168	172.975	168.382	233.639	219.881	212.26	202.507	272.11	249.248	242.225	241.538	190.436	190.05	162.508	167.956	149.611	145.801
KMT2A	135.887	181.858	178.441	182.647	149.905	157.671	163.667	151.263	150.363	153.636	155.994	142.013	134.33	132.701	150.286	147.94	143.971	143.058	142.935	159.807	157.366	161.507	196.781	198.412	196.263	205.783	256.932	248.612	239.877	249.683	281.454	274.485	274.581	287.678	144.18	144.778	126.879	126.405	153.641	156.709
CAST	227.984	252.445	236.144	227.337	258.417	244.242	242.279	235.693	224.299	211.46	198.613	237.599	215.743	213.471	226.387	212.08	195.332	182.736	184.309	181.272	173.755	159.823	168.238	160.344	141.48	143.949	147.574	126.718	118.804	111.589	118.258	99.7772	108.71	99.6625	202.046	196.678	225.334	207.184	208.403	203.643
AC015813.2	173.567	186.889	179.477	169.323	190.964	194.596	174.684	184.392	177.987	174.542	167.119	158.474	164.518	163.718	164.436	158.946	171.88	154.628	171.372	166.133	176.704	165.969	181.777	181.061	195.702	186.311	208.521	211.441	214.472	217.93	212.322	217.017	232.734	235.343	174.317	169.701	160.289	150.361	177.819	176.085
USP24	166.52	200.874	192.412	190.226	168.413	180.877	173.54	172.908	172.065	171.617	171.301	170.764	174.141	170.798	171.818	176.234	176.306	163.023	160.841	177.065	173.755	170.01	190.922	187.924	191.984	184.547	209.176	210.497	206.192	200.822	209.103	212.152	217.969	212.111	169.006	170.915	163.787	169.86	159.176	161.828
HERC1	153.659	187.767	176.369	181.741	150.807	154.825	157.902	166.349	167.42	161.599	165.07	173.284	169.789	158.689	173.071	179.137	171.787	161.168	154.466	171.384	169.219	162.559	178.892	183.219	177.394	173.452	220.729	211.283	214.529	220.652	257.376	259.412	253.995	256.306	157.17	157.87	162.22	172.336	168.402	175.32
HERPUD1	41.5562	35.9561	45.5008	40.6146	38.8042	45.3165	39.7497	44.2391	39.175	38.771	33.4863	32.5223	28.3231	30.9306	34.0172	33.1138	38.6975	33.6107	106.967	91.5728	126.233	116.721	264.432	284.993	258.06	273.496	408.95	473.998	450.323	457.634	545.886	587.761	565.277	582.055	39.0711	39.7883	34.7932	34.5814	44.1367	43.4891
MEF2A	140.043	169.252	160.402	166.987	181.092	186.252	219.218	210.114	231.497	199.385	228.316	169.321	153.129	166.503	157.509	155.986	157.034	150.446	144.904	156.951	148.974	149.806	162.201	158.445	161.612	165.038	232.282	200.378	201.259	227.91	242.681	226.269	242.268	238.657	186.463	208.719	151.441	167.727	127.426	147.069
SVEP1	170.775	197.92	336.19	445.021	178.119	269.15	379.758	125.698	154.793	213.631	293.496	119.347	177.772	250.035	102.895	122.075	187.924	221.944	98.8421	131.279	195.021	200.947	100.632	118.866	181.392	196.782	101.547	117.176	153.964	197.971	89.2169	111.071	145.327	175.229	209.786	277.491	177.907	249.801	146.684	190.414
DPF3	163.712	189.755	230.258	207.292	84.4239	131.036	112.13	90.8752	97.13	139.709	134.998	153.799	187.967	140.364	205.972	207.165	269.284	239.016	271.277	309.296	364.239	339.43	223.549	238.206	264.092	230.069	152.672	156.916	168.141	151.572	90.6127	109.811	104.956	99.6265	142.739	142.001	154.207	152.988	211.266	211.776
DLG5	144.28	172.314	178.138	173.422	190.797	213.034	224.68	187.291	194.398	197.619	206.665	183.435	197.242	196.052	189.704	191.301	185.312	202.576	168.185	186.155	189.18	187.857	171.435	173.68	176.132	177.016	174.375	178.831	182.148	168.81	177.503	182.31	167.516	166.62	202.272	194.414	193.151	193.587	185.624	183.358
CD99	236.903	226.14	250.242	249.813	229.217	245.069	228.578	210.458	194.091	214.848	200.121	215.002	241.853	241.358	214.653	214.452	227.974	220.151	234.121	195.521	210.673	192.487	154.256	154.56	156.141	137.226	114.13	116.809	111.716	97.5922	84.2539	79.4917	77.4514	71.064	226.501	209.536	263.833	225.655	265.987	238.736
ACIN1	135.099	167.3	159.846	168.727	147.082	160.493	157.295	165.344	158.869	164.668	161.4	159.987	168.098	168.532	150.537	161.887	155.835	160.004	155.966	159.101	155.041	169.757	198.912	188.787	183.777	190.389	225.032	238.231	243.45	224.734	258.655	263.061	256.526	265.635	163.304	157.146	169.163	166.737	146.535	147.882
ITGA3	215.517	230.062	224.447	216.039	217.591	232.08	202.763	272.798	239.464	240.56	212.355	236.938	221.835	205.29	234.065	223.75	194.901	201.161	229.153	200.649	189.067	182.216	173.61	160.516	147.653	146.007	122.923	123.1	118.521	113.08	91.2331	89.048	71.419	64.2926	233.377	216.654	231.729	206.079	275.658	265.049
PTPN12	168.048	192.924	169.876	169.013	193.236	193.088	221.039	219.817	220.653	198.14	215.058	245.49	248.567	244.854	257.487	267.965	260.063	247.38	215.059	217.078	209.085	212.228	169.126	158.272	150.529	170.917	139.107	109.731	102.699	117.94	92.9004	81.4898	79.8559	84.6069	187.513	201.088	220.505	252.734	212.136	238.233
TRPM7	140.601	164.095	148.25	151.518	136.358	126.195	131.176	151.708	165.975	147.816	155.34	150.131	149.672	143.494	147.165	165.55	155.712	147.805	144.404	171.292	160.032	161.255	194.695	195.779	212.326	208.723	253.19	240.014	239.764	251.627	278.042	265.407	293.564	288.326	148.544	145.758	138.599	146.742	128.232	136.974
HNRNPH1	188.3	231.996	196.025	196.638	207.067	221.79	199.192	202.592	200.935	204.8	188.855	169.112	208.283	188.821	178.243	189.669	191.951	182.831	162.716	163.768	165.986	175.818	171.435	151.021	165.329	152.436	173.954	166.353	174.152	179.437	171.338	167.237	175.573	164.567	200.049	186.55	189.34	200.824	176.674	174.243
TPM3	230.284	233.106	229.474	214.585	249.212	255.504	221.739	257.827	243.802	243.948	222.654	244.638	248.915	238.876	230.237	222.858	210.762	206.097	218.153	172.06	170.183	160.371	151.148	133.886	128.223	125.065	111.51	103.859	105.478	95.2593	90.8066	87.4408	86.943	81.1131	247.334	223.048	261.432	229.426	262.657	276.89
PCDHGB6	200.62	244.101	273.459	286.757	219.629	233.539	266.344	224.324	222.714	230.512	250.28	217.331	194.034	231.299	180.886	175.569	161.491	186.164	166.091	162.817	156.346	156.33	149.195	150.33	138.605	139.651	137.564	132.432	117.16	116.126	129.386	130.531	117.738	118.176	224.978	247.434	230.946	252.886	225.859	244.046
ZNF106	117.934	153.96	165.455	182.217	143.374	149.06	170.342	134.985	153.916	154.997	171.784	136.868	147.559	167.193	142.722	147.048	166.624	165.79	143.248	172.428	169.502	175.818	201.265	208.425	208.328	210.964	214.321	240.695	241.975	226.16	242.216	257.284	264.077	268.516	150.85	170.448	148.857	164.071	124.817	125.994
MON2	143.788	161.641	155.021	156.976	159.076	166.355	174.567	152.497	149.594	138.609	144.7	157.796	150.319	153.876	164.367	166.442	172.802	159.847	158.279	176.85	171.827	176.618	185.95	197.031	197.315	200.199	228.587	218.676	223.035	241.518	243.534	246.945	265.174	254.901	134.114	134.72	140.504	150.551	135.888	145.849
USP36	90.126	91.4303	85.0139	81.396	109.163	113.96	99.5726	118.177	114.926	115.3	108.653	109.422	119.484	104.555	118.092	115.585	120.088	120.483	135.092	135.517	144.097	155.867	195.05	202.383	203.838	224.521	277.981	314.828	356.527	330.492	360.435	406.363	405.101	428.653	113.302	106.203	108.765	108.543	108.571	108.316
MAP4K5	166.028	175.931	162.246	166.153	162.233	146.141	150.946	160.607	166.113	148.859	154.515	153.451	140.422	138.054	156.94	158.984	168.683	147.271	165.654	182.347	182.885	187.983	223.549	213.561	212.747	212.286	239.673	212.07	216.74	217.8	236.942	214.845	237.754	226.987	144.098	149.329	132.726	141.601	132.771	140.801
OSBPL8	185.623	217.975	192.791	190.417	214.167	189.439	197.254	232.104	248.185	217.454	213.237	220.494	202.738	196.311	206.108	204.945	196.223	174.279	169.716	184.527	165.249	159.276	166.108	159.61	160.349	154.2	160.811	142.551	141.431	147.814	158.272	140.044	154.27	143.173	204.969	210.166	198.867	194.349	199.262	213.69
ETV6	157.174	152.241	148.831	144.701	186.604	215.344	232.733	332.195	422.85	371.814	432.591	229.603	217.956	236.372	207.065	225.781	223.394	224.27	151.06	200.649	192.526	197.664	125.446	135.526	126.82	136.638	88.4506	91.7483	78.031	98.1754	58.5862	53.3419	52.9842	55.5401	364.527	400.73	209.281	242.413	152.962	160.465
ZFP91	183.898	188.788	170.887	165.342	191.933	174.285	164.904	197.368	187.216	171.415	158.726	191.814	170.958	170.928	183.506	172.742	166.286	162.237	193.622	172.827	167.461	160.707	203.973	179.896	171.923	177.603	204.358	201.06	201.202	186.89	210.538	194.863	198.944	200.946	162.09	162.304	168.589	158.054	154.404	148.743
SSR1	138.302	159.314	153.151	153.878	150.256	144.925	152.136	159.545	149.179	143.473	153.206	159.656	145.271	168.402	149.124	135.719	151.593	145.793	160.341	131.647	142.849	147.911	193.985	180.284	190.231	199.868	248.373	234.247	240.898	255.062	293.163	271.792	295.378	296.826	147.124	157.52	153.685	152.608	168.699	165.536
DDX21	137.48	138.972	114.295	109.068	147.633	128.798	112.387	162.789	153.347	141.417	131.413	171.546	159.967	162.92	186.332	162.969	169.421	173.43	180.56	168.682	164.342	175.945	190.922	184.298	180.481	205.489	228.119	232.674	238.46	259.079	255.554	271.488	289.473	302.733	137.346	137.824	163.813	151.694	153.195	161.182
ECPAS	182.831	214.985	205.726	204.861	199.651	200.993	201.292	198.301	203.227	194.666	197.788	192.318	191.722	183.684	181.228	187.638	169.974	164.815	160.747	165.181	162.754	150.689	162.157	156.891	155.159	156.661	178.866	171.019	170.863	172.115	194.796	181.745	184.685	189.132	187.389	189.257	185.607	196.863	184.458	193.237
ARHGAP21	191.52	243.259	231.748	221.593	218.994	216.707	210.746	221.009	245.909	205.35	209.169	219.764	202.315	182.713	196.995	195.551	171.449	155.603	155.466	163.646	150.164	140.082	187.015	170.055	152.423	141.855	173.44	155.815	145.684	137.446	160.366	139.784	133.979	140.939	202.067	195.278	202.939	183.914	185.2	194.744
ZFR	145.923	180.372	172.226	173.756	151.509	157.112	158.438	176.023	171.865	164.552	171.87	180.081	176.205	174.77	183.233	189.005	190.813	180.819	177.06	188.55	177.895	181.627	193.763	192.844	179.709	188.626	201.879	199.487	192.923	197.841	204.955	205.506	201.053	201.342	163.551	168.138	165.901	171.993	154.786	165.775
SENP6	167.605	179.1	173.792	179.143	181.643	182.677	192.563	199.262	204.058	181.694	201.288	182.549	177.772	176.129	178.881	191.225	191.858	174.436	159.747	179.123	179.029	175.229	176.406	171.652	181.603	177.089	193.787	175.842	177.668	187.603	176.301	179.703	195.316	180.776	174.976	183.68	164.778	182.581	150.523	158.216
ZFHX3	168.13	194.894	222.678	210.223	164.404	192.82	193.357	176.267	218.316	216.498	220.833	186.755	193.438	183.058	183.734	197.81	184.574	186.289	159.685	182.838	190.031	180.28	189.146	180.37	184.829	175.032	173.954	159.695	159.975	147.814	158.853	146.213	154.059	143.749	205.319	208.929	194.769	191.188	176.695	175.44
FOCAD	158.85	205.996	185.313	174.829	152.361	149.401	149.546	126.229	135.428	123.262	123.646	152.477	148.155	138.4	175.896	189.707	189.369	162.174	173.747	207.958	196.552	177.881	240.239	248.177	227.337	212.874	215.584	208.19	195.985	202.766	199.875	212.238	215.312	200.802	125.345	123.122	143.454	142.896	174.171	183.166
MAPK1	167.194	199.872	186.071	180.501	189.427	187.177	183.857	197.482	199.136	185.777	181.6	202.017	190.603	186.296	187.949	194.242	178.488	176.039	175.341	187.107	173.699	171.609	171.923	178.558	173.747	174.701	182.28	178.988	168.311	172.18	174.285	173.318	170.891	171.411	180.575	180.366	188.687	187.075	183.397	188.572
RPL18	232.6	184.436	195.974	195.374	205.013	200.774	191.466	190.664	182.417	195.534	189.822	192.787	192.07	217.528	192.506	185.266	186.756	205.814	249.652	182.531	180.73	188.783	168.327	164.53	159.507	161.695	147.433	171.019	153.794	152.221	136.055	142.564	132.545	143.497	210.754	209.396	210.847	200.328	218.478	196.419
HSPA4	140.618	165.366	169.219	161.219	162.149	166.258	158.789	168.875	171.665	176.395	167.346	164.854	171.058	175.18	172.296	163.045	184.051	173.901	173.528	170.094	190.257	184.363	180.623	179.982	186.583	189.911	194.114	195.24	213.678	203.803	212.011	212.673	232.101	234.011	174.956	173.038	170.599	164.109	173.683	164.842
COPB2	150.309	177.972	179.83	177.808	174.878	177.739	184.3	174.617	173.157	173.76	181.486	174.414	172.674	185.368	157.167	156.555	163.335	163.997	157.06	148.015	157.537	156.456	175.075	168.933	163.506	179.44	200.803	197.757	196.949	213.718	237.446	230.048	238.682	241.791	174.585	189.117	169.842	181.019	187.576	183.86
CD81	251.045	249.419	260.12	260.92	257.665	258.131	249.912	273.602	242.033	239.836	246.183	245.873	238.67	251.028	225.612	213.237	186.357	212.134	195.934	171.906	159.465	156.204	142.403	133.972	129.275	120.913	96.87	95.1037	79.9591	81.262	67.5815	63.5933	50.1578	53.3791	246.222	262.416	253.549	248.354	275.425	273.637
AC026316.4	183.11	173.388	372.419	338.002	124.28	274.891	254.417	143.44	114.464	250.086	246.183	148.097	253.043	248.351	136.775	127.654	292.921	274.891	158.716	162.356	292.106	230.033	104.361	104.493	212.677	166.655	88.4038	83.1502	146.025	129.41	59.4779	58.7283	106.854	99.3383	266.561	256.465	257.36	244.469	224.947	188.668
KDM2A	110.953	139.957	139.66	145.893	146.781	154.971	156.665	149.153	154.101	149.032	147.602	140.153	145.072	140.796	149.421	145.473	152.116	151.61	146.404	158.487	156.232	166.179	192.564	191.635	196.263	205.673	233.779	244.155	246.909	248.517	288.705	285.518	285.212	293.225	146.342	143.145	132.882	140.116	141.615	140.586
ITGAV	138.269	137.342	140.09	144.821	230.971	253.461	321.919	231.43	232.328	220.32	274.975	183.609	167.079	209.996	188.063	179.839	203.692	209.053	179.341	186.523	196.552	219.678	163.711	163.149	169.257	186.348	139.903	132.956	129.806	155.007	122.756	108.552	113.435	118.68	222.652	275.648	174.018	200.595	164.563	196.825
MARK3	135.132	183.648	167.148	177.141	141.085	141.909	145.648	160.593	170.958	163.076	164.046	164.245	167.402	149.537	170.906	182.932	169.636	162.08	167.122	191.16	176.421	174.093	198.157	201.649	195.141	198.399	218.016	201.532	218.101	210.478	232.522	219.97	220.374	204.223	161.904	162.374	153.816	162.167	150.396	160.608
TRAM1	166.553	186.997	162.044	173.875	181.56	160.298	170.179	176.942	177.387	155.75	176.365	182.149	150.095	187.591	172.182	151.754	161.767	165.915	180.247	168.713	153.68	165.422	188.036	176.745	174.448	184.364	213.245	194.926	182.999	212.875	237.253	214.323	214.679	222.377	154.761	183.866	153.268	171.917	143.545	162.905
MAPK8	160.147	145.418	123.542	123.751	196.176	168.739	177.461	196.851	238.265	176.8	182.994	192.648	173.395	167.172	188.223	203.882	188.6	162.928	175.435	203.628	189.69	186.005	207.923	215.46	202.927	211.772	196.172	174.584	177.214	193.305	171.92	154.162	159.796	156.103	174.359	178.196	161.646	171.688	129.25	142.045
STRN3	131.206	161.838	159.619	163.316	161.565	163.071	174.17	133.909	149.532	139.332	150.247	140.744	140.298	128.212	145.183	156.878	168.437	146.422	144.716	177.004	180.504	163.991	194.917	194.182	211.765	202.807	258.476	222.345	236.588	248.97	255.049	229.006	256.146	244.276	134.176	136.914	124.373	136.345	129.038	136.376
STT3B	139.714	145.221	134.734	134.905	138.295	138.674	131.62	163.406	154.547	146.455	141.058	154.65	139.875	138.918	157.896	141.583	161.737	141.045	177.185	171.261	183.906	172.914	220.042	202.08	197.876	197.48	263.621	225.911	228.139	235.556	292.31	246.685	266.355	246.653	143.192	146.995	136.928	134.517	137.564	139.557
SNX29	178.922	240.304	249.155	274.22	197.93	225.22	245.314	172.636	189.6	188.267	202.653	168.052	172.55	160.351	188.428	192.933	180.885	172.927	154.091	172.244	167.687	156.33	162.379	156.071	153.686	151.812	192.758	159.485	155.268	159.154	180.217	136.569	132.123	128.873	192.144	191.311	174.201	174.849	231.861	241.439
VMP1	133.128	163.02	146.406	149.588	204.061	194.571	218.565	219.588	249.17	217.482	260.806	183.557	177.871	185.454	187.858	187.809	201.909	187.956	183.435	182.009	188.329	192.319	156.608	163.797	175.57	177.64	159.22	151.306	152.83	172.763	154.201	141.565	152.456	146.054	211.845	251.285	168.433	193.854	170.417	182.472
FOXK1	151.869	197.651	200.522	212.083	214.401	228.066	239.968	190.88	218.023	217.714	238.416	185.608	207.761	221.608	175.851	195.191	195.977	212.7	158.622	189.656	188.329	196.738	136.322	162.113	148.495	155.082	130.127	153.298	140.977	138.158	118.413	135.092	123.728	136.653	215.859	226.385	208.785	230.416	205.816	212.183
DPYSL3	187.085	236.329	238.898	224.739	265.466	283.55	315.336	235.851	233.866	239.981	236.481	212.585	208.681	206.456	201.757	193.711	184.113	178.115	175.122	164.076	165.136	159.403	153.146	151.366	131.801	128.665	119.743	123.939	96.0076	104.785	97.0491	97.5619	81.5012	82.2657	231.751	229.699	219.67	195.111	198.668	197.495
NEO1	181.008	208.341	203.705	216.492	191.549	197.734	222.253	217.234	232.943	210.707	232.555	194.438	186.922	202.851	189.818	199.954	198.037	201.224	177.685	194.907	200.578	193.034	164.332	180.845	164.909	176.611	138.874	146.902	131.053	134.465	108.448	106.163	104.197	101.355	212.38	217.26	187.461	201.395	174.108	183.621
AFF1	128.266	161.623	140.14	147.991	156.319	146.677	144.177	142.248	162.206	139.68	133.604	163.324	150.269	135.464	171.43	169.82	157.956	145.164	165.185	181.917	170.239	170.936	207.657	202.987	195.07	207.253	252.816	212.227	222.921	255.062	283.935	219.753	227.545	239.81	132.941	132.783	145.15	142.134	142.124	143.265
RC3H1	115.323	128.514	122.43	129.042	150.289	140.62	150.479	168.143	191.922	172.718	198.556	140.466	138.88	151.415	136.775	138.281	141.758	133.059	135.779	144.391	144.21	145.723	200.91	194.57	181.673	190.169	266.287	243.684	223.772	247.026	309.836	266.797	266.777	290.163	168.142	187.717	131.395	151.732	110.034	113.364
IRS1	174.125	211.941	211.461	214.395	183.08	178.931	180.846	169.55	201.227	192.9	217.106	159.274	170.287	187.202	149.808	157.162	169.359	172.266	150.029	176.482	185.891	181.543	177.028	200.613	189.038	190.169	162.214	189.998	182.999	177.299	145.089	160.808	159.543	165.612	192.968	218.707	171.33	176.373	165.412	181.803
KHDRBS1	176.179	187.713	186.778	183.195	211.745	222.666	218.892	216.186	219.285	205.987	215.513	187.538	189.484	196.915	179.952	183.426	196.715	189.213	176.185	172.643	177.385	171.988	161.491	156.761	158.806	155.853	161.933	147.689	143.983	148.916	159.047	138.263	150.769	145.586	206.739	212.547	187.304	194.844	185.391	175.607
TTC17	144.33	170.416	160.251	168.083	167.344	176.304	186.144	152.913	159.392	150.451	148.996	161.899	148.702	150.768	170.565	169.364	174.154	162.017	156.841	189.134	171.487	177.965	192.831	191.333	186.302	195.937	223.161	201.427	209.538	214.625	209.53	208.199	221.724	218.415	139.652	145.501	141.13	150.437	129.08	137.524
ATL3	207.502	234.61	208.783	195.47	203.726	183.771	177.835	212.769	196.829	177.843	169.736	217.835	186.226	184.288	220.235	197.24	189.307	169.657	196.278	190.546	175.967	168.494	182.355	166.559	147.443	141.745	180.082	151.568	135.874	134.853	166.026	152.207	136.974	129.45	171.23	176.562	183.389	166.052	194.023	193.333
SEC63	130.253	145.579	141.151	144.392	124.564	129.868	133.464	139.693	136.397	124.565	134.77	141.631	138.134	142.328	139.737	146.953	153.899	138.09	156.497	173.042	170.466	174.177	211.563	211.964	213.518	213.131	252.769	234.981	241.238	256.293	275.134	262.757	287.068	266.319	122.669	127.276	128.915	133.451	130.31	140.969
SMG6	172.319	198.421	195.494	199.569	171.621	179.515	178.255	195.329	209.795	200.949	196.394	187.555	198.535	170.625	185.762	201.396	187.555	176.668	159.341	183.33	178.859	162.896	171.79	172.99	172.695	160.923	174.75	163.994	163.151	153.452	168.779	164.804	161.104	159.669	193.585	176.655	175.663	190.769	188.445	190.893
SLC20A1	137.858	170.057	149.438	151.733	188.125	189.001	185.024	294.903	259.521	230.715	238.33	248.497	242.425	270.303	229.804	209.974	216.602	228.138	202.434	164.383	166.383	174.766	146.842	138.634	132.081	133.699	133.869	130.073	122.944	127.077	115.311	115.893	113.984	113.71	212.565	224.705	246.11	268.501	240.429	258.519
TOP1	152.198	212.764	205.802	218.78	177.083	191.92	191.653	155.152	162.499	162.699	158.043	173.388	176.578	167.755	165.301	169.079	176.429	167.865	156.216	171.538	177.101	170.136	161.891	173.206	176.132	198.876	182.467	168.817	183.679	192.268	190.531	188	201.855	194.066	155.626	159.317	178.351	177.058	180.619	193.955
SRCAP	110.773	131.684	140.216	134.762	129.275	143.806	138.179	137.827	131.552	148.222	139.948	135.704	139.576	141.789	143.747	134.315	138.069	149.723	141.185	145.466	152.206	168.158	191.455	187.665	180.761	198.325	231.3	257.157	272.428	256.358	296.575	304.457	296.391	318.798	142.595	133.903	139.016	135.165	132.134	132.74
YWHAB	190.288	201.197	204.033	196.399	209.406	214.42	196.624	218.741	202.335	204.887	193.179	213.229	210.72	216.579	223.926	206.102	213.19	206.097	212.247	188.059	183.849	186.889	161.979	146.23	158.175	150.415	132.091	131.017	124.475	125.133	118.491	105.989	109.132	106.326	203.755	206.806	216.25	205.203	228.552	221.823
TAGLN2	231.926	223.329	227.554	189.988	246.055	239.742	197.114	237.946	218.777	219.596	193.691	211.108	212.883	202.463	220.508	209.404	185.404	185.66	243.059	192.358	174.095	165.338	167.129	158.833	135.658	124.513	126.946	133.953	117.614	98.629	104.377	100.255	81.1215	83.0221	232.101	203.632	232.355	186.123	231.776	215.293
HELZ	124.521	141.389	135.012	135.787	130.144	129.82	136.428	121.033	123.001	119.411	116.277	129.446	122.269	118.11	137.732	132.038	136.748	129.318	131.748	148.844	157.593	150.395	206.236	207.087	210.151	221.949	261.47	263.868	263.752	281.825	292.078	300.505	314.91	322.904	112.479	111.851	116.256	115.398	126.853	133.673
DHX15	149.668	168.356	149.185	146.727	181.643	172.339	165.744	174.889	178.971	165.074	163.79	165.462	165.761	173.172	177.377	167.732	176.89	168.242	169.372	166.194	167.574	176.492	183.065	167.163	181.042	186.127	194.816	193.248	200.578	201.276	214.454	202.335	216.577	213.624	158.075	163.144	165.3	160.339	151.371	161.541
AOPEP	133.998	155.088	170.306	177.451	193.721	218.361	284.9	154.908	233.942	205.148	286.81	139.632	144.948	140.299	145.274	180.503	183.775	173.493	144.748	190.7	192.356	187.815	166.507	190.47	190.511	182.233	156.835	171.281	176.307	174.124	129.618	154.64	153.215	157.148	222.076	264.983	133.587	156.15	117.903	126.544
RAB2A	173.698	172.475	164.419	166.224	207	206.612	222.159	186.071	192.537	183.837	190.619	187.433	178.816	185.022	185.466	175.285	179.041	171.701	169.841	165.795	165.986	151.868	171.878	160.085	164.488	166.177	180.737	166.143	165.589	177.493	191.345	162.067	177.303	174.797	178.332	181.976	172.713	177.934	171.987	178.047
DBN1	226.177	210.633	229.045	224.739	214.718	224.174	207.805	236.281	210.379	236.014	218.614	210.604	236.929	233.372	201.438	215.154	193.488	233.545	213.715	185.725	180.504	184.111	153.19	145.712	142.182	136.197	109.92	116.861	106.045	95.1297	86.5028	82.1414	69.3519	66.5977	246.757	228.695	246.241	234.796	256.315	250.146
MTPN	202.804	205.208	194.812	182.408	207.284	199.315	195.667	223.033	208.902	194	195.74	219.382	192.12	208.312	212.579	183.293	188.754	179.97	197.872	177.096	163.321	171.904	163.888	152.186	157.684	152.877	150.38	138.566	133.662	140.556	142.452	127.317	136.637	132.439	192.556	204.869	199.284	193.663	210.418	213.283
ZMAT3	172.22	192.208	190.542	207.721	191.582	205.08	220.479	196.636	183.017	179.493	187.66	203.964	179.86	199.268	201.073	163.595	186.91	189.936	169.966	157.228	170.636	177.628	168.594	149.812	168.977	167.426	159.875	143.285	146.025	168.356	162.769	149.644	158.531	159.057	167.421	187.39	175.376	187.227	181.17	191.467
ERGIC1	178.182	215.683	229.904	221.378	172.239	186.131	179.492	191.683	189.369	204.105	191.501	222.198	226.46	223.248	216.794	221.132	201.848	220.843	201.028	206.423	187.025	199.011	165.753	165.437	152.423	154.457	128.864	132.852	130.43	123.902	96.9328	99.3863	92.6801	97.2493	199.514	191.614	228.649	220.742	217.799	213.427
SHB	137.431	188.018	188.572	194.516	178.887	221.012	243.796	152.009	175.603	180.333	187.489	180.776	210.347	195.534	188.861	208.702	230.402	240.745	188.966	238.298	254.111	273.177	147.42	179.291	181.954	193.108	105.102	138.723	131.621	124.161	81.6562	101.211	92.9754	89.8295	188.233	180.693	202.286	201.052	195.359	207.183
RPL13A	185.623	174.946	191.022	193.182	179.171	189.804	178.815	171.243	166.144	185.226	176.82	161.429	188.414	204.988	173.982	174.867	201.633	206.569	211.965	179.092	203.867	188.151	160.381	155.941	177.605	163.642	145.89	159.957	179.709	155.072	149.47	158.506	161.906	157.184	208.571	198.638	208.185	193.968	218.16	547.274
CSPG4	184.128	213.266	222.224	190.536	207.134	221.036	194.197	259.592	235.665	233.437	207.205	239.059	219.448	201.491	235.66	212.402	177.965	192.483	216.653	185.295	166.326	171.693	165.486	148.345	131.59	118.855	125.028	127.661	109.561	97.009	110.038	108.508	87.407	92.0627	232.039	217.564	241.934	207.45	216.505	210.365
ATP10A	110.264	95.4234	82.1591	74.3171	217.207	214.226	216.814	356.381	496.17	422.514	513.39	189.032	171.48	169.309	188.678	222.365	186.018	195.627	157.06	207.006	160.826	172.367	125.091	133.325	108.232	110.148	101.454	113.191	91.8679	88.7791	83.0908	93.9131	72.0517	67.3541	434.888	467.565	163.186	188.37	113.47	114.703
PCDHGA10	194.871	236.866	265.248	277.724	213.615	227.288	258.501	218.468	215.962	224.432	243.508	211.091	187.793	224.284	173.914	168.358	155.866	180.598	160.466	155.999	150.958	150.142	143.735	143.036	132.502	134.544	131.436	126.193	111.659	110.877	122.988	123.712	111.874	111.693	218.473	240.76	224.994	246.297	219.856	238.114
ZCCHC7	130.45	169.628	156.234	163.912	137.611	141.204	149.172	116.196	125.215	113.475	121.598	170.364	160.091	139.846	170.155	176.215	185.988	153.999	152.623	179.215	172.167	155.53	181.289	178.083	196.894	205.342	252.769	198.229	224.226	265.884	261.68	216.626	241.171	235.343	107.785	108.234	134.605	150.437	141.7	167.665
FAM107B	148.748	150.951	118.489	120.39	161.414	157.647	157.855	119.124	149.963	127.519	128.17	151.678	162.28	148.242	162.59	171.641	197.114	181.636	162.591	191.836	221.05	211.639	173.743	201.433	234.982	233.963	187.706	204.94	245.265	245.017	157.302	181.788	215.565	213.624	126.806	132.036	147.108	156.949	164.691	181.085
DOCK4	201.244	266.108	238.266	257.655	173.091	175.817	194.033	132.947	157.515	154.679	169.622	179.333	190.18	190.289	195.377	194.394	187.709	170.443	189.528	188.243	206.363	196.612	197.98	188.226	212.186	207.326	156.975	131.174	134.456	157.534	107.712	95.7375	95.6331	99.3023	141.566	149.935	179.239	189.626	295.934	342.028
GNA12	163.991	200.337	198.905	200.308	193.219	198.147	195.784	185.167	194.875	202.918	201.202	189.815	200.798	194.843	187.038	191.851	195.24	195.376	177.81	187.291	186.628	179.228	165.264	165.955	164.909	159.527	146.825	156.234	143.813	137.446	133.302	140.522	130.014	128.693	194.038	191.451	201.007	196.596	193.832	190.845
DLG1	148.108	168.5	164.394	165.08	138.362	145.898	149.616	148.664	160.191	148.685	155.397	175.961	159.196	149.106	172.934	172.913	177.381	152.836	167.935	193.341	195.134	183.1	194.207	203.807	210.923	212.213	204.639	188.949	196.325	209.182	193.012	185.741	204.343	196.948	141.463	146.832	150.266	156.378	139.282	151.566
TMEM189-UBE2V1	161.806	183.81	182.559	186.031	200.168	213.836	214.784	202.42	199.612	208.477	200.776	185.765	192.12	194.606	185.625	185.399	176.213	181.164	170.153	169.357	161.846	167.779	169.393	163.71	153.335	154.31	162.261	152.04	152.886	152.091	160.404	144.562	149.208	151.889	196.653	201.415	189.627	187.341	183.97	189.529
ABHD2	166.865	193.533	172.782	161.243	201.07	172.679	173.984	196.119	197.736	167.564	160.433	183.731	155.566	160.545	181.638	177.979	155.774	151.232	164.81	172.981	160.429	164.033	185.018	195.779	178.657	170.145	173.393	206.565	188.102	177.688	166.724	191.779	183.462	178.831	159.784	160.927	166.005	159.196	173.493	176.54
KIAA0100	149.865	180.192	180.866	181.073	165.991	174.115	171.766	173.899	159.899	159.862	165.582	161.69	156.038	175.439	177.218	169.421	159.155	185.723	174.872	170.586	164.058	175.945	179.07	178.256	171.502	175.252	182.748	186.433	186.118	179.243	189.911	216.452	201.812	205.52	159.681	169.561	164.674	167.156	177.331	178.334
MAVS	137.792	164.345	175.914	173.971	134.921	154.12	149.849	145.966	133.782	140.491	134.543	145.768	153.726	151.653	171.317	163.216	167.607	178.272	190.997	190.147	185.21	194.676	198.069	200.656	191.844	181.976	200.616	215.844	210.786	194.536	204.218	221.447	209.49	211.535	136.584	144.895	153.059	139.43	180.937	165.919
SCMH1	137.152	173.424	158.128	158.478	141.536	138.966	148.005	149.698	169.297	149.93	162.851	167.009	157.182	150.034	154.319	174.924	175.23	157.929	160.435	192.634	183.736	184.658	191.41	205.879	211.765	215.556	214.555	214.01	217.194	229.465	172.812	191.692	188.102	181.028	146.527	144.871	144.315	155.121	139.197	156.279
KBTBD11-OT1	141.045	169.27	166.718	172.231	152.979	164.214	169.362	179.784	195.844	195.969	199.325	171.65	173.445	163.503	176.648	185.266	173.478	173.21	156.279	180.597	165.816	164.496	162.779	173.292	171.642	170.035	193.88	192.776	185.834	177.947	198.402	194.776	178.315	185.458	193.915	189.49	163.134	174.354	169.887	181.707
ATRX	161.478	201.197	190.921	204.765	181.292	179.563	200.336	174.2	189.261	175.671	186.721	170.781	174.763	179.151	175.213	182.989	191.52	173.21	156.247	179.553	173.755	171.146	174.675	166.861	165.61	164.781	182	155.553	162.187	168.421	175.022	155.291	166.166	163.055	166.207	177.122	164.021	178.544	163.227	174.22
BIRC2	99.8499	97.7154	80.9969	73.7212	159.026	150.544	147.492	187.262	182.463	170.025	157.701	197.95	193.736	191.347	219.688	214.015	226.437	206.286	218.934	220.518	227.345	239.714	206.236	201.563	187.775	200.125	175.264	167.139	163.718	175.485	160.366	155.291	151.95	156.139	158.611	161.487	189.027	193.816	107.256	108.89
CEP350	113.861	142.338	131.323	125.681	124.13	121.72	127.255	130.865	129.522	119.266	119.492	124.822	115.232	110.254	133.061	135.415	135.641	120.514	136.998	157.535	155.382	160.371	204.505	205.059	201.454	203.873	265.492	266.542	258.478	262.968	294.869	300.548	315.922	313.035	112.602	111.944	110.461	111.704	103.184	108.149
SPRY4	113.171	115.944	83.4981	86.2345	210.776	228.188	221.809	332.668	295.435	299.223	298.987	297.654	298.748	329.056	264.824	254.264	217.339	269.388	200.372	184.405	168.198	198.043	124.204	132.332	117.211	144.61	76.4296	79.9521	67.8234	79.7716	43.6197	44.2634	35.8993	41.6731	271.336	284.702	308.441	335.95	204.098	232.468
APC	130.532	157.863	150.322	147.133	124.531	124.079	114.954	140.956	136.843	135.829	122.48	151.417	146.663	141.249	165.074	147.522	150.118	139.002	154.716	158.149	159.238	165.211	230.429	207.778	200.121	196.488	266.1	237.916	232.222	220.004	265.557	242.688	252.392	240.17	126.93	124.406	141.783	131.813	151.011	150.753
ATP10D	140.831	135.91	118.135	111.07	120.555	114.106	105.034	176.971	160.191	162.989	147.971	203.581	174.191	169.827	189.863	180.522	175.076	171.103	189.122	198.008	179.88	175.861	208.19	196.728	188.617	195.533	217.501	196.918	188.159	206.978	217.44	210.848	211.557	209.266	155.214	148.769	173.131	168.184	168.636	173.406
TAF15	169.74	211.726	204.817	200.809	170.819	172.193	169.525	183.961	185.616	177.466	179.637	181.141	179.612	184.461	177.013	183.634	177.136	179.058	166.466	179.522	177.385	171.567	167.839	171.695	173.536	173.672	162.027	161.529	161.222	168.615	145.593	155.03	162.538	151.529	172.918	174.018	186.26	183.876	171.902	175.822
MTOR	110.986	138.488	136.477	135.263	106.557	115.93	108.932	113.555	111.096	109.074	107.458	122.98	130.948	125.233	136.388	145.074	133.059	138.404	136.998	149.612	149.938	150.058	181.556	195.563	187.284	198.215	242.526	270.422	272.201	280.205	294.327	337.905	322.124	342.426	108.979	104.756	126.957	128.652	128.486	131.041
NFIX	211.92	250.26	316.535	300.867	204.628	258.642	249.095	234.085	228.713	271.455	256.027	218.721	233.05	222.968	179.018	173.235	180.424	189.213	153.091	151.454	160.882	146.691	126.734	124.088	129.205	114.226	96.6829	94.894	98.6162	86.4462	73.7464	67.0249	67.9598	61.5192	266.828	249.908	246.946	223.599	231.649	207.781
MNAT1	170.61	201.823	191.376	213.608	160.245	149.814	162.243	169.478	188.815	163.047	175.17	174.848	177.921	171.661	188.428	193.502	213.927	175.348	184.309	218.03	217.364	194.213	181.2	184.341	188.898	181.094	169.885	146.64	138.993	156.303	143.538	127.056	126.976	126.496	163.736	162.374	162.508	175.649	160.343	174.865
SET	176.803	178.67	195.721	183.481	184.984	199.655	185.071	202.176	186.385	199.414	190.477	189.867	196.148	203.693	194.261	174.393	196.377	185.503	195.434	169.879	186.288	173.082	158.917	150.935	170.45	149.938	138.593	145.487	153.227	146.518	132.759	131.183	145.622	148.251	205.731	196.701	203.2	180.867	191.054	213.092
FAM172A	185.886	192.136	197.616	192.061	186.17	197.758	200.172	175.478	175.218	172.602	170.846	182.514	180.134	178.655	190.137	190.883	203.815	172.235	166.997	183.483	184.587	172.956	153.013	163.02	168.486	154.273	150.146	146.902	160.145	154.683	139.816	151.295	168.866	156.247	182.86	168.651	178.743	170.965	184.861	104.8
ASXL1	157.996	162.25	160.099	151.733	166.659	171.317	162.873	150.301	159.653	151.725	157.645	131.028	139.999	124.737	137.869	145.966	137.7	133.216	145.373	161.742	160.939	155.109	193.319	187.665	205.802	196.194	225.032	218.361	225.984	224.605	239.463	220.752	226.195	224.178	152.991	153.809	131.134	131.699	134.043	131.783
RICTOR	169.28	171.776	148.275	151.947	236.183	204.277	223.7	199.736	204.765	171.299	185.868	185.608	158.152	163.373	177.628	172.495	174.554	159.061	156.872	165.15	156.005	158.182	187.193	166.731	161.612	168.492	189.905	160.743	147.783	177.882	186.072	154.683	155.367	160.785	163.345	179.292	156.243	169.86	165.263	193.405
EIF5A	253.887	194.732	221.996	204.265	234.346	231.034	201.713	217.377	202.996	232.163	199.069	191.987	220.89	211.485	187.835	179.118	185.035	190.722	201.247	162.878	171.827	156.709	132.194	128.448	133.133	116.394	106.693	116.442	127.935	114.506	114.264	123.277	119.088	124.119	234.2	209.023	247.494	201.699	252.582	258.806
NLGN4Y	163.104	199.263	166.44	175.186	175.312	162.487	177.765	152.282	171.342	157.98	172.211	198.94	164.916	174.813	197.109	199.461	196.899	183.711	218.278	258.136	236.362	236.263	174.897	192.758	177.605	191.234	161.98	133.953	129.296	145.611	125.353	116.457	116.472	103.048	153.526	167.298	155.069	161.329	162.676	177.64
CBL	114.583	153.745	136.982	139.339	134.453	145.29	137.618	157.995	162.852	169.04	167.716	170.277	169.342	162.725	175.053	169.611	164.257	166.89	163.654	164.813	172.961	177.376	193.141	183.564	175.991	191.675	215.397	204.31	193.546	197.193	237.253	216.973	205.651	212.904	157.478	159.527	162.873	159.501	142.887	146.519
RAD23B	191.044	192.691	209.339	215.562	180.808	194.644	199.262	185.066	183.309	189.048	195.171	172.554	169.988	187.72	168.241	148.699	161.952	164.721	163.372	151.147	154.474	157.214	158.606	152.79	158.105	161.511	167.219	157.44	162.47	169.976	167.732	162.328	167.094	168.782	183.416	196.305	167.78	172.031	157.543	169.746
ARHGEF7	156.452	178.097	176.95	181.312	172.656	172.606	177.695	145.105	161.929	151.899	152.41	158.092	161.509	157.977	163.023	163.937	169.636	159.281	151.998	179.583	178.235	168.368	176.584	183.305	188.407	175.362	183.075	191.466	195.134	187.473	189.523	196.427	190.76	189.204	149.265	150.239	152.119	160.91	149.568	154.389
RPL13	245.017	156.538	185.641	186.746	188.525	170.904	178.535	152.554	157.3	172.254	175.142	148.549	169.168	190.742	153.226	164.715	177.013	204.211	229.902	168.068	191.335	189.162	152.436	166.559	173.045	168.382	137.377	171.543	175.57	161.163	137.722	161.763	154.903	167.053	188.624	198.638	188.426	191.112	201.319	242.372
PFN2	230.957	205.817	211.259	194.683	201.02	201.139	181.033	225.903	190.076	208.796	183.421	220.616	211.167	200.973	220.691	188.302	205.721	185.095	231.027	179.338	173.528	171.104	160.559	138.245	148.425	134.58	130.407	121.527	119.768	114.57	100.849	99.6469	98.4595	91.1262	203.549	195.418	217.112	180.448	210.545	173.191
JARID2	142.047	132.669	133.395	127.469	206.717	204.909	195.294	216.458	254.245	218.525	210.62	254.842	232.578	189.857	235.569	228.646	223.456	186.384	178.122	193.003	190.428	168.957	138.852	144.849	147.723	133.662	134.196	124.411	121.413	123.643	123.105	117.066	120.817	125.488	217.691	222.068	212.492	209.659	171.181	170.033
HTT	147.615	181.195	175.359	176.33	152.611	146.19	144.411	157.837	158.269	150.133	147.203	160.751	164.368	156.639	169.152	179.877	167.884	163.872	166.404	187.107	171.714	176.744	179.469	191.506	170.941	169.3	187.987	205.778	187.875	183.39	188.515	217.234	198.733	196.408	143.377	141.628	155.33	158.663	170.608	176.492
DNMT1	194.411	218.799	201.886	179.929	216.789	211.453	187.451	220.277	211.471	210.823	183.421	181.958	182.894	166.546	174.096	173.786	155.651	160.445	175.653	166.194	156.005	163.275	167.75	168.846	153.756	156.404	152.812	162.054	151.015	132.326	139.079	144.953	129.339	123.507	204.578	182.886	188.452	170.089	193.154	194.84
AC073610.2	172.253	178.42	180.715	184.148	175.797	182.361	179.165	191.583	180.771	191.944	189.139	174.953	189.359	193.958	183.506	181.186	182.422	194.244	179.216	171.353	174.889	172.914	160.781	148.863	149.477	160.005	159.641	150.205	149.994	149.24	173.432	155.291	153.933	156.787	191.177	188.604	192.655	185.704	213.366	196.466
ENTPD7	72.7644	64.9646	60.1034	63.7344	101.395	100.63	106.411	126.43	117.387	110.84	123.646	130.159	125.303	140.062	127.115	115.68	130.293	134.506	132.092	133.183	146.365	158.013	190.478	184.212	208.117	226.248	266.1	249.241	274.866	311.569	371.718	321.007	354.479	387.989	110.544	122.819	122.39	138.249	75.3781	86.2367
FBXO11	132.717	153.369	157.699	157.453	166.943	180.147	181.219	172.076	178.264	171.444	175.711	169.599	164.269	158.344	165.871	164.184	170.589	154.345	153.654	161.65	170.183	161.128	174.542	170.314	169.678	176.428	199.914	188.582	184.87	189.482	209.181	190.954	197.805	194.282	162.995	167.134	158.201	161.71	135.337	145.059
PSD3	167.375	269.402	255.345	291.5	254.224	251.174	288.214	141.746	194.844	156.532	174.772	130.732	133.907	146.127	121.829	133.594	143.479	139.725	107.186	133.214	135.08	128.76	145.111	161.984	153.335	141.451	161.138	155.815	154.588	171.92	179.326	172.189	186.837	184.053	154.535	167.834	128.576	150.399	133.152	154.15
PSMD1	175.111	186.854	178.466	174.733	204.378	206.174	208.832	206.439	209.687	195.448	201.686	187.52	177.075	180.317	179.177	175.588	169.328	167.865	157.935	158.855	158.104	155.741	154.566	147.654	145.9	152.84	161.325	154.032	152.83	153.905	157.613	147.298	164.183	158.012	199.864	201.835	180.779	189.398	171.456	173.287
CDK17	177.838	215.647	196.681	201.619	186.788	186.642	192.773	197.813	216.624	192.957	212.241	197.133	189.633	180.338	190.068	184.545	177.904	163.463	161.747	164.475	164.909	158.392	156.697	154.603	174.448	167.059	143.878	139.143	140.127	149.434	129.231	127.187	134.57	135.789	182.881	196.258	176.524	193.816	195.253	223.569
EP400	140.059	162.25	162.019	160.051	145.645	162.074	153.49	157.191	167.913	181.288	162.339	158.179	167.527	154.437	162.089	165.91	160.23	172.644	148.56	173.902	169.615	173.335	163.489	180.586	177.815	180.616	175.638	192.409	204.831	196.48	187.545	213.455	208.224	219.963	165.919	160.623	157.47	155.769	153.471	149.82
SLFN5	92.0314	105.29	128.974	130.162	96.5178	105.057	118.502	98.7986	101.637	107.25	112.579	120.199	125.427	157.157	134.474	147.465	132.567	147.648	124.935	134.595	127.141	145.218	165.353	175.882	153.054	184.878	242.947	266.542	239.877	260.311	341.552	388.076	368.907	380.029	106.447	120.555	134.057	150.589	110.819	116.306
LAMP1	185.114	193.085	209.263	212.893	198.03	200.896	199.495	208.004	199.32	198.864	200.576	196.333	184.535	205.722	175.623	179.004	158.878	180.158	182.747	161.404	152.773	160.244	151.947	155.121	139.727	150.93	140.324	150.625	140.694	140.621	132.875	137.525	135.793	141.12	195.562	206.222	200.694	200.519	199.262	203.882
ELK3	184.835	182.502	146.229	142.246	205.079	182.093	184.72	213.961	199.489	164.234	161.372	225.726	190.031	184.85	248.26	213.883	197.914	184.874	233.309	198.93	187.706	200.611	201.62	183.521	151.721	172.643	156.788	132.589	117.443	130.058	117.405	96.3022	80.4465	86.84	156.964	153.949	195.03	188.027	208.34	232.277
POLR2A	191.799	206.963	220.607	208.317	210.575	230.863	225.38	210.731	205.027	204.945	196.707	167.6	135.001	140.99	116.451	108.203	95.6526	102.53	101.217	94.6436	96.7449	89.6139	120.297	112.392	105.076	107.833	158.987	186.17	182.375	166.801	263.269	300.809	290.78	301.113	219.297	215.347	219.356	198.424	207.131	188.764
AC104109.3	139.287	150.79	147.871	137.932	165.707	164.312	157.271	167.87	162.606	162.497	157.73	157.883	160.763	163.848	167.808	164.165	167.761	162.96	167.872	164.352	164.795	169.463	179.957	167.724	176.202	177.126	204.872	193.72	193.716	188.186	219.572	201.726	220.796	204.079	160.175	159.387	155.538	159.882	145.369	141.758
SMARCA4	159.835	187.785	202.214	185.554	172.74	184.744	177.181	187.679	184.478	196.837	182.283	179.316	203.633	186.663	182.458	193.274	176.49	194.81	169.56	174.854	181.241	176.197	153.767	164.746	157.263	162.613	143.224	157.755	161.449	146.194	134.775	148.993	133.684	142.56	195.726	178.289	192.289	191.036	195.89	187.544
UBE2K	149.717	178.742	165.682	161.171	159.393	153.804	145.111	167.942	180.186	161.396	169.935	175.109	174.539	152.084	187.653	187.069	185.312	166.984	169.935	183.422	177.555	167.4	183.42	178.256	186.934	174.04	203.422	162.945	170.579	174.772	192.508	155.899	171.524	165.9	161.719	159.34	155.173	161.481	158.158	168.478
PBRM1	154.169	173.495	161.994	154.664	173.191	165.844	161.846	166.578	167.574	151.03	149.451	168.434	165.537	160.481	174.142	169.725	163.888	157.112	155.029	169.02	161.223	165.801	189.013	180.845	175.29	166.361	207.118	186.328	186.344	182.548	215.617	190.91	187.09	181.892	147.989	147.835	156.087	156.073	141	142.667
UAP1	112.694	106.346	101.638	87.6646	143.056	160.906	147.608	145.478	131.752	138.898	119.948	143.265	142.486	126.464	153.75	135.814	155.036	133.751	161.622	159.869	183.452	179.859	202.463	185.55	211.554	209.31	226.95	211.021	234.433	226.16	277.266	250.247	271.797	259.728	136.708	132.527	138.051	128.195	125.432	120.971
SCN8A	189.664	222.649	220.253	224.906	137.744	148.452	151.436	168.085	180.679	188.73	189.964	184.739	185.654	171.532	179.656	211.036	189.768	178.492	150.154	206.699	176.25	167.779	165.22	177.133	165.47	159.307	152.859	157.65	152.603	143.019	133.884	142.39	136.763	124.335	183.704	171.311	177.072	177.82	174.617	181.42
PCDH7	120.694	102.586	86.2266	94.3622	109.313	119.725	116.588	244.836	236.511	289.813	318.732	260.891	217.857	240.559	190.592	188.796	181.008	193.647	165.935	189.686	170.296	170.304	142.981	145.885	169.117	183.886	163.617	163.102	162.073	186.501	124.268	134.788	123.559	125.56	295.565	319.263	215.807	248.316	115.294	123.769
FOSL1	179.382	172.869	140.545	112	234.396	228.699	199.962	272.037	231.866	244.903	199.808	216.896	231.633	210.017	206.997	205.951	205.075	217.636	216.153	199.544	197.856	212.691	135.079	148.647	160.419	159.417	83.7264	106.9	120.336	105.692	52.8477	76.5813	72.1783	75.2421	235.044	199.408	233.556	196.939	208.212	191.395
TFPI	180.827	208.037	192.867	201.238	214.384	194.596	224.914	168.114	181.417	152.999	166.407	183.435	162.678	190.246	167.694	156.555	156.911	154.471	145.904	158.272	148.236	147.659	179.38	176.011	161.401	180.028	186.817	159.013	148.293	181.446	174.518	135.353	144.989	148.251	148.194	165.664	167.702	169.479	144.754	168.981
MRPS6	155.68	235.81	203.68	228.862	162.149	157.331	157.388	192.1	191.645	169.33	183.705	191.344	169.541	164.344	194.329	167.998	163.243	152.459	169.247	158.702	143.643	143.029	180.135	139.41	134.817	129.363	213.806	142.498	131.904	132.521	313.558	156.073	161.695	139.499	169.192	174.555	168.302	163.348	182.528	200.126
PFKP	182.108	193.748	169.851	150.922	235.949	216.269	202.109	222.961	215.132	198.806	189.538	196.785	195.8	183.878	204.081	213.408	186.787	192.923	205.684	202.185	173.642	174.64	163.799	164.962	148.074	140.385	132.512	137.727	127.991	109.516	104.687	109.42	87.3227	88.5329	205.051	187.11	203.174	184.371	208.467	194.768
MAP3K5	157.552	205.906	174.323	183.409	155.067	157.014	209.485	166.593	188.477	166.058	193.35	199.305	223.228	238.206	193.144	238.514	269.499	247.663	190.872	266.366	267.892	263.286	127.133	156.848	163.997	184.988	90.7893	96.3619	89.6562	111.136	57.074	61.2042	58.7213	61.5912	162.44	172.712	218.913	238.871	214.384	259.523
ZC3H12C	93.6903	102.371	82.8159	74.1741	145.077	122.644	131.386	150.947	147.718	128.214	120.289	171.772	156.113	158.43	164.094	157.124	174.277	154.754	175.028	191.56	206.646	214.669	200.288	209.202	229.862	248.366	196.967	208.976	206.476	244.953	178.007	204.897	223.706	238.297	117.46	119.948	160.994	149.332	99.1114	110.038
TNRC6B	145.48	181.159	201.153	198.807	163.77	177.593	179.725	142.779	147.456	147.208	141.485	138.137	137.861	136.651	127.342	135.738	125.621	115.829	113.998	132.262	131.621	120.846	180.357	182.011	171.783	159.637	229.71	228.847	209.595	211.579	262.649	247.249	241.972	243.591	138.684	137.497	139.356	139.011	148.296	149.461
AC106886.6	105.582	124.879	133.925	127.612	123.028	137.02	132.693	131.038	124.923	140.896	133.177	129.881	131.321	135.162	137.185	128.053	131.031	142.617	135.06	140	144.153	159.234	184.13	180.457	174.378	190.646	222.366	247.039	262.844	245.795	286.96	293.424	285.76	308.496	136.09	127.789	133.17	126.595	126.832	127.214
FMNL2	154.169	230.456	220.556	230.507	147.466	172.801	180.099	189.875	253.292	247.972	293.695	186.321	205.199	183.792	181.638	192.212	196.5	180.441	143.623	177.772	172.394	157.761	145.511	144.158	150.248	150.636	130.127	115.603	119.825	129.669	105.967	101.254	104.787	112.485	247.787	258.426	186.704	191.15	191.351	202.806
HEG1	147.713	193.354	235.513	274.125	189.728	210.334	269.261	130.794	168.497	173.702	225.869	143.387	155.591	198.75	126.864	151.944	153.868	183.837	119.686	166.409	155.325	176.155	127.799	147.697	144.847	156.147	128.864	153.56	150.731	152.35	152.107	182.353	169.963	182.829	173.864	209.256	162.795	201.776	112.494	121.353
MDN1	116.735	140.995	136.704	132.855	115.778	120.017	111.757	114.043	120.186	121.843	109.592	128.994	131.221	124.758	135.59	130.956	142.526	135.166	131.592	141.72	149.257	144.965	176.406	180.759	194.65	188.956	223.769	249.818	269.819	280.788	251.599	296.508	312.21	329.027	117.893	112.061	126.54	125.415	142.909	148.384
LOXL1	203.757	220.965	269.265	293.812	202.941	241.323	249.515	243.401	222.238	271.339	274.776	218.113	244.016	250.099	197.382	193.198	194.932	232.476	180.716	157.934	157.083	168.031	122.25	109.413	108.513	110.258	80.7328	75.1812	71.3394	62.9878	52.6539	39.3115	37.2914	32.4164	269.01	277.608	241.96	256.695	254.131	260.935
TMEM131	157.158	175.752	160.882	157.286	158.708	154.144	155.521	164.267	169.897	154.244	149.081	187.99	168.72	168.596	189.521	187.24	175.845	180.756	170.997	181.794	169.786	176.492	181.467	183.003	166.732	172.276	184.245	167.611	179.142	179.632	169.4	162.589	166.082	161.362	141.051	142.491	163.238	165.328	165.072	177.09
H3-3B	141.455	129.41	140.494	127.922	162.266	186.642	167.705	171.014	159.422	176.019	163.335	146.62	156.908	168.575	148.6	138.546	155.128	142.775	151.685	131.31	148.86	126.739	148.263	145.971	169.117	140.863	180.83	214.901	236.985	195.638	230.622	251.984	276.142	255.261	188.192	174.298	170.364	152.189	146.535	127.836
PGK1	199.585	232.139	227.251	223.023	236.684	247.866	237.144	225.071	215.47	216.295	213.749	198.645	183.764	188.174	162.909	150.558	151.593	146.107	150.216	141.505	142.679	138.357	138.231	128.361	121.489	127.453	137.19	127.242	118.578	121.828	142.452	132.139	133.304	129.378	227.14	223.188	233.034	223.446	232.582	224.526
TRA2B	141.16	137.7	130.565	122.011	159.126	161.223	154.447	143.698	141.396	136.118	129.905	133.618	132.017	139.457	145.365	144.752	151.778	141.58	146.935	156.859	156.913	157.635	173.432	173.119	180.41	189.066	205.247	221.769	218.044	223.179	242.177	258.152	268.675	268.624	131.047	128.046	132.569	132.461	126.132	130.372
RAD54L2	109.278	125.202	118.817	116.457	118.284	121.622	116.985	146.339	153.562	148.974	147.061	149.627	149.946	144.335	155.162	161.128	162.536	155.162	158.404	179.276	179.369	169.589	190.478	203.03	192.826	188.111	201.318	225.281	221.107	210.024	227.676	250.898	243.744	242.439	145.745	140.811	146.011	152.455	135.528	129.415
PTPRS	169.493	203.166	206.484	211.511	190.196	194.669	200.406	200.224	201.135	195.071	194.204	200.053	192.592	209.499	198.157	206.653	178.795	209.147	189.403	192.205	179.823	185.205	155.854	153.481	141.971	140.385	120.772	127.923	123.908	108.868	110.969	105.859	89.4319	94.692	195.685	202.512	199.78	204.061	189.124	191.371
EVI5	157.914	181.911	161.362	189.988	182.779	165.869	194.057	178.42	199.489	178.509	200.52	186.025	191.871	193.246	191.982	200.504	209.471	197.891	160.81	185.111	186.231	179.649	149.683	154.56	161.051	158.021	146.124	130.125	130.203	143.861	142.995	125.84	134.443	129.378	170.056	185.873	170.938	199.034	165.603	186.372
LUZP1	112.3	120.815	116.139	116.481	174.761	179.904	201.082	177.588	201.673	186.471	211.558	183.435	177.026	188.238	183.985	189.232	183.744	189.025	180.403	183.514	177.838	208.776	163.178	170.184	164.137	185.539	150.474	160.271	160.939	170.041	141.832	155.769	148.744	161.758	182.078	203.912	167.415	200.938	130.035	145.035
ANLN	290.335	316.478	232.936	166.701	309.281	249.934	181.593	279.788	274.102	215.716	147.118	235.165	177.896	141.141	195.628	179.27	135.487	104.511	153.966	157.903	122.774	108.892	170.192	157.02	117.491	107.576	138.499	127.032	104.797	83.7245	107.285	108.769	89.0101	86.0836	208.963	157.543	215.859	148.647	166.409	152.26
EHMT1	148.025	189.665	192.235	188.033	149.588	160.566	153.957	156.631	170.558	179.609	183.108	169.564	192.095	162.661	165.529	188.663	189	186.572	161.404	185.94	194.057	178.849	156.431	161.466	164.838	162.907	166.33	160.219	163.661	162.654	159.939	157.767	154.945	153.078	182.49	171.731	175.349	181.781	171.541	176.301
EDIL3	210.458	210.06	168.133	179.739	211.093	181.315	190.696	255.803	296.742	251.389	285.245	234.939	192.07	217.313	199.364	204.129	184.42	181.479	166.404	191.468	159.011	169.126	145.733	143.856	139.376	139.834	115.065	90.6998	81.5469	95.0001	80.8419	68.1109	61.7586	63.7523	245.008	287.479	181.562	214.115	162.655	178.478
DHX9	155.828	177.883	165.228	153.997	182.445	176.036	168.615	182.784	183.924	172.949	169.224	168.017	162.852	167.733	169.471	165.91	160.907	148.214	163.716	154.525	139.22	143.113	164.909	155.337	150.038	163.385	184.479	175.266	184.927	179.761	184.909	183.656	199.577	201.702	166.577	169.304	166.188	155.578	163.397	168.144
CYB5R3	177.164	181.482	202.821	190.441	178.269	201.723	189.879	197.353	172.142	195.361	186.465	191.779	191.821	198.901	187.79	175.399	159.831	199.872	196.716	173.319	174.209	177.46	161.447	153.783	150.389	155.669	137.891	151.149	142.055	127.66	122.096	127.621	110.777	118.824	189.921	189.98	208.211	193.625	204.458	189.314
NCEH1	152.772	163.898	129.024	110.761	165.657	153.366	126.181	133.894	127.276	117.384	83.0756	170.329	160.614	126.183	197.2	181.813	194.594	155.634	206.715	203.198	222.298	203.978	209.699	205.318	206.714	192.851	208.661	187.743	198.026	182.483	182.854	170.755	169.71	158.588	110.688	89.5178	154.808	120.502	164.16	156.972
EWSR1	166.915	163.378	151.08	152.853	181.76	181.023	177.251	182.296	175.741	168.085	171.642	157.727	153.228	163.567	143.565	152.551	146.337	152.836	158.529	148.015	151.412	159.234	180.313	177.608	167.153	180.8	192.29	182.763	191.505	185.334	200.03	185.481	177.64	174.148	175.511	166.411	170.991	178.467	164.754	183.884
FBXW11	128.414	155.159	151.61	154.521	151.375	157.793	156.478	148.363	154.039	150.48	155.141	150.27	151.363	144.767	159.788	159.914	170.681	152.647	155.966	171.353	168.254	172.072	176.273	168.674	186.443	183.225	207.445	186.642	190.427	206.978	220.735	196.818	204.301	204.296	147.783	151.452	144.654	144.305	141.403	143.194
MVP	234.981	241.253	274.621	282.586	223.922	236.677	250.542	224.167	206.58	226.314	232.27	192.665	219.349	242.264	185.785	192.743	173.509	207.921	170.591	152.376	142.736	150.942	121.94	114.204	112.932	103.645	96.4958	96.9387	92.1514	77.7627	75.2586	72.7153	64.8803	58.7458	248.713	242.557	241.882	230.34	252.604	231.368
PRKAR1A	161.659	175.841	169.624	169.466	178.152	178.444	173.447	185.712	173.434	167.448	168.001	181.732	169.64	187.656	184.486	163.861	181.623	173.461	182.591	168.866	167.858	166.558	171.878	154.042	158.946	166.802	168.482	162.997	158.387	161.682	163.041	150.296	153.553	152.645	173.926	176.865	177.307	176.754	180.428	181.611
SIK3	117.556	155.303	154.212	159.789	171.353	175.744	180.332	121.205	136.689	128.648	129.735	119.625	129.854	111.613	125.748	135.472	141.358	125.513	130.685	150.318	163.491	145.218	179.425	182.054	205.101	187.082	225.64	211.283	232.278	229.141	251.676	232.698	251.337	244.204	125.798	124.219	119.649	117.303	122.081	134.127
CTBP1	162.628	188.232	201.153	206.839	173.909	185.523	177.508	177.071	176.034	188.469	185.64	163.376	191.473	187.245	165.985	176.082	168.867	189.653	171.247	168.098	174.266	168.41	158.872	159.696	156.351	147.072	136.862	161.215	164.171	136.344	141.483	155.508	136.89	134.636	195.87	187.437	194.012	191.797	189.612	173.909
CKAP5	187.463	230.832	202.442	170.61	195.708	184.72	157.645	198.975	193.891	171.675	146.947	188.233	173.818	143.04	182.8	187.107	151.931	133.311	157.029	167.331	149.257	137.683	169.792	175.666	143.024	134.691	169.277	174.165	153.794	138.353	164.514	174.274	164.69	160.93	168.903	146.528	180.596	146.171	165.984	153.623
STOM	159.737	180.658	201.128	209.604	175.83	190.704	198.748	166.779	160.991	176.569	189.651	173.458	189.086	202.29	158.694	156.175	176.152	184.969	153.029	148.783	167.971	166.137	148.707	131.9	149.337	156.992	151.97	143.285	162.413	160.904	154.86	149.644	164.943	161.83	173.72	191.194	187.748	186.922	161.933	152.212
EIF5	173.386	169.413	160.301	155.856	153.78	147.528	138.832	184.693	176.941	162.989	162.026	164.541	141.019	165.251	141.583	131.506	135.334	131.896	139.404	126.304	127.368	132.59	162.468	143.381	152.844	149.791	188.642	188.582	198.31	198.36	258.19	238.301	264.794	251.84	159.846	166.177	178.925	192.635	173.874	175.559
IGF2BP1	117.951	137.396	130.868	124.013	153.496	157.039	149.079	172.435	166.621	166.695	157.445	153.208	157.605	145.134	151.722	156.631	153.53	147.962	155.654	159.623	169.786	167.821	189.368	197.678	195.07	190.573	192.758	217.784	208.744	189.287	186.344	198.164	199.661	200.153	158.549	155.933	155.016	150.094	145.051	142.883
TBC1D5	180.367	240.215	230.46	225.12	158.959	173.847	177.345	127.406	122.185	126.997	120.403	163.359	165.114	152.926	201.005	200.789	203.784	183.302	185.841	213.639	194.567	180.659	191.277	176.141	172.554	159.123	171.008	151.673	146.422	132.521	139.04	121.887	113.562	104.921	119.437	124.289	149.874	149.942	177.904	182.903
EIF4B	146.925	160.245	171.998	177.427	150.957	169.687	167.705	157.105	148.333	159.688	168.143	145.629	159.569	166.308	146.481	145.359	177.228	164.941	157.404	155.477	172.224	168.621	164.51	155.251	184.409	174.701	176.059	175.37	192.696	178.984	195.416	178.835	201.053	190.537	164.272	175.255	153.424	162.472	153.98	193.548
SLC30A7	107.734	119.525	114.245	113.049	142.856	146.458	156.618	126.99	123.154	110.435	119.179	145.299	129.157	140.299	146.823	139.875	152.393	142.114	144.06	148.322	151.355	162.896	180.357	181.622	190.09	200.199	226.716	222.031	213.281	253.895	248.729	257.066	264.752	281.483	111.244	120.275	126.096	135.583	111.201	128.434
CREB3L1	181.221	203.65	231.9	218.589	213.465	226.704	215.951	221.798	221.515	217.396	205.043	195.568	185.878	174.964	161.633	174.051	146.829	154.911	152.466	153.266	154.077	138.735	145.466	141.569	137.552	133.772	130.033	130.964	132.811	117.811	128.068	127.664	110.271	115.835	225.349	203.025	197.04	184.713	214.618	209.504
ARHGAP17	124.915	146.117	148.983	148.563	160.546	171.147	176.621	139.923	164.513	161.078	169.139	131.358	151.239	138.27	141.355	158.585	165.763	155.54	147.716	171.108	185.721	182.974	177.871	192.369	189.459	195.606	183.029	194.559	192.469	197.841	186.886	173.709	185.74	188.628	164.189	160.11	137.346	144.838	139.07	141.017
NPTN	136.248	150.647	138.195	142.604	204.01	210.115	226.781	188.138	198.92	174.223	190.96	157.153	146.987	157.804	159.104	164.108	159.677	158.935	144.81	159.561	153.737	159.108	162.601	170.357	166.662	169.961	182.327	171.753	166.44	181.576	165.716	160.286	160.556	157.436	170.118	177.939	143.427	157.635	149.208	155.513
LRP10	188.892	183.935	180.79	186.984	187.172	177.325	189.739	231.013	188.508	178.972	182.766	212.081	175.583	202.16	216.612	192.534	160.999	203.362	216.34	175.745	161.279	177.46	170.414	156.761	132.572	148.542	134.243	136.155	116.933	119.884	119.15	102.557	87.7445	97.3934	179.134	194.158	194.717	193.663	217.523	226.607
NAA50	158.373	170.165	153.429	154.521	183.08	173.215	187.241	193.277	181.832	169.851	179.267	181.071	172.599	188.843	189.339	168.928	186.725	167.802	171.528	164.413	163.378	166.558	159.094	144.633	141.48	153.024	167.687	144.176	146.308	158.442	171.416	147.776	159.881	167.089	172.918	180.086	182.266	184.866	166.366	176.875
SCFD1	126.705	135.194	128.014	131.831	143.574	135.585	138.855	122.569	121.524	113.244	116.846	129.967	122.717	123.442	133.084	135.131	150.456	126.897	140.279	160.82	162.981	164.538	208.278	201.606	210.222	214.858	254.64	212.751	221.787	234.519	247.605	228.441	247.414	237.648	109.823	113.508	117.717	128.538	111.286	119.942
PRICKLE2	123.864	194.5	195.317	239.159	192	196.225	267.091	148.894	203.996	171.183	224.56	152.617	164.269	180.209	162.567	187.885	180.271	188.019	144.341	179.798	179.71	178.176	155.143	183.866	159.578	154.42	123.298	142.131	130.316	129.799	105.773	117.109	115.291	107.154	169.871	194.204	155.043	180.524	130.819	151.733
FLRT2	79.2196	98.7361	88.1719	85.8532	69.8409	68.0355	63.9542	106.794	131.337	117.703	111.583	143.056	133.136	128.967	121.419	144.923	122.947	123.312	130.779	178.017	152.206	162.433	221.24	265.096	242.277	244.692	267.971	286.045	268.458	261.736	264.433	284.78	265.258	240.818	113.487	114.488	120.954	123.244	59.0044	59.7796
RPS23	168.081	169.717	192.437	184.124	172.422	187.128	175.477	181.923	169.358	182.447	172.069	173.597	186.127	201.211	184.44	174.583	195.885	196.633	191.747	176.789	193.376	177.502	153.767	151.539	154.177	149.754	134.477	142.131	136.384	138.871	125.702	127.013	132.123	121.165	198.855	192.267	202.991	185.323	207.894	206.083
UBB	167.834	189.289	209.111	213.393	198.164	216.001	208.668	196.492	196.659	207.869	203.08	173.58	202.166	229.788	168.446	182.306	184.574	192.829	168.997	161.005	165.646	150.647	120.963	129.052	135.729	118.268	107.301	121.213	121.923	106.535	135.473	126.014	133.768	125.271	239.45	220.598	231.546	207.984	246.326	229.717
SRSF11	153.462	170.075	144.966	158.669	160.145	149.522	164.414	159.1	154.5	133.078	140.091	134.522	134.429	137.472	130.441	135.814	146.86	133.814	125.435	143.378	145.061	148.122	175.075	168.026	161.191	180.028	224.003	193.772	200.805	235.103	249.195	210.067	225.816	239.053	125.139	137.474	130.246	147.847	126.62	138.792
UBE3A	138.844	135.48	128.923	127.469	154.014	144.658	150.316	164.884	167.636	147.092	152.865	163.846	146.166	155.775	168.651	160.236	164.534	155.854	163.279	163.154	158.047	163.149	170.103	171.609	177.043	175.766	193.74	186.642	191.278	196.027	205.032	202.465	209.068	210.995	142.039	153.529	140.295	141.068	129.017	136.591
ATP5F1A	187.808	221.628	237.433	233.296	212.981	222.301	214.644	208.506	208.472	207.203	220.378	195.533	207.96	226.853	171.954	169.876	166.624	171.795	155.122	143.439	145.514	133.853	129.93	123.182	129.275	121.023	119.369	110.989	115.005	112.626	111.55	110.897	111.031	105.209	228.889	233.526	220.844	224.017	231.203	220.22
EVA1A	143.18	141.765	140.57	130.4	109.497	135.268	122.563	182.511	217.408	227.038	230.962	181.367	176.603	160.178	171.886	176.518	183.805	172.864	176.997	205.225	199.614	201.915	180.756	185.981	192.756	201.962	158.004	148.685	152.149	156.627	136.83	120.541	117.274	121.093	226.666	227.972	165.561	162.51	127.405	131.759
RPS5	176.047	168.106	186.702	172.755	173.007	185.206	171.253	186.846	167.989	176.105	171.13	174.014	173.669	194.649	179.77	170.408	164.534	193.049	210.684	169.665	166.553	177.67	150.882	148.604	154.036	153.979	132.091	150.625	149.767	152.221	127.796	145.387	137.902	147.279	196.097	197.821	199.728	185.78	206.643	208.642
IBTK	114.879	129.911	124.679	117.792	114.959	111.163	117.965	120.904	120.124	108.263	116.306	121.207	118.639	127.888	128.003	129.343	139.268	129.506	131.967	147.37	155.438	150.058	199.223	200.44	198.157	196.598	244.303	237.287	233.016	252.664	281.183	267.709	283.44	286.165	108.897	119.785	114.951	122.101	113.682	124.224
CDH6	97.5996	92.1286	69.1733	70.6227	110.884	83.1167	88.5556	280.262	456.903	363.619	484.2	203.807	193.612	250.725	201.848	215.761	197.053	231.156	158.997	172.305	171.09	194.213	137.432	148	129.766	175.326	109.873	101.552	89.9965	109.969	69.7916	66.8512	63.7835	65.193	332.166	462.501	187.669	252.505	165.984	229.047
SCAF8	152.477	155.947	162.095	161.791	152.177	160.055	165.838	155.353	158.176	150.133	158.071	156.284	153.9	152.84	149.785	157.105	165.732	153.653	141.154	160.636	165.419	153.804	165.176	165.135	170.45	176.134	185.367	187.534	188.159	188.186	196.735	190.65	202.15	197.02	150.232	151.499	147.134	154.474	133.895	142.308
EIF4A2	106.404	95.3339	93.4016	92.3362	85.9273	90.8762	82.7204	94.2771	82.3182	91.7301	89.4486	85.0516	99.8147	99.7203	98.9986	97.994	126.451	112.277	122.592	111.103	132.131	138.104	174.187	167.249	208.889	205.269	266.053	286.412	326.698	311.893	339.769	346.332	411.049	377.111	97.0809	90.638	94.3045	94.0325	98.0509	92.4562
UBAP2L	154.924	167.354	168.689	169.847	164.137	172.655	168.288	163.306	151.87	162.641	158.612	148.81	158.027	157.912	145.069	143.556	138.592	147.271	135.467	140.215	140.07	145.807	155.232	153.697	155.159	168.308	193.272	188.53	202.563	199.721	203.908	200.684	206.79	215.677	155.193	156.656	162.299	160.91	162.336	161.087
NSMCE2	145.463	169.323	162.802	162.887	150.523	151.517	162.406	128.325	157.638	133.078	134.514	158.544	156.585	138.033	150.081	176.708	168.253	149.534	136.31	178.57	173.131	159.36	162.867	183.219	188.407	186.348	202.113	178.411	191.278	209.7	181.187	165.716	206.326	182.577	133.27	127.579	144.289	151.275	130.141	141.136
RBM26	125.539	142.07	135.34	137.813	109.447	115.103	115.118	120.803	119.509	117.703	118.241	126.873	128.411	128.924	135.727	134.656	152.239	138.624	134.873	159.5	163.207	164.664	193.363	193.06	210.502	206.592	226.155	226.487	224.282	243.332	222.286	240.343	264.415	264.626	109.782	112.294	115.734	126.443	108.783	119.679
MTCH1	175.801	159.743	167.35	164.341	184.65	183.163	171.79	182.195	168.897	179.377	173.52	161.794	169.864	183.295	171.636	169.687	171.972	189.528	206.84	168.16	171.714	177.123	153.057	140.317	148.565	150.305	141.961	147.112	159.918	151.508	149.16	150.035	145.875	148.719	186.236	183.33	183.989	176.297	193.875	185.176
FRYL	142.49	159.17	144.789	141.531	134.671	139.136	130.173	146.971	144.088	131.341	130.275	157.136	146.091	140.407	171.043	168.985	166.9	156.357	158.06	175.99	166.497	167.063	195.094	187.578	174.799	186.568	216.94	196.289	186.344	196.027	210.228	191.823	194.472	182.829	118.428	123.729	133.3	136.993	149.144	160.632
GALNT10	129.251	136.966	126.649	123.798	140.383	143.393	146.675	183.832	216.901	197.417	231.815	183.366	169.267	183.058	201.962	199.764	198.836	209.43	185.434	200.127	201.599	212.312	176.451	169.278	160.279	179.992	143.598	137.465	139.22	139.195	122.639	117.674	116.43	110.252	193.112	218.544	161.829	179.267	155.486	165.177
HIVEP1	89.8797	75.3503	80.239	71.7668	194.907	176.571	238.638	326.597	415.621	322.503	411.054	222.841	185.853	217.054	175.532	198.379	191.213	192.106	138.685	182.624	174.492	189.077	97.8802	136.389	122.542	137.593	76.336	96.6241	91.1874	104.137	55.368	77.6238	75.4265	87.0561	369.117	452.98	196.518	230.111	90.2883	97.3601
ETF1	129.514	137.575	122.304	124.37	164.922	156.698	159.582	162.416	163.052	146.311	153.576	145.942	147.036	161.517	150.924	150.767	154.974	157.521	155.154	152.069	149.824	156.919	153.9	153.956	169.959	173.378	180.784	177.31	197.799	201.535	215.501	212.456	243.744	245.14	147.927	158.08	155.643	156.911	143.884	148.456
PCDH9	90.6352	109.928	88.4246	69.5263	87.0631	74.6518	61.9236	88.9231	84.8407	77.0498	60.5997	133.513	102.923	94.13	169.038	141.146	131.922	111.962	191.778	170.616	152.546	140.503	275.751	214.597	191.283	194.945	353.802	249.66	225.53	231.668	391.414	300.809	304.49	251.732	68.6524	61.0243	98.0109	86.7963	100.023	99.8958
USO1	126.213	146.313	136.831	142.818	122.76	129.99	131.62	132.574	125.308	126.389	126.633	144.603	134.653	139.285	152.428	139.154	160.722	142.209	148.435	154.464	160.939	159.571	189.99	173.465	192.195	191.014	229.897	194.297	214.869	229.724	228.257	217.625	242.69	229.256	118.51	123.239	132.491	139.43	136.185	141.28
PCDHGB7	181.845	221.431	250.393	261.063	200.185	212.985	242.629	204.846	203.35	212.01	228.43	197.741	175.161	209.262	163.41	157.902	145.292	168.839	150.091	146.111	142.339	140.545	134.28	133.195	123.874	125.505	121.988	118.277	104.06	101.999	114.342	114.068	104.112	104.273	205.175	226.035	212.309	229.883	206.579	224.191
RUSC2	128.019	120.367	119.222	110.57	141.252	162.025	166.795	165.904	169.512	181.202	184.758	180.324	188.688	173.712	177.013	189.498	177.259	188.962	163.997	179.399	176.25	191.855	161.713	170.4	159.788	169.374	153.093	164.728	165.646	160.386	160.87	176.88	160.556	174.436	182.243	183.236	188.74	187.303	154.044	155.776
AL358113.1	107.241	120.51	117.074	104.087	251.117	249.277	267.044	177.243	196.382	186.298	186.749	166.14	181.502	181.353	171.157	169.82	177.965	180.001	170.56	179.031	189.974	192.15	159.494	167.12	161.471	162.246	138.172	145.854	145.571	138.677	119.848	126.361	112.001	113.71	193.132	190.097	188.713	188.179	128.995	120.205
STAT1	133.653	148.247	127.483	127.183	180.624	156.187	170.809	146.081	150.425	137.334	133.234	149.957	131.743	142.414	138.393	153.576	149.227	146.893	146.123	176.758	156.176	155.32	158.118	183.866	168.135	179.698	171.896	211.074	184.019	197.776	169.787	261.627	219.783	247.806	132.57	137.264	133.718	137.792	120.893	121.425
MYL12A	184.572	177.811	162.423	162.721	192.919	185.79	170.366	200.927	183.524	180.304	171.102	193.656	183.342	196.807	200.435	188.151	186.141	189.936	202.497	183.913	171.657	185.668	153.945	157.15	148.284	162.907	116.235	131.121	128.728	130.836	95.692	109.29	106.221	109.82	181.934	184.73	194.508	183.076	211.818	206.25
VPS13A	148.682	207.625	162.903	157.382	174.143	148.647	148.612	137.942	157.9	128.764	117.814	141.735	141.342	126.55	151.722	166.518	156.142	133.814	150.029	178.539	159.408	158.897	196.115	202.814	180.691	176.611	224.05	196.761	179.993	187.797	188.98	178.878	169.203	167.197	117.378	112.644	122.442	121.34	135.295	141.734
PDLIM1	155.253	174.033	176.698	184.267	205.163	218.969	235.277	204.602	220.146	220.262	239.212	175.822	184.461	199.894	173.413	189.27	189.553	205.028	179.747	188.028	189.18	190.256	131.572	142.907	145.409	151.371	96.7297	105.799	105.988	106.729	72.4282	82.7061	77.7045	76.6108	222.94	232.919	190.906	202.537	191.181	196.132
CSNK1E	158.258	161.462	156.84	160.552	159.36	168.593	153.163	179.152	160.068	167.882	157.474	179.038	198.834	190.85	193.235	192.041	192.32	203.268	194.528	181.15	181.184	192.234	162.157	155.466	149.547	156.845	133.541	137.937	139.957	135.955	128.223	139.523	127.651	141.516	169.48	155.583	198.554	186.694	208.191	198.356
AL359736.1	135.427	164.882	147.189	151.065	189.311	184.598	227.714	181.707	240.449	244.7	307.892	172.815	189.26	226.551	151.243	169.535	172.187	187.987	132.373	167.146	165.986	160.329	142.537	137.468	147.443	144.794	133.261	128.29	118.067	122.282	122.484	113.286	103.437	105.173	244.781	282.275	184.746	247.326	159.664	181.803
CAPZA1	194.148	212.746	190.618	187.437	216.121	200.409	200.055	210.157	208.826	190.467	191.074	195.481	180.134	182.281	166.896	161.755	160.507	146.202	150.841	150.072	152.886	145.807	146.399	148.259	139.096	148.983	137.751	126.875	127.764	129.799	126.633	116.805	122.8	122.246	189.098	197.495	198.658	200.29	200.322	209.671
GPATCH2L	114.961	130.645	123.062	124.775	162.767	166.404	171.486	157.463	154.793	154.1	152.011	160.856	149.697	153.574	160.152	159.155	163.396	151.861	144.591	163.676	154.531	166.137	157.407	160.775	159.928	175.142	177.977	176.943	179.142	195.832	199.798	214.019	218.644	229.905	149.759	158.196	146.794	147.009	122.569	128.889
YME1L1	123.272	134.603	135.391	138.719	134.888	140.79	141.073	142.578	137.151	133.947	138.071	135.408	135.697	147.724	136.707	134.106	151.409	138.876	140.873	138.588	148.633	153.72	165.841	164.444	174.518	182.122	200.756	195.712	215.776	228.622	243.999	229.006	262.095	255.261	132.982	140.694	136.406	142.705	134.998	141.663
IGFBP7	160.246	135.247	123.618	145.822	273.267	243.342	312.232	191.382	308.432	234.653	302.742	147.106	175.136	216.73	150.651	198.189	183.252	216.19	149.091	177.649	165.816	192.403	112.351	145.669	137.272	161.805	74.6989	104.069	88.0117	103.1	59.2453	70.8909	55.7262	63.7523	231.565	290.256	166.344	230.987	134.149	160.178
SASH1	235.523	275.437	244.835	271.479	202.524	172.825	194.29	180.53	207.411	170.025	177.987	179.125	173.32	169.633	176.192	192.591	171.572	158.432	153.029	166.01	165.419	155.278	152.302	159.178	149.687	142.957	116.843	117.595	104.741	105.887	88.2476	83.3142	80.9106	84.1386	167.565	172.408	173.679	175.344	260.981	290.095
OSMR	150.489	169.216	163.686	180.311	198.749	185.061	217.024	161.526	180.248	160.557	194.943	162.82	154.173	173.518	166.965	175.93	170.035	184.403	173.435	188.673	183.169	197.075	161.136	171.307	155.65	173.084	140.745	144.438	128.218	147.425	119.731	114.416	108.542	121.093	155.358	189.047	157.888	178.963	147.978	170.44
ZMYM4	139.041	163.575	163.889	168.965	129.91	132.568	136.335	133.98	136.474	139.825	141.172	148.566	147.111	144.335	153.453	158.623	178.304	157.238	153.31	162.97	169.899	167.358	168.15	171.609	183.356	185.613	198.09	183.077	188.556	187.603	191.617	186.306	207.592	197.236	133.805	137.731	136.119	151.655	133.004	139.94
SCAF11	130.434	144.559	132.435	129.28	162.082	162.098	160.679	168.889	165.375	157.4	160.319	155.519	143.406	151.825	153.408	141.621	144.831	137.052	127.717	140.369	138.199	142.902	161.979	157.193	156.351	161.364	202.113	178.935	190.597	199.915	221.201	213.107	238.429	239.846	147.021	151.872	144.028	146.742	120.915	130.3
SPATA13	135.017	164.327	146.886	150.35	188.642	183.723	226.874	181.076	239.818	243.976	306.839	172.415	188.539	226.011	150.856	169.06	171.726	187.327	131.904	166.655	165.476	159.95	142.27	136.993	146.671	144.464	132.84	128.028	117.614	121.699	122.096	112.852	103.015	104.957	244.061	281.598	184.224	246.602	159.24	181.372
CUL4A	147.894	171.741	164.697	167.059	171.12	181.485	175.874	153.645	157.607	158.732	161.4	145.803	162.329	152.343	158.785	166.631	163.089	163.463	148.998	162.233	161.166	159.908	165.575	156.545	159.858	159.38	180.316	171.333	165.929	172.568	180.76	166.151	165.871	169.862	159.414	155.489	152.667	159.615	164.436	157.833
FBXL17	180.958	213.069	190.239	210.962	204.077	185.863	211.212	182.31	197.767	162.294	183.165	186.599	165.114	167.323	194.671	200.637	202.801	184.749	168.56	208.695	182.318	166.221	153.545	150.805	142.462	134.764	141.353	114.816	99.637	114.83	109.612	92.61	86.3946	79.6003	159.578	160.367	156.661	167.88	155.443	162.809
PRRX1	213.234	217.724	166.011	155.403	183.046	153.268	133.207	253.176	208.057	175.932	153.235	259.292	170.336	166.373	255.938	193.559	159.216	148.811	222.653	165.55	145.174	147.869	209.566	151.582	123.313	128.298	177.603	121.999	95.1003	107.572	157.807	87.1368	79.6872	74.4857	165.589	156.166	172.531	148.799	239.708	263.805
AZIN1	145.792	157.988	161.539	147.442	187.757	195.35	207.314	167.253	161.683	162.612	165.07	158.561	151.065	171.532	152.405	145.093	169.236	149.912	151.06	154.003	154.247	161.549	153.279	157.236	165.329	171.578	161.7	156.863	162.073	166.801	163.467	166.585	179.961	173.104	162.81	167.578	163.317	168.184	163.291	160.871
CD47	144.215	179.405	180.108	172.517	139.365	150.106	147.025	137.899	135.844	138.609	132.779	143.734	147.061	146.645	160.015	151.735	187.432	158.778	192.309	197.548	221.731	214.627	196.693	195.865	216.675	201.374	157.162	153.089	159.748	171.208	128.068	124.667	140.222	130.062	136.42	137.801	135.258	133.26	143.227	138.768
DNM2	154.3	169.126	171.897	165.7	162.032	164.531	160.096	173.841	164.867	166.203	158.242	159.413	167.452	161.171	157.919	170.085	148.827	160.507	163.81	163.768	159.295	163.149	169.304	162.2	152.423	155.559	168.482	175.79	167.12	157.145	168.508	175.142	154.818	158.913	173.885	158.126	171.356	169.175	165.984	163.431
PKP4	119.265	125.846	106.109	105.517	105.405	98.5141	96.6783	98.8991	114.772	111.738	110.018	110.464	100.387	94.4753	120.94	134.656	148.643	135.983	168.935	231.634	247.023	266.106	221.418	279.986	290.045	308.216	170.961	202.895	205.285	215.468	137.877	178.313	181.943	201.846	107.024	108.047	89.8673	87.9769	86.3857	93.0782
ME1	122.681	147.066	158.962	154.283	234.178	260.564	298.834	164.913	211.563	182.736	226.893	126.421	122.195	131.795	118.548	126.364	140.282	121.049	121.998	134.35	132.698	123.919	140.095	143.597	135.869	121.684	189.577	160.743	155.381	165.181	212.205	188.912	190.591	178.759	199.905	213.76	130.09	131.813	117.394	120.588
IQCJ-SCHIP1	135.164	116.75	101.89	99.3675	303.953	317.507	335.433	124.22	163.898	131.428	131.498	164.297	156.933	157.869	188.815	205.476	211.653	197.011	172.935	216.925	208.971	210.713	152.347	176.615	164.909	174.003	115.019	116.075	110.128	116.838	93.3269	90.0037	93.8191	88.9291	128.35	129.68	148.883	165.595	122.399	137.261
RAPGEF1	145.939	170.899	166.415	173.184	167.461	158.912	158.649	145.751	163.96	150.133	150.788	144.76	155.019	154.027	142.403	160.54	139.237	150.1	134.029	152.007	151.866	146.059	162.024	182.615	169.328	167.941	168.996	192.409	182.318	177.429	185.064	200.336	182.365	191.041	146.012	138.547	153.007	150.589	143.651	137.596
ITGB5	166.718	164.811	126.927	147.133	188.609	153.171	171.486	210.258	235.742	182.707	210.591	215.141	225.466	253.92	210.962	243.676	194.686	224.868	193.372	193.556	167.064	193.455	138.542	166.3	133.414	145.86	97.5249	116.127	91.8112	103.36	70.1405	77.537	57.1183	62.7798	187.08	203.725	218.286	272.919	202.889	229.191
KAT6A	113.039	130.413	121.799	114.813	135.389	133.517	129.752	143.755	155.669	143.589	138.213	140.518	130.227	126.464	146.368	138.167	137.362	125.482	143.341	149.735	145.174	145.975	180.046	182.831	173.045	180.616	215.724	227.746	217.591	206.914	246.132	236.998	235.307	238.369	137.963	138.197	123.825	117.264	116.758	122.765
OXR1	181.55	273.951	204.968	222.832	201.672	156.966	189.295	135.631	149.502	115.589	118.184	280.602	264.929	277.9	226.09	231.815	244.664	231.659	172.122	197.026	170.239	161.718	123.982	119.988	122.682	133.699	109.031	89.3366	80.5262	100.832	69.9467	57.9029	58.6791	53.6672	109.391	114.838	250.052	278.632	263.335	361.117
ZNF148	146.252	168.088	156.688	159.169	121.441	125.198	125.014	160.722	168.343	164.002	167.318	158.544	157.331	147.336	168.013	169.345	177.75	157.017	160.185	186.094	183.339	175.145	176.495	175.752	179.919	175.215	184.011	162.263	162.697	165.375	169.206	156.594	160.387	155.203	159.681	161.44	139.799	150.132	130.607	144.39
TKT	163.761	183.559	202.593	203.86	175.279	191.434	192.703	182.396	179.587	199.791	218.187	170.833	189.906	203.714	164.025	164.032	152.823	194.464	179.528	162.11	147.216	149.469	126.334	125.685	110.477	117.276	133.635	132.852	133.265	124.68	142.026	139.176	126.934	134.96	213.45	215.184	208.968	201.319	187.088	183.86
SLC3A2	128.545	91.8958	108.889	99.153	114.074	115.176	98.1254	150.143	127.845	135.163	118.81	114.289	118.291	117.312	110.801	120.386	106.533	109.919	135.373	128.024	118.521	115.585	145.289	164.832	166.662	151.261	213.339	263.868	265.339	227.456	298.863	363.142	344.018	330.071	146.898	129.936	144.237	118.559	114.043	94.1307
GSPT1	141.652	168.41	156.562	148.992	176.983	173.069	168.919	180.358	179.464	168.722	169.11	169.703	165.313	163.567	165.871	162.286	160.569	158.086	164.091	149.458	153.68	152.121	157.762	147.784	147.583	157.764	162.729	157.283	161.903	159.997	169.865	163.023	168.149	163.523	173.412	176.655	168.798	168.946	177.734	185.439
SPECC1	129.301	140.386	137.008	135.453	201.438	192.796	210.629	209.927	264.489	232.163	257.051	141.718	147.733	154.782	137.618	155.967	145.815	151.358	138.029	149.458	147.726	151.405	156.697	162.027	142.883	153.759	155.291	161.687	141.488	146.648	149.897	139.436	131.448	137.842	230.886	238.566	140.217	147.238	125.941	125.779
IMMP2L	145.2	161.068	155.122	146.132	130.411	137.214	148.449	102.143	114.372	105.918	105.267	84.6344	86.4116	80.7476	137.049	157.447	168.376	128.815	168.31	215.389	204.208	176.197	212.762	243.601	241.085	239.254	206.743	200.273	206.362	223.114	140.165	178.878	178.273	181.64	100.58	101.676	73.5278	78.4175	130.607	150.059
RIF1	151.655	178.76	143.703	147.013	165.607	148.841	140.676	168.186	175.511	152.16	143.96	154.807	137.438	142.695	151.016	151.299	144.831	130.921	133.435	150.195	136.384	142.271	168.416	163.192	154.878	159.454	197.95	180.823	173.018	194.083	205.653	198.729	205.904	216.65	141.072	143.005	142.201	138.783	138.476	147.141
NUP153	136.725	154.944	129.706	123.226	172.773	162.755	151.646	171.243	175.403	159.775	160.12	169.721	152.706	150.768	162.704	158.87	150.087	143.749	160.716	163.953	154.021	150.942	166.729	171.609	156.491	165.773	178.211	172.697	157.253	175.031	190.841	184.308	181.057	186.07	153.588	153.529	148.23	149.98	137.331	144.605
UBQLN1	135.854	146.833	139.079	134.667	150.206	145.193	139.602	157.55	152.024	137.479	136.847	158.353	147.932	146.559	167.101	149.667	150.979	154.125	175.31	156.613	158.047	159.992	182.266	166.559	170.239	171.835	185.601	182.448	181.354	184.816	191.423	195.993	187.132	198.244	138.025	144.545	142.984	138.554	142.336	146.232
[truncated: 12,773 more rows]
