# Supplementary material for: The transcriptional and translational landscape of HCoV-OC43 infection
Source: PLoS Pathog. 2025 Jan 27;21(1):e1012831. doi: 10.1371/journal.ppat.1012831 (PMC11771880; doi:10.1371/journal.ppat.1012831)
Supplement: S4 Table — The table shows differentially expressed genes at each timepoint following infection. Each tab shows a different timepoint compared to the uninfected control. (XLSX) [file ppat.1012831.s014.xlsx]

## Sheet: 1.5hpi v uninfected
	mean expression (RPKM)	log2FoldChange	p-adj
EGR3	33.5	7.2	0
EGR2	7.9	5.8	9.34e-37
FOSB	42.6	5.6	1.8e-110
CXCL8	36.6	4.7	1.49e-09
FOS	17.9	4.6	1.39e-14
NR4A1	75.8	4	7.93e-68
SLCO2B1	1	4	0.00106267
EGR1	373.6	4	2.04e-21
NPAS4	2.5	4	6.7e-43
HES1	16.1	3.8	4.66e-07
CXCL1	2.7	3.7	7.53e-12
AC119676.1	44.4	3.6	4.26e-15
NR4A3	9	3.5	5.94e-37
SMAD7	207.3	3.4	1.36e-48
DLX2	3.4	3.3	1.83e-20
SNAI1	51.1	3.3	2.26e-147
JUNB	121.8	3.2	9.66e-45
PLPP4	11.7	3.2	5.44e-06
ID1	120.6	3.2	1.37e-07
DUSP2	2.4	3.1	1.82e-10
ATOH8	113.7	3	6.69e-55
SAMD11	20.9	3	8.49e-65
ID4	11.6	2.9	0.00511707
XIRP1	0.6	2.8	3.57e-05
CXCL3	1.1	2.8	8.23e-08
CXCL2	1.8	2.7	2.44e-06
KLF10	164.4	2.7	7.08e-48
ID3	89	2.6	5.62e-05
ID2	48.8	2.6	8.39e-06
IL21R	4.8	2.6	1.25e-16
TLL2	2.7	2.5	4.44e-35
RELB	67.3	2.4	1.19e-27
KDM7A	81.8	2.4	1.34e-50
TNFAIP3	36.3	2.4	2.86e-17
TCIM	0.8	2.4	0.000137876
TNFAIP8L3	0.8	2.4	0.000740293
NFATC2	36	2.4	1.41e-06
FAM71F1	1.3	2.4	6.62e-09
NFKBIA	88.7	2.3	1.49e-27
NIPAL4	0.7	2.3	0.000783641
EPPK1	0.6	2.3	0.00106756
HIVEP3	102.5	2.3	1.23e-19
SMAD9	111.2	2.3	1.91e-105
ATF3	22.8	2.2	1.19e-75
SMAD6	144.3	2.2	1.29e-21
NFKBIZ	103.4	2.2	1.35e-34
RASL11B	1	2.2	2.75e-05
GPRIN3	1.4	2.2	0.00192842
TSPAN11	2.3	2.1	4.61e-05
ASB2	6.3	2.1	5.53e-30
EFR3B	9.5	2.1	1.41e-13
CSRNP1	96.2	2.1	2.47e-07
NR0B1	0.1	2.1	0.255967
MAP3K8	15.8	2.1	3.7e-24
NPAS1	3.2	2.1	9.59e-22
TMEM88	1	2.1	1.23e-09
PDE2A	1.6	2.1	7.9e-05
PDLIM5	632.5	2.1	3.3e-24
PRRX2	96.5	2	2.6e-154
CFAP206	1.3	2	5.72e-08
ZC3H12A	33.3	2	3.45e-44
RRAD	4.3	2	7.96e-12
NFKB1	249.8	1.9	2.67e-28
DUSP1	163.9	1.9	2.01e-18
LDB3	5.1	1.9	1.87e-06
GADD45B	55.5	1.9	3.27e-24
BHLHE40	72.9	1.9	3.24e-30
MYO1E	366.2	1.9	1.24e-50
SLC6A13	0.5	1.8	0.000146016
TRIB1	65.6	1.8	1.69e-104
N4BP3	1.2	1.8	2.05e-06
CARMIL2	0.9	1.8	0.000177969
GBP2	18.2	1.8	0.00111715
DPYS	0.9	1.8	6.06e-06
COL21A1	2.5	1.8	2.58e-09
CACNG4	1.6	1.8	4.91e-06
RPS6KA5	12.5	1.7	4.53e-33
HEY1	1.2	1.7	9.92e-06
IER3	96.8	1.7	3.31e-36
CCDC181	0.9	1.7	1.34e-09
GCH1	6.5	1.7	7.94e-13
IER2	125.7	1.7	2.87e-26
TBX15	0.8	1.7	0.00601035
BCOR	72.2	1.7	2.7e-44
SLC19A2	41.6	1.7	8.07e-27
LIF	112.3	1.7	1.7e-10
PMEPA1	39	1.7	2.38e-40
SKIL	190.1	1.7	8.3e-44
HMOX1	34.4	1.6	1.64e-45
UMODL1	1.7	1.6	0.000686297
ERRFI1	104.8	1.6	1.94e-22
RELT	42.1	1.6	2.63e-27
CRISPLD2	100.1	1.6	1.94e-44
RASD1	0.9	1.6	5.18e-06
SCHIP1	84.8	1.6	5.5e-17
LMOD1	86.6	1.6	5.52e-13
IQCJ-SCHIP1	319	1.6	2.36e-23
NUAK2	58.1	1.6	9.46e-17
NANOS3	6.1	1.5	5.94e-18
TAF4B	5.6	1.5	1.99e-10
WNT2B	11	1.5	2.52e-22
KYNU	6.7	1.5	4.47e-05
TCTEX1D1	2.1	1.5	8.32e-12
IL17B	1.7	1.5	1.9e-13
KDM3A	98.4	1.5	1.7e-40
CYP26B1	0.5	1.5	4.59e-07
ENAH	468.5	1.5	1.56e-22
BMF	26.6	1.5	6.29e-10
PTGS2	4.4	1.5	0.0966612
SERTAD1	37.6	1.5	3.34e-08
EPB41L4A	0.4	1.5	0.00216656
RAB11FIP4	2	1.5	3.1e-12
TJP2	241.3	1.5	6.5e-55
PXDC1	198.9	1.5	1.77e-22
TPM1	787.3	1.4	6.31e-17
AQP8	0.9	1.4	0.00351396
FAM83G	99.7	1.4	3.85e-51
HIVEP1	203.4	1.4	4.07e-19
SORBS1	1.1	1.4	0.000785788
TACR1	6.5	1.4	1.44e-05
CELF6	4.1	1.4	7.78e-20
KLHL38	0.4	1.4	0.073272
THOC6	17.9	1.4	9.29e-11
GBP1	43.1	1.4	6.22e-10
NUAK1	92.3	1.4	1.45e-18
NR4A2	16.6	1.4	7.77e-09
EFHD1	0.8	1.4	0.0152103
ZSWIM4	68.7	1.4	1.02e-29
DACT1	21.7	1.4	1.04e-12
SLFN12L	0.6	1.4	1.93e-08
LIPG	0.5	1.4	0.0221543
HGD	1.2	1.4	6.75e-07
ARID3B	34.3	1.4	1.21e-16
ZFP36	28.4	1.4	3.14e-30
GPR137C	19.9	1.4	1.04e-15
DGKI	132.6	1.4	0.00521994
EPHX3	1	1.4	0.00551489
CCDC173	0.6	1.4	6.83e-05
CALD1	1521.3	1.4	4.34e-17
SELPLG	5.4	1.3	1.42e-16
ITGA9	1.3	1.3	0.000154998
NPC1	116.5	1.3	1.68e-24
ATP10A	216.1	1.3	2.52e-14
KLF13	152.1	1.3	3.96e-125
BDKRB1	69.7	1.3	2.24e-13
NLGN3	2.2	1.3	1.29e-06
CCN1	621.4	1.3	7.62e-10
AC018709.1	1	1.3	2.59e-05
NAMPT	65.3	1.3	2.14e-30
REL	27.2	1.3	1.09e-25
CKMT2	3	1.3	5.88e-09
MSC	15.4	1.3	1.14e-08
FBXO32	14.2	1.3	2.1e-09
KLF9	22.6	1.3	1.3e-20
MYOCOS	0.4	1.3	7.34e-05
MATN1	0.2	1.3	0.0201185
GPR176	658.7	1.3	5.96e-11
PRUNE2	84.6	1.3	2.34e-07
SLC22A23	0.4	1.3	0.156226
SGK1	53.2	1.3	8.87e-06
SLC41A2	36.9	1.3	6.77e-20
OVCH1	9.6	1.3	2.07e-05
AL358113.1	255.8	1.3	5.25e-58
ITPRIP	108.5	1.3	2.43e-07
PER1	25.9	1.3	1.51e-33
MAP2K3	220.1	1.3	1.56e-22
CCDC68	49.8	1.3	4.03e-11
KLHL21	141	1.2	2.76e-37
IRAK2	61.9	1.2	2.34e-18
AL353579.1	15	1.2	2.75e-10
PTGES3L	1.4	1.2	0.000588263
FAM71F2	9.6	1.2	9.52e-21
LRRC4	2.3	1.2	5.77e-06
HIVEP2	284.6	1.2	8.48e-13
TMEM217	15.6	1.2	4.4e-10
SPRY4	220.3	1.2	2.67e-13
UBALD1	28.8	1.2	1.13e-19
MSANTD1	2.6	1.2	6.52e-05
LDLRAD4	0.2	1.2	0.214075
FO681492.1	0.4	1.2	0.0189567
BACH2	73.3	1.2	4.74e-13
PELI2	200.3	1.2	6.66e-34
C4orf51	0.6	1.2	5.98e-05
CLCF1	30.3	1.2	1.1e-75
KLF7	325.4	1.2	3.8e-19
FERMT2	328.1	1.2	1.02e-29
NAB1	81.2	1.2	1.05e-30
ARNTL	92	1.2	6.44e-23
TCF7	32	1.2	2.89e-30
GPBAR1	1.2	1.2	0.000248163
SIK1B	1	1.2	0.00500403
PGBD5	1.5	1.2	0.00072669
SLC45A2	1.3	1.2	1.89e-05
PDLIM4	90	1.2	3.06e-19
SLC16A6	7	1.2	2.8e-05
CD83	2.5	1.2	6.18e-06
PFKFB3	216	1.2	1.42e-21
LAG3	1.3	1.2	6.7e-05
CDKL5	72.5	1.1	1.73e-12
MYO16	5.5	1.1	0.363236
BMP6	1.4	1.1	0.000392813
LONRF2	0.4	1.1	0.0505324
ALDH8A1	1	1.1	0.0107732
SLC5A10	0.4	1.1	0.0854398
COL4A1	697.3	1.1	4.11e-09
GATA2	18.3	1.1	2.4e-08
SLC25A34	1.5	1.1	3.18e-09
SRF	70.6	1.1	1.62e-16
EFCAB12	0.4	1.1	0.0444479
IFITM10	6.4	1.1	5.82e-09
TUFT1	62.4	1.1	0.000146016
CFAP161	28.5	1.1	2.11e-28
AC010325.1	5.2	1.1	0.000112962
CNNM2	83.3	1.1	2.26e-23
NOCT	54.4	1.1	9.36e-19
RASD2	0.6	1.1	0.0606191
TTC23L	0.7	1.1	0.00128402
DCDC1	0.2	1.1	0.17144
ANKH	96	1.1	2.24e-14
KLF4	13.2	1.1	7.05e-31
PAWR	177.2	1.1	2.09e-08
MNT	47.3	1.1	7.37e-23
NFATC1	20	1.1	5.17e-09
MYO7B	0.5	1.1	0.174808
GPR156	12.3	1.1	1.79e-06
MAFF	56.7	1.1	4.82e-09
RASA4	2.8	1.1	8.73e-06
CXXC5	92.9	1.1	7e-11
PHEX	61.4	1.1	0.000348203
VGLL3	211.9	1.1	6.12e-10
ARAP2	0.7	1.1	0.0209886
FOXC2	15.3	1.1	1.01e-08
CHL1	3.6	1.1	0.000344622
SERTAD3	26.6	1.1	3.08e-18
DOCK10	604.8	1.1	9.4e-07
EGF	9.3	1.1	0.000509942
TRPC6	70.7	1	4.36e-07
PER2	35.3	1	1.66e-12
SLC6A6	218.1	1	1.07e-26
IGFBP7	276.3	1	1.03e-10
GLIS2	58	1	4.1e-11
MAFB	0.6	1	0.0202543
SNAI2	83.9	1	3.17e-28
HMSD	22.2	1	2.24e-25
DUSP5	77	1	1.57e-16
SLC23A3	0.9	1	1.23e-05
IL6	2.1	1	0.00722978
ABCA10	2.6	1	5.65e-05
CBFB	165.3	1	2.89e-20
SAMD4A	1288.5	1	7.22e-15
HPX	2.9	1	3.86e-06
CSRP2	67.1	1	3.07e-11
ITGAV	268.8	1	2.8e-14
C3orf52	35.6	1	2.07e-05
FGF18	2.6	1	1.23e-08
ACTC1	0.8	1	0.430065
ADM5	0.8	1	0.0142499
IL34	2.8	1	0.00834035
BIRC3	4.6	1	0.000547589
EDN1	8.1	1	0.0198086
ANKRD12	318.3	1	9.17e-30
NDRG1	91.9	1	5.87e-27
HRH1	201.3	1	5.99e-09
PARM1	0.2	1	0.184793
EYA2	6.8	1	0.000541057
TRAF3	176.7	1	1.46e-17
KIAA0319	0.7	1	0.0190242
CDKL4	5.1	1	1.22e-05
IPCEF1	13.1	1	1.55e-06
GNG4	1.4	1	0.000473848
LRRFIP1	383.1	1	9.54e-13
TMEM243	32.5	1	5.05e-25
KLF2	16.6	1	0.00186696
KANK1	99.3	1	1.16e-12
RNF217	167	1	3.79e-12
FAM118A	41.9	1	2.18e-09
ARHGAP27	5.7	1	4.68e-06
ARFGEF3	0.6	1	0.130939
FHL2	276.2	1	1.19e-12
ZBTB2	41.6	1	2.76e-37
TGFB1	135.5	1	1.6e-50
RGS9	8.1	1	0.000140857
GBE1	477.8	1	2.73e-12
TNNC2	1.1	1	0.00601035
C11orf91	2.4	1	0.00416896
PIM1	27.6	1	5.58e-06
TIPARP	227.4	1	2.37e-11
SYNJ2	331.7	1	2.82e-21
TLE3	73.6	1	6.64e-41
CFAP70	1.7	1	2.08e-05
ZNF385A	10.6	1	3.73e-10
HSPB8	27.4	0.9	2.16e-25
CRY1	70	0.9	4.67e-12
WEE1	71.6	0.9	5.96e-10
INSYN2B	206	0.9	0.000177557
PALLD	714.8	0.9	6.73e-13
CXCL5	0.3	0.9	0.0892215
ME1	264.5	0.9	2.85e-17
MEF2C	33.4	0.9	7.65e-07
SPSB1	205.4	0.9	2.29e-19
MEF2D	123.8	0.9	4.02e-16
MSRB3	446.8	0.9	2.18e-06
FSIP1	13.1	0.9	6.63e-05
PARVG	1	0.9	0.00508826
AKR1D1	0.7	0.9	0.0658508
NAB2	75.9	0.9	3.65e-07
ACVR1	209.7	0.9	3.17e-68
PRDM1	39.2	0.9	0.000920344
CNKSR1	0.4	0.9	0.156975
AC006978.2	6.7	0.9	3.96e-05
GPR146	0.7	0.9	0.0289732
GPR20	3.4	0.9	0.139398
TMOD1	44	0.9	0.000473231
FOSL2	122.4	0.9	3.07e-10
ZSWIM6	516.7	0.9	1.43e-12
RASA4B	2.1	0.9	0.000144551
IFNAR2	40.4	0.9	2.65e-08
MCF2	1	0.9	0.00244584
SYNM	17.1	0.9	0.00131411
RAMP1	15.6	0.9	0.000260101
PICALM	548.2	0.9	1.2e-12
GATA6	9.8	0.9	0.000305576
VCL	1383	0.9	2.45e-15
VWF	2.2	0.9	0.00502199
SLC22A4	69.2	0.9	1.24e-06
BTBD16	1.2	0.9	3.05e-05
BIN3	101.2	0.9	1.57e-45
GPR75	12.1	0.9	4.97e-11
MBNL1	1108.6	0.9	1.85e-15
POPDC3	21.5	0.9	1.33e-08
PNPLA1	2.6	0.9	1.89e-05
GLI2	419.4	0.9	1.86e-22
ADAM19	306.4	0.9	5.47e-05
ETS1	336.5	0.9	3.49e-06
C5AR1	6.7	0.9	3.99e-10
GAREM1	28.7	0.9	5.84e-17
REST	154	0.9	7.39e-35
TACC2	118	0.9	1.09e-36
RHEB	129.3	0.9	4.05e-15
SPHK1	42.6	0.9	0.273164
RCBTB2	15.8	0.9	2.56e-09
PTHLH	0.4	0.9	0.0308009
YIPF7	1.3	0.9	0.00601035
LFNG	3.6	0.9	4.12e-08
AP003419.1	44.3	0.9	9.1e-37
ROPN1L	1.5	0.9	3.26e-07
FAM186B	1.5	0.9	0.00949672
C1QTNF9	0.7	0.9	0.0270446
MAP7	4.3	0.9	1.74e-06
JAKMIP3	1.7	0.9	0.0295487
SERTAD2	92.1	0.9	1.02e-11
HDAC5	76.8	0.9	3.01e-09
EBF1	58.6	0.9	3.08e-05
ISG20	20.5	0.9	1.83e-06
KBTBD2	75.8	0.9	1.52e-13
GLIPR1	168.3	0.9	1.68e-07
RHBDL3	1.1	0.9	0.020391
SRSF12	0.3	0.9	0.231231
ZBTB21	65	0.9	1.16e-18
HTR7	2.6	0.9	0.0118679
TNC	2053.5	0.9	2.01e-08
KLF11	8.2	0.9	4.61e-06
SCN1A	0.5	0.9	0.134278
ZNF93	10.4	0.9	1.08e-05
HDAC9	250.4	0.9	0.00105972
C9orf24	2.2	0.9	0.000174387
NEDD9	112.3	0.9	2.14e-06
STK38L	35.3	0.9	8.73e-06
LRRC4C	1.6	0.9	0.144717
NFKBIE	10.8	0.9	1.06e-07
BIRC2	152.4	0.9	4.74e-08
CNIH2	2.1	0.9	0.00601035
PLXNA2	21.2	0.9	0.00527181
TGFBR1	122.6	0.9	3.31e-11
SOWAHC	16.1	0.9	2.37e-09
YAF2	63.8	0.9	1.21e-11
ATP6V1FNB	2.4	0.9	1.07e-05
BMP8A	1	0.9	0.0317313
GFI1	0.5	0.9	0.156113
RASSF8	226.8	0.8	2.17e-07
CSGALNACT2	54.4	0.8	2.09e-08
ANGPTL4	5	0.8	0.0647138
IL11	28.7	0.8	0.000679532
LHX4	0.7	0.8	0.130495
IPPK	69.7	0.8	6.99e-50
EID3	10.6	0.8	1.86e-09
HBEGF	14.6	0.8	0.00437336
FOXO1	1.5	0.8	0.0040261
ARID5A	15.1	0.8	3.77e-09
RYBP	109.1	0.8	4.16e-26
TTC6	3.3	0.8	6.75e-07
NTN1	0.8	0.8	0.0653248
FAM222A	1.6	0.8	0.0217186
ITGB3	24.5	0.8	0.000267594
SERPINB8	62.3	0.8	2.27e-12
C5orf47	0.2	0.8	0.435009
ST3GAL1	418	0.8	5.49e-06
C4orf47	0.6	0.8	0.123172
VEGFD	0.6	0.8	0.144595
GRK7	1.1	0.8	0.0679912
ASIP	1.4	0.8	0.00045774
ZNF469	322.7	0.8	3.8e-14
PIWIL2	0.8	0.8	0.0182193
ZBTB5	26.8	0.8	2.42e-20
ARHGAP20	54.7	0.8	1.83e-08
PRPSAP1	53.3	0.8	4.56e-09
RASL10A	0.3	0.8	0.212049
ZNF281	49.3	0.8	7.42e-06
LIMS1	258.9	0.8	1.62e-18
RFTN1	198.3	0.8	2.56e-10
CPNE5	0.6	0.8	0.00945592
RUNX1	659	0.8	1.45e-07
TRNP1	165.2	0.8	2.16e-06
KDM6B	38.5	0.8	1.88e-08
PPP1R15A	106.5	0.8	2.08e-05
RAB31	106.7	0.8	2.5e-13
IRF1	26	0.8	1.06e-07
CRIM1	1432.4	0.8	2.52e-07
TNFSF9	1	0.8	0.0925055
MAP3K14	44.5	0.8	5.36e-11
PODXL	15.5	0.8	0.00239618
ERN1	32.8	0.8	4.73e-13
ELL	99.4	0.8	7.36e-27
SLC2A9	4.4	0.8	0.00804288
FILIP1L	171.8	0.8	1.65e-05
SLC43A2	14.7	0.8	0.000117408
ARHGAP45	1.1	0.8	0.00412258
ASIC4	0.3	0.8	0.501897
CHADL	1.6	0.8	0.0196446
ELOVL5	144.1	0.8	6.34e-16
AVIL	5.7	0.8	7.88e-05
JAG1	36.5	0.8	4.4e-07
SLC16A9	1	0.8	0.00493703
ZMIZ1	998.7	0.8	1.8e-20
DENND2C	15.7	0.8	1.69e-05
PDGFA	13.9	0.8	2.3e-15
VCAM1	0.7	0.8	0.564139
SMIM41	1.6	0.8	0.00922057
ICAM1	27.6	0.8	0.00832687
GRK3	45.2	0.8	5.99e-07
SLC20A2	261.1	0.8	5.43e-11
SYTL3	11.7	0.8	1.77e-08
CTSS	3.2	0.8	8.6e-05
MEX3B	16.1	0.8	1.84e-05
GOLIM4	156.3	0.8	2.94e-14
SNX30	116	0.8	1.07e-22
XKRX	0.5	0.8	0.105545
IER5L	31.5	0.8	0.000800333
GNA13	125.2	0.8	1.18e-12
SLC25A25	53.8	0.8	4.06e-15
TMEM165	186.2	0.8	1.7e-17
ATRNL1	1.8	0.8	0.268554
ANO2	0.4	0.8	0.33346
ASXL3	13.4	0.7	0.331254
NR2E3	5.7	0.7	0.089463
KRT86	1.1	0.7	0.00351396
NINJ1	29.4	0.7	3.2e-05
LUZP1	185.2	0.7	8.93e-20
COL4A2	1213.9	0.7	8.92e-06
IFNGR2	80.6	0.7	5.13e-13
IRAG1	160.9	0.7	2.27e-05
SMOC1	2.3	0.7	0.0155615
IFFO2	51.1	0.7	1.02e-11
KCNK13	0.3	0.7	0.329943
LARGE1	259.9	0.7	8.78e-41
TGIF1	41.3	0.7	8.12e-13
LAMA3	2.5	0.7	0.0895053
METRNL	55	0.7	9.73e-18
DHRS3	10.5	0.7	0.299166
TAFA3	0.3	0.7	0.500415
CFP	0.9	0.7	0.180321
SLC44A5	0.7	0.7	0.0616646
KLRD1	3.9	0.7	5.13e-05
LHFPL2	145.9	0.7	3.41e-06
GEM	54	0.7	4.82e-07
CHRNA7	0.4	0.7	0.104617
BMPR2	364.1	0.7	2.43e-16
ENTPD7	102.8	0.7	1.79e-08
KLHL24	24.8	0.7	0.000128175
SEMA4A	2.9	0.7	0.000341397
TBC1D10A	45.5	0.7	5.81e-12
ACSL4	295	0.7	6.98e-17
C1QTNF4	0.4	0.7	0.244362
PLAAT1	1.3	0.7	0.0345402
WFIKKN1	0.5	0.7	0.0958888
NCR3LG1	35.7	0.7	2.29e-09
TMEM123	166.8	0.7	2.57e-11
BPGM	22.3	0.7	2.1e-08
CDH2	352.8	0.7	0.0128537
INSIG1	119.8	0.7	0.000369728
PIM3	24.3	0.7	1.57e-05
RASSF3	131.7	0.7	1.07e-08
C21orf91	27.7	0.7	1.6e-07
DDAH1	885.5	0.7	0.0048197
GABRE	3	0.7	0.00661342
SLC7A1	199.9	0.7	6.98e-08
PGPEP1L	0.2	0.7	0.487954
ESAM	3.3	0.7	3.96e-09
ZNF644	183.3	0.7	1.41e-10
UPP1	33.2	0.7	1.08e-05
CCNL1	97.4	0.7	1.72e-12
MCL1	205.1	0.7	1.94e-10
AC068234.1	27.1	0.7	0.000623052
RELL1	65.2	0.7	0.000224698
ITGA8	3.7	0.7	0.0351079
SYDE2	34.4	0.7	1.78e-07
CSRP1	379.9	0.7	0.000137788
NRP2	108.7	0.7	2.91e-06
BHLHE41	5.4	0.7	0.000797579
TTC36	0.7	0.7	0.129661
SPATA6L	4.4	0.7	0.00263283
C2CD2	135.3	0.7	1.03e-09
TTC39C	105.5	0.7	3.56e-11
IBA57	19.7	0.7	3.16e-07
RNF150	60.6	0.7	5.99e-06
KCMF1	162.1	0.7	7.91e-19
SHROOM3	141.3	0.7	0.00046604
RALY	228.6	0.7	3.81e-10
MAP3K2	167.7	0.7	9.55e-16
WWTR1	301.3	0.7	4.55e-12
CCL2	14.9	0.7	0.0183944
PELO	77.8	0.7	4.18e-07
UCHL3	46.2	0.7	1.5e-11
NDEL1	130.8	0.7	1.27e-14
RAB7A	364.4	0.7	3.16e-15
AHCYL1	112.4	0.7	4.15e-26
ARMC5	14.4	0.7	5.32e-05
TEX29	2.2	0.7	0.0439868
BICD1	262.4	0.7	3.07e-10
LRRTM4	0.3	0.7	0.346012
C3orf20	3.2	0.7	0.000563447
PLEKHD1	1.7	0.7	0.167749
DCUN1D3	76.8	0.7	6.86e-10
CREB5	95.6	0.7	0.000540704
CEMIP2	127.8	0.7	5.39e-07
TEAD4	49.3	0.7	1.31e-36
RNF19A	77.1	0.7	6.73e-13
STXBP5L	0.6	0.7	0.395713
NPIPB6	0.5	0.7	0.221355
BCL6	43.6	0.7	0.000471401
MTMR7	0.9	0.7	0.041987
ELOVL7	0.5	0.7	0.143819
ADAM12	87.3	0.7	0.007522
LMNTD1	4.7	0.7	0.045328
SERPINE2	59.4	0.7	2.85e-05
INSYN2A	1.4	0.7	0.120359
AC093246.1	1.3	0.7	0.0334052
CAPZB	409.5	0.7	1.67e-11
ATP6V1D	73.8	0.7	1.55e-10
NOL4	0.1	0.7	0.77779
SP4	15.9	0.7	4.83e-05
TNIP1	108.5	0.7	1.05e-05
JARID2	202.3	0.7	4.83e-11
NPTN	213.6	0.7	4.06e-18
ZC3H12C	133	0.7	2.39e-05
FOXC1	12	0.7	7.15e-07
YPEL1	3.8	0.7	0.00552892
SFMBT1	19.5	0.7	2.85e-06
ADIPOR2	108.8	0.7	1.13e-19
AL121758.1	57	0.7	9.22e-06
UNC5B	59.2	0.7	0.0115996
SRXN1	57	0.7	1.05e-05
PLA2G4A	5.5	0.7	0.0123978
PDGFB	0.6	0.7	0.336147
AXDND1	2.8	0.7	0.00412839
ADCY10	3.3	0.7	0.0100335
TXNDC16	10.2	0.7	0.000515245
SHBG	0.9	0.7	0.0444468
MTURN	31.4	0.7	8.67e-20
PARVA	587.6	0.7	8.74e-12
DYRK1A	277.3	0.7	9.82e-13
BOC	46.7	0.7	3.86e-12
KLF3	91	0.7	1.34e-29
ELF1	152.6	0.7	3.8e-18
GABRR2	1.4	0.7	0.0127698
RAB40AL	0.5	0.7	0.133757
LRRC8B	11.9	0.7	3.57e-06
KCNE1	5	0.7	0.0178326
MIDEAS	137.3	0.7	1.03e-05
ZSWIM5	7.3	0.7	0.00170445
SPECC1	201.6	0.7	1.5e-21
GABARAPL1	59.5	0.6	3.15e-07
RBM44	4	0.6	0.000117673
HSD11B1	1	0.6	0.0790264
TMEM41B	78	0.6	3.33e-08
ALPK3	2.1	0.6	0.00329883
SPOCD1	159.7	0.6	1.53e-05
LSM11	14	0.6	0.00544794
KCNQ4	1.1	0.6	0.0289732
BRIP1	169.3	0.6	0.0320791
IRS2	72.6	0.6	0.000585394
RNF227	2.7	0.6	0.00377228
SOCS3	42.8	0.6	3.32e-12
SERPINE1	791	0.6	0.282466
CD55	52.3	0.6	1.44e-08
SUSD6	80.5	0.6	5.65e-07
PHLDB1	256.2	0.6	4.91e-20
WDR1	713.2	0.6	1.84e-08
FGF13	45.2	0.6	0.0184035
CTNNAL1	130.1	0.6	1.63e-09
CHIC2	125.5	0.6	8.82e-07
GJA3	16.9	0.6	1.47e-08
CCN2	555.9	0.6	0.000314675
PREX1	10	0.6	0.0285157
UAP1	150.5	0.6	5.09e-06
TRAF1	6.6	0.6	1.16e-05
MAFK	62.3	0.6	4.33e-06
PHF13	34.2	0.6	5.08e-12
TBX18	4.2	0.6	0.0151708
AOPEP	232.3	0.6	0.000104228
MYADM	139.7	0.6	2.54e-07
CDK7	67.4	0.6	2.3e-09
CACNA1B	0.9	0.6	0.326974
ELMO3	2	0.6	0.056827
RPGR	16.7	0.6	4.53e-07
KLHL26	18	0.6	8.11e-12
HECW1	54	0.6	3.31e-05
RNF103	23.4	0.6	2.41e-07
NIBAN3	0.9	0.6	0.0396236
SLC35F2	18.9	0.6	2.71e-09
STX1A	29.7	0.6	0.000340231
ADAMTS14	11.7	0.6	0.0648317
SMS	163.4	0.6	6.8e-09
SNX9	199.3	0.6	5.1e-10
TTLL3	60.3	0.6	2.25e-08
EPHB2	328.5	0.6	1.23e-09
TCAF2	2.5	0.6	0.000159539
APCDD1L	15.8	0.6	0.0621801
AL355102.2	178.3	0.6	0.319457
YOD1	15.2	0.6	4.44e-05
CYP2E1	4.3	0.6	0.0385045
JAK1	319.2	0.6	2.3e-15
ADRB2	5.5	0.6	0.0539898
KANK3	1	0.6	0.0247237
FOSL1	221	0.6	0.00384994
GCLM	65.7	0.6	4.53e-06
ZNF474	1.9	0.6	0.000150893
CEBPB	50.2	0.6	0.00220695
GNAL	35.3	0.6	2.19e-14
CEP295NL	89.5	0.6	0.000162167
RAP1B	169.6	0.6	2.57e-09
ATXN1	279.1	0.6	4.13e-09
CFAP53	0.9	0.6	0.0148164
CHMP1B	33.9	0.6	6.04e-13
PNRC1	33.9	0.6	0.00973888
MAML3	171.4	0.6	2.19e-06
SPRY3	18.8	0.6	1.25e-06
OSGIN2	23.8	0.6	0.000137876
STX3	43.6	0.6	5.27e-05
DYRK2	53.6	0.6	0.000281945
RARA	46.9	0.6	1.37e-13
FOXL1	91.6	0.6	2.73e-06
FUT4	12.5	0.6	0.0014718
MAPK6	136.6	0.6	9.8e-12
FCHSD2	230.1	0.6	3.26e-05
NT5DC3	67.1	0.6	4.89e-06
HIP1	140	0.6	0.000225148
LATS2	197.6	0.6	7.37e-09
NEK7	242.4	0.6	3.98e-05
ACTN1	1072	0.6	2.23e-10
GABPB1	57.5	0.6	2.72e-07
ERI2	91.9	0.6	5.89e-09
ZBTB1	74.7	0.6	4.48e-12
POTEF	1.3	0.6	0.248804
RAP1GAP	0.7	0.6	0.00743782
B4GALT1	119.3	0.6	4.43e-12
NR1D2	92.5	0.6	8.09e-05
TMEM236	0.7	0.6	0.117299
PILRA	4	0.6	3.02e-07
MCF2L2	1.8	0.6	0.0615032
ANKDD1B	7.9	0.6	2.25e-06
RSU1	232.7	0.6	9.76e-09
MTMR2	138.6	0.6	2e-09
RGPD4	0.6	0.6	0.168733
AVEN	67.4	0.6	7.34e-11
PURB	96.9	0.6	7.04e-09
ITGA1	216	0.6	0.00048595
FHL3	34.3	0.6	0.000519992
GLS	419.1	0.6	0.000130702
BAMBI	3	0.6	0.0967707
USP12	94.6	0.6	6.63e-13
RSPO4	0.3	0.6	0.279778
ARHGEF17	250.6	0.6	1.48e-09
CHRNA10	1.7	0.6	0.0212455
DNAJC1	66.6	0.6	3.16e-09
C1orf198	78.5	0.6	0.00181463
HSD17B6	1	0.6	0.0835912
STAT5B	68.2	0.6	4.43e-12
SLC7A2	64.4	0.6	1.54e-05
SMCO4	10.6	0.6	0.000307287
UCK2	213.6	0.6	4.83e-08
FHDC1	0.7	0.6	0.0953819
RAD9B	1.1	0.6	0.179703
EFCAB2	31.6	0.6	4.6e-09
LMCD1	27.8	0.6	0.00346261
TXNRD1	871.7	0.6	3.34e-05
SOX4	63.9	0.6	0.0498023
MYO5C	0.9	0.6	0.318578
QRICH2	8.4	0.6	0.00851962
ABCA7	3.9	0.6	0.162101
SGMS2	45.4	0.6	0.000406066
SYCE2	0.8	0.6	0.279804
PHF21B	0.8	0.6	0.0677639
PANX1	104.6	0.6	3.45e-10
CUL1	176.7	0.6	1.29e-17
ITGB7	0.8	0.6	0.119344
ASB5	1	0.6	0.0574435
SMIM13	56.1	0.6	2.28e-08
TFAP2E	3.4	0.6	0.0187376
PITPNB	188.7	0.6	8.19e-11
ILDR2	0.2	0.6	0.711767
MYO3B	0.6	0.6	0.363646
SPEN	129.6	0.6	7.22e-21
MAP2K1	106.3	0.6	4.89e-13
BCL2L11	5.9	0.6	0.0646741
DEPTOR	2.6	0.6	0.148515
INPP5A	117.8	0.6	6.12e-10
PDLIM3	5.2	0.6	0.0109377
ETV6	211.6	0.6	3.05e-06
MROH6	2.4	0.6	0.0115787
MTCL1	325.1	0.6	0.000314675
NFKBID	7.8	0.6	0.000520507
MAPKAPK2	197.8	0.6	6.9e-12
SLFN13	0.5	0.6	0.148662
LRP2BP	1.9	0.6	0.00947931
BCAR1	233.1	0.6	4.34e-14
LANCL2	44.8	0.6	1.06e-05
ZFPM1	31.4	0.6	0.010264
C2orf66	0.3	0.6	0.549369
BACH1	542.7	0.6	1.73e-12
MICAL2	707.9	0.6	0.00314271
MUC12	0.6	0.6	0.254824
ZNF850	12.2	0.6	0.00113129
SPAG9	192	0.6	2.43e-17
GREM2	27.5	0.6	0.480401
A3GALT2	2.9	0.6	0.0690707
TBC1D23	124.1	0.6	5.39e-07
RPS6KA3	155.6	0.6	1.8e-07
VMP1	205.7	0.6	2.48e-11
ZCCHC2	15.1	0.6	7.57e-10
CAMTA1	135.3	0.6	1.38e-24
DNAH11	0.4	0.6	0.229082
SHISAL1	22.1	0.6	0.111697
TULP4	224.5	0.6	6.46e-14
SCG5	14.6	0.6	0.131567
ZNF548	13.4	0.5	0.000117983
SCG2	0.7	0.5	0.397265
ASAH2B	8.4	0.5	1.24e-05
F3	599.9	0.5	0.00148515
PAQR6	2	0.5	0.0234905
LITAF	78.5	0.5	1.74e-06
PLA2G4C	1.3	0.5	0.0315866
HUNK	31.1	0.5	0.000874174
BOLA1	2.3	0.5	0.034526
FEM1B	73.2	0.5	7.09e-11
Z84488.1	101.4	0.5	1.88e-07
USP2	1	0.5	0.223201
HACD1	37.6	0.5	4.45e-07
RAB23	82.5	0.5	3.19e-09
CHRNE	9.8	0.5	0.000299546
KCTD11	18.1	0.5	0.00341255
NECTIN2	131.6	0.5	3.03e-10
TSHZ3	163.3	0.5	1.89e-09
TICAM1	21.8	0.5	2.39e-05
RICTOR	221.4	0.5	2.05e-05
HECA	28	0.5	2.18e-06
MIDN	122.6	0.5	1.02e-09
LRRD1	3.3	0.5	0.00278187
TNS1	377.7	0.5	5.77e-06
CATSPERB	0.3	0.5	0.417101
ZNF711	2.8	0.5	0.0116195
A4GALT	11	0.5	0.00232998
FAM43A	17.1	0.5	0.129557
ARL5B	46.4	0.5	0.000193722
SNCAIP	94.8	0.5	0.0641798
IRF2BP2	69.6	0.5	1.85e-05
ADNP2	71	0.5	1.4e-06
SEMA7A	69.3	0.5	0.329158
ADAM17	81.8	0.5	7.62e-07
P2RY11	7.1	0.5	5.9e-05
CYP27B1	2.9	0.5	0.105084
ZNF654	61.9	0.5	1.67e-09
PPP3R1	164.4	0.5	1.34e-12
PHKG1	1.1	0.5	0.0181625
NLRP14	0.4	0.5	0.216421
VASN	122	0.5	1.2e-12
OIT3	0.9	0.5	0.0643537
RTL3	0.6	0.5	0.0797769
PLB1	2.5	0.5	0.209248
TTC33	35.3	0.5	2.76e-06
BAALC	123.7	0.5	0.00684456
HSPA12A	80	0.5	5.39e-08
SOD2	183.9	0.5	0.00349336
C1QTNF7	1.2	0.5	0.442615
FAM81A	1.3	0.5	0.038161
INHBA	147.2	0.5	0.442369
RNF145	175.1	0.5	1.05e-07
ZFAND6	130.9	0.5	3.94e-10
TXK	1.6	0.5	0.0380087
SLC22A1	5.9	0.5	0.000104514
ZMAT4	1	0.5	0.349571
TNFSF18	0.4	0.5	0.543035
FHAD1	0.5	0.5	0.213925
MOB3C	10	0.5	0.00269525
PHLPP2	56.2	0.5	1.31e-11
HOMER1	29.9	0.5	6.04e-07
RSPH6A	0.5	0.5	0.272681
IRF2BPL	126.1	0.5	0.0109012
SEC24D	470.8	0.5	1.72e-06
PLEKHO1	90.8	0.5	4.98e-10
JADE3	21.9	0.5	2.61e-05
ETS2	135.6	0.5	5.31e-14
TCTE1	1	0.5	0.301357
STARD4	60.6	0.5	0.00023298
ACTG2	153.9	0.5	0.000954723
PLEKHG4B	3.3	0.5	0.129657
GPATCH2L	166.9	0.5	1.35e-19
HABP4	56.1	0.5	6.68e-10
CUTC	67.1	0.5	1.56e-05
NKX3-1	3.3	0.5	0.0300928
ADAM32	67.2	0.5	0.00161351
DIPK2A	36.5	0.5	0.006352
TSKU	16.3	0.5	0.0577263
ZHX2	27.2	0.5	0.00141818
MYLIP	13.3	0.5	7.15e-08
ARNTL2	83.6	0.5	0.000177969
DCAF4L1	0.6	0.5	0.242232
LY6K	2.1	0.5	0.00173746
HSPA6	0.4	0.5	0.503519
ADAMTS8	2.2	0.5	0.800947
SDC2	58.5	0.5	0.00124778
ANGPTL2	85.9	0.5	0.0559867
ADAMTS2	315	0.5	3.68e-08
KBTBD8	10.4	0.5	0.312931
DAPK3	112.6	0.5	0.000106925
ATG101	30	0.5	0.00489015
CHST3	49.3	0.5	4.99e-12
YJEFN3	5.5	0.5	0.00389568
THRB	0.8	0.5	0.224452
DNTTIP2	37.7	0.5	1.06e-09
DGKH	133	0.5	2.31e-06
DLGAP4	194.6	0.5	2.25e-06
TEX14	4.1	0.5	0.27758
KHK	0.8	0.5	0.222258
MRAS	49.3	0.5	5.92e-09
TGFB3	1.6	0.5	0.153992
AL359736.1	200.5	0.5	7.72e-06
SPATA13	199.7	0.5	8.24e-06
HOXA5	8	0.5	0.114564
KIAA0930	59.1	0.5	3.88e-08
C11orf94	0.5	0.5	0.342774
SLC22A13	1.2	0.5	0.0695746
DSTN	196.4	0.5	1.33e-09
MELTF	1.3	0.5	0.272515
FAM214A	62.9	0.5	0.00203803
ADTRP	3.2	0.5	0.124898
DOK3	1.4	0.5	0.0314182
DENND5A	227.9	0.5	1.3e-10
GSE1	553	0.5	0.00141405
SMOX	33.2	0.5	3.97e-12
REPS2	0.5	0.5	0.563585
WDR37	110.2	0.5	4.01e-17
LRRC8A	102.7	0.5	0.000288199
HAS3	1.8	0.5	0.0562543
NOTCH2NLC	12.2	0.5	5.99e-06
OR4F15	1.9	0.5	0.148515
SYN3	1.2	0.5	0.390185
MAFG	51.5	0.5	4.42e-07
CD82	57.7	0.5	0.00280378
SIRT1	41.7	0.5	9.02e-05
HLA-F	1.2	0.5	0.185236
AC010255.3	2.8	0.5	0.0262686
COL28A1	1.8	0.5	0.0521129
EMP1	328	0.5	7.88e-05
SMURF1	177.6	0.5	4.65e-17
DDN	0.7	0.5	0.196798
AGPAT4	64.1	0.5	0.004599
SLC16A10	0.2	0.5	0.534856
FBXO30	60	0.5	5.03e-10
TLCD3A	31.6	0.5	2.51e-09
NFIL3	34.9	0.5	0.0108864
UST	179.9	0.5	4.21e-10
ELOVL2	29.9	0.5	0.000340006
NOX4	32.6	0.5	0.159525
AC008676.3	9.3	0.5	0.0876619
LGALS9	1.8	0.5	0.176639
LEMD3	76.4	0.5	2e-09
ZNF229	26.9	0.5	3.4e-07
LIMCH1	1.3	0.5	0.41409
MARCHF5	60.2	0.5	1.04e-15
PPP1R15B	59.9	0.5	2.72e-05
PELI1	10.4	0.5	7.72e-05
LPCAT2	44.2	0.5	0.000159539
RPL26L1	9.4	0.5	0.00349515
LYRM4	77.9	0.5	2.84e-08
AC017083.3	181	0.5	2.45e-11
HECW2	107.5	0.5	0.0110172
SLC7A11	457.6	0.5	3.39e-05
WHRN	18.8	0.5	8.95e-05
BBOF1	6.6	0.5	0.0423941
CATSPERD	0.6	0.5	0.248844
TEX10	81.1	0.5	0.00100047
IVNS1ABP	64.2	0.5	7.45e-06
REV3L	317.3	0.5	3.12e-08
SLC43A1	19.3	0.5	9.82e-09
ZNF597	5	0.5	1.77e-07
STX12	76.9	0.5	1.16e-05
DNAH7	4.9	0.5	0.0644994
PTPRE	4.6	0.5	0.0843617
MSRA	157.5	0.5	4.23e-06
SWAP70	122.9	0.5	1.09e-07
GMEB2	30.5	0.5	3.65e-11
FAM20C	142.8	0.5	0.168425
ANKRD44	74	0.5	0.000771071
FOXO3	221.5	0.5	1.62e-09
TMED6	1	0.5	0.240085
H3-5	6.1	0.5	0.0580813
RLF	71.5	0.5	1.73e-13
TSPAN18	1	0.5	0.429905
EHD1	174.2	0.5	6.53e-06
OTUD1	4.8	0.5	0.0118351
FAM95C	1	0.5	0.284131
SCX	0.7	0.5	0.314653
ATP13A3	514.7	0.5	0.00571992
HNRNPC	367.2	0.5	3.22e-07
OLFM2	15	0.5	0.0987103
C20orf203	2.3	0.5	0.0205462
NEBL	0.8	0.5	0.362693
PDZRN3	125.3	0.5	0.125547
RGN	1.4	0.5	0.156975
ZNF697	67.8	0.5	1.05e-08
CPEB3	18.2	0.5	0.00255544
FAM3C	57	0.5	0.0156481
CCNH	72.6	0.5	8.91e-06
ZNF713	6.4	0.5	9.6e-05
CHSY1	161.2	0.5	2.22e-21
CRLF1	1	0.5	0.319463
GPR68	12.4	0.5	0.000348987
GZF1	18.2	0.5	1.86e-05
ING1	10.4	0.5	1.39e-05
LTC4S	0.7	0.5	0.269792
NRCAM	0.4	0.5	0.51416
ZNF699	10.3	0.5	0.000385001
TMC4	0.5	0.5	0.437617
OSGIN1	21.2	0.5	0.00547827
SIN3A	92.5	0.5	9.01e-15
PLEK2	1.3	0.5	0.473602
LRGUK	4.7	0.5	0.0523348
RSRP1	41.9	0.5	0.00350132
BTBD19	18.4	0.5	5.25e-05
UBL3	124.1	0.5	0.0352865
SLC30A7	148.6	0.5	1.7e-11
SCUBE2	10.8	0.5	0.00130459
ADAP1	1.1	0.5	0.148294
CYLD	71.3	0.5	1.69e-08
ATXN7L2	6.2	0.5	0.0203846
YAP1	430.4	0.5	3.33e-11
PLK3	24.1	0.5	4.6e-05
TUBB6	509.9	0.5	0.00516852
NEXN	151.9	0.5	0.000147383
QPCT	1.3	0.5	0.0836737
EFNA5	368.4	0.5	0.00893485
RUSC2	156.7	0.5	0.000244729
BMPR1A	149.9	0.5	3.98e-05
FOXP4	31.8	0.5	0.00216687
ZCCHC14	92	0.5	3.3e-06
EEPD1	83.2	0.5	0.010978
MDM2	296	0.5	0.000242633
SLC25A26	51.8	0.5	0.000508722
PLS3	193.5	0.5	0.000373166
DPYSL3	288.1	0.5	3.68e-06
RAPH1	135.4	0.5	9.45e-11
IGF1R	473.3	0.5	3.84e-14
BAG3	69.4	0.5	2.61e-09
DIRAS3	1.4	0.5	0.150667
MXRA7	137.7	0.5	7.34e-09
MAPK8	180.8	0.5	0.00861142
VAMP1	8.7	0.5	0.0207222
RCL1	28.1	0.5	1.5e-11
FOXN2	65.1	0.5	0.000672277
C14orf28	7.9	0.5	0.00480153
CAMSAP2	195.4	0.5	3.7e-09
TAF13	45.5	0.5	0.000341207
WNT9A	2.5	0.5	0.316435
SMAD1	39	0.5	0.152806
APOE	1	0.5	0.237461
KPNA4	237	0.5	0.00131185
SIRPA	59	0.5	1.29e-05
SSBP3	141.4	0.5	0.024549
BRMS1L	18.1	0.5	7.01e-08
ATP7A	71.9	0.5	4.5e-06
HYDIN	0.5	0.5	0.385846
LRIG1	99	0.5	0.022752
MTMR14	59.2	0.5	4.5e-09
MAP3K7	140.1	0.5	1.39e-06
CLN8	46.1	0.5	4.66e-05
DGAT2	0.7	0.5	0.227274
ZNF844	8.9	0.4	0.00259788
KAZN	96.3	0.4	0.0283109
CSMD1	0.7	0.4	0.392
BDKRB2	126.2	0.4	0.531662
AKAP5	1.4	0.4	0.189846
PIWIL4	16.9	0.4	0.000445456
SAT1	13.3	0.4	8.1e-07
SIX5	9.4	0.4	0.0337276
C19orf38	2.2	0.4	0.043412
TSPAN2	1.4	0.4	0.16357
DOCK2	10.8	0.4	0.119742
HIC2	16.6	0.4	5.18e-06
AP000295.1	60	0.4	0.00448274
TM9SF3	256.7	0.4	6.04e-05
CCDC168	0.5	0.4	0.276992
MMP3	3.4	0.4	0.579651
IL6R	11.6	0.4	0.188459
FAM83E	0.6	0.4	0.226042
ARHGAP31	115.2	0.4	1.12e-13
ZNF704	2.3	0.4	0.0416778
CAB39	224.8	0.4	6.86e-06
SH2D4B	1.1	0.4	0.116089
UBC	270.2	0.4	3.58e-08
DLC1	926.1	0.4	0.000831389
LRP11	140.7	0.4	7.1e-07
RNF185	77.3	0.4	0.000111307
SPTY2D1	40.5	0.4	1.19e-10
GSTO2	13.1	0.4	0.143149
TMEM121B	1.3	0.4	0.123333
AL355312.5	141.2	0.4	6.54e-07
EPM2A	23	0.4	0.00552892
TMEM86A	0.7	0.4	0.174049
UHRF1BP1L	118.6	0.4	8.45e-06
CCNG2	25.6	0.4	0.000706426
TRIM62	39.2	0.4	0.00660378
ZNF784	4.7	0.4	0.0520357
DDX3Y	45.2	0.4	0.000138479
RAI2	13.4	0.4	0.0260697
SLC1A3	3.2	0.4	0.117083
LRP8	97.6	0.4	8.49e-06
AZIN1	196.8	0.4	4.11e-09
EREG	9	0.4	0.368786
CCDC13	0.4	0.4	0.60243
HSH2D	0.7	0.4	0.335552
TP53INP2	42.8	0.4	1.66e-05
CCDC149	53.6	0.4	2.11e-11
DEPP1	2.4	0.4	0.0677438
CAMKK1	13	0.4	0.0104236
DSE	140.5	0.4	4.38e-10
BEND7	38	0.4	0.000167351
ZFP69B	8	0.4	0.000285105
AKAP12	62.9	0.4	0.0337237
BCAR3	327.5	0.4	0.00225038
AC063943.3	1.7	0.4	0.458254
TLE4	259	0.4	0.00874103
PITPNM2	85.1	0.4	0.0151925
PARP15	0.6	0.4	0.481792
HES4	1.2	0.4	0.373098
STK10	134.8	0.4	0.000207766
NR3C1	298.6	0.4	0.000111427
CPLX1	0.3	0.4	0.558953
RCOR1	107.4	0.4	0.00069293
TMEM266	0.6	0.4	0.378671
EBF3	9.6	0.4	0.0594384
PMFBP1	0.8	0.4	0.465239
SLC7A6	82.8	0.4	3.34e-05
C3orf62	4.3	0.4	0.0335849
SP3	179.6	0.4	2.13e-05
AATK	0.5	0.4	0.586561
ACSL1	46	0.4	1.81e-07
RALYL	0.2	0.4	0.507198
PDLIM1	219.8	0.4	8.42e-08
ERCC1	99.9	0.4	0.0440169
BRAF	144.3	0.4	4.39e-08
ATXN7	136.4	0.4	1.22e-11
DDHD1	74.5	0.4	2.66e-06
PDGFC	439.2	0.4	0.00531373
NOG	3.1	0.4	0.03706
VPS37B	71.8	0.4	1.02e-09
NHLH1	0.3	0.4	0.555937
CFLAR	115.8	0.4	2.06e-06
H3-3B	172.2	0.4	0.000161553
TGFBI	477.3	0.4	0.00281945
EML6	2.7	0.4	0.0250423
SYNE1	374.4	0.4	0.00463903
RHOB	67.8	0.4	0.137778
UBASH3B	275.3	0.4	0.000469636
SEC24A	115.5	0.4	2.36e-06
SLC45A4	22.9	0.4	0.00207694
RBM20	6.2	0.4	0.141594
ACTR3	362.7	0.4	0.00028966
PPIF	56.4	0.4	0.0393065
OTUD7B	106.1	0.4	2.41e-12
PDPN	0.6	0.4	0.731843
KANSL1L	46.7	0.4	3.06e-08
PIK3IP1	17.8	0.4	0.0373466
KDSR	92.9	0.4	0.000575341
COQ10B	39.8	0.4	0.00369373
ACVR2A	33.8	0.4	1.87e-05
PPM1D	45.4	0.4	4.59e-06
DOT1L	76.6	0.4	1.65e-05
ERO1B	3.3	0.4	0.0471764
KLHL15	18.4	0.4	2.36e-05
INPP1	32.3	0.4	4.33e-13
ARHGAP32	90.9	0.4	4.42e-06
TIMP3	461.2	0.4	0.0415812
SLC22A14	1	0.4	0.179515
NR1D1	17	0.4	0.0457276
PTGES	2.1	0.4	0.481209
PPIL4	53.5	0.4	6.14e-11
CD9	90.5	0.4	8.34e-07
RAB27B	5.4	0.4	0.246209
GALNT18	45.9	0.4	0.0028674
MCOLN2	3.1	0.4	0.100584
CSNK1A1L	1.1	0.4	0.464728
ALPL	1.4	0.4	0.577428
PIR	9.6	0.4	0.164242
CHD7	3.1	0.4	0.236798
AP5B1	31	0.4	0.000468189
CCDC157	4.9	0.4	0.00234803
AQP3	1.8	0.4	0.304891
SLC25A21	122.9	0.4	0.0239706
TLNRD1	30.4	0.4	0.00783057
B3GALNT2	43.4	0.4	4.58e-05
RNF168	50.8	0.4	0.000684877
S1PR3	46.1	0.4	0.000394455
PSME4	298.8	0.4	1.86e-08
GLIS1	100.9	0.4	0.00213008
NECAB2	0.5	0.4	0.470171
ATP2B3	1.1	0.4	0.475104
STAT1	169.2	0.4	0.000356122
H1-10	35.6	0.4	0.0107152
MOSMO	91.2	0.4	0.000527217
AC097634.4	300.1	0.4	0.000544717
NNAT	0.9	0.4	0.631382
UBTD2	70.8	0.4	0.000687634
BTG2	8.2	0.4	0.0959549
ARPC2	337.4	0.4	0.000335067
ELF4	62.2	0.4	8.96e-14
SFXN5	148.8	0.4	9e-11
AQP1	2.8	0.4	0.0443819
MAP2K4	121.4	0.4	1.1e-06
ADPRHL1	4.4	0.4	0.0713328
PRDM2	107.1	0.4	5.09e-06
FAM229A	4.6	0.4	0.0283482
PBX1	176	0.4	0.0167716
CCDC9	21.4	0.4	6.35e-06
SKI	297.7	0.4	0.00286063
ZNF367	17.1	0.4	0.30128
AL672142.1	7	0.4	2.09e-05
DLG5	209.5	0.4	5.37e-06
ZFC3H1	146.8	0.4	2.64e-05
SKOR1	0.4	0.4	0.181106
CLIC4	623.8	0.4	0.000190457
WARS2	32.1	0.4	7.91e-05
ADGRG1	11.6	0.4	0.0210752
ACOX3	64.8	0.4	0.00515872
ETV3	38.3	0.4	9.44e-08
SH3PXD2A	404.8	0.4	8.32e-12
PNRC2	30.2	0.4	0.000360629
TBX3	148.4	0.4	6.46e-09
SLC66A2	56.6	0.4	7.55e-08
TCF4	332.6	0.4	0.00824885
C16orf72	305	0.4	1.84e-07
GALNT16	2.4	0.4	0.382506
TMEM87B	117.9	0.4	9.04e-06
SLC6A17	0.8	0.4	0.64558
NTRK1	2.7	0.4	0.0654642
EIF3C	1.9	0.4	0.170256
DSTYK	97.2	0.4	3.52e-12
YRDC	12.8	0.4	0.111512
TEAD3	91.1	0.4	0.00575759
IL13RA2	0.5	0.4	0.639651
HIPK3	204.2	0.4	0.000989586
PRR22	1	0.4	0.234024
ITGB1	1200.8	0.4	3.22e-05
CD58	9.4	0.4	0.0470552
ANKRD1	0.4	0.4	0.722963
KCNIP4	2.6	0.4	0.420004
GRB10	94.9	0.4	0.0106014
ARHGAP42	78.5	0.4	2.93e-06
JAG2	1.5	0.4	0.162914
NOL4L	66.1	0.4	0.0250757
RAB2A	211.9	0.4	3.53e-05
C20orf204	1.4	0.4	0.224452
NDRG2	2.3	0.4	0.250178
PFKP	218.1	0.4	0.00498551
ABRACL	17.4	0.4	0.000601373
ACOT11	9	0.4	0.0200251
AC003002.3	18.5	0.4	0.0040227
HTR1B	5.6	0.4	0.0374184
THBS1	1457.9	0.4	0.0390157
LRCH1	134.3	0.4	3.99e-07
HSPA2	12.2	0.4	0.0327398
ETF1	160.4	0.4	3.36e-05
ZBTB34	25.6	0.4	0.00019455
LDLR	194.6	0.4	0.123819
POU2F1	82.3	0.4	2.94e-08
ZADH2	29.4	0.4	1.84e-08
BID	40.3	0.4	4.42e-08
ZNF791	29.3	0.4	3.36e-06
JMJD6	28	0.4	4.35e-06
TAX1BP1	130.6	0.4	2.39e-09
ZCCHC18	0.9	0.4	0.371384
TNFAIP6	4.5	0.4	0.0974514
CDC42SE2	97.8	0.4	5.9e-09
DPY19L3	118.7	0.4	3.27e-07
IST1	131.3	0.4	1.26e-11
LRRC8C	129.8	0.4	0.0234163
FAAH	1.2	0.4	0.21054
ABCC2	2.4	0.4	0.203585
RB1CC1	109.6	0.4	0.00149528
ACTN2	0.2	0.4	0.770823
RB1	119.8	0.4	0.000669782
SPRY2	47.6	0.4	0.262688
ZNF592	72.1	0.4	5.7e-11
CRY2	36	0.4	9.42e-07
MYL12B	151.4	0.4	1.93e-05
CMYA5	8.1	0.4	0.08564
SLC25A33	15	0.4	0.00207039
TMEM189	69.9	0.4	1.7e-08
FOXD1	89.2	0.4	0.0349734
TSPAN13	4.6	0.4	0.0899046
C14orf132	101.9	0.4	0.120793
EOGT	64.1	0.4	0.000230997
SPDL1	41.4	0.4	0.255379
FOXP1	338.9	0.4	0.00357781
CABLES1	58.5	0.4	0.155185
TMIGD3	0.6	0.4	0.5001
SLC25A32	60.6	0.4	0.00683129
GFPT2	15.8	0.4	0.0593721
WWC2	228.9	0.4	0.000265454
CERK	95.3	0.4	4.69e-07
FASTKD5	17.6	0.4	1.86e-05
GDNF	25.7	0.4	0.329579
SLC16A2	78.1	0.4	3.54e-05
UBAP1	72.7	0.4	4.57e-07
PXDN	868.4	0.4	1.18e-06
TMEM70	12.9	0.4	2.51e-05
PRKAG2	62.3	0.4	0.0216047
PRSS35	3.2	0.4	0.00775252
TC2N	3.7	0.4	0.181831
AC140504.1	31.3	0.4	0.0912057
ZNRF2	5.7	0.4	0.0559867
WTIP	55.7	0.4	0.00523144
HACD2	53	0.4	1.3e-05
AC011499.1	1.3	0.4	0.360835
USP36	107.6	0.4	0.00058892
SESN1	35.8	0.4	3.09e-06
NEDD4	325.1	0.4	0.000150893
AC242842.3	26.4	0.4	0.00021772
PCGF5	82.6	0.4	9.83e-05
SLC20A1	187.4	0.4	2.31e-07
SNN	25.1	0.4	0.00167188
OSBPL9	87	0.4	6.13e-08
TENT4A	117.1	0.4	0.00106602
HEATR9	0.4	0.4	0.552399
MFHAS1	72.2	0.4	0.0149502
TMEM156	7.4	0.4	0.00271001
HACE1	67.2	0.4	0.0135188
MEF2A	195.5	0.4	0.000314257
GAL	1.9	0.4	0.403751
AGO2	382.7	0.4	0.000908533
LRRC43	0.5	0.4	0.50505
VASP	116.8	0.4	0.0286752
BTG1	47.4	0.4	0.00100306
FKBP5	24.4	0.4	0.00464323
NFKB2	24.2	0.4	0.00602164
CYTH2	46.7	0.4	0.0141826
PGM3	115.9	0.4	2.08e-05
RNMT	49.8	0.4	2.51e-13
ZBTB17	35.8	0.4	0.000105206
ANTXR1	384.9	0.4	0.0138815
FAM219A	72.1	0.4	5.05e-07
TPM4	919.6	0.4	0.00116591
LIMS2	31.7	0.4	0.0115103
PTPN6	0.5	0.4	0.543946
TRAPPC10	88.5	0.4	3.97e-12
DENND5B	77.6	0.4	0.0023822
FRAT2	2.3	0.4	0.0371542
CCDC180	9.1	0.4	0.122874
LACC1	7.7	0.4	0.0265836
ZDHHC11	1.4	0.4	0.0139631
FERMT3	2.8	0.4	0.100959
CYTH1	56.6	0.4	0.000154507
NHSL2	17.1	0.4	0.00652132
HSPA1A	7.3	0.4	0.00231758
ZNF267	24.6	0.4	0.00731617
NRL	2.9	0.4	0.186958
ARF4	217.2	0.4	1.17e-05
YPEL5	53.6	0.4	3.88e-09
SEPTIN10	156.8	0.4	2.2e-07
RBPMS	366.9	0.4	0.0262547
RBM24	12.4	0.4	0.0225931
GPR137B	31.6	0.4	7.14e-05
ZNF407	243.5	0.4	0.000820657
RRBP1	383	0.4	0.00552892
FGF1	6.1	0.4	0.0183439
SLC39A14	81.9	0.4	6.84e-06
LRRC49	40	0.4	0.146419
RDX	137.2	0.4	0.00487962
DNAJB6	122.9	0.4	1.69e-08
GPR21	2.5	0.4	0.131758
COTL1	470.2	0.4	2.84e-05
NUP50	87.7	0.4	0.0163073
BARD1	85.6	0.4	0.273382
AC012213.5	62.8	0.4	0.00823761
DGKB	0.6	0.4	0.574481
WASL	91.4	0.4	2.07e-08
CCSAP	16.9	0.4	0.0244094
USP16	50.1	0.4	6.99e-05
TP53INP1	45.3	0.4	0.0618399
LIN52	50.7	0.4	0.0267115
SH2B3	142.6	0.4	0.000113461
AFF2	9	0.4	0.152928
DPY19L1	54.7	0.4	0.00393711
GIPC3	0.6	0.4	0.50509
ABL2	348.3	0.4	0.0292477
KTN1	167	0.4	1.89e-06
AC004997.1	17.4	0.4	0.00407561
ZNFX1	102.1	0.4	1.94e-06
RNF103-CHMP3	74.1	0.4	5.92e-05
LIN7B	2.1	0.4	0.200791
TPH1	0.8	0.4	0.42499
MYLK2	2.2	0.4	0.546978
SRSF5	68.4	0.4	9.17e-06
OTOA	0.4	0.4	0.461982
FZD6	127.8	0.4	0.00307681
ELOC	43.2	0.4	0.00172816
ITGA5	348.7	0.4	0.000520532
SHB	214.6	0.4	0.0245762
AMIGO3	4.1	0.4	0.011115
COX19	14.8	0.4	5.27e-06
RBM19	100.1	0.4	4.59e-07
TOPORS	22.5	0.4	0.000228209
SDC4	164.2	0.4	0.0205459
ZNF263	24.7	0.4	1.99e-09
RAI1	283.5	0.4	0.00423248
ATXN3	23	0.4	1.79e-05
PSEN1	91	0.4	1.15e-05
CPEB4	65.1	0.4	0.00927251
CNN1	33.1	0.4	0.140235
VSTM4	41.2	0.4	0.0314936
AMOTL2	307.2	0.4	0.0900273
DACT3	15	0.4	0.173033
FBLN5	141.7	0.4	0.00122388
MUC20	2.2	0.4	0.142011
CTAGE1	0.6	0.4	0.609013
ING3	16.6	0.4	0.0631231
BBC3	11.8	0.4	0.238791
RAB43	34.7	0.4	0.000202729
CDKN1B	27.1	0.4	0.000233972
PIEZO2	149.8	0.4	0.645723
SSU72	97.1	0.4	3.3e-09
STX5	47.7	0.4	0.000984279
TSHZ1	38.1	0.4	0.000150751
CBX4	17.7	0.4	0.00022051
TMSB15B	5.3	0.4	0.0192896
SAP30BP	68.3	0.4	0.000272424
ULK1	43.3	0.4	7.17e-05
PRKACB	117.4	0.4	0.00510592
PPP1R12A	262.7	0.4	0.00135411
CABYR	6	0.4	0.171617
ZNF275	42	0.4	0.000338513
TMEM200C	8.4	0.4	0.00683129
U2AF1	4.9	0.4	0.0104185
LIMA1	128.4	0.4	0.010699
KIF1B	174.6	0.4	6.29e-10
OSMR	200.3	0.4	0.000385033
SPTBN5	1.3	0.4	0.17039
ROR2	13.5	0.4	0.708043
FP565260.1	1.4	0.4	0.40279
SLC45A1	4.2	0.4	0.329632
CEP95	34.5	0.4	0.000518975
NDUFA4L2	0.5	0.4	0.747091
POTEE	4	0.4	0.29335
CUL3	198.2	0.3	9.4e-05
KCNF1	10.5	0.3	0.150144
ZNF136	14.1	0.3	0.0189408
CCDC92	122.8	0.3	0.00437591
PACSIN2	157	0.3	4.58e-08
IMPG2	8.7	0.3	0.00630734
USP38	50	0.3	0.00648948
PLEKHM3	47.6	0.3	2.54e-06
GTPBP1	58.8	0.3	3.37e-12
WAC	220.2	0.3	6.63e-07
IPMK	22.2	0.3	0.000136965
CUBN	7	0.3	0.00821244
CNTRL	31.8	0.3	0.0800885
MRC2	320.1	0.3	0.00016031
TRAPPC2B	3.1	0.3	0.0799608
TUT7	84.1	0.3	1.77e-08
TPRA1	36.2	0.3	0.000139347
TMEM263	129.7	0.3	0.000765404
ZNF212	17.3	0.3	0.00213008
RBBP6	75.1	0.3	1.38e-08
MT-ND2	76.9	0.3	0.225484
EXOC8	20	0.3	0.00686678
SFT2D1	34.7	0.3	7.77e-06
EPC2	105.5	0.3	0.00335439
AGFG1	143.1	0.3	8.62e-05
GPRIN1	28.6	0.3	0.0068555
SCAF11	161.6	0.3	5.61e-06
SLFNL1	0.6	0.3	0.56367
ZNF432	67.5	0.3	4.21e-06
DNMT3A	66.4	0.3	0.169731
SIK3	175.8	0.3	0.000700165
SETX	164.8	0.3	2.76e-05
CMTM6	78.6	0.3	0.0447347
INTS6	124.5	0.3	0.00132847
CD200R1	0.2	0.3	0.682598
ITPK1	38.4	0.3	1.54e-05
TPP2	122	0.3	0.00991755
IGF2BP1	153.2	0.3	1.8e-08
GPR78	0.5	0.3	0.790701
SEC22B	74.2	0.3	2.61e-05
TINCR	4.6	0.3	0.0373091
CDC42SE1	64.6	0.3	6.63e-05
CMTM8	0.5	0.3	0.607475
ARL8B	103	0.3	7.67e-06
SGK3	45.4	0.3	0.000343041
YES1	100.7	0.3	4.48e-13
PLPP1	38.5	0.3	0.0212537
TAS2R50	0.6	0.3	0.356919
TRIM38	54.9	0.3	1.86e-05
PALM2AKAP2	789.1	0.3	4.56e-06
B3GNT5	11.4	0.3	0.0833085
ATP1B3	135.2	0.3	0.00311866
MSANTD3	131.4	0.3	0.00700331
DPM1	32.1	0.3	1.5e-06
TMEM164	44.3	0.3	2.62e-08
CTPS1	84.1	0.3	0.0305801
CDKN2B	5.5	0.3	0.514835
CMC2	51.4	0.3	0.00822989
COL8A1	160.9	0.3	0.0953111
NBPF19	8.7	0.3	0.00571992
FOXK1	227.5	0.3	0.00298548
POU2F3	1.6	0.3	0.250422
BRD1	105.8	0.3	2.35e-05
UTY	187	0.3	9.64e-05
BCL10	32.2	0.3	0.000273584
GCLC	70.9	0.3	0.0295239
VEGFC	423	0.3	0.546978
HOXA3	31.3	0.3	0.149178
WDFY1	156.2	0.3	1.37e-08
OVGP1	3.2	0.3	0.193003
CENPN	41.1	0.3	0.282051
PYGM	0.5	0.3	0.725127
SIAH1	46.8	0.3	1.19e-09
OPTN	88	0.3	0.00364024
ZNF12	32	0.3	0.00136854
ZNF300	6.7	0.3	0.00349336
VGF	4.3	0.3	0.270159
LPIN2	132.3	0.3	6.78e-05
FBXO46	17.7	0.3	0.000233607
BNC1	1.5	0.3	0.681177
NEK10	64.2	0.3	0.170933
TMEM63C	2	0.3	0.182169
FNIP1	300.6	0.3	0.0299306
AL121845.2	1.7	0.3	0.654157
TBCA	108.6	0.3	2.86e-06
ZBTB46	42.6	0.3	0.0746456
LRP12	75.6	0.3	0.00587475
AC129492.3	22.7	0.3	7.99e-05
ZNF350	8.6	0.3	0.000266257
ARHGAP17	169.4	0.3	1.7e-06
C1QTNF3	3.8	0.3	0.0658624
TMEM87A	90	0.3	0.0273293
KLF16	34.2	0.3	0.00369067
FMNL3	111	0.3	0.0165447
SLC13A3	47.6	0.3	0.0126234
SRSF6	117.1	0.3	5.49e-06
DNAJB9	6.4	0.3	0.00327377
MBNL2	249	0.3	0.000362528
DNAJA4	1	0.3	0.219839
PDE8A	112.3	0.3	0.00148515
ZNF175	19.6	0.3	0.00982527
TET3	75	0.3	0.00087977
FNTA	62	0.3	2.16e-05
AC112229.3	0.3	0.3	0.739549
ZNF888	4.2	0.3	0.108341
SEC14L1	148.3	0.3	0.000420342
ODF2	48.5	0.3	0.018928
CHD1	87.3	0.3	0.00237785
ARHGAP24	83.9	0.3	0.389192
DYRK3	35.8	0.3	0.00619211
ZNF787	44.3	0.3	0.000258343
DLGAP1	1.9	0.3	0.126807
CAPZA2	114.5	0.3	0.0012928
NUP153	162.4	0.3	0.0105542
ZAN	0.4	0.3	0.675736
HTRA3	8.6	0.3	0.117181
SQSTM1	455.4	0.3	0.000480215
PLK2	87.8	0.3	0.33681
DIXDC1	29.9	0.3	0.0281337
DNAJB12	44.1	0.3	9.06e-05
CARHSP1	49.6	0.3	0.0358688
RC3H1	147.1	0.3	4.91e-06
CCNK	70.4	0.3	4.96e-06
CREB3L2	350.2	0.3	0.0954629
ARFGAP3	101.3	0.3	2.48e-07
CNOT2	114.4	0.3	0.00257587
MAP1LC3B2	5.2	0.3	0.019929
SLC25A28	16.8	0.3	0.000797579
SYNPO2	42.9	0.3	0.017721
AC096887.1	21.1	0.3	1.84e-05
TRA2B	158.3	0.3	0.00533021
SLC9A1	88.2	0.3	7.17e-05
SPCS2	30.1	0.3	0.00283343
KHDRBS1	217.8	0.3	1.17e-08
WDR91	18.1	0.3	2.52e-05
NQO1	145.5	0.3	0.00126212
TFDP2	68.6	0.3	0.000143608
PLAUR	78	0.3	0.179125
UBR5	376	0.3	1.23e-08
TNRC6C	96.1	0.3	5.62e-05
HOOK3	199.2	0.3	0.000228879
KALRN	172.7	0.3	0.161422
CLINT1	121.4	0.3	9.37e-06
SRSF4	141.5	0.3	8.77e-09
WTAP	77.7	0.3	0.000137788
UBALD2	21	0.3	0.162101
CORO1C	688.1	0.3	0.0230679
PSMD14	133.3	0.3	0.00336753
MET	80.9	0.3	0.141594
C15orf48	0.3	0.3	0.735734
GATAD2A	208	0.3	4.07e-09
HLF	0.2	0.3	0.691902
MAN1A2	187.5	0.3	0.0012962
E2F6	19.5	0.3	0.00118446
GNPNAT1	61.9	0.3	0.113928
BRPF1	29.5	0.3	0.00190095
SNX25	55.6	0.3	0.0559867
CDKN1A	369.6	0.3	0.0597895
NCOA3	133.7	0.3	2.25e-05
PTPRH	1.7	0.3	0.367127
MOB3B	0.9	0.3	0.468329
SEC61B	31.1	0.3	0.000508722
FRAS1	0.8	0.3	0.286989
NUBP1	17.1	0.3	0.0323299
MOAP1	10.7	0.3	0.00254357
GSR	85.4	0.3	0.000151613
KIF18A	80.4	0.3	0.254991
CLIC2	4.8	0.3	0.154896
RARRES1	1.9	0.3	0.635294
RGS2	3.6	0.3	0.253892
AL355315.1	40.4	0.3	0.00676873
MAF	1.5	0.3	0.649868
SRRM3	3.7	0.3	0.0774383
SCART1	21.7	0.3	0.117306
FRG1	11.6	0.3	0.00020681
KIAA0232	120.2	0.3	0.00131168
SIDT2	31.3	0.3	1.75e-05
TNFRSF10B	136.8	0.3	0.00489015
ZFP36L1	120.3	0.3	0.0210752
TRIM36	1	0.3	0.572777
BLOC1S2	32.3	0.3	0.00357878
ARID1A	224	0.3	1.41e-06
NOS1AP	9.7	0.3	0.400295
ADSS2	75.5	0.3	1.29e-05
SLC35C2	43.2	0.3	0.000206495
ZFAND5	156.4	0.3	0.000207502
AC008695.1	412.1	0.3	0.0414705
PMAIP1	36.7	0.3	0.0286916
C15orf39	18.1	0.3	0.0268882
ZNF800	76.5	0.3	0.000275728
TXNIP	37.1	0.3	0.289562
SENP5	113.8	0.3	0.000209952
AC093884.1	168.8	0.3	8.26e-08
CRYM	6.7	0.3	0.343049
TMEM117	152	0.3	0.00323596
USP7	134.6	0.3	3.26e-06
TMED5	67	0.3	0.00391267
UGDH	94.4	0.3	0.00259202
FAS	33.5	0.3	0.000155968
ERBIN	371.8	0.3	0.0374165
FAM107B	159	0.3	0.0630315
GJD3	1.3	0.3	0.396597
PFDN2	23.2	0.3	0.0100203
AC009070.1	55.8	0.3	0.00637482
CATSPERE	16.9	0.3	0.00580285
LYSMD2	5.4	0.3	0.0990678
SNTG1	3.1	0.3	0.367525
TMEM189-UBE2V1	209.6	0.3	5.42e-08
MTSS2	123.1	0.3	3.59e-06
GNRH2	0.5	0.3	0.574481
CDC14C	0.9	0.3	0.367737
SH2B2	6.3	0.3	0.440745
NFE2L2	194.1	0.3	0.0848773
TSPYL2	25.7	0.3	0.0118774
ZYX	362.5	0.3	0.0291168
CRTC1	59.8	0.3	0.0683923
HYPK	8.6	0.3	0.00508826
TANK	93.2	0.3	0.00243937
ENTPD4	127.6	0.3	0.00230071
SH3BP4	476.2	0.3	6.79e-06
KRAS	80.4	0.3	0.0162009
MUC1	4	0.3	0.36357
GOLPH3	111	0.3	2.52e-05
POMZP3	7.4	0.3	0.128392
FBXO11	176.1	0.3	3.95e-06
SYT14	50.5	0.3	0.438679
WBP4	24.9	0.3	0.0023132
P3H2	91.7	0.3	0.437336
LAT2	1.6	0.3	0.470232
ARRDC2	4.7	0.3	0.0609489
AC092647.5	11.1	0.3	0.0166601
ACAP1	0.5	0.3	0.55396
OTUD5	50.6	0.3	0.00504523
JUND	73.3	0.3	0.230942
HOXA1	0.9	0.3	0.567653
PHF10	24.7	0.3	0.000154048
ERG	0.1	0.3	0.908269
VDAC1	122.8	0.3	5.64e-05
PHLDA3	71.1	0.3	0.130075
ABHD4	19.5	0.3	0.0536194
NXF1	45.4	0.3	0.00168623
EXT1	2039.2	0.3	0.00304645
KCNJ14	13.6	0.3	0.124285
GPM6B	0.6	0.3	0.80874
ALKAL1	0.3	0.3	0.612655
TAB2	114.9	0.3	2.27e-07
PRICKLE2	218.4	0.3	0.248654
DOK6	79.4	0.3	0.11607
ARSG	22	0.3	0.0590898
STON1	24.7	0.3	0.15219
AL512785.2	0.9	0.3	0.534343
UBTF	66	0.3	2.58e-06
DDI2	51	0.3	0.00393947
PCDH10	15.1	0.3	0.707987
LYVE1	41.3	0.3	0.158693
CPZ	0.5	0.3	0.821236
MUSK	2.2	0.3	0.656451
PIP5KL1	3.6	0.3	0.368886
KDM6A	142.9	0.3	0.00576109
PARP11	21.8	0.3	0.00563554
SS18L1	35.8	0.3	0.020391
KLHL4	1.7	0.3	0.629878
RFFL	87.3	0.3	0.000739639
PLCB4	463	0.3	0.14185
LTBP2	450.9	0.3	0.0978399
TNIP3	0.6	0.3	0.408852
AHRR	258	0.3	0.0217259
TMEM39A	72.4	0.3	0.00102425
KLHL42	60.5	0.3	0.000929337
LGMN	4	0.3	0.155483
COL4A6	17.2	0.3	0.778449
NPAS2	108.9	0.3	0.0853093
LAMC1	622.9	0.3	0.000302223
MANSC4	0.5	0.3	0.508271
FBXO33	24.2	0.3	0.0374083
EML1	136.3	0.3	0.066669
CDC42EP1	78.6	0.3	0.0335615
BOK	25.6	0.3	0.0254731
PHF20L1	119.2	0.3	0.000159804
ESYT2	136.5	0.3	3.98e-05
PRR5	42.1	0.3	0.213736
LBH	341.3	0.3	0.235315
ZNF614	9.4	0.3	0.0305481
CDRT4	54.9	0.3	0.109558
AC092017.2	1.5	0.3	0.649389
RIPK1	63.7	0.3	8.01e-07
CENPV	15.5	0.3	0.00107932
ATXN1L	44.5	0.3	4.94e-05
ABCC6	1	0.3	0.701757
KLHL5	216.8	0.3	0.0446103
POLR1C	19.1	0.3	0.00319934
CNN2	350.1	0.3	0.0784092
SMAP1	83.9	0.3	0.00102425
RAB3A	7.4	0.3	0.0636003
LENG1	2.6	0.3	0.264439
NXPH4	1.3	0.3	0.314653
SYS1-DBNDD2	30.6	0.3	0.000284427
MT-ND5	201.3	0.3	0.324693
B3GLCT	32.9	0.3	0.0313622
RLIM	110.3	0.3	4.91e-06
PPP1R3B	10.5	0.3	0.130422
ATF5	19.4	0.3	0.0223086
FER1L6	2.4	0.3	0.519831
ACTA1	0.4	0.3	0.85962
E2F3	160.1	0.3	0.00386683
MGAT4C	0.3	0.3	0.500975
AGO3	111.4	0.3	0.000237012
GRIK4	61.7	0.3	0.276567
RAP1A	110.1	0.3	9.08e-08
ARRDC4	7.3	0.3	0.179727
CLTB	62.2	0.3	0.0713925
CGNL1	2	0.3	0.36981
FGF2	175.2	0.3	0.000841087
LEF1	19	0.3	0.369962
RAB22A	96	0.3	0.000114187
SEPTIN11	1306.4	0.3	0.00847606
RSPH4A	1.5	0.3	0.519999
BRPF3	64.5	0.3	1.27e-05
RASA2	167	0.3	0.0678317
ISYNA1	6.7	0.3	0.105198
RAPGEF2	213.5	0.3	0.00298121
CCSER2	205.2	0.3	0.000247148
AEBP2	92.2	0.3	2.82e-05
TTC21B	56.7	0.3	0.0208465
BLMH	34.9	0.3	4.97e-05
HSD17B8	1.1	0.3	0.587116
SUCLA2	104	0.3	0.0371542
PSMD12	82.8	0.3	0.00918959
TMC7	2.7	0.3	0.163481
SETD3	73.7	0.3	0.000237012
AC069368.1	92	0.3	0.048075
AFTPH	35.2	0.3	0.000898883
SHCBP1L	0.7	0.3	0.509492
TTL	134.9	0.3	0.000763819
KCNC4	1.4	0.3	0.675224
ADORA2A	3.6	0.3	0.196953
UTP3	20.5	0.3	0.00624197
EFCAB10	11.9	0.3	0.346663
RIPK2	38.8	0.3	0.0463888
ZFYVE27	39.9	0.3	0.000673587
GMEB1	19.5	0.3	0.0189722
AVPI1	19.7	0.3	0.00412914
TRAF6	25.8	0.3	0.0775371
PI4K2A	66.3	0.3	0.00962098
RIN3	124.9	0.3	0.00682155
STOX2	6.3	0.3	0.0318919
GTPBP4	65.2	0.3	0.00462504
RANBP2	151.7	0.3	8.93e-06
CYSTM1	20.9	0.3	0.059588
SNIP1	21.7	0.3	0.000269353
REXO1	51.1	0.3	6.77e-06
SP2	23.4	0.3	1.4e-05
USP50	6.9	0.3	0.00405374
ELK3	190.6	0.3	0.125718
EIF1	238.6	0.3	0.0202843
AFDN	90.1	0.3	0.000125846
MAN2A1	423.7	0.3	0.0483221
PTPN12	202.5	0.3	0.00762301
AMMECR1L	40.2	0.3	2.35e-05
SIM2	36.7	0.3	0.304874
ANKRD10	197.8	0.3	0.0362165
ARHGEF4	1.4	0.3	0.336632
GLA	13.6	0.3	0.0851621
SLC16A3	215.4	0.3	0.0225931
MYL9	336.5	0.3	0.0197558
HMGXB4	63.9	0.3	0.0184439
CTDP1	58.3	0.3	0.00154923
TJP1	247.9	0.3	0.000115762
NIPBL	186	0.3	5.68e-06
DGKG	14.5	0.3	0.00903402
TMEM30B	0.7	0.3	0.56389
IDI1	30.9	0.3	0.213564
ANKRD33B	52.5	0.3	0.482697
UTP11	28.7	0.3	0.000344622
MTHFD2L	22.2	0.3	0.0668365
NIPAL1	2.5	0.3	0.334422
PTPN1	124.2	0.3	2.68e-07
CYB5R4	56	0.3	0.0125316
CRK	122.8	0.3	5.27e-06
C1QL1	0.6	0.3	0.766673
PPP1R13B	6	0.3	0.106708
TENT5A	77.8	0.3	0.111986
MPZL1	156.7	0.3	0.000652173
CHD1L	74.8	0.3	0.0305452
NCS1	151.3	0.3	0.000224824
IL23A	0.1	0.3	0.737489
TNFAIP2	52.6	0.3	0.304918
TAS2R43	1	0.3	0.486928
CUX1	317.4	0.3	0.000800333
KCND3	1.3	0.3	0.695786
GLIPR2	31.9	0.3	0.165412
BCL9L	187.2	0.3	0.0023421
VAPA	144.5	0.3	0.00191606
STAU1	119	0.3	8.04e-09
STXBP2	0.8	0.3	0.472497
UBE2D1	18.7	0.3	0.0171339
TAS2R1	0.4	0.3	0.690851
GNG7	1.5	0.3	0.249404
PSMD1	206.5	0.3	7.25e-05
WIPI1	61.7	0.3	0.00161722
BRD4	210.6	0.3	0.00467733
SEL1L3	31.5	0.3	0.192748
SETD1B	64.5	0.3	0.0505756
CCDC97	23.4	0.3	0.0269348
PGRMC2	55.4	0.3	6.64e-05
RSPH9	0.7	0.3	0.652693
ARPC4-TTLL3	169.1	0.3	0.0474983
HIC1	57.6	0.3	0.0332573
MT-ND1	288.4	0.3	0.126657
FBRS	63.2	0.3	0.048523
CHRAC1	17.4	0.3	0.0068487
MARCHF7	218.3	0.3	0.00819383
SERPINB2	62.2	0.3	0.774266
TECTA	2.5	0.3	0.27272
AC009690.3	10.5	0.3	0.0408747
PXK	131.1	0.3	0.0578529
MT-ND3	10.7	0.3	0.467911
TLCD2	11.3	0.3	0.215413
KIF13A	288.4	0.3	8.06e-05
BFSP1	7.2	0.3	0.339494
CCDC6	127.4	0.3	0.00566106
MGRN1	113.7	0.3	0.00112419
AL512428.1	1	0.3	0.740229
AKIRIN1	66.4	0.3	0.000311778
THG1L	10.5	0.3	0.0283029
SEC14L2	15.8	0.3	0.0140424
C12orf75	338.1	0.3	0.0637528
AL928654.3	1.5	0.3	0.532129
INPP5K	18.9	0.3	0.000246683
OGA	172.5	0.3	0.000899464
HNRNPLL	77	0.3	0.00224078
DELE1	41.2	0.3	0.00020313
MT-CYB	278.8	0.3	0.0072781
SPOCK1	48.4	0.3	0.391434
FEZ2	102.8	0.3	0.00260557
CCDC32	25.6	0.3	0.0129697
EYA1	1.7	0.3	0.384341
RAB6C	0.5	0.3	0.527546
PTPN2	42.1	0.3	0.0119769
SLC25A15	12.6	0.3	0.000272892
PSMB7	155.7	0.3	2.48e-05
ANXA5	669.7	0.3	0.057414
CERS5	75.9	0.3	6.99e-05
CTNNA3	0.8	0.3	0.488394
FNDC3B	606.8	0.3	0.00325953
ZMYND11	131.1	0.3	3.97e-05
AC003002.1	11.7	0.3	0.186958
APLP2	238.2	0.3	0.000787036
LRP4	19.2	0.3	0.00401257
SLC29A3	4.7	0.3	0.158562
GNG5	33.1	0.3	0.00578688
DUSP14	85.8	0.3	0.115521
KCTD10	122	0.3	0.000229661
FRMD6	717.9	0.3	0.263252
CNOT6L	40.4	0.3	0.000357853
ANO6	222.2	0.3	0.0613201
FAM110B	18	0.3	0.279602
FURIN	80.2	0.3	0.00390809
PDCD6-AHRR	301.1	0.3	0.0306453
DCAF13	47.7	0.3	0.000314233
BMX	1.4	0.3	0.288344
MAML2	511.1	0.3	0.0428924
HAPLN3	17	0.3	0.309883
FBXW7	126.6	0.3	0.00775252
MT-ATP8	28.5	0.3	0.576038
KIZ	29.4	0.3	0.0257558
RNF38	91.3	0.3	0.00206188
GCC2	44.1	0.3	0.0560506
VDR	34.3	0.3	0.00818138
STAC3	1.4	0.3	0.248804
GBP3	52.8	0.3	0.0259377
SEC16A	175.2	0.3	2.59e-05
VPS37C	36.7	0.3	0.016476
REC8	2.5	0.3	0.219457
B9D2	2.7	0.3	0.286291
PPP2CB	94.8	0.3	0.00128978
ABCC1	477	0.3	0.190521
PPTC7	37.7	0.3	0.00122094
TENM1	3.8	0.3	0.567491
RPL27A	78.4	0.3	0.113409
B3GNT8	0.9	0.3	0.661167
ZBTB8A	27.4	0.3	4.97e-05
SCN11A	2.9	0.3	0.645607
SOS2	82.5	0.3	0.00162882
SMARCC1	194.1	0.3	1.84e-06
C2orf81	5.7	0.3	0.515457
CDR2	83.3	0.3	7.25e-05
FOXF2	42.7	0.3	0.262196
UBE2V1	140.4	0.3	2.37e-06
BASP1	211.7	0.3	0.0215001
KCNS3	10.4	0.3	0.60736
BAIAP2	29.5	0.3	0.102265
AP1G1	165.4	0.3	2.34e-07
CSNK1A1	390.4	0.3	0.000194068
TRPV3	0.5	0.3	0.70274
TPST2	64.8	0.3	0.0223839
TRMT10C	12.8	0.3	0.0361448
TMEM170B	5.6	0.3	0.0671564
CHMP4B	67.4	0.3	0.00014139
FO393400.1	56.2	0.3	0.00521994
KDM2A	152.8	0.3	0.00357475
GP1BB	1.9	0.3	0.316592
DNAJA1	84.4	0.3	0.000129736
SLC30A1	41.6	0.3	0.0072681
PCDHB2	0.6	0.3	0.673341
PTPN21	104.9	0.3	0.000359248
ANKRD45	0.6	0.3	0.542357
S1PR2	50	0.3	0.0906852
LARP4B	235.6	0.3	4.61e-05
CRPPA	32.7	0.3	0.0388984
THRAP3	224.3	0.3	8.55e-05
GAK	110	0.3	0.0120554
SLC9B2	29.7	0.3	0.0300899
GTF2B	23.4	0.3	0.00171472
PNMA6A	0.7	0.3	0.393563
AFF4	309.1	0.3	2.97e-05
PRR5-ARHGAP8	41.5	0.3	0.269792
CNN3	235.8	0.3	0.00304706
PPRC1	74.1	0.3	0.000861365
TEX36	1.1	0.3	0.446288
KIAA2012	1.1	0.3	0.504913
TUBA8	7.2	0.3	0.0249137
SIRT7	39.9	0.3	0.0378688
EIF3J	56.6	0.3	9.9e-05
MSN	679.4	0.3	0.096223
AC010442.3	370.5	0.3	0.0217259
AKR1C1	12.4	0.3	0.360835
YTHDF3	120.8	0.3	2.11e-05
GADD45A	37.7	0.3	0.251264
CAVIN4	4.1	0.3	0.407189
ILKAP	42.7	0.3	0.000472646
SPON1	0.6	0.3	0.739992
STOX1	0.8	0.3	0.568185
NUMBL	52.4	0.3	0.109524
DIDO1	153.4	0.3	7.53e-09
ACTN4	570.9	0.3	0.0953307
TMEM184A	0.7	0.3	0.484037
DNAJC22	11	0.3	0.000873917
CBR3	8	0.3	0.181802
PRKAB2	22.7	0.3	0.00180324
AC005041.1	5.7	0.3	0.518261
NUP58	117.4	0.3	0.0862956
CTTNBP2NL	108.1	0.3	0.000381464
GOLGB1	162.5	0.3	0.0164751
RNF44	12.8	0.3	0.0794257
EIF4E	59.5	0.3	0.0227215
AL031681.3	119.2	0.3	8.39e-06
PANK2	81.9	0.3	0.000154507
SUMO4	0.7	0.3	0.663454
PARP8	31	0.3	0.161192
PTPN3	1.9	0.3	0.342774
ZNF140	17.6	0.3	0.0877147
TOB1	32.6	0.3	0.014656
TYRO3	39	0.3	5.49e-06
IPO7	196.2	0.3	0.29548
MTERF2	4.7	0.3	0.147795
UBE2H	201.8	0.3	0.262194
UBR4	621.5	0.3	0.000989586
MB21D2	142.4	0.3	0.0529099
CTRL	1.1	0.3	0.381955
HK1	177.7	0.3	0.00437948
HES6	1.8	0.3	0.446687
SCLT1	120.2	0.3	0.185218
NRGN	9.9	0.3	0.0825007
NAA50	181.2	0.3	0.00732085
RAB11B	41.7	0.3	0.00541304
SYNPO	42.7	0.3	0.416843
SPATA2L	6.7	0.3	0.195734
CAP1	292.3	0.3	0.0605527
C12orf56	2	0.3	0.162903
UFM1	60.4	0.3	0.0753118
MAP1B	985.3	0.3	0.104479
BZW1	115.7	0.3	0.0295237
WDR26	217.2	0.3	0.000118602
HAT1	42.2	0.3	0.147664
GLUD1	119.1	0.3	6.71e-08
SIK2	100.8	0.3	0.0232101
MUS81	24.5	0.3	0.133317
CDH6	94.2	0.3	0.310953
CD2AP	84.9	0.3	0.00292797
HIP1R	19.4	0.3	0.122935
FZD7	140	0.3	0.0324929
FYB2	0.3	0.3	0.692058
FCRLA	0.3	0.3	0.779911
CXADR	1.5	0.3	0.524829
AL139142.2	0.8	0.3	0.484658
PMM2	116.6	0.3	0.000141933
AL033529.1	20.3	0.3	0.00302158
CCT6B	9.1	0.3	0.306229
CCDC71L	53	0.3	0.378405
CPA6	21.7	0.3	0.0142328
MXD1	41.3	0.3	0.00689628
RAPSN	4.6	0.3	0.128419
PWWP2A	54.6	0.3	0.00181711
EYA4	114.5	0.3	0.366437
RPA4	0.5	0.3	0.725421
PCF11	62.5	0.3	9.52e-05
AL136531.2	155.5	0.3	0.023093
SMC5	170.6	0.3	0.0430706
LY6G5B	12.3	0.3	0.0677639
PABPC4	128.5	0.3	0.00167031
CTXN1	2.9	0.3	0.566871
BAHCC1	46	0.3	0.179441
DKK3	708.1	0.3	0.0146604
RBM48	7	0.3	0.117641
AC011330.3	0.4	0.3	0.747592
FLNB	332.1	0.3	0.0303041
RASSF5	16.6	0.3	0.244242
HID1	0.3	0.3	0.759485
CADM1	590.9	0.3	0.052107
BTBD11	10.7	0.3	0.324191
TIMM17A	49.1	0.3	0.000358581
ABCF1	76.4	0.3	8.03e-05
NAP1L1	279.4	0.3	0.000253141
ASB6	28	0.3	0.0313716
MAN1A1	80.2	0.3	0.0720306
ASS1	9	0.3	0.664687
SDK1	182.7	0.3	0.49234
GOLT1B	47.9	0.3	0.121931
DYNLT1	50.2	0.3	0.0433388
NDFIP2	57.6	0.3	0.0449462
PCDH7	115.2	0.3	0.209854
TMEM155	2.3	0.3	0.279071
FBRSL1	63.8	0.3	0.135273
VPS26C	67.4	0.3	9.83e-06
GRK6	29.3	0.3	0.273146
[truncated: 11,995 more rows]

## Sheet: 3hpi v uninfected
	mean expression (RPKM)	log2FoldChange	p-adj
EGR3	26.2	6.8	0
FOSB	38	5.4	2.00277e-131
CXCL8	41.2	4.8	7.39259e-13
EGR2	3.9	4.7	4.03938e-29
XIRP1	2.3	4.7	2.55738e-24
DLX2	7.9	4.5	4.05551e-53
SAMD11	56.3	4.4	6.5711e-134
ID4	24.1	4	1.01214e-06
LDLRAD4	1.6	3.9	1.04595e-13
EFR3B	29.7	3.8	8.53844e-59
NR4A1	61.7	3.8	5.82129e-73
ID1	171.6	3.7	3.43017e-14
AC119676.1	45.9	3.6	4.86462e-22
CXCL1	2.4	3.6	5.19057e-12
NR0B1	0.3	3.5	0.000324872
PLPP4	13.4	3.4	3.57773e-09
SNAI1	53.4	3.4	5.42688e-182
SRSF12	1.4	3.3	2.35061e-20
ID3	138.3	3.3	4.40906e-10
JUNB	130.4	3.3	2.44563e-63
HES1	11.4	3.3	2.24498e-07
NPAS4	1.6	3.3	3.07582e-31
ID2	74.6	3.2	8.47614e-12
SLCO2B1	0.5	3.2	0.00349018
SMAD7	170.1	3.1	4.54548e-52
DUSP2	2.5	3.1	9.91981e-16
NPAS1	6.4	3.1	4.40896e-43
CARMIL2	2	3	5.42888e-19
GPRIN3	2.4	2.9	6.60062e-08
IL21R	6	2.9	4.18165e-29
NR4A3	5.6	2.8	4.95235e-29
HIVEP3	148.6	2.8	4.44624e-41
CACNG4	3.3	2.8	7.87219e-19
KLF10	177.2	2.8	2.93587e-60
TNFAIP8L3	1.1	2.8	1.03057e-06
ARAP2	2.2	2.7	3.41832e-19
LONRF2	1.1	2.7	2.27261e-09
EPPK1	0.8	2.7	7.75018e-07
ATRNL1	6.7	2.6	1.13353e-05
IL11	96.3	2.6	5.72295e-45
NIPAL4	0.9	2.6	1.02523e-06
ATOH8	81.6	2.6	1.39211e-38
KCNK13	0.9	2.5	5.79106e-12
SMAD9	131.8	2.5	6.9595e-101
DACT1	44.8	2.4	7.45944e-56
CXCL3	0.9	2.4	4.32385e-11
HEY1	1.9	2.4	7.5541e-16
RASL11B	1.1	2.4	5.12617e-08
ATP10A	447.1	2.4	9.50387e-42
CDH6	396.2	2.3	4.5079e-31
HBEGF	41	2.3	1.37355e-26
BHLHE40	99.1	2.3	1.26142e-70
PLXNA2	57.8	2.3	3.99214e-22
HIVEP1	368.9	2.3	5.42953e-60
TSPAN11	2.6	2.3	3.72749e-10
FO681492.1	0.9	2.3	1.30886e-15
UMODL1	2.7	2.3	5.85225e-09
NRCAM	1.3	2.2	7.84622e-10
LRRC4C	3.9	2.2	1.25207e-06
PGBD5	3	2.2	7.54987e-18
LIF	156.1	2.2	1.24629e-09
KDM7A	66.3	2.1	2.57864e-54
SIK1B	1.9	2.1	4.86462e-22
PMEPA1	54.3	2.1	3.96802e-41
GREM2	82.6	2.1	5.82957e-07
PRR5L	8.4	2.1	2.66342e-29
TNFSF15	0.8	2.1	3.40381e-11
LRRC4	4.2	2.1	2.11996e-24
SMAD6	132.3	2.1	3.34523e-19
SKIL	260.1	2.1	1.06686e-85
DPYS	1.1	2.1	2.45938e-13
RAMP1	35.1	2.1	2.07813e-29
APCDD1L	43.5	2.1	1.11406e-19
CSRNP1	94.4	2.1	2.11815e-18
PDE2A	1.6	2.1	2.25817e-06
RHBDL3	2.5	2.1	7.79534e-23
EFHD1	1.2	2	1.30975e-06
ATP2B3	3.4	2	3.76905e-10
MYO7B	1	2	1.36871e-05
RRAD	4.3	2	1.01708e-16
ACTC1	1.5	2	0.0148354
HMOX1	44.5	2	4.77806e-36
NFATC2	27.7	2	1.13047e-06
TAGLN3	0.9	2	0.000337872
INSYN2B	414.3	2	2.76159e-22
TACR1	9.4	2	1.25982e-13
BEGAIN	1.8	1.9	4.19463e-09
PTGS2	6	1.9	0.00415496
GALNT18	131.6	1.9	1.11137e-76
IFNE	4.6	1.9	1.13058e-16
RNF227	6.5	1.9	9.46215e-32
NOX4	87.2	1.9	6.57142e-07
GLI2	845.8	1.9	5.58703e-42
FOXC2	27.4	1.9	3.93961e-38
LDB3	5.2	1.9	2.04316e-08
GPR137C	28.4	1.9	7.85466e-33
CXCL2	1	1.9	0.00080363
SLC6A17	2.3	1.9	0.000124171
PTPRE	12.1	1.9	5.45193e-15
ERRFI1	126.7	1.9	2.1909e-31
SPHK1	84	1.9	0.00274283
RELB	44.6	1.9	7.11278e-26
TSPAN2	3.8	1.9	3.38877e-26
IER5L	67	1.8	4.29795e-22
FAM186B	2.9	1.8	8.57637e-18
IER3	104.8	1.8	6.4492e-53
SERTAD1	47.1	1.8	8.9778e-16
TCF7	49.8	1.8	1.11137e-76
BCOR	78.2	1.8	5.46394e-51
CHSY3	72.6	1.8	1.23414e-34
CAVIN4	12.1	1.8	1.02105e-22
EYA2	11.9	1.8	2.1198e-15
LIMCH1	3.2	1.8	2.0492e-06
PCDH1	0.8	1.8	NA
KCNIP3	5.5	1.8	3.80393e-27
TMEM88	0.8	1.8	1.01306e-08
BMP6	2.2	1.8	2.71364e-08
ALKAL1	0.8	1.8	2.7179e-05
ELFN1	29.7	1.8	4.29968e-28
IL6	3.4	1.7	4.04767e-08
XYLT1	461.9	1.7	1.30746e-29
MSC	21	1.7	5.89327e-21
SGK1	73.4	1.7	2.24764e-13
ADTRP	7.5	1.7	1.20889e-12
TAFA3	0.5	1.7	0.00888474
GNG4	2.4	1.7	5.36761e-11
SPRY4	306.6	1.7	2.08855e-33
CRLF1	2.4	1.7	5.86696e-09
GEM	102.9	1.7	1.42332e-41
SNCAIP	206.5	1.7	3.16259e-13
GATA2	26.2	1.7	2.5142e-25
ANO2	0.7	1.7	0.00111443
ELN	35.5	1.6	0.0434458
AC112229.3	0.6	1.6	0.000751704
CDH2	669.3	1.6	7.14118e-14
ZNF804A	500.7	1.6	1.13498e-47
EGR1	72.7	1.6	3.11065e-05
NFKBIA	55.1	1.6	4.27163e-25
SELPLG	6.5	1.6	1.54401e-09
PRRX2	72.4	1.6	1.88197e-35
SLIT3	3.3	1.6	0.00232338
SMOC1	4.2	1.6	5.1481e-11
ERG	0.2	1.6	0.00282074
KDM6B	66.2	1.6	5.29783e-36
BACH2	95.7	1.6	4.58031e-21
WNT2B	11.5	1.6	9.17846e-27
ANGPTL4	8.4	1.6	8.87969e-07
SERPINE1	1527.4	1.6	0.000137516
ATF3	14.4	1.6	1.58965e-30
AC092017.2	3.7	1.6	0.000148457
AC008676.3	20	1.6	1.73605e-18
RASD2	0.9	1.6	0.000146538
ZNF469	541.8	1.6	2.23094e-33
MAP3K8	11	1.6	7.97667e-16
FCHSD2	448.9	1.6	3.03619e-32
DOCK10	862.9	1.6	1.92874e-19
CHL1	5.1	1.6	5.06746e-15
DGKI	150.4	1.6	5.38106e-05
TNFAIP3	19.6	1.6	1.29498e-18
IL1RL2	2	1.5	2.47902e-09
CHD7	6.7	1.5	6.03271e-13
RNF128	6.5	1.5	0.0195112
BDKRB1	81.4	1.5	3.50017e-17
PDGFB	1.1	1.5	0.000411167
OLFM2	31.2	1.5	8.69612e-14
FAM71F1	0.7	1.5	0.000348342
ADAM12	156.9	1.5	1.84292e-15
TC2N	8.2	1.5	1.69403e-11
EBF4	7	1.5	4.13579e-11
FZD8	34	1.5	2.57022e-09
SFMBT1	34.8	1.5	2.77987e-28
PCDH7	272.5	1.5	5.76168e-21
NPC1	130.5	1.5	2.64797e-38
TRIB1	52.1	1.5	3.16299e-57
TLL2	1.4	1.5	1.40814e-05
GPR20	5	1.5	0.0325318
NANOS3	5.9	1.5	4.57952e-16
NAB2	110.9	1.5	1.78451e-23
EDN1	11.3	1.5	9.21235e-06
DENND2C	25.2	1.5	5.95151e-21
FSIP1	18.8	1.5	2.26438e-15
TPM1	796.6	1.5	1.43593e-23
RASA4B	3	1.5	2.72408e-16
DUSP1	118.2	1.5	3.20662e-14
ITGA9	1.4	1.5	3.67954e-09
C5AR1	9.9	1.5	1.27735e-20
ETV6	389.9	1.4	3.84822e-36
SEMA7A	130.5	1.4	0.000172221
RGS4	48.6	1.4	0.00806132
FAM83G	98.9	1.4	2.1884e-75
SLC41A2	41.1	1.4	9.49261e-46
PTHLH	0.5	1.4	0.000129744
CCL2	24.9	1.4	1.56036e-11
TTC23L	0.9	1.4	2.36335e-06
ZNF711	5.1	1.4	4.71797e-28
DOCK2	21	1.4	4.51975e-13
INHBA	268.3	1.4	0.00278352
KLHL21	156.6	1.4	1.73875e-48
N4BP3	0.9	1.4	0.00113111
BICD1	427.6	1.4	1.78467e-25
NOG	6	1.4	1.05253e-16
ZC3H12A	21.4	1.4	7.47653e-23
RASA4	3.5	1.4	2.18484e-11
LFNG	5.1	1.4	1.68057e-14
LTBP2	942.6	1.4	5.08831e-24
ANKH	114.7	1.4	4.63757e-20
ENAH	423.5	1.4	2.44408e-18
PITPNM3	25.6	1.4	9.17994e-41
GADD45B	38.6	1.4	5.24195e-14
RASD1	0.8	1.4	3.94402e-08
RELT	35.7	1.4	2.35136e-26
SPOCK1	102.1	1.4	4.51507e-10
ITGB3	35.1	1.4	6.77357e-13
B3GLCT	68.2	1.3	2.99032e-42
DKK1	74.5	1.3	3.43154e-12
ITPRIP	113.5	1.3	9.24963e-10
DRC1	0.4	1.3	0.00457773
C3orf52	44.1	1.3	7.89866e-11
GSE1	977.5	1.3	9.16721e-14
CLCF1	33.2	1.3	1.4768e-91
MED12L	17	1.3	2.59661e-08
KCNC4	2.8	1.3	0.0022734
KYNU	5.8	1.3	4.11426e-05
SCUBE3	46.6	1.3	0.00619522
SGCG	0.6	1.3	0.0455237
CFAP161	32.5	1.3	1.31974e-29
RSPO4	0.5	1.3	0.00738367
CNNM2	95.4	1.3	3.80818e-16
FLT1	24.2	1.3	4.10339e-06
SRF	79.8	1.3	7.2125e-27
TRIML2	0.6	1.3	0.000360796
IL17B	1.5	1.3	4.12592e-14
ADAM19	407.3	1.3	1.35687e-12
MYOCOS	0.4	1.3	0.000245402
STXBP5L	0.9	1.3	0.0163265
CAMK2B	1.6	1.3	0.0046107
SLFN12L	0.5	1.3	0.000516728
AMZ1	26.8	1.3	4.69378e-30
AC099489.1	3.7	1.3	1.21317e-07
AC068234.1	40.7	1.3	4.34882e-14
EPHB2	520.9	1.3	4.06327e-25
RGS9	10.1	1.3	1.27878e-08
CSMD1	1.2	1.3	0.000188246
SNAI2	99	1.3	8.49592e-46
TCIM	0.4	1.3	0.106261
TRNP1	226.4	1.3	2.91132e-19
VEGFC	807.4	1.3	2.1995e-07
CHST11	22.4	1.3	3.4741e-27
PPP1R13L	12.6	1.3	2.89061e-09
RIMS1	149.7	1.3	0.00605181
PER1	25.7	1.3	3.94086e-36
GFPT2	28.6	1.2	1.46278e-18
NUAK1	82.6	1.2	8.1269e-17
UNC5C	0.9	1.2	6.39076e-07
THOC6	15.9	1.2	8.43701e-11
ZNF281	65.9	1.2	1.7685e-16
GABRE	4.3	1.2	5.63204e-12
REST	195.3	1.2	5.91182e-96
TBX15	0.6	1.2	0.0103909
PNPLA1	3.3	1.2	1.4824e-14
KCTD11	29	1.2	1.06022e-12
MEX3B	21.9	1.2	3.2681e-19
ASB2	3.3	1.2	1.10769e-11
SPDL1	73.4	1.2	3.79855e-08
ESM1	0.8	1.2	0.180425
PODXL	20.7	1.2	1.05337e-07
TGFB1	159.2	1.2	1.19821e-59
HAPLN3	32.3	1.2	1.65802e-12
FGFR3	0.9	1.2	0.0178647
HTR7	3.3	1.2	7.99362e-08
ARHGAP31	192.2	1.2	4.92845e-77
DGKH	211.4	1.2	2.43064e-33
BIRC3	5.2	1.2	3.74966e-07
SHROOM4	24.1	1.2	9.17797e-11
ADRA1D	4.7	1.2	7.71925e-06
SLC22A23	0.4	1.2	0.0623566
NOL4	0.1	1.2	0.430284
RFTN1	253	1.2	7.38115e-30
MYOCD	30.5	1.2	2.07324e-05
ITGA1	322.9	1.2	1.17747e-15
SYNDIG1	0.7	1.2	0.309672
EID3	13.2	1.2	2.65346e-18
TNS1	581.3	1.2	3.59352e-37
GRB10	160.5	1.2	1.44512e-15
ZNF474	2.7	1.2	1.09414e-16
BMPR2	491	1.2	2.93024e-25
ALPK3	3	1.2	3.50585e-10
HIP1	205.8	1.2	4.89634e-15
ZSWIM4	58.3	1.2	2.35041e-23
PIK3AP1	1	1.2	0.00958441
SH2D4B	1.7	1.1	2.07919e-11
KIAA1755	20.8	1.1	4.16397e-06
SOWAHC	19.5	1.1	6.16601e-23
LARGE1	340.2	1.1	7.69671e-22
FCRLA	0.6	1.1	0.0133606
RAB11FIP4	1.6	1.1	6.00219e-10
CCDC85A	25.8	1.1	0.102825
SPRY2	79.6	1.1	2.57605e-06
MAFB	0.6	1.1	0.00256709
SRRM3	6.5	1.1	4.78587e-13
FOXO1	1.8	1.1	1.16242e-05
DLX1	1.9	1.1	4.05773e-05
PELI1	16.2	1.1	1.36646e-29
EPHX3	0.8	1.1	0.0192808
HGD	1	1.1	5.48893e-05
NHSL2	28.4	1.1	7.30633e-37
LHX4	0.9	1.1	0.00684615
AL121758.1	77.4	1.1	4.46743e-19
SRXN1	77.3	1.1	5.21753e-19
P3H2	159	1.1	5.40776e-06
PHF13	47.5	1.1	2.00488e-32
SLC19A2	27.5	1.1	9.63909e-14
SLC16A6	6.7	1.1	1.17867e-05
DDAH1	1151.2	1.1	1.69282e-07
C9orf50	1	1.1	0.00133017
CHST3	73.7	1.1	3.92939e-80
VWF	2.5	1.1	4.20914e-06
COL4A1	671.9	1.1	3.68335e-10
CHRM2	1011.5	1.1	1.55524e-17
PURB	136.7	1.1	2.66094e-40
NFKB1	136.9	1.1	1.3571e-19
PER2	35.9	1.1	2.1747e-16
INSYN2A	1.9	1.1	0.00519773
SHISAL1	31.5	1.1	1.3719e-05
SHROOM3	183.9	1.1	3.03294e-11
CAMKK1	20.1	1.1	7.61542e-21
EPB41L4A	0.3	1.1	0.0185325
HIVEP2	254.9	1.1	3.95789e-13
TCF4	525	1.1	1.09617e-18
PHLPP2	81.6	1.1	1.10889e-46
SERTAD3	26.6	1.1	8.20133e-21
ACOT11	14.2	1.1	2.13146e-17
BIRC2	174.4	1.1	6.90306e-15
MRAS	72	1.1	3.27174e-22
GBP1	33.8	1.1	9.85678e-08
FOSL2	133.2	1	5.62431e-15
FAT3	59.9	1	5.46801e-07
NLGN3	1.9	1	1.00267e-05
PRDM1	42.4	1	1.38454e-05
CD274	31.4	1	1.726e-06
LSM11	18.6	1	2.02542e-08
RNF150	77.1	1	2.76015e-11
FOXL1	123.9	1	4.07607e-22
POPDC3	23.7	1	1.59409e-15
TLE3	77.8	1	1.01588e-46
CATSPERB	0.5	1	0.0141541
ZBTB21	72.6	1	9.25018e-23
ANKRD1	0.6	1	0.0833743
CCN1	509.9	1	1.11064e-08
PELO	98	1	3.8559e-17
CCDC71L	89.8	1	1.13054e-07
UBALD1	25.2	1	5.74731e-17
FAM184B	1.1	1	2.55438e-06
NGF	21.4	1	6.3457e-06
CPNE5	0.7	1	0.00217021
NIPAL1	4.2	1	3.33602e-09
CALD1	1202.8	1	7.49831e-12
ADAMTS2	446.2	1	1.35351e-31
DYRK2	70.9	1	3.14562e-14
GALNT16	3.7	1	0.0125397
CBFB	163.6	1	3.62417e-24
GLIS3	499.9	1	1.51717e-08
KLHL38	0.3	1	0.113069
NCF2	1.1	1	0.0880297
AFF2	13.9	1	1.2077e-08
ZNF597	7.1	1	2.18095e-25
ZBTB2	42.4	1	1.01719e-66
OSGIN2	31.3	1	3.01959e-16
AMIGO2	29.6	1	0.000130929
ADAMTS14	15.2	1	0.0309858
NOCT	50.3	1	1.74762e-25
KIF26B	26.9	1	8.3605e-14
QRICH2	11.2	1	9.01449e-09
LRFN5	39.8	1	8.45418e-07
CRISPLD2	66	1	2.10983e-13
SNED1	51.5	1	2.43774e-05
KCNMB4	2.8	1	1.93995e-05
SSBP3	204	1	1.40949e-11
OSBPL6	65.1	1	5.3683e-16
REPS2	0.7	1	0.134179
TEAD4	60.5	1	1.11374e-12
FRMPD3	1.5	1	0.0017537
AL590132.1	23.2	1	0.000107152
LMCD1	36.5	1	0.000118742
BOC	58	1	1.09317e-21
NEDD9	120.7	1	2.61088e-07
BTBD16	1.2	1	5.90657e-05
PDLIM4	79	1	2.91132e-19
BEND3	13.4	1	4.52174e-35
ARFGEF3	0.6	1	0.0544974
GATA6	10.2	1	0.000119656
HSPB8	27.7	1	1.03607e-31
HIPK4	1.1	1	0.000770135
NOL4L	97.7	1	1.1886e-11
MSRB3	455.1	1	3.74826e-09
TRPC4	34.3	1	7.32217e-07
FOXC1	14.7	1	7.16055e-11
TJP2	170.7	1	4.35881e-29
DCDC1	0.2	1	0.266178
IRF2BP2	93.5	1	1.37229e-23
REL	21.5	1	6.89023e-21
BAMBI	3.9	1	2.58239e-05
ABCC3	55.6	1	1.73661e-10
DNMT3A	101	1	2.32603e-08
NKX3-1	4.5	1	4.57769e-10
TMEM121B	1.9	1	4.84165e-06
MAFF	51.8	1	2.27357e-08
FEM1B	97.1	1	3.61344e-41
DENND5B	115.7	1	3.128e-12
VGLL3	195.2	1	8.75693e-11
IGFBP7	259.3	1	3.32717e-07
PLEK2	1.9	1	0.00779476
SEC14L2	25.1	0.9	4.69378e-30
FILIP1L	191.6	0.9	4.03617e-09
UNC5B	71.9	0.9	1.38179e-06
FOS	1.4	0.9	0.06444
ARHGEF26	16.8	0.9	2.72747e-06
ENTPD7	119.6	0.9	1.13694e-17
LIMS1	281.8	0.9	1.42057e-13
KIAA1549	81.8	0.9	2.12322e-31
MICAL2	922.3	0.9	3.39869e-10
AP003419.1	46.1	0.9	9.11704e-47
KLF13	116.9	0.9	8.93674e-66
IRX2	4.3	0.9	1.73641e-06
SORCS2	38.5	0.9	7.82011e-06
HLX	13.2	0.9	2.30966e-06
SNX30	130.9	0.9	7.60083e-19
TRPC6	65.4	0.9	1.301e-06
MAFK	76.8	0.9	1.17698e-16
PRDM16	9.6	0.9	0.000104126
ZBTB46	64.4	0.9	2.52141e-11
PTPN3	3	0.9	3.96739e-07
DSP	31.3	0.9	3.79053e-05
AC140504.1	45.7	0.9	1.86764e-06
S1PR3	66	0.9	2.25431e-23
SERTAD2	95.8	0.9	2.27955e-22
PDLIM5	290.2	0.9	3.04348e-07
TMEM117	232.4	0.9	2.00806e-24
BPGM	25.8	0.9	3.21661e-13
SDC2	77.8	0.9	7.00665e-15
SOX4	81.3	0.9	2.01341e-05
BTBD11	17	0.9	2.16036e-07
FGF2	270	0.9	1.12838e-13
ILDR2	0.3	0.9	0.323528
PDGFA	15.3	0.9	1.20568e-37
CEMIP2	150.1	0.9	5.16534e-14
SYDE2	39.7	0.9	6.66877e-12
ZFPM1	40	0.9	5.79886e-08
AC010255.3	3.7	0.9	6.94064e-09
SPECC1	240.9	0.9	2.77798e-21
NFKBIZ	42.5	0.9	6.39687e-19
BMF	17.7	0.9	0.000179368
SCUBE2	14.6	0.9	5.5368e-11
DOK6	120.4	0.9	2.65204e-09
PXDC1	135.4	0.9	2.0167e-12
SEL1L3	48.3	0.9	8.77228e-08
AP5B1	43.4	0.9	1.51651e-21
CYP2E1	5.2	0.9	0.000143987
SYNE1	519.7	0.9	7.80772e-14
SYT14	76.1	0.9	0.0278613
SLC35F2	22.8	0.9	2.2586e-18
TRAF3	164.5	0.9	2.32762e-30
GLIS2	52.2	0.9	4.07898e-10
IL1A	0	0.9	0.848375
ITGB7	1	0.9	0.0106677
HUNK	39.4	0.9	5.0026e-08
KIF21A	10.2	0.9	2.70029e-06
BEND7	51.9	0.9	2.85237e-11
PPP1R13B	9.1	0.9	8.94715e-11
CUTC	86.4	0.9	5.5727e-19
TUB	48.6	0.9	1.06934e-28
TSPAN18	1.4	0.9	0.0320271
CYP26B1	0.3	0.9	0.136931
P4HA3	5.5	0.9	0.00116981
C20orf203	3.1	0.9	2.6237e-08
TMEM155	3.5	0.9	1.82663e-06
EREG	12.2	0.9	0.0077891
BAALC	157.3	0.9	1.08198e-07
NAB1	65.5	0.9	3.60316e-37
IRAK2	47.9	0.9	2.58469e-13
BMERB1	111.5	0.9	3.95176e-07
RUNX1	683	0.9	1.75256e-08
NCR3LG1	39.6	0.9	5.51175e-14
MFHAS1	101	0.9	3.52638e-09
F3	746.6	0.9	7.99338e-07
DOT1L	104	0.9	3.26234e-25
FHL2	254.8	0.9	2.00767e-13
GNA13	134.5	0.9	7.57325e-24
PRUNE2	63.1	0.9	0.0213885
CSGALNACT2	54.8	0.9	2.85828e-08
ARHGEF4	2	0.9	0.000599962
TGFBI	643.2	0.9	2.88542e-10
ARHGAP32	123	0.9	2.25431e-23
TIMP3	624	0.9	4.29811e-09
DAPK2	4	0.9	2.45505e-05
ZMIZ1	1047.6	0.9	1.49422e-20
ITGAV	239.8	0.9	4.55294e-19
SH3PXD2A	550	0.9	6.3066e-17
PRSS3	5.5	0.9	0.00207485
KANK1	90.3	0.9	5.72229e-11
MNT	39.8	0.9	1.53695e-22
PRAG1	178.4	0.8	1.84859e-12
TNC	2023.9	0.8	2.60374e-09
SCX	1	0.8	0.00707589
PHLDB1	296.3	0.8	1.11198e-28
TNIP3	0.9	0.8	0.00157837
TLNRD1	40.9	0.8	1.08341e-12
PLK3	31.4	0.8	3.00625e-19
PTPRB	1.7	0.8	0.1696
ELF1	173.3	0.8	3.83688e-17
ADAP1	1.4	0.8	0.000102633
COL4A2	1291.3	0.8	5.96521e-09
PRPSAP1	53.9	0.8	6.9227e-13
SLC16A9	1	0.8	0.00248633
C21orf91	30.2	0.8	5.35762e-12
LMO7	1014.1	0.8	3.83528e-09
PIWIL2	0.8	0.8	0.00173001
LRRC8A	129.4	0.8	4.64877e-14
PPP2R2B	1	0.8	0.213538
CXXC5	78.4	0.8	4.63497e-09
ANKRD44	94.6	0.8	7.86697e-11
NTRK1	3.6	0.8	1.02809e-07
BHLHE41	5.9	0.8	2.75834e-05
ZNF699	13.2	0.8	7.54224e-16
SLC20A1	255.9	0.8	1.95404e-19
SEMA4A	3.1	0.8	0.000387647
CNIH2	2.1	0.8	0.000983752
MAFG	64.7	0.8	2.94073e-21
FMNL3	156.1	0.8	1.0141e-13
ICAM1	28.4	0.8	0.00365304
ADCY8	0.8	0.8	0.204472
JARID2	225	0.8	1.59418e-15
HES4	1.5	0.8	0.0108004
SIRPA	76	0.8	2.21249e-15
GLS	492.6	0.8	6.46507e-11
NFATC1	16.4	0.8	1.46747e-06
HCN2	5.7	0.8	6.40406e-06
LUZP1	194.3	0.8	1.86861e-22
UBASH3B	360.8	0.8	4.72519e-09
IER2	68	0.8	5.11529e-07
KAZN	123.6	0.8	8.88075e-06
PPP2R2C	2.3	0.8	0.0549691
FAXC	7.5	0.8	1.96128e-06
AL358113.1	186.7	0.8	8.76086e-28
C9orf24	2.1	0.8	4.92844e-05
RNF217	148.3	0.8	1.92134e-13
FSCN2	4.2	0.8	0.00518678
MYADM	158.8	0.8	2.64589e-14
SYT16	23.2	0.8	2.10133e-07
CD58	12.5	0.8	1.94429e-07
AC096887.1	29.5	0.8	5.47098e-14
PHEX	51.2	0.8	0.00130919
P2RY11	8.6	0.8	1.67159e-13
FOXD1	119.1	0.8	2.78112e-08
PCDH10	21.5	0.8	0.184077
RSPO3	0.6	0.8	0.15229
PPP1R15B	74.7	0.8	4.13059e-17
SLC16A2	104.2	0.8	1.75897e-14
CPEB3	22.8	0.8	1.44957e-09
DES	0.7	0.8	0.136377
YIPF7	1.2	0.8	0.000691723
NR4A2	11	0.8	0.000865743
TXNRD1	1017.2	0.8	1.35249e-11
NDNF	0.5	0.8	0.326111
SCG5	17.4	0.8	0.00124048
ST3GAL2	108.6	0.8	5.15773e-21
NUAK2	34.1	0.8	9.41337e-10
SLC6A6	183.7	0.8	2.44796e-17
GPR137B	42.4	0.8	4.03597e-17
RBM24	16.6	0.8	2.61088e-07
C11orf91	2.1	0.8	0.00549036
CORO2B	183.1	0.8	5.29578e-23
CCSER2	289.2	0.8	3.40048e-24
WWC2	302.3	0.8	1.68039e-13
SPATA13	242.9	0.8	7.22999e-07
AL359736.1	243.7	0.8	7.32217e-07
GP1BB	2.6	0.8	5.95335e-08
ITGA2	525.2	0.8	5.37827e-05
SERPINE2	64.3	0.8	2.1729e-07
GLIPR1	158.4	0.8	3.24312e-08
ZCCHC2	17.7	0.8	2.67115e-21
ERCC1	128	0.8	6.54999e-07
C1QTNF9	0.7	0.8	0.0410988
ETS1	312.4	0.8	1.87216e-06
TUBA8	10.3	0.8	6.0632e-13
SPOCD1	175.9	0.8	5.76098e-10
RNF19A	82.8	0.8	1.49518e-31
AC004832.3	19.8	0.8	5.62684e-19
TENM3	389.8	0.8	5.02251e-09
LRP4	27.3	0.8	1.98394e-13
NFKBID	9.1	0.8	2.60344e-07
ASIP	1.4	0.8	0.000746152
NHLH1	0.4	0.8	0.0722178
AL033529.1	29	0.8	1.81745e-21
GPR75	11.1	0.8	3.4992e-11
PLCB4	642.8	0.8	1.49675e-07
PDLIM3	6.1	0.8	0.000308219
RSC1A1	10.8	0.8	4.63757e-20
SLC23A3	0.8	0.8	0.00239936
RPS6KA3	180.8	0.8	4.2715e-15
SYTL3	11.7	0.8	3.96458e-13
ZBTB8A	38.7	0.8	3.95431e-29
FKBP5	32.1	0.8	1.01432e-08
MEF2D	110	0.8	6.90306e-15
SYNJ2	291	0.8	3.07334e-18
ARHGAP24	113.8	0.8	0.0406457
GABRR2	1.5	0.8	0.000143092
WWC3	98.6	0.8	6.35292e-39
TMEM200C	11.1	0.8	2.56916e-13
MAP2K3	156	0.8	1.07242e-11
KBTBD2	70.3	0.8	1.11053e-12
KLF9	15.6	0.8	2.00174e-09
GALNT10	207.5	0.8	3.27059e-13
RBM20	7.8	0.8	0.00215861
KDM3A	58.5	0.8	1.8151e-17
RAB31	103.6	0.8	6.93338e-13
SPEN	148.3	0.8	1.44085e-46
VMP1	236.8	0.8	1.99676e-16
GRIK4	84.7	0.8	0.00549776
DLC1	1150.9	0.8	3.2576e-08
SYN3	1.5	0.8	0.10442
GFI1	0.5	0.8	0.100703
HMGA2	1659.8	0.8	0.000607292
KLF7	240.5	0.8	8.19215e-13
PRR5-ARHGAP8	58	0.8	4.93363e-06
ZNF827	162.1	0.8	8.98831e-24
AC010325.1	4.1	0.8	0.00339195
ERN1	31.9	0.8	2.26879e-27
IFFO2	51.4	0.8	8.42456e-21
GPR153	14	0.8	2.01623e-10
ZNF697	82.1	0.7	1.73963e-25
COL27A1	207.8	0.7	2.64521e-11
KIRREL3	925.3	0.7	5.36961e-06
NTM	522.8	0.7	1.83886e-05
ETV3	48.5	0.7	3.00777e-28
FERMT2	240.4	0.7	1.04175e-21
MPP6	74.1	0.7	1.42344e-21
SDCBP2	3	0.7	2.95777e-08
IPPK	64.9	0.7	1.85578e-27
STK38L	32.4	0.7	9.18251e-06
KBTBD8	12.3	0.7	0.233744
KITLG	298	0.7	4.45058e-06
TTC39C	108.4	0.7	1.33302e-10
EML6	3.4	0.7	0.000157213
KLHL25	21.4	0.7	1.09042e-19
PBX3	275.1	0.7	7.00658e-07
CHMP1B	36.9	0.7	1.56352e-19
WTIP	70.9	0.7	6.98374e-10
EFCAB12	0.3	0.7	0.149634
NTN1	0.8	0.7	0.0202455
GAREM1	25.7	0.7	2.58415e-09
KCNH1	26.2	0.7	0.00258482
HOMER1	34.5	0.7	7.43473e-10
ZFP69B	9.8	0.7	4.10159e-20
FHL3	37.8	0.7	3.23861e-07
CCDC168	0.7	0.7	0.0195979
KCNG1	19.2	0.7	0.000323956
PFKFB3	160.1	0.7	1.92059e-10
MIDN	139.3	0.7	1.2283e-34
AC097634.4	372.3	0.7	1.80156e-11
SEPTIN5	25.8	0.7	9.71904e-08
LRP12	99	0.7	6.18742e-14
BIN3	89.6	0.7	2.75539e-37
AHCYL1	115.1	0.7	2.44986e-35
MCL1	207.4	0.7	1.1002e-13
TNFSF9	0.9	0.7	0.139717
ZNF704	2.8	0.7	5.17764e-06
SH3BP5	21.8	0.7	9.84632e-10
NAMPT	43.6	0.7	4.26535e-15
ZSWIM5	7.7	0.7	0.000168775
CAB39L	45.6	0.7	3.35737e-12
MDGA1	29.5	0.7	2.14699e-13
FOSL1	237.2	0.7	7.90732e-05
LRRC8C	162.3	0.7	1.59381e-07
GPR146	0.6	0.7	0.0507824
GNAL	37.8	0.7	1.10285e-19
PIM3	24.3	0.7	8.76722e-08
THBS1	1815.1	0.7	5.68793e-07
GPR156	9.5	0.7	0.000422856
C4orf51	0.4	0.7	0.0472693
LMNTD1	4.8	0.7	0.0076831
PCED1B	67.9	0.7	0.00041851
AC000093.1	25.5	0.7	2.09865e-07
RPA4	0.6	0.7	0.113444
MAML2	686.9	0.7	8.03521e-06
ZC3H12C	136.8	0.7	2.67037e-07
EVA1A	214.5	0.7	2.34095e-10
XKRX	0.4	0.7	0.0864341
CDYL2	112.1	0.7	2.79178e-09
RCOR1	128.9	0.7	2.3195e-10
TSKU	18.5	0.7	0.000584758
CCN2	580.4	0.7	2.01477e-05
IFITM10	4.7	0.7	8.16862e-05
SPATA2L	9	0.7	3.51708e-07
GJA3	17.7	0.7	4.36295e-10
SMOX	38	0.7	6.18913e-40
CDC42SE1	82.2	0.7	4.23053e-17
SMCO4	11.4	0.7	3.23124e-06
VASN	136.2	0.7	8.37865e-35
FOXP1	418	0.7	3.37588e-10
SPIRE1	200.2	0.7	5.72735e-15
GBE1	393.7	0.7	9.92957e-08
UCHL3	46.2	0.7	2.23096e-19
PRR5	55	0.7	1.26415e-05
TTC6	2.9	0.7	0.000225677
RGPD3	0.4	0.7	0.0750847
KLHL26	18.7	0.7	5.58794e-12
CEBPB	52.7	0.7	9.50894e-05
DIPK2A	41.1	0.7	2.85011e-06
GRID1	0.3	0.7	0.12918
MEF2C	27.9	0.7	0.000234024
UBTF	85.7	0.7	1.92455e-22
CDH11	503.6	0.7	1.27454e-11
ARMC5	14.4	0.7	3.03583e-06
GOLIM4	147.8	0.7	9.17797e-11
TLCD3A	36.1	0.7	7.90719e-16
ZFC3H1	177.3	0.7	1.85302e-16
PTN	69.9	0.7	1.3186e-06
CFAP206	0.5	0.7	0.120473
ENC1	47.5	0.7	6.31376e-08
TMEM217	10.7	0.7	1.55522e-06
CACNA1C	610.3	0.7	5.01253e-06
FLI1	85	0.7	1.32151e-09
EXTL1	6.5	0.7	0.00129191
MYO10	592.3	0.7	9.62247e-12
PLAUR	99.6	0.7	0.000220276
MAML3	179.2	0.7	1.81124e-05
GREM1	1391.6	0.7	0.124497
SLC49A3	1	0.7	0.061558
TSHZ3	178.7	0.7	2.31404e-25
ANKLE2	189.8	0.7	4.24413e-21
AMER1	15.6	0.7	3.62314e-08
HRH1	160.5	0.7	8.08998e-05
HACD1	41	0.7	2.30447e-11
AKT3	392.3	0.7	4.64826e-09
EML5	32.5	0.7	0.010944
NR3C1	350.7	0.7	1.60792e-11
IL23A	0.2	0.7	0.318443
MAP3K14	40.7	0.7	5.43705e-16
OSGIN1	24.3	0.7	3.44482e-05
GBP2	8.2	0.7	0.31416
CD83	1.8	0.7	2.9668e-06
DIXDC1	37.7	0.7	1.47919e-09
JAG1	33.5	0.7	1.58696e-06
GNB1L	69.2	0.7	5.24855e-11
ANTXR1	469.2	0.7	1.55672e-06
NPR3	48	0.7	0.0996282
AL355312.5	164.3	0.7	5.21753e-19
LRP11	163.7	0.7	6.31641e-19
COL10A1	0.9	0.7	0.025828
PPARGC1B	7.8	0.7	0.00842691
RAI14	834.7	0.7	1.16307e-06
NFASC	6.4	0.7	0.00320854
SCHIP1	45	0.7	0.000585248
SYNM	14.3	0.7	0.0103619
LRRFIP1	303.5	0.7	1.53981e-07
LIMS2	38.4	0.7	3.67684e-10
AL353579.1	10	0.7	1.83689e-06
FGF13	45.7	0.7	0.000357367
FBXO32	9.1	0.7	0.000238716
ANO6	288.1	0.7	4.00411e-09
YRDC	15.2	0.7	0.00063483
PAWR	129.7	0.7	0.000137596
PGF	0.7	0.7	0.0238398
MAP3K2	163.2	0.7	3.01461e-14
HIC1	74.2	0.6	3.40536e-10
MPDZ	122.1	0.6	1.60041e-14
CNKSR2	6.5	0.6	0.498434
BICC1	229.5	0.6	0.000167515
KCTD15	17.1	0.6	2.05434e-05
PABPC4L	3.6	0.6	0.0410475
TBX2	285	0.6	1.21461e-22
DDX3Y	52	0.6	7.40374e-13
LAMA1	41.8	0.6	5.59678e-05
ATP6V1FNB	2	0.6	5.1333e-05
RC3H1	182.8	0.6	3.31974e-14
MUC12	0.7	0.6	0.0813751
ACVR1	170.8	0.6	5.65623e-14
MYO1E	157.9	0.6	1.35456e-10
FUT4	12.8	0.6	3.01698e-05
ARID3B	20.6	0.6	0.000274597
PMFBP1	1	0.6	0.152676
CSF1R	1.1	0.6	0.00180989
PAQR5	29.5	0.6	0.00240258
KLF11	7	0.6	0.000396487
LGALS9	2	0.6	0.00565603
DCLK2	159.9	0.6	9.81988e-07
BAIAP2	37.9	0.6	1.83403e-06
SH2B3	171.6	0.6	2.65083e-18
PTPRR	0.3	0.6	0.502776
CBARP	12.6	0.6	0.000259913
ITPK1	46.7	0.6	1.85532e-19
YAF2	54.4	0.6	6.81491e-09
DAPK3	122.3	0.6	1.29569e-08
DDI2	63.8	0.6	2.26831e-14
RUSC2	175.3	0.6	3.73602e-10
ZHX2	29.4	0.6	2.67989e-05
POU2F3	1.9	0.6	0.000238142
TMEM184A	0.9	0.6	0.0128131
MLPH	30.3	0.6	2.37106e-05
FGF18	2	0.6	0.0461208
TTL	169.9	0.6	7.53275e-18
IFNAR2	33	0.6	5.1697e-19
CDK5R1	3.3	0.6	3.46499e-05
AKR1B10	0.4	0.6	0.245038
LEMD3	83.9	0.6	2.11815e-18
ABLIM1	71.9	0.6	4.02461e-07
ZNF175	24	0.6	5.16462e-09
SLC38A2	1324.7	0.6	1.00649e-19
PRKD1	371	0.6	1.78795e-08
TMSB15B	6.4	0.6	8.4334e-07
FBXO30	65.5	0.6	1.56352e-19
BVES	30	0.6	1.02144e-05
ACVR1C	1.2	0.6	0.202409
LAG3	0.9	0.6	0.0514222
ESAM	3.1	0.6	0.000185506
RBPMS2	5.5	0.6	0.00323557
SLC7A11	501.1	0.6	1.28828e-11
NEK7	244.1	0.6	5.9562e-06
YAE1	20	0.6	9.46321e-07
AK4	1.1	0.6	0.0529453
GPR176	413.9	0.6	0.000545824
APBA1	173.3	0.6	8.77209e-06
LRRC73	0.8	0.6	0.0753325
TMEM236	0.7	0.6	0.0285889
ZNF136	16.9	0.6	4.58507e-07
BRPF1	36	0.6	9.09865e-14
FOXN3	479.1	0.6	7.67135e-06
DYRK3	43.4	0.6	2.38027e-07
PROB1	2.5	0.6	0.00256132
BTBD19	20.3	0.6	1.05904e-10
ELMOD1	1.8	0.6	0.093314
AP001054.1	11.4	0.6	0.000941132
WIPF1	80.7	0.6	1.93179e-12
SLC30A1	52.4	0.6	9.97548e-17
MRC2	381.9	0.6	1.53823e-15
HS3ST3A1	188.6	0.6	0.000648308
ERF	73	0.6	1.45279e-06
GRK7	0.9	0.6	0.122433
KCNS3	13.1	0.6	0.0549623
WNT5B	469.2	0.6	1.19699e-06
SCG2	0.7	0.6	0.219223
STAT5B	69	0.6	6.01403e-16
INPP5A	120.7	0.6	9.54571e-16
ZBTB1	74.7	0.6	3.83339e-15
DCAF4L1	0.6	0.6	0.0238118
ASB6	35.3	0.6	2.51007e-11
UGDH	115	0.6	1.69726e-09
OTOA	0.5	0.6	0.0680548
MAPK8	198.7	0.6	0.000164366
CCDC68	31.5	0.6	0.0099027
PREX1	9.7	0.6	0.015987
GPR68	13.5	0.6	2.39762e-10
TULP4	230.8	0.6	4.2724e-19
ZNF229	28.9	0.6	7.60104e-07
FAM222A	1.3	0.6	0.0382353
RAB40AL	0.5	0.6	0.0435487
P2RX5	2.1	0.6	5.19044e-05
MAF	1.8	0.6	0.283471
HMCN1	35.3	0.6	0.251688
FRMD6	892.2	0.6	0.000674245
RARA	46.4	0.6	1.44512e-15
MAGI1	408.8	0.6	2.44412e-08
ZNF423	6.3	0.6	0.00590934
CTPS1	99.9	0.6	8.15931e-07
TICAM1	22.5	0.6	1.76063e-13
RIMS2	189.8	0.6	0.000997024
DOK5	13.1	0.6	0.0413883
RDH10	50	0.6	0.00120826
SH3TC1	4.8	0.6	0.000960922
HDAC9	206.8	0.6	0.0102127
DUSP7	45.5	0.6	1.04429e-08
FMN2	426.9	0.6	0.00112301
ITGBL1	139.8	0.6	0.0062457
DIO2	22.2	0.6	3.42701e-06
PCNX1	363.7	0.6	2.04685e-11
IL18BP	9.4	0.6	3.9648e-08
LRRC43	0.6	0.6	0.217564
AL445423.3	12.4	0.6	0.00452431
USP27X	3.5	0.6	8.82344e-05
SLC16A3	264.1	0.6	4.11399e-09
HSPB7	6.1	0.6	0.0146742
GCLM	64.2	0.6	1.59481e-06
AC093423.3	211.2	0.6	1.90547e-08
ANO1	27.6	0.6	0.0496717
ZNRF3	62.6	0.6	4.00083e-11
TSHZ1	44.5	0.6	1.33226e-07
OTUD7B	118.5	0.6	9.87397e-30
HTRA3	10.3	0.6	0.000451977
SFXN5	167.4	0.6	9.00561e-39
SH3RF1	291.9	0.6	0.00741926
PIWIL4	18.5	0.6	3.46459e-08
RPS6KA6	40.6	0.6	2.24291e-08
ARL5B	47.9	0.6	1.23042e-06
TCF7L1	176.1	0.6	2.51584e-06
IRF2BPL	131	0.6	0.000342991
GABARAPL1	56.5	0.6	9.12647e-05
EDIL3	272.3	0.6	1.03817e-05
IL1RAP	36.2	0.6	2.918e-05
LIN7B	2.5	0.6	7.93591e-05
G0S2	1.6	0.6	0.149285
ATXN1	272	0.6	1.47361e-05
NAV3	660.5	0.6	0.000206148
PRR22	1.1	0.6	0.00756304
FASTKD5	20.1	0.6	5.73071e-15
HIPK3	230.1	0.6	1.57991e-08
MOSMO	102	0.6	1.05194e-07
WWTR1	277.9	0.6	5.11034e-08
PGPEP1L	0.2	0.6	0.500778
BMPR1A	161.4	0.6	6.37647e-09
AKAP12	69	0.6	0.000703666
NIBAN3	0.8	0.6	0.16692
ARPC5L	39.9	0.6	3.87058e-10
CCDC181	0.4	0.6	0.101946
BCAR1	233.4	0.6	4.22372e-15
CHIC2	119.3	0.6	1.50988e-06
EXOC8	23.2	0.6	1.38224e-08
PRX	9.5	0.6	1.55988e-07
ZBTB39	15.6	0.6	5.89705e-08
POTEF	1.3	0.6	0.331353
CFAP70	1.3	0.6	0.0207473
NFKBIE	8.7	0.6	8.57464e-05
SLC7A6	90.2	0.6	8.57175e-11
MINPP1	45.8	0.6	3.84345e-10
PLEKHG4B	3.4	0.6	0.069229
SERPINB8	51.5	0.6	3.49134e-08
GPR3	3.8	0.6	0.0363085
SAMD1	16.7	0.6	6.50838e-12
SNX24	80.8	0.6	3.71816e-07
AOPEP	220.2	0.6	0.00397763
ATXN1L	53.2	0.6	1.22045e-22
SNX25	65.3	0.6	1.68909e-05
MROH7	0.9	0.6	0.101169
NETO1	3.7	0.6	0.203648
ZNF850	12.2	0.6	0.000445328
SMCO2	0.9	0.6	0.0269445
ZNF143	37.5	0.6	7.82616e-08
DDN	0.8	0.6	0.0809512
ZADH2	32.8	0.6	4.67852e-13
PHOSPHO1	0.6	0.6	0.276425
PTPRJ	189.6	0.5	0.00676293
RGMB	704.3	0.5	0.00110061
RBM15	52.4	0.5	6.392e-07
CSRNP2	63.6	0.5	3.4645e-19
WLS	543.3	0.5	8.63727e-08
DUSP5	55.1	0.5	7.0328e-06
FAM3C	60.1	0.5	0.00141563
DLGAP4	199.5	0.5	1.1294e-10
ZAP70	0.4	0.5	0.154032
CYTH1	63.7	0.5	1.90218e-08
PYGO1	49.8	0.5	4.43578e-07
ITGB5	209.8	0.5	0.000136785
AC018709.1	0.6	0.5	0.153324
PDE10A	14.2	0.5	0.103815
AKR1C1	15	0.5	0.00453515
KCMF1	146	0.5	4.04645e-14
IL13RA2	0.6	0.5	0.311572
AUTS2	92.7	0.5	9.86918e-10
KIF1B	198.9	0.5	6.61937e-16
SNTG1	3.6	0.5	0.0174182
LEF1	22.5	0.5	0.0466257
MALT1	78.7	0.5	5.65021e-06
HSPA12A	80.5	0.5	2.24645e-07
CRTC3	115.9	0.5	3.78089e-13
MOB3C	10.1	0.5	7.22863e-05
ZEB1	1189.4	0.5	7.23058e-08
AC006978.2	5.1	0.5	0.00970285
YOD1	14.4	0.5	3.70431e-05
ZNF614	11.1	0.5	1.32358e-08
ZNF275	47.6	0.5	2.28488e-10
LDLRAD3	100.6	0.5	8.31802e-07
KLF4	8.9	0.5	1.63834e-09
TMEFF1	24	0.5	4.67186e-06
MEF2A	217.3	0.5	2.64028e-11
TRMT10C	15.3	0.5	1.45403e-10
CSRP2	47.7	0.5	0.0003541
LMOD1	42.2	0.5	0.00474376
TFAP2E	3.4	0.5	0.0141823
TENT4A	129.8	0.5	2.2368e-08
AMMECR1L	47.5	0.5	5.00705e-24
EAF1	29.7	0.5	2.08145e-08
TSPAN13	5.1	0.5	0.00028275
SH3RF3	545	0.5	0.000220896
DNAH10	0.5	0.5	0.213052
ATP8A2	2.5	0.5	0.155081
DNAJC22	13.2	0.5	1.08194e-09
HECA	27.7	0.5	2.2296e-09
MEGF9	69.9	0.5	5.86581e-06
LRGUK	4.8	0.5	0.0015855
ABI2	122.4	0.5	1.30886e-15
LRCH1	146.3	0.5	2.17004e-08
CHRNA7	0.4	0.5	0.283185
TRIM62	41.4	0.5	0.000216139
FHDC1	0.7	0.5	0.0460628
UPP1	29.2	0.5	0.000691433
MMP24	0.9	0.5	0.0340246
MAP2K1	103.1	0.5	4.16614e-13
CDH4	434.6	0.5	0.00238022
DGKD	59.6	0.5	1.33777e-14
SMURF1	181.1	0.5	7.08418e-13
AC006486.1	87.5	0.5	1.05194e-05
ME1	196.5	0.5	5.77418e-05
INAFM2	22.1	0.5	7.27281e-05
CUX1	371.8	0.5	3.54735e-07
SPSB1	152.7	0.5	1.95266e-06
PLOD2	97	0.5	7.35632e-09
PPP1R15A	87	0.5	0.00219271
TMEM243	23.3	0.5	5.80831e-09
ZNF574	20.6	0.5	5.89778e-06
C1orf198	74.6	0.5	0.00255091
ITPRIPL2	134.8	0.5	1.09854e-13
CNKSR1	0.3	0.5	0.334927
IGF1R	490	0.5	3.41809e-06
ZNF189	27.5	0.5	6.32576e-10
CACNA1H	1.5	0.5	0.146962
E2F7	134.6	0.5	0.181251
FOXD4	0.1	0.5	0.394332
TEX10	83	0.5	1.10318e-05
GRM8	0.3	0.5	0.207648
TOB2	74.5	0.5	0.000474438
CPNE2	34.6	0.5	6.7559e-06
RYBP	87	0.5	4.86476e-08
JADE3	21.8	0.5	0.00010371
ZNF35	16.2	0.5	5.17226e-12
NRXN3	61.9	0.5	0.0591534
CALML4	17	0.5	4.37349e-05
C16orf72	327.6	0.5	3.44057e-15
FANK1	11	0.5	0.0779893
KLF3	82	0.5	1.31015e-23
BACE2	53.2	0.5	0.00545794
GATAD2A	236.1	0.5	1.14903e-22
GABPB1	53.9	0.5	4.20891e-07
ZCCHC14	94.7	0.5	5.30019e-07
SLCO3A1	101.2	0.5	8.58368e-08
KANK3	1	0.5	0.0578071
AMOTL2	340.2	0.5	0.00161629
ZNF592	78.1	0.5	2.05551e-24
YJEFN3	5.5	0.5	0.00851447
GRIP1	5.5	0.5	0.13149
TNFSF18	0.4	0.5	0.433107
OR6A2	0.9	0.5	0.0719295
SORBS1	0.6	0.5	0.283185
A2M	10.7	0.5	0.371178
ANOS1	0.5	0.5	0.529914
C15orf48	0.3	0.5	0.267922
CDR2	97.6	0.5	1.60693e-19
SLC22A4	52.4	0.5	0.00431918
RCAN2	16.6	0.5	0.0658654
ARHGEF17	236.2	0.5	1.09231e-10
ZNF800	87	0.5	1.40701e-11
NNAT	0.9	0.5	0.346651
DSTYK	103.7	0.5	3.64825e-13
RTL3	0.5	0.5	0.147689
TEX15	0.5	0.5	0.339773
CXCL12	5.2	0.5	0.000865787
FRMD8	62.5	0.5	2.52115e-09
ARHGAP20	43.7	0.5	0.0121629
ARHGAP45	0.9	0.5	0.0221105
ALDH8A1	0.6	0.5	0.285859
ACSL4	252.6	0.5	5.34111e-11
FAM95C	1	0.5	0.173258
CPEB4	71.6	0.5	3.15868e-06
ANKRD29	1.2	0.5	0.215462
BCL6	38.5	0.5	0.00451162
IBA57	17.2	0.5	3.70652e-05
KLHL15	19.5	0.5	5.4163e-08
ACVR2A	35.6	0.5	5.78476e-10
DIRAS1	21.6	0.5	0.013361
ADAM23	64.9	0.5	1.65366e-10
KLF5	23.8	0.5	1.58193e-05
PREP	69.2	0.5	8.16227e-14
A4GALT	10.7	0.5	0.00178521
SLC7A1	171.8	0.5	0.000170644
TAF13	46.7	0.5	4.23581e-06
ZNF304	14.9	0.5	1.48995e-11
KLHL17	13.6	0.5	3.91182e-05
PRELID3A	14.4	0.5	3.04351e-05
METRNL	46.3	0.5	8.48076e-09
BDNF	480.5	0.5	0.00293829
SLC16A10	0.2	0.5	0.466636
FLRT2	116.9	0.5	3.4433e-07
TRAF6	29.6	0.5	8.07507e-05
LAT2	1.8	0.5	0.0782752
BLID	7	0.5	0.00267053
ICAM5	7.4	0.5	4.10884e-05
RIPK2	44.5	0.5	8.62301e-06
TNFAIP6	4.9	0.5	0.00324308
EHD1	175.8	0.5	3.26626e-08
MYO1D	4.8	0.5	0.101576
TTC7A	145	0.5	1.55793e-06
CELF6	2.2	0.5	0.00350419
IL17RD	4.6	0.5	0.00122137
TNFRSF12A	111	0.5	0.00145922
MYH10	216.8	0.5	2.39068e-12
PTPRU	26.4	0.5	4.57613e-08
ZYX	409.1	0.5	3.88969e-05
NPTN	188.1	0.5	2.26506e-11
PSG4	0.5	0.5	0.373814
AFAP1	299.7	0.5	6.66831e-09
ABL2	378	0.5	0.000332166
ELFN2	90.4	0.5	0.0211515
SMIM13	52.8	0.5	4.67086e-09
RBBP6	82.3	0.5	1.79115e-21
FNDC1	0.8	0.5	0.526075
APBB1IP	1.5	0.5	0.329676
GABBR1	46.9	0.5	2.31832e-07
CTRC	0.6	0.5	0.1451
JMJD6	29.8	0.5	3.50585e-10
LUZP2	22	0.5	0.0482335
BGN	89.6	0.5	0.0669943
DNAJC1	61.8	0.5	8.9827e-06
NT5DC3	61.5	0.5	3.65269e-05
DZIP1L	71.1	0.5	2.97101e-08
RNF121	49.6	0.5	3.66547e-13
ADPRHL1	4.6	0.5	0.00494674
NECTIN3	281.9	0.5	0.000174476
RAI1	307.1	0.5	5.50026e-05
PRKACB	127.8	0.5	3.60705e-07
CRY1	50.5	0.5	0.000187709
PXDN	925.4	0.5	5.36108e-10
SIRT7	46.1	0.5	2.67815e-06
E2F6	21.7	0.5	1.06062e-07
NUFIP2	202.9	0.5	4.0529e-15
TMEM70	13.8	0.5	6.9893e-09
TEAD3	95.7	0.5	7.68726e-05
GPBAR1	0.7	0.5	0.14897
THRB	0.8	0.5	0.229532
GSTO2	13.4	0.5	0.0258409
PLCL2	22.5	0.5	0.00417074
SPTY2D1	41.4	0.5	1.80752e-11
MARCHF5	59.7	0.5	1.98511e-28
HOXB2	24.7	0.5	9.45498e-05
SMAGP	28.3	0.5	0.00981435
TRIM38	60	0.5	7.32621e-16
CDC42EP1	88.5	0.5	1.93993e-05
SPTLC2	132.3	0.5	4.15698e-05
BID	42.5	0.5	1.06985e-10
EPHA4	115.9	0.5	0.000760186
MT-ATP8	32.6	0.5	0.103421
KLRD1	3.2	0.5	0.0255674
GAL	2	0.5	0.156154
RAPH1	136.1	0.5	1.59697e-10
USP36	114.3	0.5	2.61478e-08
RBM44	3.5	0.5	0.000691723
TMEM200A	95.7	0.5	0.0378085
SPATA6L	3.7	0.5	0.00522574
SPP1	0.8	0.5	0.294838
MACIR	16.2	0.5	0.111365
CHRNE	9.3	0.5	0.000131567
ADCY10	2.9	0.5	0.0333621
EPB41L3	62.1	0.5	0.000208604
DOK3	1.4	0.5	0.0198979
MMP3	3.4	0.5	0.417646
ZNF212	18.7	0.5	1.7941e-06
UAP1	134	0.5	0.000197232
CCDC92	132.8	0.5	2.1007e-06
IL15	53	0.5	5.60746e-06
FARP2	84.6	0.5	2.42003e-09
CCDC173	0.3	0.5	0.323877
SLC22A14	1	0.5	0.135926
BACH1	507.6	0.5	6.81912e-09
ATG101	29.1	0.5	0.00256132
BNC1	1.7	0.5	0.360397
FN1	9457.8	0.5	0.0359681
DNAH11	0.3	0.5	0.36004
L3MBTL3	56.1	0.5	3.70431e-05
BRIP1	149.7	0.5	0.096032
RADX	2.4	0.5	0.381987
CLIP2	186.2	0.5	4.25975e-12
CXCL5	0.2	0.5	0.497229
MFAP3	69.9	0.5	1.16107e-12
AGPS	73.1	0.5	2.9656e-07
DCUN1D3	65.7	0.5	3.99658e-09
ARHGEF40	136.1	0.5	1.00872e-10
ADNP2	67.4	0.5	1.28489e-06
IGF2BP1	165.8	0.5	1.14014e-17
FBLN5	151.7	0.5	1.80068e-05
NALCN	32.1	0.5	0.0292227
CDKL5	44.8	0.5	0.00111443
HKDC1	1.1	0.5	0.269337
TTC21B	63.5	0.5	3.12641e-05
CBFA2T2	87.1	0.5	0.000539307
B3GALNT2	44.6	0.5	2.77638e-05
PLEKHG2	84.4	0.5	1.61068e-07
PTPN21	119.1	0.5	3.80818e-16
FBLN2	10.2	0.5	0.0101436
RNF103	20.8	0.5	1.7154e-07
ZNF578	12.2	0.5	6.06312e-05
PALLD	508.2	0.5	0.000359099
SLC35G2	35.3	0.5	0.00138129
ZNF385A	7.5	0.5	0.00182869
TBC1D1	143.7	0.5	7.03618e-05
RAB23	77.5	0.5	6.85384e-08
OVGP1	3.5	0.5	0.00702192
WFIKKN1	0.4	0.5	0.251246
TTLL3	53.6	0.5	5.66635e-06
PXN	319.8	0.5	3.68727e-19
PHLDB2	37.3	0.5	0.00802934
CELSR1	5.2	0.5	0.0733019
ZC3H14	101.8	0.5	1.22981e-15
DENND5A	219.9	0.4	8.71435e-11
TRAF1	5.8	0.4	1.90533e-05
CABLES1	61	0.4	0.0576203
ELMO3	1.8	0.4	0.229532
PPIF	57.4	0.4	0.00567478
EIF1AD	24.3	0.4	3.72858e-05
FOXO3B	16	0.4	2.69888e-07
FAM20C	139.5	0.4	0.134179
RLF	70.1	0.4	2.47933e-13
JAK1	283.5	0.4	9.04202e-10
PITPNM2	85.5	0.4	0.00466707
ACSL1	46.5	0.4	1.46792e-08
GJC1	117.5	0.4	0.00369882
GDF6	7.2	0.4	0.096032
DYRK1A	239	0.4	2.94896e-07
CMTM7	48.1	0.4	9.01493e-06
USP38	53.4	0.4	3.15805e-06
CRIM1	1119.4	0.4	0.00105554
QPCT	1.3	0.4	0.0626876
CHD1	94.3	0.4	1.51733e-06
TFEB	16.3	0.4	0.0381088
GADD45A	42.5	0.4	0.00532859
GMEB2	29.8	0.4	1.11053e-12
MOB1B	145.6	0.4	2.15417e-09
AKAP5	1.4	0.4	0.0961169
CENPN	44.2	0.4	0.0710462
LURAP1	5.1	0.4	0.029943
PWWP2A	61.8	0.4	4.6448e-15
GALNT1	94.3	0.4	1.2102e-06
ZFAND5	170.5	0.4	5.05589e-08
FAM160B1	101.4	0.4	3.80316e-18
UTP3	22.7	0.4	5.04807e-05
ZNF12	34.3	0.4	6.6968e-09
ZFYVE27	44.2	0.4	2.04879e-12
WHRN	18.3	0.4	0.000125818
ANKS1B	13.1	0.4	0.089021
COQ10B	40.3	0.4	0.00037515
PDLIM1	221.1	0.4	2.1732e-08
HYAL1	2.2	0.4	0.00363852
ZMYND11	146.4	0.4	6.06116e-16
MYOZ2	0.3	0.4	0.594641
MSANTD3-TMEFF1	138.8	0.4	1.51121e-06
AL355102.2	156.9	0.4	0.407986
MUC20	2.3	0.4	0.0476072
TRIO	3202.4	0.4	0.000604736
PNRC2	30.8	0.4	4.19778e-06
TAS2R13	1.3	0.4	0.125797
FAM219A	75.2	0.4	8.29737e-10
HSH2D	0.7	0.4	0.121535
ZNFX1	107.3	0.4	3.34957e-10
ASAH2B	7.7	0.4	5.90209e-06
NDRG2	2.3	0.4	0.0766511
BMPR1B	41.9	0.4	0.0732015
HOXA9	0.3	0.4	0.451935
MBOAT2	88.9	0.4	1.80017e-06
NECTIN1	11.3	0.4	0.00551916
GIPC3	0.7	0.4	0.159104
FBXL13	12	0.4	1.15172e-05
AC063943.3	1.7	0.4	0.373814
ZNF398	42.3	0.4	3.0233e-10
SF3A3	68.3	0.4	1.76063e-13
ABTB2	23.9	0.4	0.00748779
SGMS2	41.1	0.4	0.00183688
CRACD	29.1	0.4	0.0479531
TMOD1	31.2	0.4	0.103638
NRGN	11.1	0.4	0.00124348
SERPINB2	69.1	0.4	0.489099
EPN2	155	0.4	0.00126062
ARID5A	11.3	0.4	0.00231762
SLC25A15	14	0.4	1.48055e-09
CFAP58	2.4	0.4	0.0411891
ATXN7L2	6	0.4	0.0442087
ATP10D	162	0.4	0.000762822
MSANTD3	139.6	0.4	1.32283e-05
MRTFA	233.2	0.4	1.0368e-05
COL8A1	170.8	0.4	0.0176701
LITAF	72.2	0.4	1.63163e-05
TSC22D1	319.1	0.4	0.00176886
SH3BP5L	51.8	0.4	0.00394717
SLC9B2	33.1	0.4	6.71968e-06
FNDC3B	671.4	0.4	9.34184e-06
BAZ1A	143.3	0.4	1.57392e-07
CDC14A	27.2	0.4	0.00235536
SIMC1	36.4	0.4	1.02892e-05
FURIN	89	0.4	5.3976e-08
RGPD8	4.6	0.4	0.0105771
CMYA5	8.2	0.4	0.0316271
GMEB1	21.4	0.4	1.17867e-05
RAP1GAP2	25.7	0.4	0.0135938
AL022312.1	0.6	0.4	0.296459
YAP1	418.5	0.4	1.54769e-10
SMTN	148.3	0.4	0.00230465
MAP1B	1101.5	0.4	0.00100511
RNF2	53.1	0.4	7.21033e-11
ADSS1	7.8	0.4	0.00472595
FAM71F2	5.5	0.4	0.0191054
DACT3	15.7	0.4	0.0191218
MLIP	1.7	0.4	0.0327252
RAD54L2	149	0.4	6.59972e-16
ACTN1	947.4	0.4	9.92957e-08
EBF3	9.5	0.4	0.0169087
COL16A1	160.9	0.4	5.17685e-05
ZNF560	0.6	0.4	0.255387
LYSMD2	5.8	0.4	0.00586001
HSD11B1	0.8	0.4	0.285321
KCNJ14	14.7	0.4	0.00546414
HABP4	52.5	0.4	1.42922e-05
SLC25A28	18	0.4	1.09072e-07
NDEL1	108.6	0.4	3.91683e-10
SEPTIN11	1424.7	0.4	1.58031e-05
AL136531.2	173.6	0.4	5.87165e-07
NCS1	165.9	0.4	3.20358e-11
C3orf20	2.6	0.4	0.0120905
OAF	73.9	0.4	8.77228e-08
RBM7	25.1	0.4	5.08516e-06
SLC25A34	0.9	0.4	0.0601904
TMC4	0.5	0.4	0.323076
NUMB	239.2	0.4	7.86847e-06
PRDM6	1	0.4	0.108941
RREB1	222.9	0.4	3.79544e-06
CATSPERD	0.6	0.4	0.236556
SPTBN5	1.4	0.4	0.0645104
TRAPPC10	91.1	0.4	1.73873e-12
SOCS5	270.5	0.4	6.86643e-08
AGO2	392.6	0.4	4.55996e-05
ADCY5	0.9	0.4	0.408341
RIPOR1	94.2	0.4	3.99356e-13
UHRF1BP1L	116.5	0.4	1.50988e-06
STK39	355.2	0.4	0.00270265
C11orf96	0.8	0.4	0.0599616
ZNF263	25.6	0.4	3.24935e-15
HECW2	102.6	0.4	0.0107087
FLNC	1381.5	0.4	9.1734e-06
SLC25A25	42.4	0.4	2.0492e-06
B4GALT1	105.1	0.4	8.8843e-11
SH3KBP1	124.9	0.4	6.91736e-05
COL21A1	0.9	0.4	0.415649
SRSF5	70.8	0.4	7.05192e-12
GCH1	2.6	0.4	0.086764
RAB7B	12.1	0.4	0.00543931
SIRT1	39.4	0.4	0.0019152
VCL	982.5	0.4	2.52103e-06
NCK2	77.1	0.4	2.25545e-09
POLR1C	20.7	0.4	2.25343e-06
LACC1	8	0.4	0.000972796
PHF2	89.4	0.4	1.38119e-06
FGFRL1	42.7	0.4	2.78498e-05
S1PR2	55.1	0.4	0.000737398
COL17A1	0.3	0.4	0.480809
MT-ND2	80.2	0.4	0.0246826
ELOVL2	28.3	0.4	0.000462459
FBXO10	34.2	0.4	9.65348e-05
DPY19L1	56.5	0.4	0.000162993
FBXW7	138.9	0.4	7.16834e-06
VCAM1	0.5	0.4	0.746997
SDE2	30.4	0.4	0.00414432
RECK	148.6	0.4	0.00110234
GATAD2B	117.3	0.4	0.00297932
ULK1	45	0.4	1.4933e-11
AKR1D1	0.5	0.4	0.404121
ZDHHC11	1.5	0.4	0.0315668
ATP6V1D	61.6	0.4	8.31998e-06
SNIP1	23.6	0.4	3.42058e-07
BLOC1S4	9.2	0.4	0.000983839
LYVE1	44.3	0.4	0.0378269
ZNF503	23.8	0.4	0.00303747
KPNA4	229.7	0.4	0.00178563
UCK2	189.3	0.4	7.39364e-05
IFNGR2	63.8	0.4	4.41961e-10
PPP3R1	150.8	0.4	9.99944e-08
MAP3K4	83.4	0.4	1.15417e-05
BTG1	48.4	0.4	8.67021e-05
RPL26L1	8.9	0.4	0.00589103
RNF168	50.6	0.4	4.38987e-05
PTGER4	20.7	0.4	0.0293776
PPP1R18	160.8	0.4	0.000259913
SRC	54.2	0.4	6.31732e-16
EPHA2	130.8	0.4	2.16728e-06
RAB43	35.9	0.4	9.8503e-09
JPH2	30.4	0.4	0.000195797
GPATCH2L	154.6	0.4	1.2581e-20
FGF1	6.3	0.4	0.0034049
TNNC2	0.7	0.4	0.297694
SPATS2	163.8	0.4	4.84098e-07
TEX30	10.3	0.4	0.0634547
ADAMTS8	2.1	0.4	0.795931
KCTD13	32.6	0.4	2.18282e-09
MICU1	140.7	0.4	2.54393e-05
AFAP1L1	42.7	0.4	0.00508274
HSPH1	109.1	0.4	1.35772e-06
FAP	330.2	0.4	0.000715344
CRK	132.9	0.4	1.0029e-16
ZSCAN9	14.1	0.4	1.1917e-06
MMP16	123.5	0.4	0.167809
ZBTB10	27.2	0.4	1.9983e-10
SRFBP1	67.1	0.4	9.10274e-05
TNIP1	90.1	0.4	0.00347685
CSRP1	308.4	0.4	0.0142928
CERK	96.3	0.4	1.811e-10
EGFR	859.8	0.4	6.56239e-06
BOK	27.4	0.4	0.00571944
BAAT	1	0.4	0.283889
MIER3	33.7	0.4	2.174e-12
ADO	26.2	0.4	4.39458e-05
NFKB2	24.5	0.4	0.000347578
AC011499.1	1.3	0.4	0.215544
CYTH2	47.4	0.4	0.00238477
ZNF408	11.2	0.4	0.00990555
C2orf49	16.3	0.4	2.17133e-05
ZNF316	44.2	0.4	0.000974846
AGTR1	6.6	0.4	0.226141
RSPH4A	1.6	0.4	0.293042
SPRY3	16.2	0.4	0.00418595
GLCE	101.2	0.4	1.15122e-10
SMCR8	52.5	0.4	1.54406e-14
RTL10	35.3	0.4	6.78768e-06
PAQR6	1.8	0.4	0.0473953
MSANTD2	71.7	0.4	2.24709e-06
PRKAB2	24.8	0.4	9.26207e-09
IST1	131.5	0.4	3.03258e-18
RFLNB	98.3	0.4	0.0285343
AVEN	58.9	0.4	8.90112e-06
NECTIN2	118.7	0.4	2.52871e-07
KSR1	83.6	0.4	0.112717
SENP5	120.3	0.4	1.1025e-07
AL035699.1	10.3	0.4	0.00061972
BRPF3	69	0.4	3.57654e-12
BLMH	37.4	0.4	1.40804e-08
PRKAR2B	34.2	0.4	0.00314037
CAMSAP1	109.1	0.4	3.79501e-12
ARHGEF10	157.7	0.4	7.12032e-08
KLHL42	64.4	0.4	4.80997e-08
TMEM63C	2.1	0.4	0.112345
DCBLD1	100.8	0.4	0.000206847
QSER1	138.9	0.4	2.83249e-06
GLA	14.6	0.4	0.00255827
TMEM189	70	0.4	1.63766e-13
CMC2	53.2	0.4	0.000393154
CNN2	373	0.4	0.00513618
MAP1S	34.8	0.4	5.34804e-06
AC107871.1	68.6	0.4	0.00307583
Z84488.1	91.2	0.4	2.7225e-05
SPRTN	18.3	0.4	0.000118594
CTHRC1	111.2	0.4	0.0134694
CUL1	156	0.4	3.22595e-09
NMNAT2	1	0.4	0.0591055
IL7R	85.5	0.4	0.000481021
ABCB1	6.2	0.4	0.418945
SERPINB10	41.9	0.4	0.542652
ARNTL	53.3	0.4	0.00649076
PIP5KL1	3.8	0.4	0.121386
YES1	103.9	0.4	3.83702e-15
GSR	89.5	0.4	4.44346e-08
FBRS	67.9	0.4	0.00111855
CAB39	216.2	0.4	1.09396e-05
RCBTB2	11.2	0.4	0.00728188
KIAA1549L	94.7	0.4	0.355865
KCNIP4	2.6	0.4	0.359417
RASSF8	164.6	0.4	0.0111368
H3-3B	167.4	0.4	2.18107e-05
FIBCD1	24.8	0.4	7.838e-13
MAP2K4	119.4	0.4	8.65723e-07
PGRMC2	59.4	0.4	0.00075293
TBC1D12	41.3	0.4	4.09709e-05
PLEKHO1	82.8	0.4	1.08249e-07
FP565260.6	0.5	0.4	0.43766
ADCY1	2.6	0.4	0.0722759
UST	167.4	0.4	0.000598077
ALPK2	329.4	0.4	1.36431e-05
BAG3	65.9	0.4	1.01011e-11
AC009070.1	58.7	0.4	8.68503e-05
NEDD4	326	0.4	1.37317e-05
CRTC1	62.9	0.4	0.0137423
AMIGO3	4.2	0.4	0.00120104
CEP170	344.5	0.4	0.0554454
ITGA5	354.4	0.4	0.000131912
TWNK	8.9	0.4	1.64111e-08
ATP13A3	483.8	0.4	0.00836345
TFPI2	21.3	0.4	0.554656
RAPGEF2	227	0.4	4.15443e-06
SYNPO	46.3	0.4	0.122859
SGPL1	65.2	0.4	1.45766e-06
RRP1	24.8	0.4	1.32097e-05
CHD1L	80.1	0.4	0.000199612
AKIRIN1	71.3	0.4	3.20358e-11
RFX8	107	0.4	0.404121
PALM2AKAP2	810.4	0.4	0.000162536
RABEP1	106.7	0.4	4.09474e-10
PACC1	17.8	0.4	0.00166966
ZMAT4	0.9	0.4	0.254474
ZNF579	21.5	0.4	0.0167322
GRK3	34.3	0.4	0.0154709
RIT1	45.2	0.4	2.57755e-09
C13orf46	16.7	0.4	0.000412777
SPACA6	32.3	0.4	0.0218579
ACTG2	140.2	0.4	0.00477698
PPARD	136.6	0.4	0.00959081
CHRNA10	1.5	0.4	0.114596
FBXO46	18.2	0.4	4.27589e-08
ZNF746	45.1	0.4	4.52221e-09
SLC3A2	133	0.4	0.0187205
SAMD4B	100.4	0.4	2.98628e-11
DNTTIP2	34.5	0.4	1.51968e-07
NOTCH3	78.3	0.4	0.0596948
B9D2	2.9	0.4	0.0206574
SAMD3	40.8	0.4	0.124136
MEDAG	1	0.4	0.414153
RAP1B	144.1	0.4	5.38106e-05
LPCAT2	41.1	0.4	0.00073794
ZMYM2	192.7	0.4	0.000434126
PSD4	7.5	0.4	0.000338279
DUSP8	10.6	0.4	0.0218852
NR2F1	49.6	0.4	0.019704
SH2B2	6.5	0.4	0.206793
CCNH	67.9	0.4	3.62256e-05
IRS2	60.4	0.4	0.0380208
GNPNAT1	64.2	0.4	0.0252613
MAN1A2	194.2	0.4	8.5894e-05
CYP27B1	2.6	0.4	0.1548
CAPRIN2	38.7	0.4	5.67576e-06
MTHFD1L	440.7	0.4	1.77609e-06
PPP1R3B	11.1	0.4	0.0247288
OTUD1	4.5	0.4	0.0283676
PPP1R2B	1.5	0.4	0.00295936
KREMEN1	28.6	0.4	0.000258596
SPINDOC	31.8	0.4	8.12354e-07
SCARF2	92.3	0.4	5.69452e-05
HOXA5	7.3	0.4	0.110608
DNAJC18	18.6	0.4	0.000102176
ZNF609	236.8	0.4	0.000144362
SS18L1	37.5	0.4	0.000928087
ACOX3	63.1	0.4	0.00516278
BRSK2	0.6	0.4	0.478211
ETS2	122.5	0.4	3.8133e-08
INPP1	31.3	0.4	4.37843e-09
PGM2L1	22.7	0.4	0.0437451
PANX1	91	0.4	8.38921e-06
BLCAP	104.3	0.4	7.23906e-08
TUSC1	7.3	0.4	0.191183
HDAC5	54.2	0.4	0.00902942
RANBP2	160.2	0.4	6.02249e-10
SETD3	77.7	0.4	5.91447e-06
TPM4	917.3	0.4	0.000691723
ST3GAL1	304.2	0.4	0.0147782
AC017083.3	167.3	0.4	4.77482e-07
RCC2	110.1	0.4	7.0368e-05
CLDN4	6.9	0.4	0.0832818
NUP153	166.6	0.4	0.000285433
AGPAT3	170.7	0.4	0.000123015
TDG	32.5	0.4	3.82175e-06
VPS37B	68.9	0.4	7.21059e-09
JHY	8.9	0.4	0.0263028
ARID1A	231.8	0.4	1.16304e-10
TAPBP	118.6	0.4	2.52115e-09
SOD2	164.1	0.4	0.0687778
MT-ND1	305.3	0.4	0.0027585
TRABD2A	24	0.4	0.00277936
CREB5	76.6	0.4	0.0315998
KIAA2012	1.1	0.4	0.135226
FRMD4A	282.2	0.4	4.50329e-05
KCNJ15	0.6	0.4	0.56953
LY6G5B	13.2	0.4	0.00268114
ILRUN	135.3	0.4	3.31431e-15
ROPN1L	1	0.4	0.126694
PTPN12	213.4	0.4	2.60254e-06
FEM1A	39.1	0.4	2.43266e-05
VASP	115.9	0.4	0.019248
NXPH4	1.4	0.4	0.0785927
ABHD13	19.6	0.4	0.00293829
RTN1	7	0.4	0.721183
F2RL1	14.4	0.4	0.00194507
POM121C	69.2	0.4	8.12196e-10
SCART1	22.4	0.4	0.025098
ZNF830	8.1	0.4	0.00273612
TYRO3	41.7	0.4	2.10556e-15
SLCO2A1	0.3	0.4	0.643559
CACNA1G	0.9	0.4	0.399227
DCP1A	72.1	0.4	7.24367e-11
CSF1	24.4	0.4	0.111276
DDR1	28.1	0.4	0.000324135
ZNF791	28.6	0.4	7.1283e-08
POU5F2	3.1	0.4	0.0217476
ETF1	156.3	0.4	2.25061e-05
FRG1	11.9	0.4	7.05733e-07
MED13L	475.3	0.4	6.62305e-06
ZNF805	31	0.4	5.10196e-08
KIF7	37.4	0.4	0.00548209
DLL4	25.9	0.4	0.22437
NAF1	37.6	0.4	0.000728879
SCAF11	163	0.4	4.92457e-08
TBC1D23	108.2	0.4	0.000308255
ARHGAP42	76.1	0.4	0.000149595
MARCHF7	229.9	0.4	4.75207e-05
SAT1	12.5	0.4	0.000177797
JUN	108.9	0.4	0.02042
BCAR3	309.9	0.4	0.00352903
EVC2	104	0.4	0.000296364
IL17RA	42	0.4	4.86642e-07
PPAN-P2RY11	23.5	0.4	0.00220279
ZNF222	3.8	0.4	0.0029704
DOCK3	8	0.4	0.00796702
CBL	164.4	0.4	9.42225e-06
KAT6A	145.3	0.4	8.52998e-07
CCDC32	26.9	0.4	3.31765e-05
FIGNL2	2.3	0.4	0.292478
C11orf95	38.3	0.4	0.000262959
MTMR2	117.8	0.4	2.78059e-05
PPRC1	78.6	0.4	9.83844e-08
PDGFC	416.7	0.4	0.0243906
FGFR1OP2	32.1	0.4	1.18325e-08
LIMK2	43.1	0.4	4.36812e-08
MED26	46.7	0.4	0.000258719
SCARB2	154.6	0.4	0.000325193
KIAA0930	53.3	0.4	5.47243e-07
ATP11A	70.1	0.4	0.0271703
CLN6	48.9	0.4	0.0140775
AC012213.5	62.2	0.4	0.00308545
TBC1D16	96	0.4	1.51552e-08
LPP	1150	0.4	0.00037942
IQCJ-SCHIP1	137.8	0.4	0.0444639
GBP3	55.7	0.4	0.000105652
BRAF	136.7	0.4	8.5894e-05
LBH	353.5	0.4	0.0762214
ERI2	77.3	0.4	6.22028e-08
CLMP	368.5	0.4	0.000334861
MAPK6	114.6	0.4	2.30776e-05
EMP2	36	0.4	0.222444
MAP7	3	0.4	0.142011
OTUD3	34.3	0.4	0.000237985
STX3	36.5	0.4	0.0174451
POTEE	4	0.4	0.147633
RDX	135.6	0.4	0.00122431
SP3	170	0.4	0.000270923
TMED5	68.8	0.4	4.81305e-05
ERBIN	381.7	0.4	0.00376759
HPX	1.8	0.4	0.111023
ZCCHC18	0.9	0.4	0.058904
FAM47E-STBD1	7.9	0.4	0.00839712
RAB22A	99.6	0.3	4.51399e-06
TRAK1	137.6	0.3	7.9344e-05
COLGALT2	18.7	0.3	0.0601654
USP12	80.3	0.3	4.53108e-05
PHLDA3	73	0.3	0.0261661
JDP2	50.4	0.3	0.0382267
GREB1L	2.4	0.3	0.315483
TOMM34	45.6	0.3	0.129068
PLXND1	75.5	0.3	1.63774e-05
CMTM6	78.6	0.3	0.00939542
ZNF518B	48.4	0.3	4.15523e-05
ARNTL2	74.5	0.3	0.00547263
PGM2	28.5	0.3	0.0991711
GPN2	42.9	0.3	5.03917e-09
HLA-G	0.6	0.3	0.303226
ZNF267	24.2	0.3	0.004843
SLC5A10	0.2	0.3	0.662298
APOE	0.9	0.3	0.249112
TBC1D10A	35	0.3	0.0017375
DEXI	24.2	0.3	0.00137344
UBE2E2	224.9	0.3	2.35697e-05
ALG2	24.1	0.3	4.29303e-06
FZD7	148	0.3	0.000348051
KTI12	11.4	0.3	0.0356934
IRF1	18.9	0.3	3.47351e-05
HSPA1A	7.2	0.3	0.0137113
BTG3	31.7	0.3	0.0724497
MT-ATP6	180.7	0.3	0.190927
MRPS18C	13.6	0.3	0.000157587
DNAJC2	35.1	0.3	1.25891e-07
B3GALT1	4.2	0.3	0.332694
EIF1	247.4	0.3	0.000617216
STBD1	8	0.3	0.0102572
MSN	715.6	0.3	0.0155576
MSX1	3	0.3	0.320053
FHOD1	54.3	0.3	0.000238716
TMEM156	7.2	0.3	0.0686561
TET3	75.4	0.3	0.00480015
AFF4	324.9	0.3	3.68335e-10
GPATCH4	14.2	0.3	0.00060731
CAMK1D	30	0.3	0.490464
TMEM91	17.5	0.3	0.0781698
FKBP1A	153.9	0.3	0.000102176
PACSIN2	155.9	0.3	2.89227e-09
SLC35E4	14.1	0.3	0.000192927
TBX3	141.8	0.3	0.0016318
FAM71D	1.1	0.3	0.330953
SLK	98	0.3	7.58634e-05
RAB17	0.9	0.3	0.23985
BRD4	218.6	0.3	0.00116315
USP7	137	0.3	4.28131e-09
MCF2	0.6	0.3	0.279655
FOXP4	29.1	0.3	0.00799046
ELOC	42.5	0.3	0.000451249
VCAN	324.5	0.3	0.0340659
TUBB6	467.4	0.3	0.0202281
SLC25A32	58.6	0.3	0.00662325
BCL9L	194.1	0.3	6.75233e-06
CAPZB	324.7	0.3	6.07044e-05
RAB3B	711.9	0.3	0.0140769
ZFAND2A	9.3	0.3	0.00178796
SHCBP1L	0.8	0.3	0.252351
VGF	4.3	0.3	0.301151
ATP1B1	52.7	0.3	0.00147487
BAHCC1	48.4	0.3	0.0222102
HAS2	64	0.3	0.766536
WBP11	44.1	0.3	7.26205e-05
RBMS1	313.4	0.3	0.000958721
PICALM	368.4	0.3	0.00276897
GAS7	10.6	0.3	0.386624
AC093884.1	171.2	0.3	5.48372e-10
ZNF672	17.3	0.3	0.00402434
TMEM41B	62.8	0.3	0.00113588
SDC4	161.2	0.3	0.00966768
LENG1	2.7	0.3	0.0685946
BMP1	87.8	0.3	1.9488e-12
CTIF	482.4	0.3	0.0399144
IL6ST	620.1	0.3	1.34418e-09
THUMPD2	35.4	0.3	0.0184719
AL513165.2	51.2	0.3	4.25202e-08
DNAJB12	44.2	0.3	4.57158e-06
NINJ1	22	0.3	0.0461655
VAC14	154.8	0.3	1.07475e-06
ZFYVE16	79.4	0.3	0.000609542
UBC	250	0.3	7.25143e-06
UBAP1	70.1	0.3	1.08059e-06
ELOVL4	14.2	0.3	0.000129064
KBTBD11-OT1	192.7	0.3	5.76037e-06
TUSC3	234.9	0.3	0.000351162
PDZD8	88.1	0.3	1.15572e-07
MRPL50	11.2	0.3	0.00194794
TACC2	80.3	0.3	4.13957e-06
OR2AG2	0.6	0.3	0.304546
AEBP2	94.5	0.3	5.58977e-08
ZFAND3	498.1	0.3	0.000196693
VOPP1	200.9	0.3	0.000179208
HIC2	15.3	0.3	0.000154822
PLEKHN1	8.3	0.3	0.0546818
TPST2	67.4	0.3	0.00245362
JAM3	77.8	0.3	0.000218644
RAP1A	112.5	0.3	5.01471e-09
AATK	0.5	0.3	0.403294
KCTD5	34.4	0.3	0.00108551
UBE3A	158.1	0.3	0.000558634
DCAF6	176	0.3	0.00389331
HLA-DOB	1.3	0.3	0.183866
STK35	63.2	0.3	4.60272e-09
FAM118A	26.6	0.3	0.011408
FMNL2	246.2	0.3	0.0648662
PRKD3	87.3	0.3	4.08395e-08
C12orf75	348.9	0.3	0.00641883
SMS	133.1	0.3	0.00335532
RHOB	63.2	0.3	0.139723
TGFBR1	84.7	0.3	0.00241202
SUSD6	64.9	0.3	0.00122993
ELF4	58.6	0.3	1.10575e-11
HDGFL3	103.5	0.3	8.73349e-07
GTPBP4	66.8	0.3	3.7384e-05
C3orf70	9.2	0.3	0.0969799
LATS2	162.9	0.3	0.00150933
C7orf61	0.9	0.3	0.382139
SREK1IP1	36.7	0.3	0.000269425
ZNF124	42.3	0.3	0.000914339
HDX	31.9	0.3	0.00359911
ABR	212	0.3	1.18139e-08
HLA-F	1.1	0.3	0.387762
RNF44	13.3	0.3	0.0277027
PKD2	189.6	0.3	0.00012223
RNF25	18.8	0.3	0.00332522
STRN	84.1	0.3	0.000347447
ACTA2	115.1	0.3	0.254962
ZCCHC3	15.7	0.3	0.000217331
RAB40B	5.4	0.3	0.0611327
GNA14	1	0.3	0.42789
WDFY1	154.4	0.3	6.91349e-09
ZDHHC20	81	0.3	0.00298604
AP003071.5	29.8	0.3	0.0750463
ADGRL2	44.9	0.3	0.0183567
STON1	24.9	0.3	0.047017
PRDM2	100.8	0.3	4.95311e-05
PACS1	150.7	0.3	1.4628e-05
SAMD8	70.9	0.3	2.42341e-05
RICTOR	190.4	0.3	0.00447821
PIEZO1	361.4	0.3	1.26338e-06
DNAJA1	87.4	0.3	1.28828e-11
MPZL1	160.7	0.3	5.86795e-06
STC1	68.8	0.3	0.523156
RAB7A	282.9	0.3	0.000276503
MT-ND5	204.4	0.3	0.0994434
DNAJC6	6.2	0.3	0.332694
EIF4E	61.9	0.3	0.00022489
SERTAD4	0.8	0.3	0.312111
ERFE	4	0.3	0.200013
ADRB2	4.5	0.3	0.329784
RALYL	0.2	0.3	0.490947
RIC1	257.8	0.3	0.000648204
PFKP	206.6	0.3	0.00660806
UBE2D1	19.2	0.3	0.00616186
TMEM123	126.8	0.3	0.00127819
FRMD3	4.9	0.3	0.00850483
ZNF432	66.3	0.3	0.000158751
METAP2	73.1	0.3	9.51021e-06
JMJD1C	395.6	0.3	0.00151608
SETX	161.9	0.3	1.52073e-06
ARHGAP8	6	0.3	0.358461
OTUD4	78	0.3	7.31794e-07
PITX2	2.2	0.3	0.178129
ELOVL5	104.3	0.3	8.87114e-05
LY6K	1.8	0.3	0.0842036
ACTG1	3201.9	0.3	0.00920877
FAM241A	5.1	0.3	0.248042
INSIG1	91	0.3	0.0819075
AC068547.1	28.1	0.3	8.67021e-05
FSTL1	987.7	0.3	0.000424185
CWC25	14.7	0.3	4.39009e-05
POLR3C	60	0.3	0.000551389
IGFBP3	75.4	0.3	0.105741
MID2	12.9	0.3	0.0981277
SARM1	29.9	0.3	0.000856982
ZNF468	11.8	0.3	0.00332204
ITGB1	1132.9	0.3	0.000655524
DLG5	196.5	0.3	6.18623e-06
TBPL1	19.5	0.3	9.11276e-05
SRSF6	115.8	0.3	1.03227e-05
ARL5A	61.4	0.3	0.00112068
GCNT4	10.2	0.3	0.0431685
CHADL	1.1	0.3	0.429829
SLC22A13	1	0.3	0.156888
RNF145	151.3	0.3	0.000168801
POU6F1	27.3	0.3	2.2335e-07
CCND3	55.7	0.3	0.000713243
PPP2CB	97.5	0.3	5.18198e-06
ABCC1	489.7	0.3	0.0892467
RAE1	37.5	0.3	0.000212085
ZNF256	6.1	0.3	0.00916287
POU2F1	77.8	0.3	4.97489e-06
ABLIM3	199.4	0.3	0.000340938
CASS4	45.1	0.3	0.0275412
ZNF628	11.3	0.3	0.000202873
LYST	79.9	0.3	0.00844655
CCDC6	130.2	0.3	9.561e-05
SLFNL1	0.5	0.3	0.641001
FBRSL1	66.3	0.3	0.0310723
NKRF	15.3	0.3	4.90141e-06
ZSWIM6	338.6	0.3	0.0176538
PPP3CA	378.9	0.3	0.000516649
NCOA3	132.9	0.3	3.94402e-08
AMH	0.9	0.3	0.455921
CALCOCO2	50.2	0.3	6.06714e-06
NES	178.1	0.3	0.00907319
RFFL	87.9	0.3	3.8296e-05
JAG2	1.5	0.3	0.309672
GRIA3	2.5	0.3	0.602256
RXRA	107.7	0.3	0.133242
DDX3X	279.3	0.3	0.000416123
MBNL1	738.8	0.3	0.00424884
VSTM4	40	0.3	0.0363297
CD82	51	0.3	0.0291426
ZNF264	54	0.3	1.3724e-08
ZNF548	11.4	0.3	0.000933701
HR	3	0.3	0.296588
RUNDC3B	2.1	0.3	0.399227
MGAT4C	0.3	0.3	0.437929
PARVA	461.1	0.3	0.000146681
TNFAIP1	59.8	0.3	0.000515616
DIP2A	82.7	0.3	5.81454e-05
BRD1	103.7	0.3	6.61885e-06
POMZP3	7.4	0.3	0.0509941
PRPS2	19.8	0.3	0.0651188
FBLIM1	115.7	0.3	0.00113744
FMN1	442.3	0.3	0.519929
MAD2L1BP	16.9	0.3	1.37184e-05
CHST1	0.7	0.3	0.469339
NDFIP2	59.6	0.3	0.00273989
SNN	23.9	0.3	0.00207456
TAF4B	2.4	0.3	0.266389
MARCHF3	37.8	0.3	0.24549
TBCC	13.3	0.3	0.00380038
H2BC18	20.2	0.3	0.265973
CRY2	34	0.3	2.01731e-05
SQSTM1	448.7	0.3	0.000936772
RPF1	19.9	0.3	0.00324529
ZRANB2	76.6	0.3	8.65016e-05
DDX21	147.2	0.3	0.0293265
STK10	123.4	0.3	3.48751e-05
SV2C	0.6	0.3	0.340403
MIDEAS	108	0.3	0.00778017
SLC10A3	18.3	0.3	0.00446685
TBX18	3.3	0.3	0.266195
FAM229A	4.3	0.3	0.00666718
CSNK1G1	125.4	0.3	0.002286
A3GALT2	2.4	0.3	0.324557
VPS54	97	0.3	1.38013e-05
DNAJB9	6.3	0.3	0.096181
PHTF2	139.4	0.3	2.26019e-05
SETD1B	65.4	0.3	0.0043754
ACP3	1.5	0.3	0.3299
GTF2B	24	0.3	2.00265e-05
DIAPH1	150	0.3	0.00369604
NLK	190	0.3	0.000927793
CNOT6L	41.2	0.3	0.000221189
HOXA3	30.6	0.3	0.131589
MAP4K4	577.8	0.3	0.00652826
KTN1	160.4	0.3	5.68362e-06
ZNF664	74.2	0.3	3.65412e-06
GAN	43.4	0.3	0.00072671
SERF1B	0.6	0.3	0.386115
MYL9	340.4	0.3	0.00200732
COL5A3	54.3	0.3	0.535175
LRRC3	1	0.3	0.473736
ABHD17B	25.2	0.3	0.00439524
COL13A1	84.6	0.3	0.00118304
FAT1	1233.1	0.3	0.0376998
WAPL	117.7	0.3	9.78869e-06
TIMP1	199.4	0.3	0.0457551
DCAF13	48.6	0.3	5.41265e-06
HOOK3	196.5	0.3	6.4396e-05
MEX3C	53.9	0.3	1.87065e-07
RNFT1	8.7	0.3	2.42937e-06
CERS5	77.2	0.3	2.91977e-07
GPSM1	153.2	0.3	0.00841557
DUSP3	112.2	0.3	0.000696091
KHDRBS1	214.2	0.3	2.23996e-08
SERINC5	34.8	0.3	0.00218633
ARHGAP11A	85.4	0.3	0.321807
RNF139	23.7	0.3	0.000287765
C14orf132	96	0.3	0.142998
CMIP	142.2	0.3	0.00598171
MED13	208.4	0.3	1.04472e-06
ZBED4	59.8	0.3	2.75078e-05
ZNF134	20.7	0.3	7.11513e-07
AGFG1	138.4	0.3	0.00035261
AL355916.3	0.7	0.3	0.403294
MTSS2	122.1	0.3	2.4741e-06
DIMT1	22.1	0.3	0.0210263
ALPL	1.3	0.3	0.601271
MGRN1	115	0.3	6.45543e-05
SLC25A37	53.8	0.3	0.010773
ZNF778	21.6	0.3	0.000516812
UBL3	110.6	0.3	0.134036
TBC1D20	64	0.3	2.70567e-07
ATP6V1G1	28.9	0.3	0.00068014
GRB14	0.7	0.3	0.403699
MAPK8IP2	0.5	0.3	0.536027
PWWP2B	17.9	0.3	0.00235056
TSPEAR	1	0.3	0.212826
NANP	15.3	0.3	0.000395229
TRIM61	2.6	0.3	0.221067
ATP1B3	131.2	0.3	0.00141066
MAP3K7	125.9	0.3	0.000168743
AL672142.1	6.5	0.3	0.0170246
METTL9	99.8	0.3	1.94136e-08
MORC3	53.6	0.3	0.000665754
KHDRBS3	46.9	0.3	0.226326
TRIM47	9.3	0.3	0.232592
MYC	29.5	0.3	0.0520108
FBXO11	174.4	0.3	6.14513e-08
TSPYL1	91.3	0.3	3.12435e-06
ZNF407	231.2	0.3	0.00627543
ARID1B	390.9	0.3	0.000100489
NPAS2	108.3	0.3	0.141307
TSPYL4	47.3	0.3	0.00416121
PSME4	275.2	0.3	2.06763e-05
ZSCAN22	6.9	0.3	0.0341616
PANX2	5.3	0.3	0.416399
PCGF6	25.3	0.3	0.0203484
IL15RA	5	0.3	0.221115
FAM89A	9.7	0.3	0.00889243
MYLK2	2.1	0.3	0.436611
GNAQ	244.3	0.3	0.00218619
FGF5	542.3	0.3	0.330833
MSRA	138.6	0.3	0.0224058
RP9	9.9	0.3	0.0120088
ASGR1	1.7	0.3	0.198328
INTS6L	26.2	0.3	0.0464362
FAM131B	4.6	0.3	0.0465923
RNF185	69.6	0.3	0.00260973
CDK13	177.9	0.3	2.0245e-07
SON	362.6	0.3	2.06753e-05
PINX1	32	0.3	0.00101754
ZNF234	12.9	0.3	0.0449151
H1-10	32.7	0.3	0.0840229
LARP1B	75.4	0.3	5.68763e-05
KCTD10	123.2	0.3	3.47516e-07
USP2	0.8	0.3	0.457575
AC105052.1	14.3	0.3	0.000665686
EGF	5.5	0.3	0.383476
AMOTL1	190.7	0.3	3.26658e-07
PDE8A	109.1	0.3	0.0020972
FAAH	1.1	0.3	0.274611
DPYSL4	12.6	0.3	0.0623566
SEC61B	30.4	0.3	3.27303e-05
OSBPL8	227.7	0.3	0.000619087
ABCF1	78.1	0.3	1.28643e-05
STON1-GTF2A1L	28.7	0.3	0.0653552
PHKA2	31.5	0.3	1.00581e-05
GRWD1	37.6	0.3	0.0244913
LENG8	85.7	0.3	0.0232939
NFATC4	42.4	0.3	0.00198875
SLFN13	0.4	0.3	0.48672
CBLB	98.2	0.3	0.0766532
[truncated: 11,995 more rows]

## Sheet: 6hpi v uninfected
	mean expression (RPKM)	log2FoldChange	p-adj
CXCL8	74.1	5.7	1.90596e-15
XIRP1	1.4	4	7.85582e-11
SAMD11	34.5	3.6	1.95503e-110
PTGS2	19.8	3.6	9.08382e-06
SLCO2B1	0.7	3.5	0.00542219
TNFSF15	2	3.5	1.86291e-30
EGR3	2.5	3.4	1.96637e-28
KRTAP4-12	1.6	3.3	1.12723e-13
CARMIL2	2.3	3.2	4.63562e-16
LDLRAD4	0.9	3.1	1.03259e-05
GPRIN3	2.5	3	3.18639e-06
IL21R	6.4	2.9	2.36942e-26
CXCL1	1.6	2.9	1.12683e-08
DLX2	2.6	2.9	2.10672e-15
EGR2	1.1	2.9	7.62453e-06
ESM1	2.5	2.8	0.017987
NR0B1	0.2	2.8	0.061167
CXCL3	1.1	2.8	2.01979e-17
PLXNA2	76.2	2.7	2.16219e-11
EPPK1	0.8	2.6	7.82601e-05
PLPP4	8.1	2.6	0.000333965
IFNE	7.2	2.5	7.15305e-21
GREM2	111.4	2.5	1.27173e-06
SLIT3	6	2.5	0.00444256
ID4	8.4	2.5	0.0296065
ERG	0.4	2.4	9.80594e-07
NIPAL4	0.8	2.4	0.000186838
SMAD7	104.5	2.4	6.95821e-22
ANGPTL4	14.7	2.4	7.84371e-15
LRRC4C	4.4	2.4	3.16388e-06
KYNU	12.1	2.3	1.67784e-11
EFR3B	11.2	2.3	1.74318e-15
ADTRP	11.3	2.3	1.59267e-15
ID1	66	2.3	0.000428616
TAGLN3	1.1	2.2	0.00194336
NPAS1	3.6	2.2	6.9265e-18
INSYN2B	508.1	2.2	1.6324e-22
AC119676.1	17.7	2.2	2.94914e-05
PCDH1	1.1	2.2	NA
LRRC4	4.4	2.1	1.03891e-16
HBEGF	36.8	2.1	1.27172e-16
HEY1	1.6	2.1	2.67882e-08
RASD1	1.3	2.1	1.09674e-14
SRSF12	0.6	2.1	2.74608e-06
ATOH8	60.2	2.1	6.53262e-23
SPHK1	99.4	2.1	0.00805784
TNFAIP8L3	0.7	2.1	0.00674004
HTR7	6.1	2.1	3.84103e-14
ACTC1	1.6	2	0.143601
RGS4	74.3	2	0.00191303
FOSB	3.6	2	1.27469e-08
SMAD9	94.9	2	1.66392e-61
TCIM	0.6	2	0.00560619
NR4A1	18.6	2	8.06629e-17
LONRF2	0.7	2	6.38151e-05
G0S2	4.3	1.9	3.45766e-08
MYO16	9.7	1.9	0.0615029
ID3	55.3	1.9	0.00975706
ATRNL1	4.2	1.9	0.000337103
CCL2	35.5	1.9	2.40411e-15
ERRFI1	131.2	1.9	7.78664e-26
CCDC85A	44.1	1.9	0.0187856
DACT1	30.9	1.9	2.75689e-22
CAMK2B	2.4	1.9	9.33433e-05
TAFA3	0.6	1.9	0.0214539
ADGRB3	1.2	1.8	0.00609472
NPAS4	0.6	1.8	9.24709e-06
HIVEP3	78.3	1.8	7.52935e-12
BMP6	2.3	1.8	9.54386e-08
SNTG1	8.8	1.8	3.09912e-12
TNIP3	1.8	1.8	9.87382e-12
DOCK2	27.6	1.8	7.98722e-16
TNFAIP3	23.5	1.8	1.65681e-22
IL11	55.5	1.8	2.18252e-15
DIO2	50.9	1.8	3.54039e-30
DKK1	100.3	1.7	6.26914e-17
FO681492.1	0.6	1.7	1.43428e-05
IL1RL2	2.3	1.7	3.26121e-13
KCNK13	0.5	1.7	0.000105984
KCNQ5	382	1.7	0.000174176
ARHGAP24	219.6	1.7	2.11948e-05
BIRC3	7.5	1.7	1.24982e-10
SLFN12L	0.7	1.7	5.1352e-09
SPRY4	308.5	1.7	1.52499e-24
IL13RA2	1.3	1.7	1.75397e-05
SERPINE1	1636	1.7	0.00191303
ID2	26.1	1.7	0.0125145
IL6	3.3	1.6	3.62572e-05
UNC5C	1.2	1.6	6.36716e-06
OSTN	1.2	1.6	0.00407787
PDGFB	1.2	1.6	0.00196793
HAS2	157.8	1.6	0.17199
NRXN3	136.2	1.6	0.000907873
NRCAM	0.9	1.6	0.00139277
CAVIN4	10.7	1.6	1.45352e-13
TACR1	7.5	1.6	7.43974e-07
NR4A3	2.4	1.6	7.25682e-07
AMIGO2	45.5	1.6	0.000348505
AC112229.3	0.6	1.6	0.0184967
PTPRB	2.9	1.6	0.0156851
INHBA	305.4	1.6	0.01037
RNF128	6.6	1.5	0.0747797
BEGAIN	1.4	1.5	0.000224176
ANKRD1	0.9	1.5	0.0239772
RELB	36.5	1.5	1.95119e-13
PTHLH	0.6	1.5	0.00625244
LIMCH1	2.7	1.5	0.00168156
KBTBD8	21.4	1.5	0.00877033
EDN1	11.8	1.5	0.000143874
NR5A2	2.9	1.5	9.37317e-06
C3orf52	50.6	1.5	5.28391e-10
NOG	6.5	1.5	1.7254e-15
PLEK2	2.8	1.5	0.000176731
ABCA13	2.5	1.5	0.00412167
TSPAN11	1.5	1.5	0.00204391
AL121758.1	101.6	1.5	3.84332e-24
BDKRB1	79.4	1.5	6.64794e-15
MYO7B	0.7	1.5	0.0370182
NPC1	131	1.5	3.71518e-28
LIF	99.4	1.5	1.36042e-07
SRXN1	101.5	1.5	5.2859e-24
FZD8	33.6	1.5	7.57393e-07
HMOX1	31.2	1.5	1.65581e-19
VEGFC	937.5	1.5	0.000218891
AREG	1.6	1.5	0.0257491
RNF227	4.8	1.5	1.78729e-14
RSPO3	0.9	1.5	0.0234743
SYTL5	2.7	1.4	0.000326099
SNAI1	14.5	1.4	3.40001e-14
EGR1	65	1.4	0.00338421
HIVEP1	208.6	1.4	8.09337e-24
CD274	41.8	1.4	1.66038e-09
SLC6A17	1.7	1.4	0.0239346
CDH6	216	1.4	9.23709e-15
SEMA7A	130.7	1.4	0.00483469
ZNF469	498.5	1.4	3.13305e-62
DUSP1	117.5	1.4	7.7649e-10
ATP2B3	2.2	1.4	0.00257961
PODXL	24.1	1.4	9.51189e-09
KCNJ15	1.2	1.4	0.0143819
SAMD3	84.3	1.4	5.04215e-07
DUSP2	0.8	1.4	0.0222019
NKX3-1	6.1	1.4	1.4134e-16
XYLT1	367	1.4	3.72701e-13
SPRY2	94.6	1.3	2.39806e-07
STXBP5L	0.9	1.3	0.0434617
MACIR	30.3	1.3	7.76487e-07
KCNC4	2.9	1.3	0.00513295
SLC16A6	8.1	1.3	1.77863e-05
CSMD1	1.3	1.3	0.000561866
ITGA2	785	1.3	5.02207e-11
FAM186B	2.1	1.3	6.15181e-08
EREG	16.9	1.3	7.76406e-05
SPDL1	81.1	1.3	1.08377e-07
ARAP2	0.9	1.3	0.00611983
RASL11B	0.6	1.3	0.0677517
DSCAM	2.1	1.3	0.0919545
P3H2	188.2	1.3	0.00186303
SERPINB2	129.7	1.3	0.0606801
SKIL	153.3	1.3	1.91735e-24
TMEM156	14.4	1.3	3.1823e-13
SCUBE3	46.5	1.3	0.056612
IL1A	0	1.3	0.666288
PCDH7	239.8	1.3	1.96092e-14
RASD2	0.7	1.3	0.00336031
CXCL2	0.7	1.3	0.0805289
CCDC71L	109.3	1.3	4.49452e-09
ZAN	0.7	1.3	0.158851
LRFN5	48.8	1.3	1.32796e-06
SMAD6	75.4	1.3	5.26488e-06
PCED1B	101.4	1.3	4.30939e-09
KCTD8	153	1.3	0.0161343
ADRA1D	5.1	1.3	3.80794e-05
EFHD1	0.7	1.2	0.0363957
PDLIM5	368.4	1.2	2.01522e-09
KLF10	62.9	1.2	7.79365e-10
NAV3	1065	1.2	4.41521e-12
HMGA2	2350.9	1.2	2.28534e-07
MSC	15	1.2	2.15722e-07
CHD7	5.5	1.2	2.25544e-06
KIAA1549L	171.8	1.2	0.00737888
CHST11	22.1	1.2	1.82495e-11
CACNG4	1.1	1.2	0.00735016
TRNP1	222.1	1.2	1.09335e-12
PEX5L	1.9	1.2	0.355418
SRRM3	7	1.2	8.32126e-13
FOXC2	17.2	1.2	6.34484e-14
APCDD1L	23.9	1.2	4.95525e-05
BIRC2	194.3	1.2	7.87036e-15
HES1	2.7	1.2	0.270675
SERPINB10	73.7	1.2	0.11723
CDH2	496	1.2	0.00855083
MAP2	15.6	1.2	4.60873e-12
GP1BB	3.5	1.2	2.47058e-08
NFKBIA	41.5	1.2	2.83729e-10
CHL1	4	1.2	8.61933e-06
EYS	2.2	1.2	0.000282402
LMNTD1	6.8	1.2	1.4505e-05
OSGIN2	35.8	1.2	1.67586e-14
ELN	25.9	1.2	0.21931
SRF	73.5	1.2	3.14023e-15
PRSS3	6.8	1.1	0.000702917
KIF26B	30.4	1.1	4.93425e-14
KITLG	401	1.1	1.78751e-11
PPP1R13L	11.7	1.1	5.01446e-05
NCF2	1.2	1.1	0.112911
FAM83G	82	1.1	2.91787e-31
LDB3	3.1	1.1	0.0156374
FMN1	791.7	1.1	0.0303796
TFAP2A	10.7	1.1	1.12599e-08
IER3	65.5	1.1	1.40967e-17
GPR137C	17	1.1	1.43525e-09
SRRM4	1	1.1	0.291082
ZFP69B	13.1	1.1	1.36735e-34
TMEM132B	37.3	1.1	0.2247
ZNF281	61.4	1.1	1.16824e-08
RFX8	178.7	1.1	0.01614
PRR5L	4.2	1.1	1.51205e-05
PLA2G4A	7.6	1.1	1.36539e-06
CHRM3	8.2	1.1	0.00218286
ADCY8	1	1.1	0.067868
ADAM12	117.6	1.1	6.96754e-07
UMODL1	1.2	1.1	0.024458
SPOCK3	1	1.1	0.222236
FOXD1	145.3	1.1	2.11822e-10
ZNF711	4	1.1	6.01264e-09
GALNT18	72.8	1.1	2.12434e-11
ARHGAP31	179.7	1.1	2.5434e-49
FGF14	11.7	1.1	0.0013345
TPM1	613.4	1.1	7.00432e-10
ENTPD7	131.8	1.1	2.07095e-16
NDNF	0.7	1	0.208776
PURB	136.1	1	1.2004e-19
ICAM1	34.1	1	5.58272e-05
CUTC	99	1	2.26534e-18
HMCN1	49.1	1	0.0861064
BEND3	14.4	1	7.79173e-22
SMOC1	2.9	1	0.000893602
STC1	115.6	1	0.0268775
VNN1	0.5	1	0.121029
GPR68	18.8	1	1.15297e-22
AMZ1	22.8	1	2.33338e-10
DGKI	106.8	1	0.0657738
ITGB3	28.7	1	5.52411e-06
ELFN1	18.3	1	6.6195e-06
NFATC2	14.4	1	0.00115599
C4orf51	0.5	1	0.0121745
KIRREL3	1144.2	1	8.5627e-07
HKDC1	1.7	1	0.00251759
SLC7A11	677.3	1	4.1072e-18
SLC35F2	25.4	1	2.36942e-26
CHST3	71.5	1	2.79828e-64
PRDM1	42.3	1	0.000455578
PRDM16	10.3	1	0.00243078
CNKSR2	8.4	1	0.407811
FLT1	20	1	0.00481142
S1PR3	70.9	1	1.41873e-16
RBM20	9.4	1	0.000190481
ATP10A	176.6	1	3.93151e-08
OSGIN1	31.1	1	2.56388e-11
AC068234.1	33.8	1	6.96754e-07
SERTAD1	27.1	1	0.000537517
KDM7A	30.5	1	9.13723e-12
VAV3	0.6	1	0.320614
SHROOM3	177.2	1	1.70246e-07
COL17A1	0.5	1	0.158875
VWF	2.3	1	0.0066723
ADAM19	332.9	1	1.2951e-05
ABCB1	9.5	1	0.136759
TXNRD1	1178.5	1	3.72701e-13
SOWAHC	17.9	1	3.66784e-11
E2F7	189.2	1	0.000208113
ITPRIP	90.3	1	0.000212405
DUSP6	49.8	1	2.89394e-07
GLI2	452.4	1	1.88321e-21
PRRX2	47.7	1	2.31687e-10
TCF7	28.3	1	9.1692e-19
ASB2	2.9	1	3.15724e-06
RASA4	2.7	1	0.000156675
ARHGAP25	2.1	1	0.000331713
GATA2	16.5	1	7.11279e-10
RASGRP3	12.3	1	5.54756e-06
CNKSR1	0.4	0.9	0.0778907
GEM	64	0.9	4.87505e-13
IRAK2	51.6	0.9	1.47721e-15
NTM	613.7	0.9	4.73684e-08
CSGALNACT2	59.3	0.9	3.11675e-09
NETO1	4.9	0.9	0.0503239
ANO2	0.4	0.9	0.231268
PABPC4L	4.5	0.9	0.0212936
ZSWIM5	9	0.9	2.97737e-05
ARID3B	25.6	0.9	7.10547e-08
MARCHF3	59.1	0.9	0.00118854
ZC3H12C	162.1	0.9	3.10367e-10
FAT3	55.8	0.9	0.000327624
PRKG2	65	0.9	0.00135641
GABRE	3.5	0.9	1.27299e-05
CXCL5	0.3	0.9	0.0910608
ENAH	318	0.9	4.44994e-13
VGLL3	193.9	0.9	2.77006e-07
MARS2	9.2	0.9	8.67114e-10
CCDC68	40.2	0.9	0.00186772
SERPINB8	67.2	0.9	8.24128e-14
REST	159.6	0.9	5.43245e-20
GREM1	1658.4	0.9	0.0808189
CHSY3	39.3	0.9	1.50027e-05
RHBDL3	1.1	0.9	0.00515807
HIVEP2	231	0.9	4.58104e-06
SCX	1	0.9	0.0299178
ANKH	85	0.9	1.1836e-10
KANK1	95.4	0.9	6.14912e-11
RRAD	2	0.9	0.0151186
TSPAN2	2	0.9	0.000807602
ACOT11	12.9	0.9	1.06738e-07
CHST2	7.8	0.9	6.26914e-17
EID3	11.1	0.9	3.57543e-08
DCDC1	0.2	0.9	0.426507
YRDC	18.2	0.9	7.02651e-05
BPGM	25.5	0.9	7.02296e-17
BAMBI	3.8	0.9	0.000507189
DRC1	0.3	0.9	0.16725
POPDC3	21.7	0.9	1.53621e-08
MICAL2	903.8	0.9	1.02317e-06
SLC22A23	0.3	0.9	0.361021
ZNF804A	302.6	0.9	8.08622e-15
EPHB1	39.4	0.9	0.235406
DSP	30.6	0.9	0.00207392
PSG8	1.1	0.9	0.00633136
JUNB	25	0.9	0.000990981
LRRC8A	134.8	0.9	2.6468e-10
CLDN16	1.3	0.9	0.00328506
SEMA6D	106.3	0.9	0.0668174
GMNC	1.1	0.9	0.0296948
SORCS2	37	0.9	0.00393592
TMEM200A	127.6	0.9	0.000818351
KCNIP3	2.9	0.9	8.74056e-05
RPS6KA6	50.1	0.9	9.98726e-11
ZNF229	35.4	0.9	1.19405e-09
PDLIM4	74.2	0.8	2.00626e-10
RALYL	0.3	0.8	0.127513
KCNG1	21.3	0.8	0.00110899
NPR3	55.5	0.8	0.100758
ELMO1	7.5	0.8	0.00263508
PDE4B	380.6	0.8	2.24469e-08
MMP16	170.9	0.8	0.0483558
SELPLG	3.9	0.8	2.53873e-06
C9orf50	0.8	0.8	0.077798
CDH4	555.1	0.8	2.58016e-13
PGBD5	1.2	0.8	0.0345386
ADAMTS1	317.5	0.8	5.2234e-12
CCN1	457	0.8	0.000119297
SLC25A15	18.9	0.8	2.16219e-11
NFKB1	118.4	0.8	6.70376e-09
FAT2	0.2	0.8	0.183292
EYA2	6.2	0.8	0.00039473
CRISPLD2	60.5	0.8	2.01598e-09
FMN2	513.7	0.8	8.22984e-05
PPM1L	19.7	0.8	0.0161186
BTBD11	16.1	0.8	0.000865464
PLAUR	112.4	0.8	3.06411e-05
PTPN3	2.9	0.8	8.08229e-07
NFKBIZ	40.9	0.8	6.72857e-15
ANKRD44	95.8	0.8	5.80635e-08
SLC16A9	1	0.8	0.0402247
RTL3	0.7	0.8	0.0106174
SH3BP5L	69	0.8	6.12747e-07
RSC1A1	11.3	0.8	7.23265e-14
SLC7A2	77.3	0.8	6.09037e-11
AC000093.1	28	0.8	2.914e-07
MYADM	161.9	0.8	2.82458e-09
AC008676.3	11.9	0.8	0.000294188
SHISAL1	26.9	0.8	0.000858637
GBP1	29.2	0.8	0.000751683
RBM24	17.1	0.8	8.08229e-07
ZNF578	15.9	0.8	9.72095e-22
DISP2	1.2	0.8	0.00958298
TJP2	156.4	0.8	6.73684e-16
ILDR2	0.3	0.8	0.524551
TBX2	324.9	0.8	6.03428e-17
ERN1	33.8	0.8	7.43421e-19
NCALD	7.4	0.8	0.471943
APBA1	201.8	0.8	1.92831e-05
DUSP5	67	0.8	6.58517e-10
DLX1	1.6	0.8	0.0508413
JARID2	225.8	0.8	3.3998e-08
MEF2C	30.8	0.8	7.48199e-05
WLS	660	0.8	8.04049e-14
SPOCK1	70.3	0.8	0.132812
RPA4	0.7	0.8	0.177729
LACC1	10.6	0.8	1.43703e-07
CPNE5	0.6	0.8	0.149414
NFKBIE	10.4	0.8	1.53363e-07
SLC20A1	253.7	0.8	9.72095e-22
TRIM55	30.5	0.8	0.00203945
TNFRSF12A	139.4	0.8	1.0673e-05
ADAM23	80.8	0.8	1.49834e-15
MAP2K3	161.2	0.8	1.27469e-08
POTEF	1.5	0.8	0.221012
CNBD1	0.4	0.8	0.23229
DAPK2	3.9	0.8	3.73742e-06
SH2B3	193.8	0.8	5.7545e-18
DOCK10	508.2	0.8	0.000988706
CRLF1	1.3	0.8	0.0644043
ADGRL4	43	0.8	1.13078e-06
PHLPP2	68.1	0.8	2.53713e-20
FGFR3	0.7	0.8	0.264891
PCDH10	21.2	0.8	0.382718
AC097634.4	391.4	0.8	2.16219e-11
SEPTIN5	27.1	0.8	6.66716e-07
AC019117.3	96.5	0.8	1.25912e-09
AHR	103.3	0.8	1.33767e-10
FGL2	6.5	0.8	0.490384
SLC16A10	0.3	0.8	0.337682
FERMT2	248.7	0.8	7.71133e-16
MSX1	4.1	0.8	0.0193941
IL7R	113	0.8	1.56307e-08
FMNL3	152.1	0.8	2.08655e-08
KLF13	105.5	0.8	1.44591e-17
SYNDIG1	0.6	0.8	0.615332
SEL1L3	44.7	0.8	3.48952e-10
MYOCD	23.4	0.8	0.0221612
GNG4	1.2	0.8	0.0137344
C11orf91	2.1	0.8	0.0224649
TM4SF1	135.7	0.8	0.00316794
CFAP20DC	22.5	0.7	7.61308e-05
FOXP1	444.5	0.7	8.07637e-10
GRID1	0.3	0.7	0.286846
RIPK2	54.4	0.7	8.71978e-09
PGF	0.8	0.7	0.0695751
ITPRIPL2	161.2	0.7	8.09337e-24
DIPK2A	43.6	0.7	8.92572e-06
MOSMO	116.9	0.7	1.26373e-10
MYO1F	0.8	0.7	0.0684015
SOCS2	43.1	0.7	0.000317813
SYT16	22.6	0.7	2.5736e-08
TRIML2	0.4	0.7	0.0972878
PTGER4	26.5	0.7	0.000757683
CACNG7	1.4	0.7	0.0526046
ROBO2	185.3	0.7	2.52331e-05
GFPT2	20.5	0.7	0.000351304
THBS1	1880.6	0.7	0.000200043
BMPR1B	52.4	0.7	0.0122965
SPOCD1	173.1	0.7	2.66184e-06
MYO10	627	0.7	1.63721e-11
RELT	23.5	0.7	1.37027e-05
GLIPR1	155.2	0.7	0.000176159
KLHL35	0.8	0.7	0.00419412
PMEPA1	20.8	0.7	3.48161e-09
FCRLA	0.5	0.7	0.282578
MAFG	61.4	0.7	1.53106e-14
FGF2	240.1	0.7	6.53973e-22
HDAC9	230.8	0.7	0.00898851
SHROOM4	17.9	0.7	0.0037067
SYNE1	467.9	0.7	2.00818e-06
HSPB7	6.8	0.7	0.0123938
ZNF572	0.5	0.7	0.26186
CAPRIN2	50	0.7	2.62912e-13
PTPRE	5.5	0.7	0.00432339
FAM110A	16.8	0.7	9.49223e-05
IL1RAP	40.5	0.7	0.000172436
IRGQ	94.8	0.7	6.03428e-17
FILIP1L	166.6	0.7	0.00024174
UBTF	89.3	0.7	7.69793e-14
GNA13	123.7	0.7	1.9036e-11
SORBS1	0.7	0.7	0.173855
DDI2	68.8	0.7	6.02087e-19
SLC5A10	0.3	0.7	0.441404
AGO2	490.7	0.7	2.07392e-11
TNS1	432.3	0.7	2.01096e-12
ZNF697	81.3	0.7	6.03428e-17
RFTN1	187	0.7	4.39234e-15
AL358113.1	176.3	0.7	3.9805e-17
LUZP1	182.9	0.7	1.07109e-24
TLE3	62.9	0.7	2.02792e-17
B3GLCT	44.4	0.7	4.42035e-09
ERCC1	122.8	0.7	0.000391756
EFL1	77.1	0.7	2.10465e-06
PITX2	2.9	0.7	0.000385199
FOXL1	99.7	0.7	1.33366e-07
TMEM200C	10.8	0.7	5.94672e-09
TRAF3	146.6	0.7	3.22474e-18
ZBTB2	35	0.7	1.47337e-15
GK	71.4	0.7	0.000660377
DENND2C	15	0.7	0.000676026
CEP170	434	0.7	0.000533373
DLL4	33.3	0.7	0.0235646
ZNF699	12.3	0.7	4.44831e-08
GRB14	0.9	0.7	0.0595883
CBFB	133.7	0.7	1.96415e-09
SAMD1	18.6	0.7	1.75668e-10
RGPD4	0.6	0.7	0.0990364
ZNF597	5.8	0.7	5.05401e-09
A2M	12.2	0.7	0.285735
OGFRL1	80.8	0.7	1.43278e-05
STX1A	31.5	0.7	7.08191e-05
BNC1	2	0.7	0.188601
GSE1	637.9	0.7	6.18776e-06
BICD1	266.4	0.7	9.55765e-09
KCTD15	17.9	0.7	1.24615e-05
FGF1	7.7	0.7	1.77289e-05
SOX4	70	0.7	0.0191399
DGKH	152.3	0.7	5.35984e-10
FAM241A	6.6	0.7	0.0257909
RASA4B	1.8	0.7	0.0164325
ETS1	294.8	0.7	0.000918216
TCF4	407.3	0.7	0.0001107
FLRT2	135.1	0.7	1.55335e-13
CXCL12	5.9	0.7	0.000195122
TENM3	367.3	0.7	0.000362966
DYRK2	57.1	0.7	0.000182628
TRIM61	3.4	0.7	0.000237164
DPYS	0.4	0.7	0.302131
LRRC8C	159.9	0.7	3.03795e-05
SAT1	15.8	0.7	1.46871e-11
MMP3	4	0.7	0.254238
COL4A1	512	0.7	0.000597865
CSRNP1	36.2	0.7	0.220127
CFAP58	2.8	0.7	0.0114642
AGTR1	8.1	0.7	0.109012
HMSD	17.5	0.7	3.53052e-12
ITGA1	231.8	0.7	0.000106628
NAB2	63.8	0.7	0.000580682
TAF4B	3.1	0.7	0.0614308
CCSER2	269	0.7	4.689e-15
MYC	38.7	0.7	4.61054e-05
ZPLD1	0.5	0.7	0.257385
ACTR3B	43.8	0.7	1.19952e-08
TMEM155	3.1	0.7	0.000118371
BLOC1S4	11.2	0.7	5.96027e-07
ITGB5	231.5	0.7	2.44301e-05
SPATA2L	8.9	0.7	7.64601e-05
RUNDC3B	2.7	0.7	0.0622514
NTNG1	45.3	0.7	0.280668
LTBP2	585.8	0.6	0.000230315
CDYL2	110.5	0.6	2.27186e-05
CD58	11.4	0.6	0.00158924
SGK1	35.2	0.6	0.224578
L34079.1	92.8	0.6	1.96833e-13
DOT1L	91.4	0.6	4.74049e-09
PPIF	67.3	0.6	0.000244471
TRIB1	29.6	0.6	1.37776e-08
BMPR2	351.6	0.6	1.42317e-13
CHRNA7	0.4	0.6	0.183109
APBB1IP	1.7	0.6	0.342966
RUSC2	180.9	0.6	2.65753e-08
ETV6	228	0.6	1.53216e-10
ATP8A2	2.7	0.6	0.169204
PLCB4	595.7	0.6	0.0028005
ZNF850	13.2	0.6	0.000188626
GCLM	68.1	0.6	7.08633e-07
AC134669.1	0.8	0.6	0.141642
HGD	0.7	0.6	0.126166
F3	653.6	0.6	0.000561866
IRX2	3.5	0.6	0.00674142
MRAS	55.2	0.6	7.79365e-10
PLEKHG4B	3.7	0.6	0.0456493
CEMIP2	126.4	0.6	5.23221e-06
EPB41L4A	0.2	0.6	0.347554
EPHB2	338.9	0.6	1.37776e-08
LRRTM4	0.3	0.6	0.424532
ARNTL	64.6	0.6	2.17827e-06
CDC42SE1	80.6	0.6	8.73377e-13
CHRM2	754.2	0.6	4.55072e-05
ANKRD29	1.3	0.6	0.1844
OR6A2	1	0.6	0.101391
ITGA9	0.8	0.6	0.177585
SMAGP	32.2	0.6	0.000990981
AUTS2	100.5	0.6	5.83849e-08
SYTL3	10.8	0.6	6.69874e-06
NAMPT	41.8	0.6	1.2605e-06
ZYX	460	0.6	7.03171e-07
NAB1	56.3	0.6	4.12894e-14
ADAMTSL1	225.4	0.6	0.0201315
ATP13A3	583.1	0.6	5.42949e-05
ZADH2	35.2	0.6	1.80192e-13
MCL1	197.2	0.6	1.47074e-07
FHL2	220.3	0.6	3.12835e-06
SLC6A6	166.1	0.6	1.95481e-07
AKR1C1	16.2	0.6	0.00476447
PIK3R1	73.1	0.6	2.83729e-10
PHLDB1	258.7	0.6	1.87388e-13
LARGE1	242.9	0.6	2.20778e-18
TMEM117	191.2	0.6	4.69419e-05
ARNTL2	91.7	0.6	1.75237e-05
DAPK3	123.7	0.6	1.4505e-05
GADD45B	23.5	0.6	0.00893377
HIP1	143.8	0.6	2.96299e-05
NUAK1	54.6	0.6	0.000371659
C21orf91	26.3	0.6	1.95517e-05
AGMAT	0.8	0.6	0.178234
PELO	75.1	0.6	4.38241e-05
TRAF1	6.6	0.6	2.39921e-05
GLIS2	43.8	0.6	2.17417e-06
RDH10	51.7	0.6	0.000201531
ZNF470	9.3	0.6	0.000899813
ABCC3	44.5	0.6	0.00013302
BCOR	34.5	0.6	6.62963e-08
NFASC	6.2	0.6	0.0260135
FOS	1.1	0.6	0.384194
FOXC1	11.7	0.6	3.43242e-05
ZNF175	24.1	0.6	3.22352e-07
SNCAIP	101.2	0.6	0.0411735
NMNAT2	1.1	0.6	0.0555833
IL17B	0.9	0.6	0.0317024
PREX1	9.9	0.6	0.0131443
PXN	360.4	0.6	6.11595e-13
CORO2B	163	0.6	2.66335e-06
TRPC4	27.1	0.6	0.0251648
SNX30	105.4	0.6	2.87448e-13
GMEB1	24.5	0.6	1.48361e-07
TUSC3	287.1	0.6	9.86032e-06
RGMB	740	0.6	0.00240952
CHMP1B	34.1	0.6	7.68594e-08
TLCD3A	34.7	0.6	3.84962e-11
PLCL2	24.8	0.6	0.00151239
SERTAD2	77.2	0.6	2.91469e-05
IQCM	1.1	0.6	0.110301
PTGES3L	0.9	0.6	0.169204
BCAR1	242.5	0.6	2.67415e-10
LYAR	15.3	0.6	6.32735e-06
TNC	1721.6	0.6	0.00129071
STXBP5	340.6	0.6	3.67201e-07
TLNRD1	34.9	0.6	8.87563e-05
RPGR	16.6	0.6	3.9142e-07
AP5B1	35.6	0.6	4.77813e-06
SMOX	36	0.6	3.41458e-14
DDAH1	827.1	0.6	0.0239007
PTPRR	0.3	0.6	0.581872
P2RX5	2.1	0.6	0.00292464
HSPB8	21.6	0.6	9.47731e-06
MAP3K8	5.7	0.6	0.0122669
FBXL13	13.6	0.6	1.43428e-05
PNP	24.4	0.6	0.0252438
GJC1	131.5	0.6	0.000933003
RPS6KA3	161.3	0.6	4.745e-07
FUT4	12.6	0.6	0.00237405
FOSL1	219.5	0.6	0.00652284
RASA1	285.6	0.6	4.3181e-06
IER5L	28.3	0.6	0.0129641
AC093423.3	214.5	0.6	6.25324e-07
LUZP2	24	0.6	0.0379677
IFNAR2	32.6	0.6	3.03274e-09
RASSF8	191.1	0.6	0.00128786
ATP10D	182.5	0.6	0.000418883
KCNS3	13.1	0.6	0.114158
GNAL	34.9	0.6	7.47545e-08
FAM167A	12.4	0.6	0.0749167
WDFY2	160.2	0.6	3.03075e-09
IRF2BP2	72.8	0.6	3.28229e-06
ZFPM1	32.2	0.6	0.00478541
C16orf74	62.7	0.6	0.00170914
UPP1	30.8	0.6	0.000387576
LIN7B	2.5	0.6	0.017183
NR3C1	333.7	0.6	1.79262e-06
EML5	30.9	0.6	0.299942
HOMER1	31.5	0.6	4.40024e-08
GPR3	3.9	0.6	0.105575
TAF13	50.2	0.6	1.78592e-05
BLID	7.5	0.6	0.000508024
TNFSF4	51.1	0.6	0.00678996
DGKB	0.7	0.6	0.348826
IL6ST	743.2	0.6	1.01455e-12
SLC30A1	52	0.6	2.51863e-07
BEST3	0.3	0.6	0.455094
ZNF816	5.1	0.6	0.00425153
ARFGEF3	0.5	0.6	0.453517
STK17A	134	0.6	8.25471e-10
FRMD8	66.6	0.6	3.85589e-08
RPL26L1	10.1	0.6	0.00321521
RHCE	0.9	0.6	0.227004
SFMBT1	18.4	0.6	0.000592568
TNFSF18	0.5	0.6	0.470536
SYT14	61.2	0.6	0.0912579
ZSWIM4	39.4	0.6	5.56377e-09
ZNF468	14.2	0.6	4.09733e-06
ANOS1	0.5	0.6	0.581872
SYNJ2	256.4	0.6	1.41292e-07
CPEB4	76.2	0.6	1.65107e-05
GPR176	407.4	0.6	0.0111002
DES	0.6	0.6	0.41451
KCNMB4	2.1	0.6	0.13291
SH3RF1	292.3	0.6	0.04237
UGDH	113.8	0.6	1.75385e-05
OPCML	36.7	0.5	0.4915
ZNF385D	37.2	0.5	0.335304
STYK1	0.9	0.5	0.402189
ANO1	27.4	0.5	0.32693
NEK10	76.2	0.5	0.00453819
TUSC1	8.4	0.5	0.0679889
C1orf198	78.2	0.5	0.00693426
FGF5	658.5	0.5	0.251615
ASIP	1.2	0.5	0.0900471
NIP7	27.2	0.5	4.40188e-07
KIAA1549	63.6	0.5	1.37563e-09
C2CD2	124.5	0.5	3.13053e-06
KCTD11	18.5	0.5	0.00203609
STK38L	28.9	0.5	0.000209605
HES4	1.3	0.5	0.227737
ENC1	44.1	0.5	0.000192613
CACNG8	1.4	0.5	0.235974
PTPN12	246.3	0.5	7.26735e-11
IKZF2	77.7	0.5	0.00016567
CSRNP2	64.6	0.5	4.97933e-13
ARHGEF4	1.7	0.5	0.0470447
MAK16	35.3	0.5	3.41571e-07
ANTXR1	440.5	0.5	0.000694635
TSKU	16.9	0.5	0.0212924
DCBLD2	990.8	0.5	0.0111132
HIPK3	228.5	0.5	1.99475e-05
TGFB1	102.2	0.5	6.29038e-11
IQCJ-SCHIP1	159.7	0.5	0.00256901
ABLIM3	237	0.5	2.03429e-10
TGFBI	525.8	0.5	0.000504918
WWTR1	276.4	0.5	3.81367e-07
SDCCAG8	190.9	0.5	4.75166e-05
ADAMTS2	326.6	0.5	1.92521e-06
LMO7	841.3	0.5	0.00139038
YAE1	19.3	0.5	3.40875e-06
HRCT1	1.8	0.5	0.0850022
SMTN	162.9	0.5	0.000665604
CACNA1C	563.9	0.5	3.91936e-12
NECAB2	0.5	0.5	0.399603
NNAT	1	0.5	0.416155
CARD11	1.5	0.5	0.061753
PACC1	20.1	0.5	0.000257155
FCHSD2	222.9	0.5	0.000739346
TICAM1	22	0.5	3.9554e-09
IER2	56.7	0.5	0.0041643
METRNL	48.4	0.5	8.1217e-08
FNDC1	0.9	0.5	0.560775
UBALD1	18.3	0.5	0.00311984
ANO3	6.5	0.5	0.0868247
NFKB2	27.4	0.5	4.7094e-05
PSG4	0.5	0.5	0.427652
FAM222A	1.3	0.5	0.166332
PELI1	10.9	0.5	0.00124098
TIMP3	505.8	0.5	0.00436955
RAPH1	144.2	0.5	2.99691e-10
SIRPA	63.2	0.5	1.00521e-05
ADGRF3	1	0.5	0.162792
SCHIP1	41.8	0.5	0.0172902
SGCG	0.3	0.5	0.479946
ZNF583	11.4	0.5	4.00296e-06
MAFF	39.2	0.5	0.0133328
N4BP3	0.5	0.5	0.479503
SPEN	128.3	0.5	1.40575e-13
HCN2	4.7	0.5	0.0179809
GJA3	15.9	0.5	0.000218211
DGAT2	0.8	0.5	0.271634
HENMT1	0.9	0.5	0.145235
PPP1R15B	62.5	0.5	0.000237164
EBF4	3.6	0.5	0.100758
BVES	28.6	0.5	0.00924265
KLHL21	87.1	0.5	7.7812e-06
FEM1B	73.2	0.5	5.15796e-07
FSIP1	10	0.5	0.125963
NEDD9	90.1	0.5	0.0122165
MYOM1	0.9	0.5	0.311289
GALNT10	178.6	0.5	4.7905e-08
TNIP1	99.4	0.5	0.00121706
KIF21B	2.2	0.5	0.239411
MYPN	102.7	0.5	0.0217868
C3orf70	10.6	0.5	0.0177381
STEAP1	4.5	0.5	0.216835
MCF2	0.7	0.5	0.140927
DNER	1.5	0.5	0.344464
C16orf72	334.6	0.5	1.15165e-08
TRPS1	266.1	0.5	0.00026301
ST3GAL2	90.8	0.5	1.03281e-07
ZNF816-ZNF321P	10.3	0.5	0.00112619
ADO	28.8	0.5	6.85654e-05
EXTL1	5.9	0.5	0.0909553
MT1E	27.6	0.5	8.29031e-05
PLA2G4C	1.3	0.5	0.159002
DCC	37.2	0.5	0.562676
ZFC3H1	160.6	0.5	8.67855e-11
MAP1B	1188.1	0.5	0.00160041
RUNX1	543.4	0.5	0.00375705
KPNA4	250.6	0.5	0.00108206
FN1	9913.4	0.5	0.0623096
MUC12	0.6	0.5	0.382083
CRIM1	1193.2	0.5	0.00164505
AKR1D1	0.5	0.5	0.356732
PID1	73	0.5	0.0472478
TMEM88	0.3	0.5	0.51675
NGF	15.3	0.5	0.017991
CDC42EP1	92.3	0.5	0.000234064
SLC41A2	22.1	0.5	0.000155068
HSD11B1	0.9	0.5	0.368418
KLHL17	13.9	0.5	0.00413417
DOK6	92.8	0.5	0.00198065
ZNF28	28.6	0.5	2.42248e-08
CLDN1	60.2	0.5	0.00025822
LRP11	149.5	0.5	1.02146e-07
FBXO30	61.7	0.5	2.25887e-08
MAP4K4	673.6	0.5	2.74302e-05
PLEKHG2	88.9	0.5	2.23367e-08
AKAP12	67.1	0.5	0.00869897
AL355312.5	149.9	0.5	9.35618e-08
ELOVL7	0.5	0.5	0.311208
PMAIP1	42.6	0.5	0.00116255
PITPNM3	14.4	0.5	0.000200581
ARRDC2	5.4	0.5	0.010716
MAP1S	38.1	0.5	6.66716e-07
TIGD7	7.1	0.5	0.000120571
ZNF560	0.6	0.5	0.332387
MEF2D	92.8	0.5	6.86747e-05
SH3KBP1	134.8	0.5	1.57808e-08
TRIM38	62.2	0.5	3.54039e-07
PINLYP	1.1	0.5	0.324157
POP1	47.6	0.5	2.99568e-11
HS3ST3A1	178.4	0.5	0.0128345
NIPAL1	2.9	0.5	0.0693622
MSRB3	334.7	0.5	0.0199718
NUMB	256.8	0.5	1.4411e-05
AL022312.1	0.7	0.5	0.327708
LCMT2	10.3	0.5	3.10989e-05
COL27A1	177.6	0.5	1.0898e-05
CDH13	1077.7	0.5	0.00575233
AL049634.2	1.1	0.5	0.13913
SIRPB1	1.1	0.5	0.13913
EPB41L3	64.2	0.5	0.00832431
NOL4	0.1	0.5	0.840375
CSMD2	3.7	0.5	0.0888087
RFLNB	106.8	0.5	0.0133328
ZC3HAV1L	15.4	0.5	2.94851e-06
IFFO2	43.6	0.5	6.75816e-14
CTU1	8.5	0.5	0.00864405
FCRLB	2.1	0.5	0.081657
ZNF121	58.4	0.5	1.9008e-07
PLGRKT	24.1	0.5	3.76227e-05
DGKD	59.3	0.5	6.96754e-07
COL10A1	0.8	0.5	0.290954
RIMS2	179.7	0.5	0.0275103
ZNF267	27.1	0.5	0.000704105
ZMIZ1	826.4	0.5	2.36527e-06
BIN3	77.3	0.5	3.43286e-12
ZBTB21	50.6	0.5	3.33886e-08
CCDC50	472.2	0.5	0.0113296
BAALC	121.7	0.5	0.0617117
GNPNAT1	70.4	0.5	0.0136079
GHR	4.8	0.5	0.0177155
PITPNC1	110.7	0.5	0.019043
GRM8	0.3	0.5	0.354246
ANGPT1	114	0.5	0.0149402
RCBTB2	12.2	0.5	0.00878467
DLGAP4	194.4	0.5	1.63721e-11
KLF7	202.3	0.5	6.5447e-06
GSR	97.1	0.5	1.09675e-08
INAFM2	21.9	0.5	0.00460713
SLC7A6	87.1	0.5	8.96839e-06
AC018709.1	0.6	0.5	0.365152
ANKLE2	169	0.5	8.54272e-08
ZC3H12A	11.7	0.5	0.0150142
TMEM70	14	0.5	1.66439e-05
ENKUR	0.6	0.5	0.265109
ZNF474	1.7	0.5	0.0184524
LAMA1	37.8	0.5	0.0275682
HIPK4	0.8	0.5	0.354609
UAP1	137.4	0.5	0.00219173
UTP25	31	0.5	0.00139277
TSHZ3	158.6	0.5	4.54164e-09
NKAPL	0.5	0.5	0.467878
GOLIM4	130.3	0.5	0.000123571
IL27RA	2.1	0.5	0.19243
MAP3K2	147	0.5	7.08633e-07
JMJD6	30.2	0.5	3.25954e-07
PRPSAP1	42.7	0.5	0.00328301
RADX	2.4	0.5	0.408066
POU2F2	10.9	0.5	0.000533373
C6orf141	0.4	0.5	0.557287
PHLDA1	277.6	0.5	0.000228527
SMAP2	87	0.5	2.63094e-05
SLC25A32	65.5	0.5	0.0014665
ASRGL1	1.6	0.5	0.103249
ZNF800	86.7	0.5	0.000142129
APBA2	131.3	0.5	4.82302e-06
KHDRBS3	53.7	0.5	0.143541
CACNA1G	1	0.5	0.380218
ZNF579	23.3	0.5	0.00270548
ICAM5	7.5	0.5	0.00236491
NECTIN1	11.8	0.5	0.0200112
MT-ATP8	33.2	0.5	0.187967
NIPAL2	28.1	0.5	8.85125e-05
IGFBP3	85.1	0.5	0.0400477
KCTD5	38.6	0.5	0.000127038
SLC9B2	34.7	0.5	0.000172589
SLC38A2	1215.2	0.5	4.78653e-05
GFI1	0.4	0.5	0.526228
AC010255.3	2.8	0.5	0.0397043
SCN1A	0.4	0.5	0.50872
INPP5A	112	0.5	4.70312e-05
FOXO1	1.2	0.5	0.192431
CFAP206	0.5	0.5	0.499161
ITGAV	186.9	0.5	4.4964e-05
RIMS1	87.6	0.5	0.510065
GLS	392.3	0.5	0.00278465
KBTBD2	58.1	0.5	0.000885659
AC012213.5	68.4	0.5	0.00114598
ATXN1L	50.8	0.5	2.28935e-10
VASN	118.5	0.5	8.43714e-09
PDGFA	11.3	0.5	2.15157e-06
FAM71D	1.2	0.5	0.284589
WNK4	16.4	0.5	0.00060399
EIF5A2	33	0.5	0.00122935
PXDC1	101.4	0.5	0.00245154
MROH7	0.9	0.5	0.302589
ZNF234	14.7	0.5	0.00355309
ADARB1	57.8	0.5	0.00036727
ZNF614	10.7	0.5	0.000316525
PAWR	115.7	0.5	0.0377972
GABARAPL1	53.2	0.5	0.0148799
PGM2	31.3	0.5	0.0506663
GALNT4	20.8	0.5	0.00423668
FLI1	74.4	0.5	6.52615e-06
NOCT	35.3	0.5	0.000857539
TMEM184A	0.8	0.5	0.270271
PTP4A1	149.3	0.5	0.00600169
SLC25A21	128.8	0.5	0.0262436
SRFBP1	71	0.5	0.00097502
CLMP	404.2	0.5	5.15796e-07
AL135905.2	149.5	0.5	0.00589081
ASB6	32.7	0.5	0.000127664
ATG101	29.5	0.5	0.0256443
WTIP	59.7	0.5	0.00137073
IFNGR2	67.2	0.4	3.59708e-06
HSPA6	0.4	0.4	0.55652
PPP1R13B	6.9	0.4	0.0211504
POC1B-GALNT4	21.7	0.4	0.00412597
ZNF473	14.7	0.4	0.00199454
NCR3LG1	30.3	0.4	0.00262671
ZBTB41	43.5	0.4	2.52583e-06
KCMF1	139.9	0.4	4.27291e-08
IPPK	54.1	0.4	1.37461e-10
LIPG	0.3	0.4	0.579762
USP38	54.6	0.4	0.000130586
KLHL4	1.9	0.4	0.352062
ARL5B	44.6	0.4	0.00576846
ADCY5	0.9	0.4	0.428321
RAB31	85	0.4	0.000159692
GABRA2	0.9	0.4	0.332739
DLC1	947.5	0.4	0.000535378
SNX9	180.3	0.4	5.79949e-07
RGS9	5.8	0.4	0.140662
PLCL1	3.4	0.4	0.336649
IL4R	110.2	0.4	0.00294172
SPIRE1	172.4	0.4	1.15215e-09
ZNF672	19	0.4	0.00286485
TMSB15B	5.8	0.4	0.010939
ASAH2	1.6	0.4	0.114469
GAB3	5.9	0.4	0.0693622
DDX21	164.8	0.4	0.00515807
EHD1	174	0.4	1.48279e-05
POLR3D	32.3	0.4	6.29881e-05
CCDC92	133.5	0.4	9.26791e-05
CMTM8	0.5	0.4	0.497039
SPATA13	195.7	0.4	0.000201055
SNX18	161.9	0.4	8.56357e-07
CRADD	60.2	0.4	0.000585254
AL359736.1	196.2	0.4	0.000207127
AC098650.1	572.4	0.4	0.000180522
SLC36A1	80.6	0.4	1.92474e-08
GADD45A	43.3	0.4	0.0225872
MT-ATP6	197.4	0.4	0.139871
ANTXR2	329.9	0.4	0.0381843
C6orf52	1.6	0.4	0.171895
AC007846.2	0.5	0.4	0.281388
AKIRIN1	75.6	0.4	2.03365e-06
CERK	100.9	0.4	5.02594e-08
STAT5B	63	0.4	4.61075e-12
ZMAT4	1	0.4	0.263424
UTP3	23.1	0.4	4.01304e-05
SOD2	176.6	0.4	0.0684547
TOMM34	49.5	0.4	0.0837941
SPTY2D1OS	9.6	0.4	0.136417
ZNF841	34.6	0.4	3.40745e-07
CHRM5	0.6	0.4	0.510211
MT-ND2	83.3	0.4	0.0413742
EAF1	28.4	0.4	0.000688513
LIMS1	202.8	0.4	3.15649e-05
C11orf95	41.4	0.4	0.000160126
NIFK	24.5	0.4	2.14735e-06
SPTLC2	131.3	0.4	0.00329028
SEC14L2	17.9	0.4	7.31316e-05
SCFD2	355.1	0.4	0.000221698
ADCY1	2.7	0.4	0.103022
PPP1R15A	84	0.4	0.0442615
SLC35G1	12.2	0.4	0.00548648
ZNF432	73.2	0.4	8.7416e-08
LYN	21	0.4	0.00987212
QPCT	1.3	0.4	0.123941
PICALM	401.8	0.4	0.00127595
ZNF316	46.3	0.4	0.00576496
ZSCAN9	14.7	0.4	8.80998e-05
TDP2	29.5	0.4	2.74406e-05
JUN	116.6	0.4	0.000145294
PHOSPHO1	0.5	0.4	0.464215
STEAP1B	56.7	0.4	0.0147828
GPATCH4	15.4	0.4	0.00310244
ZNF649	6.3	0.4	0.000222572
GBP2	7.2	0.4	0.607551
ACP3	1.7	0.4	0.292621
NXPH4	1.5	0.4	0.182117
TBX15	0.4	0.4	0.610271
SLC22A3	0.5	0.4	0.560704
TIPARP	160.3	0.4	0.0103521
ZNF778	24	0.4	9.35618e-08
GCH1	2.7	0.4	0.272102
MGAT4C	0.3	0.4	0.369912
ZNF506	15	0.4	0.0001107
ZNF485	2.4	0.4	0.0807994
C8orf34	4.2	0.4	0.242861
PSD4	7.9	0.4	0.0151273
PLK3	23.9	0.4	0.000398
CALD1	813.7	0.4	0.015616
MROH7-TTC4	31.9	0.4	8.71157e-07
CEBPB	44.9	0.4	0.0807994
ZNF275	44.9	0.4	0.000188422
FBRS	71	0.4	0.00104149
GBE1	333.6	0.4	0.0163523
TRMT10C	14.5	0.4	0.000219726
TNFAIP1	65.9	0.4	0.00028487
TBC1D1	143.3	0.4	0.00611235
RNF217	115.5	0.4	1.062e-05
TTC4	31.1	0.4	3.70789e-07
MFAP3	69.4	0.4	1.3501e-08
BRPF3	71.7	0.4	4.40024e-08
GRB10	97.9	0.4	0.00708468
LENG1	2.9	0.4	0.117677
LYPD6B	1.3	0.4	0.281602
NFIL3	33.9	0.4	0.0257567
ADAP1	1.1	0.4	0.341162
NHSL2	17.9	0.4	0.123566
MAGI1	370.4	0.4	2.9053e-05
LYL1	0.5	0.4	0.344547
FAM207A	23.3	0.4	0.00210328
ZNF518B	51.8	0.4	1.92831e-05
SLC19A2	17.5	0.4	0.0371864
FAM184B	0.7	0.4	0.214008
ARPC5L	36.7	0.4	0.000599796
RAI14	719.8	0.4	0.00646687
MPP6	60.2	0.4	1.80689e-05
PTPDC1	29.2	0.4	0.028324
VCAM1	0.6	0.4	0.785634
ADAMTS6	235.1	0.4	0.460919
CLDN12	42.2	0.4	0.0087142
GSAP	25.4	0.4	0.00140448
DIRAS1	20.7	0.4	0.0892707
SDC4	173.8	0.4	0.00854297
RNF19A	65.3	0.4	1.99727e-05
ZNF845	12.8	0.4	0.00207482
PTER	13.9	0.4	0.00310162
MPP3	32.3	0.4	0.0390095
ZNF761	15.1	0.4	0.00168156
MMP24	0.9	0.4	0.192273
TRPC6	46.3	0.4	0.139382
HOXC8	1.8	0.4	0.107861
FYB2	0.3	0.4	0.460267
AK4	1	0.4	0.242647
MEDAG	1	0.4	0.530116
ANKRD42	21.1	0.4	0.0224357
TRAF6	28.5	0.4	0.00711503
ARHGAP22	648.3	0.4	0.0506613
TTC14	47.7	0.4	8.70763e-07
ZNF594	15.3	0.4	0.0731403
VEGFD	0.5	0.4	0.526736
EDNRA	31.8	0.4	0.0895269
FAM131B	5	0.4	0.0223814
TTC23L	0.5	0.4	0.430419
ITPK1	40.8	0.4	3.66591e-05
FHL3	30.9	0.4	0.01037
EIF1	263.8	0.4	0.00143298
SIRT7	44.8	0.4	0.000525853
MAPK8	177.7	0.4	0.0258098
CAB39L	37.5	0.4	0.000103966
MLPH	26.5	0.4	0.0305214
DAW1	0.6	0.4	0.471491
TWNK	9.2	0.4	0.00019965
LRP12	80.8	0.4	0.00333932
RIPOR1	95.3	0.4	1.33108e-11
SFT2D3	7	0.4	0.00608986
LSM11	12.1	0.4	0.124875
KCNA3	0.3	0.4	0.579914
CAMSAP1	112.1	0.4	1.52034e-11
DDX3Y	44.8	0.4	0.00116709
SMIM13	51	0.4	2.92424e-08
PIR	9.7	0.4	0.110688
SLC4A7	347	0.4	0.00376386
POM121	88.9	0.4	6.77432e-08
USP36	111.2	0.4	0.000789286
HSH2D	0.7	0.4	0.263827
ZNF805	32.5	0.4	3.78056e-07
FSCN2	3.2	0.4	0.03818
ALK	2.3	0.4	0.624208
GRK3	35.5	0.4	0.011273
SMS	142.9	0.4	0.00532529
GRPEL1	19.2	0.4	0.00029289
ATP13A4	0.4	0.4	0.492371
AKR1B10	0.4	0.4	0.625422
ZNF669	5	0.4	0.0102623
PPAN	19	0.4	0.0179838
SERINC5	37.9	0.4	0.00913458
DUSP7	40.6	0.4	0.00045448
RCAN1	100.1	0.4	1.52939e-07
ACTR3	363.2	0.4	0.00158475
ZNF502	6.8	0.4	0.0116685
CD3EAP	8.7	0.4	0.0452388
TMIGD3	0.6	0.4	0.417035
SAXO2	1.2	0.4	0.345986
SLC4A4	340.8	0.4	0.0171009
GPR153	11.2	0.4	0.011156
GNL2	76.5	0.4	0.000158362
DUSP3	121.9	0.4	0.000148871
HUS1	25.5	0.4	0.000291677
SLC25A37	58.7	0.4	0.0105681
KLHL42	65.7	0.4	5.49266e-06
ZNF423	5.6	0.4	0.115324
BCL10	34.1	0.4	0.000282402
PGRMC2	61	0.4	0.000871678
ZBTB49	15.6	0.4	0.000672902
ETV3	38.7	0.4	6.48081e-06
ATP11A	73.6	0.4	0.00820985
ABHD13	20.3	0.4	0.012365
SSH1	345.8	0.4	0.000121301
LYSMD2	5.8	0.4	0.0347885
MOB1B	143.1	0.4	4.53967e-05
CA13	5.4	0.4	0.048384
ZFP3	1.8	0.4	0.206897
RIT1	46.4	0.4	8.65917e-06
SLC49A3	0.8	0.4	0.396349
ZNF808	35.2	0.4	8.71157e-07
MLF1	2.9	0.4	0.152803
SOCS7	38.8	0.4	0.000168891
ZNF35	15.2	0.4	6.68238e-06
CYTH2	48	0.4	0.016189
UGGT2	241	0.4	0.00461043
PKIA	16.6	0.4	0.241824
P4HA3	4	0.4	0.330434
ZBTB9	8.5	0.4	0.00609472
ASAH2B	7.6	0.4	0.00275861
MTF1	37.8	0.4	5.85651e-07
IGFBP7	179.7	0.4	0.05978
ZNF562	44.4	0.4	2.25544e-06
CLEC2L	1.8	0.4	0.318414
CNNM2	51.4	0.4	0.00169628
MLLT11	41.8	0.4	7.96335e-05
PTPN21	115.7	0.4	3.04764e-10
PFKFB3	129.2	0.4	0.00382198
RAD54L2	148	0.4	1.34437e-08
TRIM16L	7.6	0.4	0.19482
SGTB	46.7	0.4	0.0268039
KCTD13	32.8	0.4	0.000107744
SAMD8	75.4	0.4	6.29398e-05
ZNF746	46.1	0.4	1.92474e-08
TMEM63C	2.1	0.4	0.107647
ASAP2	292.5	0.4	0.00131656
JSRP1	0.3	0.4	0.629453
SQSTM1	482.1	0.4	0.00063671
STEAP2	6.3	0.4	0.169566
ZNF557	22.2	0.4	0.000676026
SYN3	1.2	0.4	0.547941
FEZ2	112.5	0.4	8.23434e-05
HHIP	7.7	0.4	0.745273
SLC9A1	93.4	0.4	1.7224e-06
TIGD6	6	0.4	0.0270617
HSPH1	109.6	0.4	0.000160237
EXOC8	20.8	0.4	0.0071337
RRP1	25.3	0.4	0.00480142
S1PR1	13.2	0.4	0.230032
QTRT2	28.2	0.4	1.57594e-05
BMP2	21.6	0.4	0.21416
AC099489.1	2	0.4	0.200093
MEAK7	95.5	0.4	0.0157412
C12orf45	29.5	0.4	0.000282336
RNF25	19.9	0.4	0.00393578
CAB39	219.1	0.4	0.000827963
OXSR1	136.6	0.4	0.00940676
ACSL4	237.6	0.4	1.06796e-05
MYO1E	134.4	0.4	1.39224e-05
STBD1	8.3	0.4	0.00262436
HECA	25.5	0.4	0.000936247
SCG2	0.6	0.4	0.581704
TMC1	1.6	0.4	0.370235
PBDC1	11.3	0.4	6.30295e-05
SERPINE2	49.5	0.4	0.0461969
GPATCH2L	154.7	0.4	3.54039e-07
ZNF12	33.6	0.4	7.95757e-06
GRIK2	270.3	0.4	0.508243
OTUD7B	104.8	0.4	4.73684e-08
LMO4	64.5	0.4	0.0346697
BLZF1	40.8	0.4	9.3621e-05
ZNF416	7.8	0.4	0.0094253
B4GALT6	6.7	0.4	0.00773979
FAM47E-STBD1	8.2	0.4	0.00391498
DIAPH2	286.1	0.4	0.159411
CNNM4	12.8	0.4	0.0229539
ZNF792	6.3	0.4	0.0631445
CYB561D1	15.5	0.4	0.0037067
SDC2	54.3	0.4	0.0162489
MT-ND3	11.6	0.4	0.253438
CTPS1	87.8	0.4	0.0169073
GTPBP4	70.5	0.4	0.000279284
MSANTD3	137.1	0.4	0.00152446
SHC4	9.1	0.4	0.0307368
ASB1	88.2	0.4	7.3925e-08
FRMD6	781.8	0.4	0.129074
EVI2B	0.7	0.4	0.34531
SEC24A	113.7	0.4	0.00051574
NFYA	57.8	0.4	0.00311984
TTC21B	61	0.4	0.0153245
ZNF501	2.7	0.4	0.156858
CBLL1	27.8	0.4	0.00364104
FLNC	1365.8	0.4	0.00391923
AC022384.1	79.7	0.4	1.62715e-07
NCK2	76.4	0.4	6.25324e-07
PPAN-P2RY11	24.2	0.4	0.0208419
TEX30	10.3	0.4	0.172658
GATAD2A	219.1	0.4	6.83521e-07
JHY	9.1	0.4	0.0489123
KRAS	85.5	0.4	0.00526506
OXR1	274.5	0.4	0.01086
SMIM20	12.7	0.4	0.00493317
ZNF217	93.6	0.4	0.00205633
ZNF333	28	0.4	0.000117222
MATN1	0.1	0.4	0.743517
SOX30	0.6	0.4	0.412886
ZNF20	6.5	0.4	0.0532133
LRIF1	22.7	0.4	1.04511e-05
AFF2	9.2	0.4	0.168635
PAK1IP1	18.4	0.4	0.000389495
ZNF304	13.9	0.4	0.000594772
RRP12	62.1	0.4	0.000522402
ZNF813	8.5	0.4	0.00189685
TAB3	37.8	0.4	2.52818e-06
ZNF558	15.2	0.4	0.0142428
WNT2B	5	0.4	0.131605
PIWIL4	16.2	0.4	0.00881217
GRWD1	40.4	0.4	0.0113614
MTMR2	121	0.4	0.00183728
SPRY3	16.2	0.4	0.00587173
SH3PXD2A	401.1	0.4	2.64394e-07
TTL	144.7	0.4	0.000106202
SH3TC1	4.2	0.4	0.151425
TBC1D16	98.8	0.4	1.80112e-05
FARP2	80.5	0.4	0.000867777
MSANTD3-TMEFF1	134.4	0.4	0.00112097
ITGB1	1191.8	0.4	0.000730224
TSHZ1	39.1	0.4	0.000499382
ZFPM2	870.2	0.4	0.0100773
MIPOL1	136.2	0.4	0.00688046
TBX3	146.7	0.4	4.54348e-07
SMCO2	0.8	0.4	0.370037
ACTG1	3359.7	0.4	0.0111926
GAR1	11.2	0.4	0.0014836
CD163L1	28.7	0.4	0.00227257
MAFK	52.7	0.4	0.0266556
EVA1A	172.7	0.4	0.00214102
SH3BP5	17.3	0.4	0.0051667
SAMD4B	101.1	0.4	3.05404e-07
A4GALT	9.9	0.4	0.0594051
NDUFAF4	8.4	0.4	0.000361321
NR2F1	50.2	0.4	0.0744334
MYOCOS	0.2	0.4	0.605616
ZFAND5	164.6	0.4	0.000659857
MT-ND1	309.8	0.4	0.00465457
MSN	737.4	0.4	0.035207
CMTM6	81	0.4	0.0417563
ACSL1	44.7	0.4	3.93761e-05
PINX1	34.2	0.4	0.000309923
TASP1	48.8	0.4	1.86771e-05
PNRC2	29.8	0.4	0.00271669
GPR20	2.4	0.4	0.612112
UTP20	90.3	0.4	0.000280278
PIK3AP1	0.6	0.4	0.59228
LNX2	27.2	0.4	0.0365078
TMEM164	45.7	0.4	5.52925e-06
ZC3H12B	5.7	0.4	0.062737
WIPF1	69.3	0.4	0.00394156
MFSD2A	7.1	0.4	0.0673381
POLR3C	63	0.4	0.00526523
DIMT1	23.5	0.4	0.0346992
BCL2L2	47.5	0.4	0.000592754
ZNF319	13.9	0.4	0.00310162
SCARF2	93.2	0.4	0.00370539
OR2AG2	0.6	0.4	0.356902
ARHGAP32	88.6	0.4	0.00648063
TATDN2	80.9	0.4	7.56057e-08
FAM3C	53.7	0.4	0.106347
SALL1	45.4	0.4	0.0880184
ZNF134	22	0.4	4.36627e-05
FAM219A	72.6	0.4	5.75109e-09
CNST	128.6	0.4	0.0526046
SENP5	119.4	0.4	8.53237e-05
CCNJ	19.9	0.4	0.00312637
SNX25	57.9	0.4	0.0235102
DNAJC2	36.2	0.4	0.00016433
PYROXD1	21	0.4	0.00359861
IL17RA	42.7	0.4	0.00016433
DHX34	33.8	0.4	0.000614451
RBMS3	725.4	0.4	0.00509415
CBL	167.4	0.4	0.000279135
KCTD10	131.2	0.4	4.22832e-05
NOL4L	65.2	0.3	0.0538203
FAM160B1	97.2	0.3	6.95253e-06
VMP1	182.3	0.3	4.00935e-06
ULBP2	3.1	0.3	0.205911
WDR4	64.1	0.3	0.000688513
ZNF568	14.8	0.3	0.00299842
LIMK2	44	0.3	7.72271e-05
SMURF2	1221.2	0.3	0.0151644
ZFP36	14.2	0.3	0.00473067
RAB23	73.8	0.3	0.00341533
ZBED4	63.1	0.3	8.7951e-05
GORAB	19.5	0.3	4.22832e-05
TSPAN13	4.6	0.3	0.106021
P2RY11	6.4	0.3	0.026131
BTBD19	17.3	0.3	0.0023207
ZNF888	4.3	0.3	0.101743
POTEE	4.1	0.3	0.284829
ESRRA	27.5	0.3	0.0345871
PCDH9	110.2	0.3	0.138469
WDR1	596.9	0.3	0.00702199
COL4A2	940.5	0.3	0.063322
DPY19L1	55.2	0.3	0.0114626
AVEN	58.2	0.3	3.15717e-05
SLC7A1	158.4	0.3	0.0452943
SLC16A2	77.8	0.3	0.000102131
ZNF300	6.9	0.3	0.0865919
B4GALT1	102.5	0.3	0.000112063
ZPR1	40.1	0.3	0.000199561
HIPK2	789.4	0.3	0.0210927
ZNF264	56.5	0.3	0.000132588
GYPE	1.6	0.3	0.369884
ZNF765	20.2	0.3	3.59708e-06
POGK	51.6	0.3	4.35699e-07
IQUB	0.6	0.3	0.500412
ZNF222	3.8	0.3	0.0110245
ZNF701	31.7	0.3	0.000125885
USP7	140.5	0.3	2.78102e-06
CACHD1	37.6	0.3	6.91592e-05
NSUN2	80.4	0.3	0.000318207
CHPF2	120.9	0.3	0.00172491
AHCYL1	90.6	0.3	2.07918e-07
DDR1	28.5	0.3	0.00987699
PRX	8.3	0.3	0.0164823
THUMPD2	36.5	0.3	0.0368941
PLSCR4	38	0.3	0.0131331
PDZD8	90.7	0.3	2.12623e-05
SLC7A5	102.1	0.3	0.0718267
GABPB1	49.2	0.3	0.00930838
ERVK3-1	27.4	0.3	5.57483e-05
LENG8	90.9	0.3	0.0334954
RPF2	34.5	0.3	0.00024174
ZNF124	43.8	0.3	4.59394e-06
ZNF132	7	0.3	0.00164443
RNF6	44.1	0.3	7.51044e-05
MYO1D	4.4	0.3	0.433655
KLHL25	16.7	0.3	0.00137623
BICD2	77.6	0.3	3.90956e-06
ZRANB2	80	0.3	0.000321099
PLEKHN1	8.6	0.3	0.0556009
ACTN1	914.8	0.3	0.00115965
PKD1L1	1.4	0.3	0.195607
ADGRL3	15.2	0.3	0.299282
ZNF200	11.1	0.3	0.00940676
THG1L	11.1	0.3	0.00608986
HDDC2	40.3	0.3	6.38357e-05
AC113348.2	7.5	0.3	0.0512422
ZFYVE27	42.2	0.3	0.000668959
TGFBR1	87.5	0.3	0.00548295
SDE2	29.5	0.3	0.049173
FOXO3B	15.2	0.3	0.0170756
LRRC73	0.7	0.3	0.465379
ABRACL	17.1	0.3	0.0222817
DACT3	15.2	0.3	0.168514
TMEFF1	21.5	0.3	0.0246969
OTUD3	34.8	0.3	0.00238274
H3-5	5.6	0.3	0.283601
PLEKHO1	82	0.3	0.00368109
C10orf88	24.7	0.3	0.0148429
KLF6	189.9	0.3	0.139934
PHETA1	15.8	0.3	0.0140138
FOXP4	29.8	0.3	0.0126229
ZNF480	30	0.3	0.0049941
MAP3K5	220.2	0.3	0.0022681
POMK	92.6	0.3	0.00109583
PXDN	860.7	0.3	0.000525853
MARCHF5	55.5	0.3	1.74653e-07
CDV3	221.6	0.3	1.13853e-06
PDLIM3	4.6	0.3	0.203788
AP000295.1	56.9	0.3	0.00242864
PCOLCE2	4.4	0.3	0.229743
USH2A	1.2	0.3	0.420646
FHOD1	55.2	0.3	0.000794058
ZNF7	21.6	0.3	0.00722641
PTPRJ	167.6	0.3	0.115754
PHACTR2	248.8	0.3	0.0016474
SGPL1	64.5	0.3	8.96839e-06
TMEM87B	114.9	0.3	0.000385662
ZNF202	21.1	0.3	5.60747e-05
KLF3	74.4	0.3	0.000265428
ELK4	110.9	0.3	0.000110902
ZNF543	9.1	0.3	0.00137266
POM121C	69.4	0.3	3.48092e-06
CNN2	367.2	0.3	0.0677807
FRMD3	5	0.3	0.18783
BAZ1A	137.3	0.3	0.00241751
ZNF225	9.9	0.3	0.0863565
CERS5	80.6	0.3	7.05636e-06
PHF20L1	124.6	0.3	0.000257134
OSTF1	35	0.3	0.00024174
MBOAT2	84.7	0.3	0.00365014
RASA3	279.9	0.3	0.0105933
DDX5	386.4	0.3	0.00076894
LRRFIP1	247.9	0.3	0.0430243
PPP2R3A	182.5	0.3	0.139273
TPM4	912.5	0.3	0.0106496
ATP8A1	3.7	0.3	0.450112
TLE1	132.2	0.3	0.0900361
RELA	57	0.3	0.00370534
TRIM39	13.9	0.3	0.054405
ZNF565	7.6	0.3	0.00510621
POLR2C	48.7	0.3	0.0213033
SLC30A7	138.3	0.3	0.000131664
GREB1L	2.4	0.3	0.456339
DPYSL4	13.2	0.3	0.0858862
RYBP	78.5	0.3	3.79724e-05
ELK3	200.2	0.3	0.095189
FGFRL1	41.2	0.3	0.0206774
ZNF549	13.7	0.3	0.0148799
AC142391.1	1	0.3	0.554021
L3HYPDH	82.8	0.3	1.13613e-05
JAG1	27.2	0.3	0.071972
C8orf48	1.9	0.3	0.191384
RANBP2	159.3	0.3	1.60545e-06
DNTTIP2	34	0.3	0.000602902
RABGGTB	50.2	0.3	0.00545825
ZNF136	14.2	0.3	0.0388969
NECTIN3	259.8	0.3	0.0576168
ZNF189	24.8	0.3	0.00115599
INPP1	31	0.3	3.51e-06
PPP1R2B	1.5	0.3	0.0845815
ZBTB39	13.6	0.3	0.00664292
UBASH3B	262.9	0.3	0.0167609
OTUD4	80.1	0.3	1.57679e-05
CRYL1	25.5	0.3	0.00112097
AC063943.3	1.6	0.3	0.580665
AC022137.3	34.4	0.3	0.0114029
ZNF486	11.2	0.3	0.131863
SPATS2	158.6	0.3	0.0016474
RC3H2	125.3	0.3	6.26514e-05
VCL	946.7	0.3	0.00761811
MFRP	13.2	0.3	0.120362
C1QTNF5	13.2	0.3	0.120362
NLN	83.5	0.3	0.0099042
BORCS7	8.5	0.3	0.0223814
ADPRM	6.8	0.3	0.0234846
KRTAP1-5	3.8	0.3	0.406385
GGT5	1.5	0.3	0.49156
ZNF440	28.5	0.3	0.0251648
PER2	21.8	0.3	0.162762
PUS1	29.9	0.3	0.00263193
B3GNT2	13.2	0.3	0.0111002
ZNF830	8.1	0.3	0.0264514
UFM1	64.3	0.3	0.0303315
ITGA5	346.9	0.3	0.00977662
TNFSF9	0.7	0.3	0.588302
ARMC5	11.5	0.3	0.106087
LRP1B	134.6	0.3	0.0836357
TACC2	81.6	0.3	0.000909933
NUFIP2	186.4	0.3	0.000192955
DNAJC18	18.4	0.3	0.000899604
TRNT1	30.1	0.3	0.0193377
FAM110B	19	0.3	0.301637
MRM1	8.1	0.3	0.0565331
PRNP	97	0.3	0.00499541
DCAF13	50.3	0.3	5.41735e-05
AGPS	67.9	0.3	9.78853e-05
TLL2	0.6	0.3	0.430123
CDC37L1	16.1	0.3	0.000103058
ISG20L2	21	0.3	0.0120889
S1PR2	52.9	0.3	0.0169073
SRC	52.2	0.3	8.70763e-07
ZNF143	32.6	0.3	0.0190429
KCNH1	20.2	0.3	0.260227
L3MBTL3	52	0.3	0.0285843
SLC39A14	80.8	0.3	0.000422125
HDX	32.5	0.3	0.0251468
PRMT3	42.9	0.3	0.000425698
LYST	81.8	0.3	0.0574082
SCG5	12.7	0.3	0.391735
GMEB2	27.9	0.3	0.000818351
KDM3A	44.1	0.3	0.0112749
EIF4EBP2	111.7	0.3	0.00214743
FBLIM1	118.9	0.3	0.00553311
SETX	165.3	0.3	8.02442e-05
KIAA2012	1.1	0.3	0.233918
HLX	8.8	0.3	0.0842836
SPRYD3	26.7	0.3	0.325297
CPEB3	16.7	0.3	0.0672015
SYNPO	45.3	0.3	0.245233
RBM19	99.2	0.3	8.11507e-07
ZFP69	4.2	0.3	0.0607344
C5orf24	87.9	0.3	0.00711851
CTHRC1	108.2	0.3	0.149189
CBARP	10.4	0.3	0.246222
RNF180	1	0.3	0.432709
CHIC2	102.8	0.3	0.0263787
SREK1IP1	37.3	0.3	0.0135
ZNF286A	20.7	0.3	0.0269646
GPN2	42.9	0.3	0.000883758
CSNK1A1L	1	0.3	0.573366
AC008770.1	6.6	0.3	0.237189
BBS12	3.6	0.3	0.154086
PDZD2	2.2	0.3	0.185244
AC004832.3	14.6	0.3	0.00868098
ZNF827	122.2	0.3	6.04128e-05
DHRS7	41.9	0.3	0.000428884
TMED5	68.5	0.3	0.00535363
CACNA1D	0.7	0.3	0.552282
FXYD5	51.2	0.3	0.0367838
GTF2E1	19.1	0.3	0.0196585
NCOR2	431.9	0.3	0.00347522
AFAP1	272.4	0.3	0.0121723
BTN2A1	40.8	0.3	7.27587e-05
PPP3R1	144.5	0.3	0.000444457
FIGNL2	2.3	0.3	0.474748
KIFC3	132.5	0.3	0.00359931
EIF1AD	22.7	0.3	0.0195225
GLIS3	317.1	0.3	1.45696e-05
ZNF75A	23.9	0.3	0.000868114
UCHL3	36.4	0.3	0.000464385
WDR43	122.7	0.3	0.0104343
RUNDC1	12.5	0.3	0.002892
CASP4	44	0.3	0.00314803
LAMC2	1.5	0.3	0.241128
ATXN10	314.3	0.3	1.31337e-05
SUSD6	65.7	0.3	0.00446049
PWWP2A	57.7	0.3	0.00105807
PGD	173.2	0.3	0.00617672
SPTY2D1	37.8	0.3	0.000384677
AC005324.4	21.9	0.3	0.0324117
GPHN	86.6	0.3	0.0729098
CD80	1.7	0.3	0.529045
TM9SF3	238.7	0.3	0.0105313
ZNF880	6	0.3	0.0531122
DHX37	46.3	0.3	0.000560676
MTAP	143.1	0.3	0.000469538
HSPA1A	7.2	0.3	0.0157464
IFNGR1	18.1	0.3	0.0595522
CSF1R	0.9	0.3	0.423653
PTPRD	2.3	0.3	0.728194
CAP1	308.1	0.3	0.0236855
SFT2D1	34.5	0.3	0.000420156
PLEKHA3	30.7	0.3	0.0286939
TRAPPC2B	3.1	0.3	0.159916
CDR2L	39.6	0.3	0.000175111
C2orf81	5.9	0.3	0.395761
KLHL9	53.1	0.3	8.85125e-05
IKBKE	29.8	0.3	0.0599972
ANKRD49	6.1	0.3	0.106959
AATF	62.2	0.3	0.000899813
GRAMD1B	76.9	0.3	0.0869784
MED10	25.1	0.3	0.0179809
ARF4	212.2	0.3	0.00337066
RBAK	29.3	0.3	0.00026136
TENT4A	113.6	0.3	0.0131431
SIPA1L3	318	0.3	0.0342256
AL049844.1	96.9	0.3	0.0119444
SLCO3A1	89.8	0.3	0.0278381
AP3M2	38.9	0.3	0.0276099
FAM24B	12.6	0.3	0.0682092
ZNF230	3.2	0.3	0.360977
PALM2AKAP2	785.6	0.3	4.77036e-05
OSBPL6	41.5	0.3	0.136417
PANX1	88.9	0.3	0.00158666
NDEL1	102.2	0.3	0.0014654
AC005041.1	6	0.3	0.396068
IGF2BP1	152	0.3	0.000176448
GPR135	64.3	0.3	0.0430819
EXO5	8.9	0.3	0.00637051
COQ10B	37.4	0.3	0.0562762
PIGW	12.5	0.3	0.0305214
ATP1B1	52.5	0.3	0.0193685
FAM210A	34.2	0.3	0.00229157
PLOD2	85.4	0.3	0.0066723
HSPA8	751.8	0.3	0.0542895
NINJ1	22.1	0.3	0.180149
VPS37B	67.1	0.3	0.000383227
PRLR	7.2	0.3	0.274245
ZNF347	16.9	0.3	0.00329548
FOSL2	81	0.3	0.0246969
JAK1	261.6	0.3	0.00226447
RELN	385.1	0.3	0.204728
ZNF777	25	0.3	0.00522785
ANKRD40	78.9	0.3	3.75677e-05
KLHL5	222	0.3	0.0242401
ZNF585A	7.2	0.3	0.145501
TSPYL1	93.5	0.3	0.00141837
ACAD11	58.1	0.3	0.00787477
DIS3L2	133.7	0.3	0.000117548
MT-ND5	205.8	0.3	0.200128
IPO7	205.2	0.3	0.200041
NEB	0.3	0.3	0.758133
ZNF354A	8.2	0.3	0.0808189
CORO1C	690.1	0.3	0.0532133
ST3GAL3	146.3	0.3	0.00895146
EMG1	29.1	0.3	0.00128712
PHKA2	32.4	0.3	0.00617493
NRBF2	20.4	0.3	0.00703345
PPP1R18	152.3	0.3	0.0159549
NAA30	43.5	0.3	0.00798948
PANX2	5.4	0.3	0.503681
MGST1	326.1	0.3	0.00147172
LRRC8D	70.8	0.3	0.0016474
TMEM123	127.4	0.3	0.0247215
CCDC32	26.4	0.3	0.00716311
ZNF664	75.3	0.3	0.00165866
CSNK1E	189.6	0.3	0.000915817
MARCKSL1	90.4	0.3	0.0298056
HOXB2	22.3	0.3	0.0831853
PHC2	263.5	0.3	0.00035027
PNO1	21.5	0.3	0.0957403
HECW2	96.5	0.3	0.154291
MPZL1	161.1	0.3	0.00205175
MT-ND4L	71	0.3	0.224039
CCNT1	46.9	0.3	0.000373996
COQ4	29.1	0.3	0.00592571
WDR26	226.6	0.3	4.52669e-06
DOK4	17.3	0.3	0.0058949
MAML2	528.8	0.3	0.000684836
KCNK1	2.6	0.3	0.316498
ZNFX1	99.4	0.3	0.00233796
TTC6	2.3	0.3	0.143167
ZBTB33	18.8	0.3	0.0270425
PRELID3A	12.8	0.3	0.119557
AMMECR1L	41.2	0.3	0.000247255
LEMD3	68.3	0.3	0.00410449
ZNF629	52.9	0.3	0.0190086
SUSD5	4.3	0.3	0.373913
SKI	280.7	0.3	0.039731
CFLAR	107.8	0.3	7.12116e-05
PDSS1	24.1	0.3	0.0935371
KLF2	10.4	0.3	0.421091
DDX3X	281.3	0.3	0.00410456
LRWD1	17.4	0.3	0.0744056
EVC2	101.6	0.3	2.33405e-05
RCAN2	14.6	0.3	0.502901
NDUFAF2	73.3	0.3	0.0116063
MTX2	57.4	0.3	0.000738409
TOB2	65.4	0.3	0.065893
TEX15	0.5	0.3	0.687879
AL121900.1	97.6	0.3	0.00142103
AL132671.2	35	0.3	0.00618913
ZNF140	18.4	0.3	0.0619233
INSYN1	0.9	0.3	0.567172
ZNF460	50.8	0.3	0.0225875
OTULIN	49.2	0.3	0.00591515
UBE2J1	64.5	0.3	0.00927976
SLC27A6	9.3	0.3	0.0957646
DNAJA2	58.8	0.3	0.00214965
TBX18	3.4	0.3	0.287164
RSU1	192.9	0.3	0.000183314
TSPYL4	48.1	0.3	0.00989111
TYW3	26.9	0.3	0.00236955
RIPK1	64.6	0.3	0.00153076
HABP4	49	0.3	0.0128224
GRM5	1.7	0.3	0.549885
BACE2	46.7	0.3	0.232168
HIC1	59.1	0.3	0.0437241
NEDD4	311.7	0.3	0.011701
SPINDOC	30.7	0.3	0.00525709
ZMYND11	134.8	0.3	8.55019e-05
PRKAB2	23.6	0.3	0.00508589
GFPT1	185.6	0.3	0.000570994
METTL9	101.4	0.3	5.34986e-06
ZDHHC5	93.8	0.3	0.000175127
EIF1B	15	0.3	0.03772
CYB5R4	57.3	0.3	0.0184862
NANOS3	2.6	0.3	0.317139
XRCC4	38.6	0.3	0.0975426
DDX10	107.1	0.3	0.0325659
ST3GAL1	294	0.3	0.118985
C7orf26	22.7	0.3	0.00449794
EEF1E1	26.8	0.3	0.00637051
SYNM	11.3	0.3	0.356615
GON7	3.7	0.3	0.0552689
DNAL1	20.3	0.3	0.00765921
SLFN5	134.3	0.3	0.0997321
TRIM52	8.8	0.3	0.0290996
NOP16	11.6	0.3	0.0747797
B3GALNT2	40.6	0.3	0.00560135
ZNF317	32	0.3	0.0013424
DIS3	58.7	0.3	0.00405166
ZCCHC14	83.1	0.3	0.00701492
MAP7D3	36.2	0.3	0.000670097
TBC1D20	64.7	0.3	0.00010004
AC010422.3	26.3	0.3	0.361009
SLK	96.3	0.3	0.00265249
ELF1	120.5	0.3	6.47928e-05
SOCS3	34.3	0.3	0.0716103
FAM126B	49.4	0.3	0.00116684
BTG3	31	0.3	0.228234
ADCY7	29.3	0.3	0.0633198
DNAJC1	55.2	0.3	0.0137338
EIF3A	257.6	0.3	1.12719e-06
ZNF223	6	0.3	0.1698
DIXDC1	29.6	0.3	0.026939
TOMM70	82	0.3	0.00178978
ETF1	151.5	0.3	0.00940676
SLC4A8	48.8	0.3	0.03007
ZNF749	11.1	0.3	0.0623096
AC055839.2	106.5	0.3	0.222648
RIOK1	15.7	0.3	0.000384192
HTRA3	8.5	0.3	0.307325
KIF1B	169.9	0.3	0.000116821
BCAR3	300.3	0.3	0.106959
TMPPE	12.8	0.3	0.023356
HACD1	32.1	0.3	0.00284565
SPRED1	224.6	0.3	0.0428014
SOCS4	46.1	0.3	0.0256383
ATP6V1D	57.6	0.3	0.0268335
NECTIN2	112.3	0.3	0.0154604
LOX	380.9	0.3	0.207708
PALD1	0.8	0.3	0.563582
ASPHD1	6.7	0.3	0.0821135
COL13A1	85.1	0.3	0.00913656
DNAJC22	11.4	0.3	0.012834
RBM18	24.9	0.3	0.0066546
RCOR1	98.5	0.3	0.0719549
AIMP1	44.9	0.3	0.00316794
PATL1	69.2	0.3	0.00252843
AC245748.1	11.2	0.3	0.0847472
DKC1	40.7	0.3	0.00473114
METTL1	7.5	0.3	0.212787
TIMM10B	22.5	0.3	0.0192832
FBXO15	2.2	0.3	0.265076
PDE9A	11	0.3	0.542901
DCAF12	37.6	0.3	0.000362225
RAMP1	10.3	0.3	0.238518
ABR	209.9	0.3	0.00013834
ZNF146	80.2	0.3	7.22904e-05
FBXO46	17.4	0.3	0.0103343
ZNF256	6.1	0.3	0.0663673
AFF4	317.7	0.3	0.00102406
KCTD20	100.8	0.3	0.000360658
MINPP1	38.5	0.3	0.00548295
ZNF684	5.9	0.3	0.150769
SERTAD3	15.8	0.3	0.0746511
CCNJL	16.9	0.3	0.137589
PDCD11	90.3	0.3	0.000720307
SORBS2	0.7	0.3	0.680852
MAPK8IP2	0.6	0.3	0.634108
ZBTB6	12.1	0.3	0.0387728
SP2	23.7	0.3	0.000173263
HACE1	64	0.3	0.110793
RPL36A	6.6	0.3	0.100722
COPRS	27.4	0.3	0.0853272
DSTYK	90.9	0.3	5.51194e-05
BRINP3	2.7	0.3	0.589029
NCOA3	132.3	0.3	0.000739346
ULK1	42	0.3	9.08382e-06
ENOX2	44.4	0.3	0.0460376
CRK	124.6	0.3	5.25955e-05
MT-CO2	419	0.3	0.162233
FAM155A	4717.8	0.3	0.0457399
RAB11FIP4	0.9	0.3	0.451671
YES1	98.2	0.3	0.000117222
HOOK3	196.8	0.3	0.0122165
MTMR9	48.5	0.3	0.0170932
ZNF814	22.5	0.3	0.0393831
LINS1	12.4	0.3	0.0235646
NUDCD1	56.8	0.3	0.106837
CEP20	39.6	0.3	0.0366974
CREM	42.3	0.3	0.0367248
AC104581.2	4	0.3	0.320614
BCAP29	62.6	0.3	0.156736
ILRUN	129.7	0.3	0.000615523
KLHL29	174.9	0.3	0.0644043
PIANP	4.1	0.3	0.257633
ALKBH8	25.3	0.3	0.00511462
CLIC4	581	0.3	0.0333892
FBXO33	24.3	0.3	0.0126909
ESF1	33.9	0.3	0.00251759
AQP3	1.7	0.3	0.584575
OAZ3	0.6	0.3	0.6218
LTV1	29.9	0.3	0.00541114
MOK	35.6	0.3	0.0520061
DYNLT1	51.8	0.3	0.0130916
LCA5	12.9	0.3	0.00798374
FBXO45	14.9	0.3	0.0508283
CREB3L2	344.2	0.3	0.213884
TMEM185B	37.6	0.3	0.0175067
ZNF787	43.4	0.3	0.0091791
SPTB	0.6	0.3	0.765645
ABCE1	76	0.3	0.0566311
MYL12B	142.5	0.3	0.00917625
FAXC	5.3	0.3	0.137351
SMNDC1	28.5	0.3	0.00788954
SPATA5L1	11.7	0.3	0.0051667
AL049569.3	1	0.3	0.509572
SPOPL	39.6	0.3	0.0179787
URB1	106.1	0.3	0.000268873
SSR3	315.3	0.3	0.156941
ARPC2	313	0.3	0.0348587
RMC1	20.3	0.3	0.00430995
TMEM167B	42.3	0.3	0.0119173
CCDC82	40.1	0.3	0.0548303
BMI1	27.9	0.3	0.00843423
WFIKKN1	0.4	0.3	0.690053
MSANTD2	67.2	0.3	0.0129834
NCBP2AS2	7.7	0.3	0.282063
UBE3A	155.3	0.3	0.0293605
GOPC	65.7	0.3	0.000255101
ZNF101	9.5	0.3	0.0391324
UBE2Q1	38.2	0.3	0.010734
MPRIP	351.6	0.3	0.000359
TMEM127	75.9	0.3	0.000136926
BLOC1S2	31.9	0.3	0.00770915
ZNF514	22.8	0.3	0.048883
USP16	47.9	0.3	0.00924265
DYRK3	35.1	0.3	0.0270617
DENND5A	198.5	0.3	0.000729074
SYN1	2.2	0.3	0.549885
ATP6V0A2	50.6	0.3	0.000215669
LPXN	64.2	0.3	0.281844
SMN2	1.8	0.3	0.322393
RAB22A	96.3	0.3	0.00717218
UBLCP1	33	0.3	0.00312008
TNNC2	0.7	0.3	0.576775
BNIP2	86.5	0.3	0.00696735
MMP1	214.9	0.3	0.634648
ZBTB24	21.7	0.3	0.00682644
AC017083.3	159.4	0.3	0.00225413
TTC27	65.6	0.3	0.0182989
SLC25A53	18.9	0.3	0.0175223
WNT3	5.5	0.3	0.268149
CPT2	10.7	0.3	0.179065
TMEM121B	1.2	0.3	0.434133
ZNF426	23.1	0.3	0.0506287
ATP6V1G1	28.9	0.3	0.0132618
UACA	1135.4	0.3	0.0737331
TUG1	137.7	0.3	0.000571466
BTBD10	94.3	0.3	0.0539999
ZNF322	12.2	0.3	0.0382871
ZNF263	23.7	0.3	0.00100371
RASGRF2	357.5	0.3	0.0348587
TEX36	1.2	0.3	0.512967
TP53RK	18.8	0.3	0.046411
ATXN7L2	5.5	0.3	0.264215
AXIN1	39.4	0.3	0.0026331
MALT1	66.5	0.3	0.0853668
FBXO28	60.4	0.3	0.0059396
SRSF5	65.4	0.3	0.0156435
UHRF1BP1L	107.3	0.3	0.0178263
ZNF677	7	0.3	0.0870071
AL139260.3	4	0.3	0.0752218
LIN7A	84.4	0.3	0.0231392
BRPF1	29	0.3	0.0122644
SGMS2	37.5	0.3	0.181164
H3-3B	157.4	0.3	0.0347885
MAPK1IP1L	117.6	0.3	0.00393208
FASTKD5	16.6	0.3	0.00352729
ZNF90	14.8	0.3	0.195618
MT-ND4	344.6	0.3	0.193115
ZNF670	16.4	0.3	0.00723233
HK1	181.6	0.3	0.00242809
ZNF548	11.3	0.3	0.0205786
RAP1B	136.2	0.3	0.0543019
NRAS	98.9	0.3	0.0988941
GLA	13.7	0.3	0.124782
ATP5MGL	0.6	0.3	0.52395
ELMOD2	36.1	0.3	0.0122669
PRKAR2B	32	0.3	0.121745
FEM1A	37.3	0.3	0.0234743
TPTEP2-CSNK1E	187.2	0.3	0.00165875
BICC1	180.4	0.3	0.0468534
ZNF112	14.4	0.3	0.0636127
MFHAS1	68.1	0.3	0.125105
YIPF5	58.6	0.3	0.00236221
JRKL	10.8	0.3	0.0683042
COX10	49.3	0.3	0.0188422
RBM7	23	0.3	0.0360586
HOXA9	0.3	0.3	0.720071
HLA-F	1.1	0.3	0.633024
FKBP1A	149	0.3	0.0278228
OBI1	28	0.3	0.0843252
APOE	0.9	0.3	0.325711
EMB	2.9	0.3	0.396976
AL136531.2	159	0.3	0.0266059
TEX10	71.3	0.3	0.106293
PDE8A	109.3	0.3	0.0333892
RPS6KC1	141.7	0.3	0.0192625
BAG3	61.8	0.3	0.00131467
ACVR1	134.3	0.3	3.36746e-05
NPHP3-ACAD11	120.8	0.3	0.00826325
VDAC1	121.5	0.3	0.00191758
USP13	120.4	0.3	0.171836
NMD3	67.3	0.3	0.0184347
CCDC57	57	0.3	0.047812
SOX9	51.6	0.3	0.0478344
ZNF641	8.6	0.3	0.174623
BAG5	34.8	0.3	0.00814165
ALG2	23.3	0.3	0.026761
RC3H1	143.6	0.3	0.000471516
ERCC6	31.5	0.3	0.109989
PHLDA2	22.7	0.3	0.141813
FURIN	81.1	0.3	0.00845902
C2CD2L	12.9	0.3	0.021221
RAB3B	688.3	0.3	0.200041
ENDOD1	18.4	0.3	0.27271
EIF3C	1.7	0.3	0.551174
UBE2Z	144.4	0.3	0.0331415
ZNF77	4	0.3	0.25199
VASP	110	0.3	0.185075
BRD4	211.5	0.3	0.0103148
NTN3	0.5	0.3	0.686054
C16orf46	1.9	0.3	0.380498
PPP1R12A	251.3	0.3	0.0499914
SEMA3A	659	0.3	0.149414
AIDA	34.2	0.3	0.15816
TP53INP2	38.6	0.3	0.0107135
ACAN	3	0.3	0.917315
NUP153	157.7	0.3	0.071817
GFOD2	37.5	0.3	0.000990981
CMTR2	23.2	0.3	0.0092213
MAP2K4	111.6	0.3	0.00863564
YWHAG	248	0.3	0.000134293
VAMP2	20.3	0.3	0.0231677
ERBIN	365.7	0.3	0.115725
CDC42SE2	91	0.3	0.000780595
PTRH2	22.1	0.3	0.00426553
CTNNA3	0.8	0.3	0.561745
ABCC2	2.2	0.3	0.38206
LRRK1	36.4	0.3	0.0773565
NOX4	28.4	0.3	0.511569
RNF24	158.1	0.3	0.0364414
DTD1	107.4	0.3	0.0118159
PTAR1	157.7	0.3	0.146653
AAR2	29.4	0.3	0.0202995
USP12	76.9	0.3	0.051609
GAREM2	3.5	0.3	0.184188
ZC3H11B	2.3	0.3	0.53037
YIPF7	0.8	0.3	0.558371
PEMT	31.1	0.3	0.00470858
ZDHHC18	40.8	0.3	0.00783299
SMG7	111.7	0.3	0.000869989
C11orf24	41	0.3	0.0234093
MTUS2	3	0.3	0.37055
YAP1	380.3	0.3	0.00167174
MAST4	140.6	0.3	0.0397688
WSB2	117.3	0.3	0.0349775
RBM48	7.1	0.3	0.0930498
GRSF1	93.1	0.3	3.95482e-05
PDK1	69.3	0.3	0.233568
SNX11	17.3	0.3	0.0375492
ACVR2A	30.8	0.3	0.0303315
SELENOS	26.3	0.3	0.211433
DEXI	23.2	0.3	0.0324117
IST1	122	0.3	9.76721e-05
QSER1	128.9	0.3	0.0520321
RNFT1	8.6	0.3	0.00625165
CAPN15	81.8	0.3	0.0586741
NT5C1B-RDH14	4.4	0.3	0.275364
AC011499.1	1.2	0.3	0.600789
TFPT	6.5	0.3	0.185252
RPF1	19.5	0.3	0.0615235
TRIM8	126.5	0.3	0.026761
FAM95C	0.9	0.3	0.60579
DLG5	192.2	0.3	0.000802677
ICE1	92.1	0.3	0.00358423
GPR137B	29.8	0.3	0.00832181
TFAM	23.4	0.3	0.0042384
F2RL1	13.6	0.3	0.180622
TEX261	65.3	0.3	0.000555636
ZNF574	17.6	0.3	0.108346
MAD2L1BP	16.6	0.3	0.00765708
TAF1D	83.4	0.3	0.14145
ZNF646	35.4	0.3	0.00165494
RAB35	60.4	0.3	0.118174
FAS	32.8	0.3	0.0152729
TASOR2	151.3	0.3	0.0180766
HSP90AA1	369.3	0.3	0.102373
ENG	130.6	0.3	0.0165031
UBA5	49.3	0.3	0.0128634
ZNF260	21.1	0.3	0.0832217
SLC25A43	43.3	0.3	0.0955282
EIF4A1	343.4	0.3	0.0542895
ELL2	352.6	0.3	0.0056104
UTP14A	16.3	0.3	0.0607656
TM2D1	44	0.3	0.00011437
TEAD1	809.3	0.3	0.000613307
WWC3	70.5	0.3	0.000857967
SNRPB2	25.5	0.3	0.0358316
ONECUT1	0.4	0.3	0.722225
GRPEL2	25.2	0.3	0.00733454
SYDE1	96.6	0.3	0.044054
NAT1	3.8	0.3	0.295712
ZNF529	20.6	0.3	0.0324423
[truncated: 11,995 more rows]

## Sheet: 9hpi v uninfected
	mean expression (RPKM)	log2FoldChange	p-adj
CXCL8	48.4	5	1.4279e-16
CXCL1	2.5	3.6	6.19225e-16
PTGS2	17.5	3.5	5.89963e-07
ESM1	3.7	3.3	0.000700691
IL21R	8.1	3.3	3.11041e-40
SAMD11	23.1	3.1	2.34276e-74
EGR2	1.3	3.1	1.5018e-09
LDLRAD4	0.7	2.7	1.14956e-05
TNFSF15	1.2	2.7	1.9818e-22
GREM2	124.7	2.7	8.47607e-10
MYO16	16.5	2.7	0.000476323
PLXNA2	75.6	2.7	8.78138e-15
TNFAIP3	43.2	2.7	1.42516e-34
BIRC3	14.7	2.6	2.37731e-32
ERG	0.4	2.6	1.96959e-10
SLCO2B1	0.4	2.6	0.0251947
ANGPTL4	17	2.6	9.48895e-19
GPRIN3	1.9	2.5	2.73846e-06
CARMIL2	1.5	2.5	1.40029e-10
RSPO3	1.9	2.5	2.59564e-08
ADGRB3	1.8	2.4	2.44179e-07
EPPK1	0.7	2.4	4.66661e-05
EGR3	1.3	2.4	2.05561e-11
ANKRD1	1.6	2.4	2.84335e-06
IFNE	6.4	2.4	1.4691e-21
EDN1	21.1	2.3	4.75389e-06
SMAD7	102.5	2.3	1.00327e-30
XIRP1	0.5	2.3	0.00148716
PLPP4	6.7	2.3	0.000114125
NIPAL4	0.8	2.3	7.57494e-05
KRTAP4-12	0.8	2.3	6.39194e-10
ADTRP	11.1	2.3	9.61138e-23
FO681492.1	0.9	2.2	3.28392e-16
EFR3B	10	2.2	7.57438e-17
CCDC85A	53.2	2.1	0.000686988
PCDH1	1.1	2.1	0.0104317
DLX2	1.5	2.1	1.97187e-10
INSYN2B	474.5	2.1	7.03339e-27
NPAS1	3.4	2.1	8.76523e-18
BEST3	0.8	2.1	1.05104e-07
LONRF2	0.7	2.1	5.05893e-07
HBEGF	35.4	2.1	1.48103e-19
SLIT3	4.6	2.1	0.00163664
G0S2	4.7	2.1	1.22214e-11
IL1A	0.1	2	0.414251
ID4	6.3	2	0.0254724
TAGLN3	1	2	0.000606736
KCNQ5	469.1	2	3.92771e-08
PTPRB	3.8	1.9	0.00419022
TCIM	0.6	1.9	0.00458857
IL6	4	1.9	7.54226e-07
KYNU	9.1	1.9	3.37069e-09
SMAD9	89.7	1.9	1.05033e-67
CXCL3	0.6	1.9	1.04981e-05
AMIGO2	56.2	1.9	6.33812e-08
ERRFI1	130	1.9	4.87569e-39
ID1	50.5	1.9	0.000357614
ID3	52.6	1.9	0.00138731
KBTBD8	26.9	1.8	4.70657e-05
NR5A2	3.7	1.8	2.34459e-12
CSMD1	1.8	1.8	2.36207e-09
SPHK1	83.9	1.8	0.00387356
DSCAM	2.9	1.8	0.022284
SERPINE1	1811.6	1.8	2.56256e-05
CCL2	32.7	1.8	2.31004e-15
P3H2	260.7	1.8	4.96482e-08
EGR1	82.4	1.8	2.15117e-05
AC112229.3	0.7	1.8	0.000744597
PDGFB	1.3	1.8	7.58219e-05
TNFAIP8L3	0.5	1.8	0.00607976
VNN1	0.8	1.8	0.000476249
ZPLD1	1.1	1.8	7.83624e-06
RELB	42.4	1.7	4.00799e-20
AC119676.1	12.8	1.7	2.54058e-08
DACT1	27.9	1.7	1.97308e-28
HAS2	169.2	1.7	0.0685024
PLEK2	3.3	1.7	1.7934e-07
CXCL2	0.9	1.7	0.0025111
NPAS4	0.5	1.7	0.000432547
PTPRR	0.6	1.7	0.0161663
HTR7	4.7	1.7	5.09447e-16
CAMK2B	2.1	1.7	8.18011e-05
DOCK2	25.6	1.7	1.03961e-16
NFKBIA	58.4	1.7	5.93596e-19
IL11	51.6	1.7	2.41488e-16
PCED1B	134.1	1.7	5.01624e-19
HEY1	1.2	1.6	1.48919e-06
ACTC1	1.2	1.6	0.0537189
ATRNL1	3.5	1.6	0.000562284
TAFA3	0.5	1.6	0.0138297
SRSF12	0.5	1.6	0.00358561
LRRC4C	2.7	1.6	0.000388482
C3orf52	55.3	1.6	7.80069e-17
NRCAM	0.9	1.6	9.99303e-05
NOL4	0.1	1.6	0.230742
TMEM132B	52.2	1.6	0.0200184
ABCA13	2.7	1.6	0.000267164
SEMA7A	145.5	1.6	0.000212581
SLC16A6	9.5	1.6	5.32862e-12
NPC1	138.7	1.5	1.20068e-36
ID2	24.1	1.5	0.00313705
VEGFC	994.5	1.5	1.79015e-06
ARHGAP24	197.8	1.5	4.70401e-06
SERPINB2	151.7	1.5	0.00408167
UNC5C	1.1	1.5	1.22569e-08
NRXN3	127.9	1.5	1.76734e-05
TMEM156	16.6	1.5	6.26764e-17
CD274	44.3	1.5	5.09841e-14
RNF128	6.5	1.5	0.0234628
RASD2	0.9	1.5	0.000118094
XYLT1	396.3	1.5	3.49486e-17
RNF227	4.9	1.5	1.37162e-18
DIO2	42.1	1.5	4.29921e-38
RASGRP3	17.5	1.5	3.06588e-17
BEGAIN	1.3	1.5	5.78297e-05
MYO7B	0.7	1.5	0.00974039
CXCL5	0.5	1.4	0.000756622
PODXL	24.8	1.4	5.76556e-09
HIVEP3	58.9	1.4	5.85029e-05
OSTN	1.1	1.4	0.00866671
INHBA	279.8	1.4	0.00261802
EREG	18.1	1.4	0.000772129
ATOH8	37.9	1.4	1.18455e-13
SLC7A2	116.4	1.4	6.28004e-21
CDH6	211.5	1.4	2.64607e-20
UMODL1	1.5	1.4	0.000741099
LRRC4	2.6	1.4	4.20439e-08
ELN	30.3	1.4	0.0755919
HMGA2	2611.8	1.4	4.91941e-12
SPRY4	251.5	1.4	8.40818e-20
SERPINB10	84.4	1.4	0.0157015
TNIP3	1.3	1.4	7.59768e-08
LMNTD1	7.8	1.4	6.95828e-11
DKK1	77.7	1.4	2.64081e-13
NCF2	1.4	1.4	0.0134712
FAT2	0.3	1.4	0.0335025
MACIR	30.6	1.4	2.08113e-08
SLC16A9	1.5	1.4	1.00712e-06
ABCB1	12.4	1.4	0.00721042
CAVIN4	9	1.4	1.3262e-10
AREG	1.5	1.4	0.0222709
PEX5L	2.1	1.3	0.143754
SAMD3	81.6	1.3	4.37008e-09
DUSP1	111.6	1.3	1.8114e-11
BIRC2	216.6	1.3	3.76721e-24
ROBO2	281.6	1.3	5.30855e-25
VAV3	0.8	1.3	0.0822476
RASD1	0.8	1.3	0.000383426
IL1RL2	1.8	1.3	1.01501e-09
FOS	1.9	1.3	0.0040153
KCNJ15	1.2	1.3	0.00243595
SYTL5	2.4	1.3	2.01036e-05
GPR68	22.7	1.3	1.7914e-67
SPDL1	80.2	1.3	1.60847e-09
AL121758.1	91.1	1.3	8.82278e-25
SRXN1	91.1	1.3	1.13941e-24
SYNDIG1	0.8	1.3	0.212884
ELMO1	10.3	1.3	1.18615e-11
IRAK2	66.1	1.3	3.04322e-31
CHL1	4.3	1.3	1.94106e-10
LIMCH1	2.3	1.3	0.000549424
HIVEP1	189.3	1.3	3.0597e-29
PDLIM5	382	1.3	2.47955e-13
ICAM1	40.1	1.3	0.000472122
RALYL	0.4	1.3	0.0120327
SCUBE3	46.3	1.3	0.0227795
EML5	50.8	1.3	0.000510779
NFKBIZ	55.8	1.3	7.25264e-25
NR4A1	11.2	1.3	5.26927e-08
KIAA1549L	176.5	1.3	0.000791489
FZD8	29.2	1.3	0.00161852
KIRREL3	1344.4	1.2	8.36023e-16
NOG	5.6	1.2	6.65163e-11
ADRA1D	5.1	1.2	1.79401e-06
MYOCD	32.9	1.2	0.000568402
ITGA2	731.7	1.2	1.59475e-10
TACR1	5.9	1.2	7.53032e-05
KCNC4	2.7	1.2	0.00215876
NAV3	1062.1	1.2	2.17142e-15
CCN1	599.7	1.2	6.16363e-11
EYA2	8.2	1.2	4.80575e-05
SLC6A17	1.5	1.2	0.0151426
PRR5L	4.6	1.2	1.26546e-06
FGF14	13.2	1.2	2.57685e-06
FLT1	23.3	1.2	1.23243e-05
CDH2	509.6	1.2	0.00046314
KCTD8	148.9	1.2	0.00674697
LDB3	3.3	1.2	0.00239025
TPM1	679.9	1.2	1.47038e-15
SYT16	31.1	1.2	6.64752e-26
CLDN16	1.7	1.2	3.74915e-06
CNBD1	0.6	1.2	0.00799857
SELPLG	5	1.2	6.17561e-11
STYK1	1.4	1.2	0.00396082
SLC35F2	28.7	1.2	7.03853e-57
NEK10	118.7	1.2	4.27247e-18
PRDM1	47.7	1.2	0.000914395
ITGB3	32	1.2	3.15352e-10
SLFN12L	0.5	1.2	7.402e-05
FMN1	821.2	1.2	0.00462698
SPRY2	83.5	1.2	3.2483e-07
VWC2L	0.4	1.2	0.0639301
ATP10A	198.2	1.2	4.78429e-14
XKRX	0.6	1.2	0.0136562
EPHB1	48.1	1.2	0.0211873
CHST11	21.2	1.2	1.9106e-21
NCALD	9.5	1.1	0.119429
YRDC	21.9	1.1	3.98901e-10
ADAM19	374.3	1.1	1.25341e-09
MARS2	10.9	1.1	7.7864e-17
C11orf91	2.7	1.1	2.2188e-05
NR0B1	0.1	1.1	0.609943
AC068234.1	37.5	1.1	8.04165e-12
STXBP5L	0.8	1.1	0.036203
FAM83G	82.3	1.1	3.78229e-30
NFKBIE	13.2	1.1	6.04932e-09
COL17A1	0.5	1.1	0.0125143
OSGIN2	34.9	1.1	1.04514e-18
ARNTL	90.6	1.1	9.1293e-32
FMN2	630.3	1.1	1.65722e-11
DGKI	113.3	1.1	0.00703705
FAM186B	1.8	1.1	3.15501e-07
DLL4	44.5	1.1	6.16304e-06
SKIL	132.5	1.1	1.34984e-27
KCNK13	0.3	1.1	0.00734397
ZFP69B	12.9	1.1	1.83272e-37
IER3	64.4	1.1	3.30185e-20
CHST2	9	1.1	1.14926e-16
DSP	35.6	1.1	0.00258676
KLF10	56.8	1.1	2.06039e-10
ERN1	41.1	1.1	1.87838e-39
TMEM244	1.1	1.1	0.0194971
APCDD1L	22.2	1.1	0.00550453
ANO2	0.5	1.1	0.0601403
PPP1R13L	11.3	1.1	7.78782e-07
RASA4	2.9	1.1	3.92207e-07
TFAP2A	10.4	1.1	9.48003e-08
GADD45B	32.4	1.1	4.85178e-08
NUAK2	42.3	1.1	8.31338e-08
ACTR3B	58.4	1.1	2.38638e-25
SGCG	0.5	1.1	0.0576299
SEMA6D	123	1.1	0.0107704
NFKB1	139	1.1	6.62153e-17
DUSP2	0.6	1.1	0.0355658
MMP16	198.9	1.1	0.00171102
PURB	137.1	1.1	3.504e-28
FUT4	17.4	1	1.02501e-11
RGS4	37.5	1	0.0660165
RASA4B	2.3	1	4.86847e-05
ZBED9	0.2	1	0.0825337
TRNP1	197	1	2.38189e-12
SMAD6	64.5	1	3.91739e-05
JUNB	28.2	1	2.7883e-05
EPB41L4A	0.3	1	0.0665289
NDNF	0.7	1	0.18959
ARAP2	0.7	1	0.0239117
GPR137C	16	1	6.58454e-11
ZFP3	2.8	1	3.63897e-07
AMZ1	22.7	1	8.59536e-13
HES1	2.4	1	0.0811768
CD83	2.3	1	3.44444e-07
DCDC1	0.2	1	0.138368
BDKRB1	57.8	1	7.94064e-09
KCNG1	23.9	1	0.000118468
BMP6	1.3	1	0.00269127
MEF2C	35.6	1	4.74344e-11
N4BP3	0.7	1	0.0255352
ZSWIM5	9.5	1	5.50982e-08
ENTPD7	126.9	1	1.25922e-17
ARHGAP25	2.1	1	8.22271e-06
MICAL2	980	1	4.86173e-11
ILDR2	0.3	1	0.320399
CHRM3	7.8	1	0.00183187
OGFRL1	100.4	1	2.24929e-10
CHST3	70.2	1	1.23523e-34
MYO10	751	1	2.1062e-30
RBM20	9.3	1	8.21557e-06
CCDC71L	89.3	1	2.14562e-07
PRKG2	68.2	1	0.00716804
CUTC	94.8	1	2.23903e-20
HIVEP2	245.2	1	5.38516e-11
NKX3-1	4.6	1	7.17025e-10
TTC6	3.7	1	3.74026e-08
EYS	2	1	0.00215059
GREM1	1745.9	1	0.0114852
BTBD11	17.9	1	8.50917e-07
FOXD4	0.2	1	0.139314
NTM	625.9	1	2.67429e-10
GRM8	0.5	1	0.0130032
CSGALNACT2	60.5	1	3.3277e-14
OVCH2	0.6	1	0.0284167
RPA4	0.8	1	0.038662
CFAP58	3.5	1	3.13864e-06
NFATC2	13.8	1	0.00134239
ZNF281	55.6	1	5.35311e-09
IL13RA2	0.8	1	0.0618665
HDAC9	272.8	1	7.20041e-06
CNNM2	76.5	1	1.88182e-07
ADAM28	1.1	1	0.00618222
RSC1A1	12.5	1	4.54428e-13
TRAF3	175.8	0.9	2.09412e-29
ZNF560	0.9	0.9	0.0224788
ZNF442	4.1	0.9	1.04185e-06
MSC	12.4	0.9	2.29131e-06
SYNE1	550.3	0.9	4.41982e-15
SLC22A3	0.7	0.9	0.064961
VGLL3	199.1	0.9	9.29168e-11
GLI2	445.2	0.9	8.67753e-29
GSAP	36.7	0.9	5.09238e-21
AC007846.2	0.7	0.9	0.00667118
SYTL3	13.4	0.9	3.89986e-18
CACNG4	0.9	0.9	0.0178953
PCDH7	188.5	0.9	2.50053e-11
TSPAN11	1	0.9	0.0387587
SOCS2	49.4	0.9	4.01715e-08
PLEKHG4B	4.6	0.9	0.000452268
ARHGAP31	165.3	0.9	3.35139e-56
SNAI1	10.2	0.9	3.11488e-09
MYOM1	1.2	0.9	0.00138831
GP1BB	3	0.9	6.88219e-08
ZC3H12C	162.6	0.9	3.35942e-13
ELFN1	17	0.9	2.88439e-06
MARCHF3	58.8	0.9	0.000112584
KITLG	343.7	0.9	7.94064e-09
SH3BP5L	74.1	0.9	9.73495e-11
ZNF572	0.6	0.9	0.0495826
TIPARP	224.3	0.9	7.63971e-12
ZNF469	349.6	0.9	2.07739e-19
CDH4	580.4	0.9	1.38391e-17
SPOCK3	0.9	0.9	0.128224
PLCB4	716.5	0.9	9.0934e-07
HOXA9	0.4	0.9	0.0446287
ARID3B	25.2	0.9	2.80569e-10
BPGM	25.9	0.9	1.14926e-16
RBM24	18.3	0.9	5.23049e-11
GATM	0.7	0.9	0.0304167
LACC1	11.4	0.9	1.34101e-12
ELOVL7	0.6	0.9	0.00839374
COL4A1	603.3	0.9	4.67067e-08
RASL10A	0.3	0.9	0.0770581
CHSY3	39.2	0.9	2.59095e-09
SLC25A15	19.6	0.9	1.97566e-18
RIPK2	60	0.9	7.9151e-15
FAM110B	28.1	0.9	6.54905e-07
ETS1	342.7	0.9	7.8756e-08
ENAH	311.9	0.9	2.91229e-12
NEDD9	116.4	0.9	3.02769e-08
TRAF1	8.1	0.9	1.11135e-09
TRPV3	0.7	0.9	0.0265373
CNKSR2	7.8	0.9	0.342388
RASL11B	0.4	0.9	0.0861349
NETO1	4.8	0.9	0.0369463
FOXC2	13.7	0.9	2.74337e-08
RFX8	152.8	0.9	0.0280889
ATP13A3	691.6	0.9	1.46445e-11
DISP2	1.2	0.9	0.0012432
SMOC1	2.6	0.9	0.00444328
FAM167A	15.3	0.9	0.00121897
IQCJ-SCHIP1	200.7	0.9	1.08828e-09
STEAP1	5.7	0.9	0.00694587
CRISPLD2	62	0.9	2.63288e-10
HMCN1	43.4	0.9	0.0940714
THBS1	2050	0.9	1.38099e-08
CCDC68	38.6	0.8	0.000112357
AKAP12	85.7	0.8	4.9884e-09
PDLIM4	74.3	0.8	9.91166e-11
F3	757.8	0.8	1.48622e-07
SCHIP1	52.6	0.8	4.98203e-07
KIF21B	2.8	0.8	0.00363204
CFAP20DC	24.1	0.8	6.00234e-06
TCF7	26.1	0.8	4.82464e-14
IL27RA	2.7	0.8	0.00164296
PTGES3L	1.1	0.8	0.00187991
AGO2	541	0.8	2.94051e-17
SERPINB8	64.3	0.8	1.29403e-13
SHROOM3	160.7	0.8	2.75378e-07
SLC7A11	599.8	0.8	5.49507e-10
SPTB	0.8	0.8	0.120874
TRPC4	32.2	0.8	3.95183e-05
LRRTM4	0.3	0.8	0.0974091
ZNF229	35.1	0.8	2.08294e-18
CLDN1	76.1	0.8	9.44695e-11
ZNF697	89.2	0.8	1.41793e-27
SLC16A10	0.3	0.8	0.196795
ADARB1	75.3	0.8	5.9497e-24
GCH1	3.6	0.8	0.00520987
SERTAD1	24.3	0.8	0.000499218
KCNS3	15.7	0.8	0.00251662
SRF	58.7	0.8	1.17394e-08
TMEM200A	125.7	0.8	0.000135553
MOSMO	124.5	0.8	5.84286e-16
FMNL3	159.9	0.8	1.37615e-11
GPR176	492.4	0.8	1.46906e-06
ACTR3C	0.5	0.8	0.138912
TRIM55	31.5	0.8	0.00014556
GRID1	0.4	0.8	0.0973334
PRRX2	43.1	0.8	1.60847e-09
CRLF1	1.3	0.8	0.0354042
E2F7	170.1	0.8	0.0164409
DDAH1	976.6	0.8	4.69791e-05
ZNF578	16	0.8	1.09908e-13
CNKSR1	0.4	0.8	0.169307
ZNF597	6.4	0.8	3.78766e-13
SOWAHC	15.9	0.8	1.51223e-08
SUSD5	6.2	0.8	0.000909821
PPM1L	19.5	0.8	0.00166309
PRSS3	5.4	0.8	0.0233467
PLCL1	4.4	0.8	0.0118484
LIF	62.7	0.8	0.0817316
ZNF699	13.3	0.8	2.20819e-12
ZNF175	27.8	0.8	6.19225e-16
IRGQ	100.9	0.8	3.2905e-24
FGL2	6.7	0.8	0.336208
APBB1IP	1.9	0.8	0.102562
IQCM	1.2	0.8	0.00444688
SFT2D3	9.3	0.8	1.48859e-08
SGK1	39	0.8	0.0472177
VWF	2.1	0.8	0.00648102
SLC4A4	450.6	0.8	5.30822e-10
IKZF2	92.7	0.8	1.6008e-08
ARFGEF3	0.6	0.8	0.156712
TM4SF1	139.9	0.8	0.000337516
MFSD2A	9.6	0.8	3.57106e-08
NKAPL	0.6	0.8	0.0626531
LMO7	1008.8	0.8	3.86182e-08
DDI2	73	0.8	1.68293e-24
STC1	97.1	0.8	0.0615312
IL17B	1.1	0.8	0.000168292
TCF4	442.6	0.8	7.99454e-08
ZNF121	71.9	0.8	1.81364e-21
GADD45A	55	0.8	6.81771e-06
ZC3H12A	14.5	0.8	2.58143e-10
TAS2R1	0.6	0.8	0.0808873
SORBS2	1	0.8	0.0558704
TJP2	154.1	0.8	8.40818e-20
IFNAR2	37.6	0.8	2.07695e-17
CHD7	4	0.8	0.00100931
ADAMTS1	304.6	0.8	7.92286e-15
QPCT	1.6	0.8	0.00323735
GRM5	2.4	0.8	0.0380679
GFI1	0.5	0.8	0.114454
MAP2	11.8	0.8	2.15153e-09
OR6A2	1.1	0.8	0.000116657
TRIM61	3.7	0.8	6.94078e-05
SNTG1	4.3	0.8	0.00204096
GJC1	149.8	0.8	3.43445e-08
OPCML	42.8	0.8	0.213318
LVRN	1.9	0.8	0.0121974
CRIM1	1430	0.8	5.32214e-09
TAF4B	3.4	0.8	0.00269686
ADGRL4	42.8	0.8	3.41259e-11
ZNF501	3.5	0.8	6.23103e-05
LIPG	0.3	0.8	0.197995
RNF180	1.4	0.8	0.00202712
ACOT11	11.8	0.8	3.53053e-06
NUAK1	60.7	0.8	5.05519e-08
HENMT1	1.1	0.8	0.00411535
IL1RAP	41.9	0.8	5.11304e-08
SMCO2	1.1	0.8	0.000283149
RXFP1	4.9	0.8	0.00559302
IL7R	112.8	0.8	6.50013e-10
MAP2K3	158.6	0.8	1.49632e-09
L34079.1	100	0.8	8.63935e-22
NR4A3	1.4	0.8	0.020007
PIWIL4	21.3	0.7	2.79629e-12
NAB1	61.5	0.7	1.0424e-18
ZNF485	3	0.7	0.000280437
TNIP1	117.3	0.7	1.70561e-08
JARID2	218.5	0.7	4.8962e-11
PNP	27.5	0.7	0.000407826
SMURF2	1611.7	0.7	1.53635e-15
FERMT2	246.3	0.7	1.42142e-18
TSPAN2	1.8	0.7	2.59503e-05
SORCS2	34.4	0.7	0.00336994
RAPGEF5	2.4	0.7	0.0171507
ARNTL2	100.3	0.7	2.34188e-10
IFNGR2	82.3	0.7	9.46518e-16
PINLYP	1.3	0.7	0.0477062
ASB2	2.4	0.7	0.00540821
ADAMTS6	295.4	0.7	0.0645366
ITPRIPL2	160.9	0.7	2.4094e-22
CEMIP2	136	0.7	1.30601e-10
FOSB	1.5	0.7	0.0242647
CACNG7	1.4	0.7	0.0324067
FGF2	242.4	0.7	3.17693e-21
APBA1	192.8	0.7	5.16988e-06
NOCT	42.8	0.7	2.41918e-12
POPDC3	19.6	0.7	3.05781e-05
LRRC8A	123.1	0.7	7.76685e-08
FGF5	748.2	0.7	0.0360453
BANK1	2	0.7	0.000479368
PPP1R15A	103.1	0.7	2.23283e-05
ANO1	31.1	0.7	0.0629149
MT1E	32.2	0.7	3.08765e-12
LUZP1	186.5	0.7	3.20115e-37
MSX1	4	0.7	0.00887143
MT-ATP6	240.6	0.7	0.00204118
LRFN5	33.7	0.7	0.000528488
TNFRSF12A	133.9	0.7	7.53055e-06
CACNA2D4	0.7	0.7	0.00924209
PLAAT1	1.4	0.7	0.00718686
IER2	65	0.7	1.96559e-06
GRK3	44.5	0.7	5.81851e-08
PLA2G4A	5.9	0.7	0.000211845
TRPC6	57.6	0.7	7.85388e-05
COLGALT2	24.7	0.7	8.11984e-05
JHY	11.6	0.7	4.86229e-08
NIFK	29.8	0.7	8.91867e-12
REPS2	0.6	0.7	0.261642
CPNE4	3.1	0.7	0.00817502
FGF1	7.9	0.7	2.24714e-06
ALK	2.9	0.7	0.405362
ZNF614	12.8	0.7	1.03549e-10
ZNF474	2	0.7	0.000170953
PSG8	1	0.7	0.00550315
PLA2G4C	1.5	0.7	0.00918834
PPIF	70.2	0.7	2.49245e-06
ENAM	0.4	0.7	0.0472811
MMP3	4.2	0.7	0.110929
C8orf34	5.1	0.7	0.00285164
FAM110A	16.7	0.7	1.63557e-05
KDM7A	25	0.7	1.15749e-09
MCL1	208.8	0.7	3.90308e-11
PSD4	9.6	0.7	6.09079e-07
BLID	8.3	0.7	1.31268e-06
DUSP6	41.2	0.7	4.9108e-05
SH3RF1	324	0.7	0.000725602
SIK1B	0.7	0.7	0.0359712
AC000093.1	25.9	0.7	2.11742e-06
ZNF468	15.7	0.7	1.03371e-11
CSRNP1	37.1	0.7	0.0772846
ITPRIP	74.6	0.7	0.00252712
NOX4	38.5	0.7	0.106039
GALNT10	202.5	0.7	7.8492e-20
MEAK7	119	0.7	5.18431e-09
DYNC1I1	2.4	0.7	0.089363
TICAM1	24.7	0.7	5.09841e-14
PKD1L1	1.8	0.7	0.000601058
NIPAL2	32.9	0.7	3.29215e-12
DCC	42.4	0.7	0.288424
MTMR7	0.9	0.7	0.0704431
AC010255.3	3.2	0.7	0.000102355
AL358113.1	174.7	0.7	5.89386e-21
FOXD1	111.9	0.7	1.31292e-06
A2M	12.4	0.7	0.0315787
SCFD2	423.2	0.7	1.15849e-11
RADX	2.8	0.7	0.102872
TXNRD1	958.6	0.7	7.9563e-09
CDC42SE1	83.4	0.7	1.04397e-17
KHDRBS3	62.4	0.7	0.00237951
KIF26B	22	0.7	2.99175e-05
RUNDC3B	2.8	0.7	0.0499533
PCDH9	138.5	0.7	0.000136793
C9orf50	0.7	0.7	0.143526
TENM3	369.8	0.7	9.10188e-06
PPP1R15B	69.8	0.7	3.98668e-11
EFL1	75.9	0.7	8.61279e-07
SDCCAG8	210.5	0.7	2.45203e-09
PRR22	1.2	0.7	0.0122323
KCTD15	17.8	0.7	3.56238e-05
PXN	380.4	0.7	6.87707e-27
GAB3	6.9	0.7	0.000875641
IFFO2	49.6	0.7	5.60856e-23
ADAMTS2	358.9	0.7	2.12691e-15
AC098650.1	671	0.7	6.08799e-09
MYPN	114.7	0.7	3.56139e-05
SYT14	66.3	0.7	0.00870019
NIPAL1	3.3	0.7	0.000928289
SPOCD1	165.8	0.7	5.84349e-06
GALNT18	55.6	0.7	9.36177e-09
PRDM16	8.1	0.7	0.031885
ZNF649	7.5	0.7	4.08496e-14
ULBP2	3.8	0.7	0.00108568
DAW1	0.8	0.7	0.127967
C21orf91	27.4	0.7	2.60299e-08
RUSC2	183.2	0.7	1.25332e-11
SEPTIN5	25.1	0.7	5.29384e-06
PLAU	632.3	0.7	6.15169e-06
PTHLH	0.3	0.7	0.239239
AC019117.3	89.4	0.6	4.1638e-10
ANKRD44	85.5	0.6	1.17244e-05
KANK1	80.6	0.6	8.91144e-09
ZNF28	31.8	0.6	1.68522e-16
NTNG1	45.4	0.6	0.178507
EXTL1	6.5	0.6	0.00807486
AC008676.3	10.7	0.6	0.000508482
DYRK2	56.5	0.6	7.98175e-06
NANOS3	3.4	0.6	0.00150343
DOCK10	467.8	0.6	0.000855058
ZNF470	9.6	0.6	1.72798e-05
CEP170	422.6	0.6	0.000468326
IL6ST	789.3	0.6	2.07785e-19
FAM241A	6.5	0.6	0.00486656
PTGER4	25	0.6	0.00110517
PDE4B	332.5	0.6	1.91174e-06
SLC4A7	412.4	0.6	1.16366e-08
SLC19A2	20.6	0.6	2.1079e-05
CDH13	1203.4	0.6	4.58024e-06
AHR	95.2	0.6	1.72497e-10
SCG5	15.9	0.6	0.028774
SLC22A23	0.3	0.6	0.373344
SPOCK1	63.5	0.6	0.131067
PTPN3	2.5	0.6	0.00135984
TNS1	414.5	0.6	4.80205e-11
PITX2	2.8	0.6	0.00560836
PLGRKT	27	0.6	1.48961e-11
GFRA1	140.7	0.6	0.131342
ANKH	71.2	0.6	2.51336e-07
SLC5A10	0.3	0.6	0.316979
KCNA3	0.3	0.6	0.33261
CLDN12	49.5	0.6	5.42542e-07
C6orf141	0.5	0.6	0.297802
EAF1	32.8	0.6	1.94346e-12
TMC1	1.9	0.6	0.0228349
C16orf74	66	0.6	3.26017e-07
RFTN1	179.2	0.6	1.21064e-13
IGFBP3	96.2	0.6	0.000406836
CBFB	129.7	0.6	5.10664e-09
SCN1A	0.4	0.6	0.212884
ZNF850	13.2	0.6	5.82969e-06
FGFR3	0.6	0.6	0.306005
C4orf51	0.4	0.6	0.152355
FAT3	45.9	0.6	0.00743335
DCBLD2	1061.7	0.6	0.000171234
CALD1	942.3	0.6	1.55934e-06
WDFY2	167.5	0.6	8.87313e-16
ITGA1	227.7	0.6	6.44024e-06
ALKAL1	0.4	0.6	0.133666
WNK4	18.5	0.6	3.23948e-05
ZNF711	3	0.6	0.000676582
EPHB2	337.9	0.6	1.17526e-08
SAMD1	17.9	0.6	2.69459e-11
LIN7B	2.6	0.6	0.000111572
UNC13A	1.1	0.6	0.458794
CDYL2	108.9	0.6	5.89375e-06
ERCC1	117.1	0.6	0.00014678
GCKR	0.5	0.6	0.0657419
SLCO5A1	1.4	0.6	0.203249
TNFSF4	53.2	0.6	0.000480484
NPR3	47.6	0.6	0.162892
ZNF562	52.4	0.6	8.05649e-15
FILIP1L	156.6	0.6	5.09039e-05
C1orf198	82.4	0.6	0.000844199
RNF144B	9.8	0.6	0.00799857
CAPRIN2	46.9	0.6	5.82992e-13
FRMD6	929.8	0.6	0.000609292
C15orf48	0.3	0.6	0.19575
ZNF804A	252.9	0.6	3.7066e-08
KLHL35	0.8	0.6	0.0957999
TMEFF1	26	0.6	1.28353e-08
SYNJ2	267.8	0.6	4.01085e-12
SMAP2	96.6	0.6	5.32032e-13
MAFF	42	0.6	0.000453587
CHRNA7	0.4	0.6	0.254973
MYC	37.7	0.6	4.72675e-05
YOD1	15.6	0.6	1.2654e-05
PIK3R1	73.1	0.6	5.20847e-17
ZNF267	29.8	0.6	4.75469e-08
ZYX	457.7	0.6	1.39249e-05
S1PR1	15.6	0.6	0.0116972
RELT	21.8	0.6	7.73677e-05
SSH1	404.6	0.6	6.52299e-11
RGS9	6.5	0.6	0.0247175
PMAIP1	46.1	0.6	2.73684e-07
RTN1	8.5	0.6	0.50163
FAM86B1	0.6	0.6	0.0992481
ADAM23	71.9	0.6	1.72446e-17
DUSP5	58.9	0.6	7.41293e-07
DOK5	13.5	0.6	0.0329477
SRRM3	4.6	0.6	0.00707095
BMP2	25.3	0.6	0.00368959
PTPN12	258.2	0.6	8.60717e-16
RUNX1	584.2	0.6	9.30765e-06
ZBTB37	35.3	0.6	1.03483e-07
NFKB2	29	0.6	5.68238e-07
CNST	153.4	0.6	1.95994e-05
ABLIM3	249.5	0.6	8.15728e-13
STEAP1B	64.3	0.6	2.47198e-05
ADAM12	84.9	0.6	0.00220178
NEGR1	184.3	0.6	0.0034193
NFIL3	38.6	0.6	2.90146e-05
BAMBI	3.1	0.6	0.00511879
UBASH3B	318.9	0.6	8.29954e-09
COL27A1	192.6	0.6	6.90739e-16
NAMPT	41.2	0.6	1.40241e-10
MSRB3	362.2	0.6	0.000213889
NABP1	512.2	0.6	7.89399e-07
ZNF641	10.9	0.6	7.78235e-06
SUSD4	1.7	0.6	0.0563553
DIAPH2	335.6	0.6	0.00255061
OR51M1	0.6	0.6	0.170855
ALOXE3	0.2	0.6	0.4988
ANKRD37	0.8	0.6	0.160147
PLAUR	96.4	0.6	0.00157422
GRIK2	316.4	0.6	0.0969481
CPEB4	78.5	0.6	9.96259e-08
MRAS	53.8	0.6	1.60771e-11
PHLDA1	303.3	0.6	9.9264e-09
TUSC1	8.7	0.6	0.0128476
FCRLB	2.3	0.6	0.0105206
TAF13	51.2	0.6	7.23685e-08
CACHD1	44.7	0.6	2.94355e-13
ANKRD42	24	0.6	4.76682e-05
CCSER2	257.8	0.6	7.06581e-14
FLRT2	128.2	0.6	1.94064e-11
INHBC	0.3	0.6	0.344197
BMPR1B	47.7	0.6	0.00842012
GYPE	1.9	0.6	0.0165003
TENM1	4.9	0.6	0.141694
LYAR	15.4	0.6	2.82626e-07
ETV6	220.1	0.6	1.06263e-11
CMTM8	0.6	0.6	0.248892
ANKLE2	183.1	0.6	6.12456e-13
RBMS3	855.1	0.6	3.00704e-07
SLC20A1	221.1	0.6	2.88705e-14
PPP1R13B	7.6	0.6	0.000491638
ZNF585A	8.8	0.6	7.88171e-06
GNPNAT1	75.9	0.6	0.000459327
GALNT3	10.5	0.6	0.0375799
PAWR	126.8	0.6	0.000643447
ZSWIM4	40.2	0.6	2.19788e-07
CHRM2	731.3	0.6	1.00196e-05
SOD2	195.3	0.6	0.00827219
RFLNB	114.3	0.6	0.000309744
SNCAIP	100.4	0.6	0.0182668
ZNF502	7.8	0.6	7.78235e-06
IPPK	59.4	0.6	3.51173e-11
ASAH2B	8.7	0.6	6.92678e-07
LIMS1	224.5	0.6	1.23885e-11
FBXO48	2.9	0.6	0.00243632
FOXO3B	17.9	0.6	9.47206e-08
PGF	0.7	0.6	0.253729
IL23A	0.2	0.6	0.342388
HIP1	140.7	0.6	1.09694e-05
RPS6KA6	41.4	0.6	9.9911e-07
ZNF583	11.9	0.6	1.81355e-09
ASAH2	1.7	0.6	0.00909462
IRS2	71	0.6	0.000427538
B4GALNT2	1.2	0.6	0.180381
B3GLCT	40.8	0.6	7.83137e-08
SP140	2.9	0.6	0.0329248
ZNF518B	57.8	0.6	1.30826e-09
SH2B3	168.3	0.6	3.06055e-11
AMOTL2	364.8	0.6	0.000473201
HHIP	8.8	0.6	0.49251
SMAGP	31	0.6	0.00125058
FRMD8	67.2	0.6	2.30214e-09
ADCY10	3.2	0.6	0.0213444
GHR	5.1	0.6	0.00133795
BCAR1	240.1	0.6	7.08698e-09
RAI14	803.8	0.6	3.22921e-06
CCDC168	0.6	0.6	0.172979
KCNIP4	3	0.6	0.151762
CACNA1B	0.9	0.6	0.247178
PITPNM3	15.2	0.6	0.000170482
ITGB5	218.5	0.6	4.02034e-05
NRXN1	1.2	0.6	0.0823688
SLC27A6	11.3	0.6	7.75038e-06
SLC35G1	13.4	0.6	6.33548e-06
MYADM	136.9	0.6	7.8045e-06
OXSR1	156.1	0.6	4.90494e-07
AC012213.5	73.7	0.6	3.61435e-06
CLCNKA	0.4	0.6	0.25988
SLC25A32	70.1	0.6	1.03051e-05
UBTF	80.7	0.6	1.86945e-08
APBA2	140.5	0.6	4.09459e-09
LRRC3	1.3	0.6	0.0545619
DOT1L	86.3	0.6	3.85942e-12
TNFSF18	0.5	0.6	0.366919
CCDC50	500	0.6	0.000330701
ZNF75A	28.4	0.6	1.3153e-08
COL8A1	191.6	0.6	0.000130741
P2RX5	2.1	0.6	0.0133518
LRRC8C	148.8	0.6	0.000247363
SEMA5A	958	0.6	1.13283e-05
SAT1	14.7	0.6	2.87635e-08
GMEB1	24	0.6	1.25565e-08
TGFB1	104	0.6	1.01958e-08
ARRDC2	5.7	0.6	0.0020109
PELO	72.6	0.6	1.55519e-05
PHLPP2	58.8	0.6	2.30838e-15
BICD1	245.7	0.6	3.02769e-08
AL135905.2	160.7	0.6	0.000106835
C16orf72	345.9	0.6	1.16792e-14
PTP4A1	160.3	0.6	0.000112952
BMPR2	330.2	0.6	2.15002e-18
SHROOM4	16	0.6	0.0125271
RASSF8	188.8	0.5	0.000358265
MAK16	35.7	0.5	9.56336e-10
AGPS	79.8	0.5	2.68685e-12
PICALM	437.6	0.5	4.05134e-07
STK17A	133.3	0.5	3.6789e-11
POLR3D	34.9	0.5	1.20955e-07
DCAF4L1	0.6	0.5	0.0706844
DRC1	0.2	0.5	0.383061
PPP4R4	12.4	0.5	0.00338108
ADAMTSL1	214.8	0.5	0.0101863
ZNF558	17.3	0.5	1.18395e-05
HIPK3	231.1	0.5	8.98037e-08
GRIP1	5.8	0.5	0.108896
LAMA3	2.2	0.5	0.194887
MAP7D3	43.5	0.5	3.65276e-10
GREB1L	2.8	0.5	0.0845021
SLC7A6	91.6	0.5	1.94926e-09
PIK3CD	43.2	0.5	9.61209e-09
AC008770.1	7.7	0.5	0.00572019
RHCE	0.8	0.5	0.0880817
UAP1	144.6	0.5	3.66485e-05
MAP1B	1222	0.5	7.51497e-05
IRF2BP2	71.6	0.5	3.18798e-06
SLC41A2	22.7	0.5	7.05493e-07
DAPK2	3.3	0.5	1.33613e-05
ADO	29.5	0.5	1.61762e-08
ARPC5L	40.1	0.5	7.09957e-08
ATP10D	179.1	0.5	1.97414e-05
ZKSCAN7	12.1	0.5	0.0114625
NR3C1	328.7	0.5	7.99454e-08
MAFG	54.3	0.5	9.04318e-10
WNT3	6.7	0.5	0.0112753
AC097634.4	335.3	0.5	6.96694e-06
ZNF433	9.3	0.5	0.00358832
RCAN1	110.8	0.5	2.91505e-17
HMSD	16.1	0.5	3.48128e-10
MALRD1	3.4	0.5	0.0209796
PABPC4L	3.4	0.5	0.118743
REL	16.4	0.5	4.13202e-05
FCHSD2	224.6	0.5	3.13381e-05
FCRLA	0.4	0.5	0.322703
MYOCOS	0.2	0.5	0.247106
AKIRIN1	81	0.5	4.87688e-14
MPP3	35.3	0.5	6.8233e-05
GNA13	109.7	0.5	4.39605e-08
ZNF761	16.5	0.5	8.12638e-06
KPNA4	256	0.5	5.97692e-05
DGKD	61.5	0.5	5.23866e-15
B3GALT5	1.4	0.5	0.0185842
HOMER1	30.8	0.5	5.94691e-09
GMNC	0.9	0.5	0.207739
MOK	42.6	0.5	5.67761e-07
DOK3	1.5	0.5	0.0443439
PID1	74.7	0.5	0.0120327
ESRRA	31.2	0.5	3.60602e-07
MB21D2	174.8	0.5	1.24361e-05
ZNF506	16.2	0.5	3.014e-06
FAM83H	1.3	0.5	0.0434797
GPR149	0.9	0.5	0.0674016
RNF150	55.3	0.5	9.91955e-05
RAB3IP	5.9	0.5	0.0178676
FOXP1	382.2	0.5	2.89124e-05
SERTAD2	74.1	0.5	6.44666e-07
STX1A	28.4	0.5	0.00121498
ZC3HAV1L	15.9	0.5	1.13634e-10
ANTXR1	438	0.5	6.09952e-06
MFAP3	74.9	0.5	2.46422e-19
CPEB3	19.3	0.5	7.77008e-05
C2CD2	122.9	0.5	1.70787e-08
ZNF778	25.7	0.5	6.17561e-11
AP000295.1	64.8	0.5	7.9406e-09
ADCY8	0.7	0.5	0.418357
SOX30	0.6	0.5	0.162613
ZSCAN20	13.7	0.5	5.32936e-06
SNX30	100.7	0.5	2.52429e-12
TBC1D1	154.3	0.5	1.66907e-05
RPS6KA3	155.6	0.5	2.60299e-08
NECTIN3	297.8	0.5	0.000106633
CACNG8	1.4	0.5	0.132734
ELL2	425.7	0.5	1.26542e-07
SORBS1	0.6	0.5	0.289948
S1PR3	50.8	0.5	2.19158e-05
ARSG	26.1	0.5	0.00497989
ITGAV	195.2	0.5	1.49632e-09
FHL2	206.2	0.5	7.77007e-06
CREG2	0.5	0.5	0.403622
CFAP299	297.2	0.5	0.00888267
RGMB	706.2	0.5	0.00171718
SPRY3	18.1	0.5	1.04754e-05
ZNF610	2.3	0.5	0.1406
HS3ST3A1	182.3	0.5	0.00114163
HCN2	4.7	0.5	0.0239652
INPP5A	116.7	0.5	1.0943e-08
ZNF274	24.6	0.5	7.44603e-05
MYO1F	0.7	0.5	0.0883204
MOB1B	156.8	0.5	1.1022e-11
ZNF557	24.4	0.5	3.86617e-09
SPTLC2	139.5	0.5	9.42445e-06
AC113348.2	8.5	0.5	0.000243905
ZNF217	104	0.5	1.70561e-08
SCARF1	1.3	0.5	0.167128
MT-ND2	88.1	0.5	0.00354802
TSPAN13	5.2	0.5	0.00123794
PGM2	32.7	0.5	0.00653106
SNX18	170.7	0.5	1.55934e-06
SIPA1L3	368.2	0.5	1.33022e-08
IL34	2	0.5	0.134176
FP565260.1	1.6	0.5	0.00237355
POP1	48.3	0.5	2.35071e-13
RPF2	38.9	0.5	5.70292e-10
NIP7	26.6	0.5	3.23305e-06
MSANTD3-TMEFF1	149.5	0.5	6.17379e-09
THUMPD2	41.1	0.5	6.8809e-05
CPT2	12.7	0.5	0.00251493
UGGT2	263.8	0.5	1.38814e-06
NMNAT2	1.1	0.5	0.0851017
FN1	9979.6	0.5	0.023755
DDX21	173	0.5	0.000131947
ZNF677	8.3	0.5	5.99764e-06
ABCC3	41.8	0.5	0.000222734
NOC3L	41.2	0.5	1.4347e-05
COL23A1	0.3	0.5	0.225354
ZNF792	6.9	0.5	0.00448809
MAP3K2	151.3	0.5	4.07784e-10
ABCB4	0.4	0.5	0.216445
MT-ND4L	82.2	0.5	0.00841161
CERK	106.2	0.5	2.73901e-12
SHISAL1	21.8	0.5	0.0333857
DIMT1	26.1	0.5	7.72004e-05
TRAF6	30.6	0.5	0.000175328
FRMD3	5.6	0.5	0.0142801
MCOLN2	3.3	0.5	0.00624576
SLC49A3	0.9	0.5	0.147821
PNRC2	33.1	0.5	1.14652e-05
SMIM13	55	0.5	8.84603e-15
MMP1	254	0.5	0.292552
GATA2	12	0.5	0.00563702
ACTN2	0.3	0.5	0.564993
PLCL2	23.5	0.5	0.00269376
ZNF341	9	0.5	0.000673432
SLC22A4	53.8	0.5	0.00118858
ZNF347	19.5	0.5	1.61041e-11
RNF217	122.8	0.5	1.18672e-15
UPP1	29.5	0.5	0.000176673
REST	121.1	0.5	7.6516e-13
MSRA	164.3	0.5	6.43203e-07
TTN	1.5	0.5	0.164518
KIAA1549	61.9	0.5	1.01147e-07
WLS	539.9	0.5	2.93147e-05
TSSK6	1	0.5	0.15803
ARL5B	46.5	0.5	0.000234853
PHLDB1	239.3	0.5	3.37069e-09
GRAMD1B	88.3	0.5	5.82401e-05
FOSL1	208.9	0.5	0.00406595
GRB14	0.8	0.5	0.296107
MAFB	0.4	0.5	0.307486
ENC1	43	0.5	6.08412e-05
MAGI1	394.2	0.5	8.49898e-08
ZNF44	33.2	0.5	0.000529806
PDE11A	6.4	0.5	0.0585325
ETV3	41.9	0.5	1.85746e-11
RASA1	271.6	0.5	3.36072e-06
TNC	1625.6	0.5	0.00152584
EIF5A2	34	0.5	1.47622e-06
TNFAIP1	69.7	0.5	4.14449e-07
MAP7	3.4	0.5	0.00254768
GORAB	21.7	0.5	5.21104e-08
PMEPA1	17.8	0.5	0.00016822
PUS1	33.7	0.5	3.07239e-08
URB1	124.2	0.5	2.49184e-11
WDR3	44.8	0.5	1.68388e-07
RAPH1	142.1	0.5	2.34301e-10
ADGRF3	1	0.5	0.122876
FRMPD3	1.1	0.5	0.200146
ASB1	96.3	0.5	2.23801e-15
ZNF672	19.7	0.5	7.95109e-05
PRMT3	48.6	0.5	8.59668e-10
KCMF1	144.8	0.5	5.22304e-13
DDIT4L	7	0.5	0.0468598
NBPF20	9.3	0.5	0.000598313
HECW1	50.6	0.5	0.00806919
AC093423.3	203.3	0.5	9.28071e-06
GNG4	1	0.5	0.188821
DLC1	981.2	0.5	1.15274e-05
MRM1	9.1	0.5	0.00292613
GTPBP10	38.9	0.5	1.08016e-13
SLC9B2	35.4	0.5	2.01242e-05
TIGD6	6.5	0.5	0.000237654
ZNF800	88.4	0.5	1.46997e-08
RAB6C	0.5	0.5	0.0792014
MT-ND5	235.1	0.5	0.0128455
RPGR	15.6	0.5	6.92474e-06
PRLR	8.2	0.5	0.0187811
GLS	400.8	0.5	0.000264632
USP36	118.6	0.5	6.3377e-08
MSANTD3	148.9	0.5	4.02913e-07
LRP12	86	0.5	1.33587e-05
ACSL4	256.9	0.5	5.77075e-09
PABPC5	0.9	0.5	0.280344
HSPB7	5.8	0.5	0.065013
FOXO1	1.2	0.5	0.109773
DGKH	134.3	0.5	6.18918e-07
STK38L	27.8	0.5	2.3329e-05
MGAT4C	0.3	0.5	0.312952
DAPK3	113.4	0.5	0.000176674
FBXO45	17.3	0.5	1.27705e-06
CAB39	236.7	0.5	2.82626e-07
LUZP2	22.6	0.5	0.0249241
BEND3	9.8	0.5	0.000152537
SCARF2	102.1	0.5	4.51754e-05
ZNF808	37.7	0.5	5.64488e-13
ZNF239	11.6	0.5	0.00229167
ZBTB41	44.6	0.5	2.37307e-05
ZNF543	10.1	0.5	2.27451e-06
NGF	15.1	0.5	0.00497419
MAP3K13	61.2	0.5	0.000110138
FBXL13	12.7	0.5	5.48809e-06
LIMK2	48.2	0.5	9.31075e-09
SLC4A8	56.1	0.5	1.80649e-07
OSGIN1	21.9	0.5	0.000598313
DDX10	122.7	0.5	1.64827e-06
SEL1L3	37	0.5	0.000102022
URB2	35.3	0.5	6.08299e-07
FSIP1	9.8	0.5	0.00990801
LRIF1	24.6	0.5	1.10751e-10
SAMD4B	110.1	0.5	1.33146e-09
RAD54L2	158.5	0.5	4.27114e-17
PLEKHN1	9.5	0.5	0.000760231
SLC39A14	90.3	0.5	2.9547e-09
SPIRE1	177.1	0.5	5.39656e-14
ZNF12	36.1	0.5	1.22264e-07
TAB3	40.9	0.5	1.43376e-07
AC022384.1	86.1	0.5	1.06174e-11
SMTN	157.3	0.5	0.00038565
LRP11	147.5	0.5	8.09498e-08
AL355312.5	147.9	0.5	8.58115e-08
MAFK	57.2	0.5	8.99552e-05
GRPEL1	20.3	0.5	5.37075e-08
ZNF319	15.1	0.5	5.60801e-05
MTF1	40.3	0.5	2.33093e-09
RPL26L1	9.5	0.5	0.00187991
CRYL1	28.3	0.5	7.73407e-09
GPR39	65.3	0.5	9.83113e-06
NLK	218.5	0.5	8.58304e-07
ZNF441	12.4	0.5	7.69232e-06
COL13A1	97.4	0.5	1.43943e-06
ZNF669	5.3	0.5	0.000262372
AKR1D1	0.5	0.5	0.341455
DIPK2A	36.2	0.5	0.00729045
CD163L1	31.1	0.5	0.000230269
COL4A2	1028.4	0.5	0.00161721
SPATA6L	3.8	0.5	0.0138221
YAE1	18.6	0.5	1.44422e-05
ZNF816	4.7	0.5	0.000486879
SEC24A	122.1	0.5	4.38174e-08
CNTN3	104.1	0.5	3.30448e-05
ZNF841	35.5	0.5	2.93971e-08
SAMD8	80.3	0.5	5.98015e-09
USP38	55.6	0.5	1.63599e-07
PINX1	37.1	0.5	3.85727e-09
SH3BP4	544.4	0.5	9.11726e-07
MBOAT2	93.3	0.5	5.18367e-06
CD3EAP	9.2	0.5	0.00645068
SRFBP1	71.9	0.5	3.72133e-05
ERBB4	13.1	0.5	0.355842
LYST	90.8	0.5	0.000168816
RIMS1	88.5	0.5	0.334484
PNO1	24.2	0.5	0.000778187
SLC5A4	0.6	0.5	0.339215
GALNT4	21.1	0.5	0.00347038
FAM207A	24.2	0.5	1.24891e-05
SNX25	62.8	0.5	0.000202578
KCTD5	38.6	0.5	2.08934e-05
MAPK8	185.9	0.5	0.00187902
ASAP2	310.5	0.5	1.12125e-08
ZNF391	0.6	0.5	0.198145
ZNF701	34.5	0.5	1.56816e-08
TMEM117	172.6	0.5	4.14089e-06
CSRNP2	61.3	0.5	9.43071e-12
LYN	21.5	0.5	0.000405344
CTPS1	93.6	0.5	0.000205301
TTC4	32.2	0.5	4.93292e-10
RIT1	48.9	0.5	4.09881e-11
DGKB	0.7	0.5	0.350163
IL1RAPL1	491.1	0.5	0.000558652
RUNDC1	13.8	0.5	3.35398e-07
VPS37C	42.7	0.5	3.06171e-05
C11orf95	42.2	0.5	3.39444e-07
GRAMD2B	57.8	0.5	1.82357e-05
KLF7	200.4	0.5	6.85476e-08
NSUN2	87.2	0.5	4.36224e-09
TLE3	53.4	0.5	1.02003e-07
AL132671.2	39.3	0.5	6.31748e-07
EDNRA	33.1	0.5	0.0072528
CDC42EP1	89.7	0.5	0.000221338
C3orf70	10.3	0.5	0.0138448
SLC20A2	214.8	0.5	0.000577664
IL4R	111.6	0.5	0.000303758
TMIGD3	0.6	0.5	0.231295
AUTS2	89.4	0.5	3.42459e-05
POC1B-GALNT4	21.8	0.5	0.00318198
CDC37L1	17.7	0.5	2.56879e-07
ZNF773	10.4	0.5	0.00340047
QTRT2	29.8	0.5	6.81957e-09
ZNF354A	9.2	0.5	0.00053427
CPNE5	0.5	0.5	0.243154
TLCD5	13	0.5	0.00548285
EMG1	32.5	0.5	3.54861e-11
ZNF780A	21.4	0.5	0.000370966
TRNT1	33	0.5	0.000119475
RBFOX1	0.7	0.4	0.227973
TATDN2	86.8	0.4	1.39417e-10
CYB5R4	64.3	0.4	2.12155e-06
MT-ND4	392.3	0.4	0.00903499
FGFR1OP2	35.1	0.4	2.1405e-06
MFSD4B	93.5	0.4	5.74906e-06
C10orf88	26.8	0.4	9.11825e-05
ADCY5	0.9	0.4	0.300277
TBX2	255.1	0.4	7.93528e-08
ZNF146	90.5	0.4	3.01483e-10
PHACTR2	269.9	0.4	4.99173e-08
OR2AG2	0.7	0.4	0.136582
WDR4	68.8	0.4	2.23334e-08
ACTR3	378.2	0.4	2.46199e-05
NKX6-1	0.6	0.4	0.356874
AVEN	62.6	0.4	6.14391e-08
SERPINE2	52.2	0.4	0.000989609
CLNK	0.7	0.4	0.142416
DHX37	51	0.4	8.66754e-11
MROH7-TTC4	32.6	0.4	4.02117e-09
DUSP3	127	0.4	3.15501e-07
WWC2	244.7	0.4	6.57087e-08
ADPRM	7.4	0.4	1.06351e-05
ZNF432	74.1	0.4	3.45979e-09
TTC8	77.8	0.4	0.000123752
RTL3	0.5	0.4	0.18303
ZNF582	3.1	0.4	0.00805056
SGTB	49	0.4	0.00220058
NEDD4	348.5	0.4	6.25465e-07
LPXN	72.9	0.4	0.0120754
GAK	127.2	0.4	3.25657e-06
BLOC1S4	9.7	0.4	7.68363e-05
SUSD6	72.2	0.4	3.42026e-07
TTPAL	46.3	0.4	1.9006e-07
MAP3K5	237.2	0.4	0.000288088
FAM107B	178.2	0.4	0.00180838
PCDH11X	1.3	0.4	0.179469
IPO7	227.3	0.4	0.0114783
KIFC3	145.1	0.4	1.22231e-08
PAK1IP1	19.4	0.4	1.20278e-06
HES4	1.2	0.4	0.328101
RC3H2	136.1	0.4	7.56327e-13
PACC1	19	0.4	0.000863268
ZNF132	7.6	0.4	0.00121978
AC025263.2	1.7	0.4	0.0953135
IGFBP7	187.1	0.4	0.0056051
CXCL12	5.1	0.4	0.0445993
ENKUR	0.6	0.4	0.278894
ARRDC4	8.3	0.4	0.00501466
SPATA4	0.3	0.4	0.458852
TMEM88	0.3	0.4	0.38829
SPRYD3	29.1	0.4	0.0673108
PXDN	924.5	0.4	7.41004e-08
GTF2E1	20.8	0.4	0.000168336
ZNF416	8.2	0.4	0.000395909
NFYA	60.7	0.4	3.08669e-05
RBAK	32.1	0.4	1.74282e-05
ZNF549	14.8	0.4	5.78297e-05
SV2C	0.6	0.4	0.284069
ZNF320	14.2	0.4	0.00183116
TEX15	0.5	0.4	0.450698
SMS	147.2	0.4	5.15059e-05
UTP20	95.7	0.4	3.60183e-07
PARS2	4.3	0.4	0.0279345
TAS2R13	1.3	0.4	0.117323
CCDC81	6	0.4	0.00187991
ZSCAN9	14.8	0.4	3.28622e-07
CSNK1A1L	1.1	0.4	0.280889
NRIP1	231.8	0.4	0.000692287
ISG20L2	22.8	0.4	7.67104e-05
RNF19A	66.6	0.4	3.13216e-07
ZNF550	10.2	0.4	9.77348e-05
CCDC32	29.2	0.4	3.32155e-06
SEMA3E	5.9	0.4	0.0917011
OTUD7B	109.5	0.4	4.92575e-13
INAFM2	21.4	0.4	0.00119818
RCAN2	16.2	0.4	0.151369
FAM131B	5.1	0.4	0.00524075
RXYLT1	24.6	0.4	5.03259e-09
LAMA1	36.9	0.4	0.0130032
ZNF264	60.1	0.4	1.74754e-09
MTX2	63.4	0.4	2.34667e-07
L3HYPDH	89.1	0.4	1.4816e-08
PIK3AP1	0.6	0.4	0.418293
ABCA9	0.1	0.4	0.802561
NOTCH2NLC	11.9	0.4	0.0003082
RIMS2	174.2	0.4	0.0138611
PWWP2A	62.8	0.4	5.35311e-09
TAMM41	51.9	0.4	0.000373218
ZNF256	6.7	0.4	9.93458e-05
LIMD2	15.4	0.4	0.0152283
LYSMD2	6	0.4	0.00796603
NCEH1	182.3	0.4	0.0099351
RCBTB2	11.8	0.4	0.0127599
RNASEL	3	0.4	0.0143351
ARHGAP22	661.5	0.4	0.0152422
TOMM34	49.4	0.4	0.0371603
ZBTB49	16.1	0.4	9.72284e-05
TIGD2	11.2	0.4	0.000285795
PWP2	3.4	0.4	0.0570989
UTP15	28.1	0.4	2.513e-05
ZNF300	7.3	0.4	0.00178423
VEPH1	144.3	0.4	0.00136572
RRP12	65	0.4	7.54397e-06
MYCBP	10.4	0.4	0.000885373
ZNF473	14.6	0.4	0.000376336
ZNF783	34.9	0.4	9.26675e-08
GPR135	70.3	0.4	2.40192e-05
LRRN3	19.4	0.4	0.0522699
CHIC2	111.2	0.4	0.000286802
AP5B1	31.9	0.4	0.000212063
ERBIN	412.1	0.4	0.00056099
ZBTB21	48.9	0.4	1.54337e-06
URGCP	68.9	0.4	1.47935e-07
BAALC	117.8	0.4	0.0234977
TIGD7	6.8	0.4	0.00513357
ZBTB2	29.1	0.4	2.55554e-08
TAF7L	2.4	0.4	0.10967
BIN3	74.6	0.4	2.47486e-11
CYLD	70.9	0.4	1.07966e-06
SMURF1	173.6	0.4	1.33746e-14
KLF13	83.8	0.4	4.24628e-06
B4GALT1	108.3	0.4	5.88746e-08
FEZ2	116.2	0.4	2.31746e-06
RIOK1	17.3	0.4	4.26738e-08
USH2A	1.3	0.4	0.261559
NDRG2	2.4	0.4	0.0843534
PXDC1	99.3	0.4	0.000827926
ZNF528	23.4	0.4	0.00224305
SLC7A1	167.5	0.4	0.00640858
SGPL1	68.6	0.4	1.30637e-08
SNAPC1	33.5	0.4	0.0290213
PELI1	10.2	0.4	0.000578293
FAM184B	0.7	0.4	0.134377
CCDC57	63.8	0.4	8.53269e-05
MFSD9	9.1	0.4	0.00808441
ATP11A	75.4	0.4	0.00140071
ADAP1	1.1	0.4	0.129434
KCTD13	33.7	0.4	5.36824e-06
NDUFAF4	8.8	0.4	0.000597877
FAM160B1	102.2	0.4	6.82505e-09
SLC45A4	23.4	0.4	0.000171551
ELK4	117.7	0.4	8.29645e-08
HECW2	105.4	0.4	0.0100084
BCAR3	330.9	0.4	0.00158323
RBM7	25.6	0.4	4.48305e-05
HUS1	26	0.4	1.11321e-05
AC093668.1	12.1	0.4	0.00146134
VMP1	191.4	0.4	3.68101e-09
GK	59.2	0.4	0.019888
PDZD8	95.6	0.4	8.02323e-09
CCNJ	20.9	0.4	3.07489e-06
ZFP69	4.5	0.4	0.0148811
DLX1	1.2	0.4	0.21905
WDR43	132.1	0.4	5.06034e-05
ZNF594	15.5	0.4	0.0221287
ZNF234	14.3	0.4	0.00136278
PTPRE	4.5	0.4	0.155118
TMEM132A	51.5	0.4	0.000666299
SNX24	75.1	0.4	1.94207e-05
ICAM5	7.2	0.4	0.00703997
TDG	34.4	0.4	0.000101105
ZNF134	22.9	0.4	2.10586e-07
ST3GAL2	85.3	0.4	3.91025e-06
POM121	90.1	0.4	2.54058e-08
MYOZ2	0.3	0.4	0.601075
SDC4	174.4	0.4	0.00466108
EIF4EBP2	119.6	0.4	1.9595e-07
MYO1E	138.3	0.4	6.78627e-09
PGBD4	3.5	0.4	0.0128724
KLHL5	240.5	0.4	0.000321782
GSR	93.2	0.4	7.37775e-08
SYNM	12.4	0.4	0.117945
SFT2D1	37.2	0.4	4.32785e-05
SSR3	348	0.4	0.00523588
AL049844.1	104.6	0.4	8.71247e-06
ERCC2	80.4	0.4	0.00865307
SLC16A2	81.6	0.4	2.11731e-08
GFPT2	16.5	0.4	0.0380679
CBWD3	5.7	0.4	0.00129952
AL590132.1	16.1	0.4	0.0953047
GOPC	72.5	0.4	1.22167e-07
AP3M2	41.9	0.4	0.000218932
CREB3L2	379.4	0.4	0.00963966
KRT15	0.5	0.4	0.403257
NUDCD1	62.4	0.4	0.00112851
FAM95C	1	0.4	0.307456
C16orf46	2.1	0.4	0.0594771
GPATCH2L	158.6	0.4	6.39732e-11
STEAP2	6.5	0.4	0.0474328
SLC6A13	0.2	0.4	0.688986
ZNF570	6.8	0.4	0.000184901
ZNF888	4.5	0.4	0.0241741
FAM3C	55.9	0.4	0.0185407
OTUD3	36.5	0.4	4.07055e-06
GTPBP4	72.4	0.4	1.03146e-05
FZD6	135.1	0.4	0.00123199
MT-ND1	321.1	0.4	0.00183681
AL139260.3	4.4	0.4	0.000685756
EDA	1.1	0.4	0.398904
XRCC4	42.1	0.4	0.00210482
POU2F2	10.4	0.4	0.000841318
ZNF529	23	0.4	2.6311e-05
ZNF670	18.1	0.4	1.71395e-06
NEK7	216.7	0.4	0.00299146
PRPF38A	25	0.4	1.16855e-07
GK3P	1	0.4	0.320684
CMTR2	25.8	0.4	3.79266e-05
TBX15	0.3	0.4	0.524531
USP7	146.8	0.4	9.5846e-09
EXOC8	21.3	0.4	0.000350224
POMK	97.1	0.4	1.53252e-05
RABGGTB	53	0.4	0.00107564
RNF6	46.2	0.4	3.74877e-08
PARP8	34.9	0.4	0.00125058
WNT5B	419.8	0.4	1.13882e-05
ELK3	211.2	0.4	0.0143388
GLIS2	38.2	0.4	0.00657141
ASB6	31.7	0.4	0.00157711
ZNF215	14.8	0.4	0.000180618
ZNF561	26.4	0.4	0.00101805
TBX3	151.3	0.4	6.13286e-06
SLC30A1	46.6	0.4	4.70172e-05
KLHL42	66.3	0.4	2.03901e-06
PTPRJ	175.6	0.4	0.0249939
CHRM5	0.6	0.4	0.385324
MLX	30.9	0.4	5.26927e-05
TMEM108	6.4	0.4	0.287248
SIRPA	58.3	0.4	6.90565e-05
SCG2	0.6	0.4	0.528063
TM9SF3	254.6	0.4	0.000288088
ZSCAN1	0.6	0.4	0.360452
TGFBI	480.2	0.4	0.00328305
HDDC2	42.1	0.4	1.61578e-08
SLC30A7	145.3	0.4	4.813e-09
EPB41L5	124.4	0.4	0.000677644
RRN3	38.6	0.4	5.82969e-06
ITGB1	1226.7	0.4	1.80131e-05
SNX9	175.2	0.4	4.11969e-05
HIPK2	820.4	0.4	0.0014339
ZMYND11	145.8	0.4	8.72598e-14
CLBA1	5.9	0.4	0.0340904
ZNF26	40.9	0.4	3.18915e-06
RAB31	82.5	0.4	9.72284e-05
ZNF544	43.6	0.4	0.000770239
AC099489.1	2	0.4	0.135655
TAS2R50	0.7	0.4	0.260989
ABR	228.4	0.4	4.41429e-10
TASP1	50.3	0.4	1.70258e-05
SLC36A1	78.5	0.4	8.55539e-08
EIF3C	1.9	0.4	0.0966858
WFIKKN1	0.4	0.4	0.383655
CBLL1	28.4	0.4	0.000112391
MT-ND3	11.8	0.4	0.0877758
LRP1B	142.2	0.4	0.000565452
LCMT2	9.7	0.4	0.000112391
SMOX	31.7	0.4	3.38085e-06
EFHD1	0.4	0.4	0.507074
ZNF816-ZNF321P	9.6	0.4	0.00148687
SYNJ1	44.8	0.4	0.000170066
SUCO	126.5	0.4	0.000111443
C12orf45	30	0.4	1.57611e-05
CFLAR	116.1	0.4	3.58835e-10
DNAJC1	59.8	0.4	4.33787e-07
TIMM8A	8.1	0.4	0.00289296
DPYS	0.3	0.4	0.456152
SH3KBP1	126.2	0.4	0.000521183
CDC14A	27.2	0.4	0.00385632
AC011499.1	1.4	0.4	0.282717
MAML2	568.1	0.4	7.9585e-05
PTER	13.8	0.4	0.000998413
STAT5B	61.3	0.4	2.41949e-05
ZNF202	22	0.4	5.81809e-07
WTIP	57.5	0.4	0.00150343
UBLCP1	36	0.4	0.000282335
GPR3	3.4	0.4	0.157771
CCDC92	129.5	0.4	7.27557e-05
AGMAT	0.7	0.4	0.340985
ANTXR2	320.9	0.4	0.0464493
RDH13	13.2	0.4	7.21624e-06
TTC27	71.7	0.4	1.93452e-06
FSTL3	53.8	0.4	0.048701
DIS3L2	143	0.4	4.79036e-11
KRCC1	48.9	0.4	0.000143572
TMEM155	2.5	0.4	0.0751976
DHX34	34.9	0.4	1.5039e-06
SPTY2D1OS	9.3	0.4	0.0947556
LTBP2	491.4	0.4	0.0292645
ZNF283	13.8	0.4	0.0108085
PUM3	237.5	0.4	1.18692e-07
TEX30	10.5	0.4	0.0761714
EEF1E1	28.9	0.4	4.8912e-05
ATP6V0A2	55.2	0.4	3.64925e-12
KLHL8	36.3	0.4	7.63478e-06
CRADD	58.4	0.4	0.00052665
ZNF814	24.4	0.4	0.000401135
BICD2	80.4	0.4	3.2483e-07
BVES	26.3	0.4	0.020767
PSG4	0.5	0.4	0.464114
PLOD2	91.1	0.4	0.000121699
OTOA	0.5	0.4	0.415052
NECAB2	0.5	0.4	0.383874
LRRFIP1	258.4	0.4	0.00356995
GLIPR1	123.2	0.4	0.0194961
ZNF101	10.3	0.4	0.00110924
ZNF316	45	0.4	0.00189877
CAP2	106.9	0.4	2.62546e-05
RAG1	2	0.4	0.135655
BCL6	36.6	0.4	0.063254
ZNF662	5.3	0.4	0.0265248
ANKRD49	6.4	0.4	0.011056
AC022137.3	35.9	0.4	0.000432871
ZNF827	128.6	0.4	2.2511e-09
NFASC	5.4	0.4	0.127075
PHF20L1	129.5	0.4	5.18869e-07
FGD6	25.2	0.4	0.00427434
ZNF518A	59.8	0.4	0.000691669
TASOR2	166.4	0.4	3.15505e-06
EVA1A	176.3	0.4	1.15274e-05
BRPF3	70.2	0.4	8.50917e-07
CYB561D1	15.7	0.4	0.000764344
TMEM185B	40.6	0.4	0.000163402
NUS1	46.7	0.4	0.000534339
BCL2L2	48.5	0.4	1.59703e-06
HOOK3	212.6	0.4	1.54801e-05
KCTD20	108.7	0.4	2.54109e-07
POLR2D	39.4	0.4	0.000226489
UTP25	29.3	0.4	0.0150725
ACSL1	45.6	0.4	2.58023e-07
BLZF1	41.1	0.4	4.02564e-06
RASA3	290.4	0.4	3.22436e-06
SLC22A14	0.9	0.4	0.257669
AGAP9	14.3	0.4	0.000202926
ZNF140	19.6	0.4	0.00294084
PPP2R3A	189.5	0.4	0.0337666
CDV3	228.8	0.4	1.54091e-06
C2CD2L	14.1	0.4	6.11644e-05
SLC7A5	105.2	0.4	0.0585325
ERC2	0.8	0.4	0.338222
ZAP70	0.4	0.4	0.411331
NGEF	0.6	0.4	0.237297
ZNF136	14.8	0.4	0.0120511
SAMD4A	847.4	0.4	0.00245313
C1orf131	8.3	0.4	0.000844444
GPATCH11	14.5	0.4	0.00674649
AC142391.1	1.1	0.4	0.364952
XK	0.8	0.4	0.364952
TIMP3	458.7	0.4	0.0211285
DHRS7B	26.4	0.4	0.000277689
PTPN21	115.6	0.4	2.13129e-13
PNPT1	45.7	0.4	8.16327e-05
ZNF285	2.2	0.4	0.201974
CCDC122	17.9	0.4	0.0268801
B3GNT2	13.7	0.4	0.000168816
CTHRC1	113	0.4	0.0287286
ZDHHC23	1.7	0.4	0.0824344
EPHA2	131.2	0.4	0.000243524
MTMR9	52.1	0.4	3.23243e-05
TM2D1	48.1	0.4	9.057e-07
PHKA2	34.3	0.4	9.91314e-08
ZNF7	22.2	0.4	0.00270575
TWNK	9.1	0.4	0.000739548
GSE1	518.7	0.4	0.00595928
PHACTR1	1.7	0.4	0.439557
DHX33	52.6	0.4	6.74835e-06
BTBD10	101.7	0.4	0.000480484
C1orf52	21	0.4	0.000360855
ZNF623	50	0.4	6.67943e-08
TIMM10B	24	0.4	2.20853e-05
PDCD11	96.6	0.4	7.12123e-09
EID3	7.8	0.4	0.0623428
USP13	130.4	0.4	0.00653106
ZNF286A	21.6	0.4	0.000261565
MTMR2	122.1	0.4	7.94452e-05
TDP2	28.5	0.4	1.53842e-07
ZNF665	3.4	0.4	0.0968437
ABHD13	20.1	0.4	0.00740156
DNAJC3	110.7	0.4	0.00186117
CTU1	7.9	0.4	0.0248967
XKR9	0.7	0.4	0.222479
CCNT1	49.6	0.4	1.72381e-08
PPP3CC	76.3	0.4	2.0552e-08
ZNF660	8.5	0.4	0.0828365
KCNH1	21	0.4	0.115141
ALKBH8	27.1	0.4	7.402e-05
APLF	31.3	0.4	5.35577e-05
RNFT1	9.3	0.4	4.92274e-05
ZNF805	32	0.4	5.98212e-05
SENP5	121.2	0.4	1.0541e-06
GABRB3	0.6	0.4	0.325355
ZBTB9	8.5	0.4	0.000102684
IKBKE	31.2	0.4	0.00718686
KBTBD2	54.7	0.4	0.00444688
ZMIZ1	767.6	0.4	4.10897e-06
MLPH	26	0.4	0.0106189
TLCD3A	29.8	0.4	6.49616e-05
BTBD19	17.6	0.4	0.000675393
FEM1B	66.3	0.4	4.10001e-05
UTP23	21.1	0.4	1.58427e-05
SPRED3	29.3	0.4	0.0043715
ZBTB39	14	0.4	0.000734283
C18orf25	77.6	0.4	1.06668e-06
DNAJA2	62.1	0.4	4.66661e-05
LEKR1	7.1	0.4	0.00999711
TMEM167B	45.2	0.4	0.000124131
THADA	110.1	0.4	2.56003e-07
HHLA3	2.6	0.4	0.11063
AC005324.4	22.8	0.4	0.000427538
ZNF397	15.5	0.4	0.0280826
DNAJB9	6.7	0.4	0.0104599
ZNF579	21.8	0.4	0.0297915
ABCE1	81.2	0.4	0.00142034
NDUFAF2	77.3	0.4	0.000184901
ADRB2	4.7	0.4	0.186743
PTPN2	45.8	0.4	9.3565e-05
AATF	64.9	0.4	2.30312e-06
JUN	111.9	0.4	0.000187161
ATXN1L	47.7	0.4	5.18298e-08
MARCHF5	56.7	0.4	3.0596e-07
PHEX	38.7	0.4	0.135183
ZNF24	49.3	0.4	0.000198351
NSUN6	28.3	0.4	0.000383988
GZF1	17.3	0.4	0.000358265
SOCS7	38.4	0.4	6.32098e-06
RWDD2A	7.6	0.4	0.0217812
BCL10	33.6	0.4	0.000134086
LINS1	13.2	0.4	0.00274726
TIMM9	20.9	0.4	1.85125e-05
MT-ATP8	31	0.4	0.21256
ZNF81	32.3	0.4	0.000117616
CENPBD1	8.9	0.4	0.000232045
SLC25A33	15.1	0.4	0.00200528
CD58	9.3	0.4	0.101737
TVP23B	24.7	0.4	7.6144e-05
RIPOR1	92.9	0.4	3.42009e-07
LPP	1186.9	0.4	6.39972e-05
TMEM17	1.2	0.4	0.219835
GSTO2	12.7	0.4	0.0403983
MAPK13	6.3	0.4	0.00491132
ADCY7	31	0.4	6.55148e-05
LETM2	6.2	0.4	0.00291292
TRIM39	14.2	0.4	0.00959248
CCDC181	0.4	0.4	0.344942
TMEM70	13	0.4	0.000741702
NEMP2	10	0.4	0.000400764
RANBP2	163.1	0.4	2.70976e-09
EVC2	106.9	0.4	2.00305e-07
CBL	169	0.4	1.15802e-05
CTNNA2	1.2	0.4	0.349187
GTF2H2	1.9	0.4	0.224796
POGLUT1	21.2	0.4	3.0596e-07
FAM126B	52.3	0.4	1.85941e-08
RPL36A	7	0.4	0.015857
DNAL1	21.4	0.4	9.90024e-05
SNAI2	53.9	0.4	0.000478129
ELOA	64.8	0.4	4.74775e-05
AMPD3	51.8	0.4	7.52364e-05
WDR20	101.1	0.4	6.76672e-10
ERCC6	33.9	0.4	0.000389209
C5orf24	90.6	0.4	3.37485e-05
ZNF200	11.3	0.4	0.000873511
POGK	52.2	0.4	9.35714e-05
DES	0.5	0.4	0.558487
NRBF2	21.3	0.4	4.50387e-05
ZNHIT6	71.8	0.4	1.60844e-05
AC003005.1	21.2	0.4	0.041301
SLC22A13	1.1	0.4	0.0992481
ENOX2	47.1	0.4	0.00105948
CACNA1G	0.9	0.4	0.418446
SPATS2	162.4	0.4	3.81465e-06
DCP1A	73.5	0.4	8.5756e-09
THAP6	18.7	0.4	0.00073751
ELAC1	9.1	0.4	0.0437437
NUMB	234.7	0.4	0.000393025
GEMIN5	37.9	0.4	2.19386e-05
CSMD2	3.4	0.4	0.158449
UBE2Q1	40.6	0.4	2.21215e-05
PTPRK	999.5	0.4	1.99557e-05
RHOB	66	0.4	0.086269
RDH10	43.7	0.4	0.0433002
ZNF749	11.7	0.4	0.00280199
DLGAP4	179.3	0.4	2.77967e-07
ZPR1	40.5	0.4	9.90243e-06
HKDC1	1.1	0.4	0.341455
CORO1C	720	0.4	0.00381352
SRPK1	146.3	0.4	3.45335e-05
NCOR2	445.3	0.4	5.71375e-06
RAP1GAP2	25.2	0.4	0.0118484
ABL2	354.5	0.4	0.0100675
POLR2J3	12.4	0.4	0.00452674
JRKL	11.6	0.4	0.00148716
HK2	32.8	0.4	0.00559426
FAM222A	1.2	0.4	0.275468
TLE1	134.6	0.4	0.0213365
RNF25	19.6	0.4	0.0079001
B4GALT6	6.6	0.4	0.00467465
ZNF626	9.5	0.4	0.00196593
UTP14A	17.5	0.4	0.000410032
ZNF615	6.9	0.4	0.0552871
SOCS4	48.6	0.4	8.14557e-06
CLASP2	141.2	0.4	0.00463009
PURG	10.2	0.4	0.0951792
FBXO15	2.3	0.4	0.122374
ELMOD2	38.4	0.4	7.91937e-05
SERP2	4.7	0.4	0.0681864
BRIP1	142.2	0.4	0.166123
TTC23L	0.4	0.4	0.368832
ZNF440	29	0.4	0.0084024
ACAD11	60.5	0.4	6.09897e-05
EIF1	254.9	0.3	0.000809387
DHRS7	43.1	0.3	2.86781e-06
ZNF311	1	0.3	0.450194
SPATA5L1	12.4	0.3	8.18152e-05
KRAS	84.6	0.3	0.00283171
SERINC5	36.9	0.3	0.00484971
IGSF11	2	0.3	0.177474
SLFN5	140.5	0.3	0.0023522
PDSS1	25.1	0.3	0.0133464
EGFR	851.5	0.3	1.86003e-09
MAP10	2.5	0.3	0.0618665
RNF145	158.6	0.3	0.000868508
CPED1	565	0.3	0.00400665
KIF6	1.4	0.3	0.0518006
HSPA14	22.1	0.3	0.00012746
ZNF486	11.5	0.3	0.0698297
SYDE1	103.6	0.3	0.000888678
GRSF1	99.5	0.3	5.8425e-06
ZNF625	16.6	0.3	0.00210258
ZNF181	6	0.3	0.000691167
MEIG1	0.5	0.3	0.285502
ITGA9	0.7	0.3	0.329437
PPP1R35	7.5	0.3	0.0341233
RAP1B	144.7	0.3	0.000445498
MIS12	11.4	0.3	0.0169083
SPRED1	235.6	0.3	0.00220373
ZNF586	63	0.3	0.00125058
ZNF333	27.7	0.3	0.000102216
FERMT3	2.9	0.3	0.103993
TPMT	17.3	0.3	0.0101863
SUSD1	51.5	0.3	0.00109443
PDIK1L	8.5	0.3	0.0156543
HACD1	33.6	0.3	0.000129995
FICD	8.4	0.3	0.0409914
ZNF330	25.4	0.3	0.0068569
HEATR1	117.7	0.3	5.38516e-11
PFKFB3	126.2	0.3	0.00338799
CKMT2	1.6	0.3	0.139728
MPRIP	371.3	0.3	1.22105e-08
ZNF268	22.8	0.3	6.09952e-06
ANKRD40	81.6	0.3	2.03754e-06
UTS2B	5.2	0.3	0.0166667
SHB	217.2	0.3	0.00443282
SLC26A2	47.6	0.3	0.0054957
NAB2	51.6	0.3	0.0473844
EXO5	9.2	0.3	0.000420893
ZNF324B	5.4	0.3	0.0503788
PIK3C3	106.6	0.3	5.72571e-06
UCHL3	37.3	0.3	2.85074e-06
LMO4	63.3	0.3	0.0343381
FAM47E-STBD1	8	0.3	0.00948882
BICC1	191.1	0.3	0.00165525
GRWD1	40	0.3	0.00499816
ZNF880	6.1	0.3	0.0157964
TRIM16L	7.4	0.3	0.121723
P2RY11	6.4	0.3	0.0539323
C2orf49	16.1	0.3	0.000388356
WWC1	17.6	0.3	0.0434152
TOMM20	142.4	0.3	9.92404e-05
ZNF540	3.5	0.3	0.123006
C1QTNF3	4	0.3	0.0517525
TGFBR1	87.7	0.3	3.2301e-05
TMEM165	143.3	0.3	1.43226e-05
ZNF813	8.4	0.3	0.00855233
ZNF548	11.9	0.3	0.00671244
FLI1	68.9	0.3	0.0007244
RPS3A	29.8	0.3	0.0270587
TMEM200C	8.5	0.3	0.00906718
ZRANB2	80.1	0.3	8.86128e-05
PGRMC2	59	0.3	0.00082393
UHMK1	219	0.3	0.00741084
DIP2B	145.1	0.3	5.60831e-05
ZC3H8	12.3	0.3	0.0467827
ZADH2	29	0.3	5.10061e-06
NOL10	103.1	0.3	0.000230822
E2F4	34.9	0.3	0.00529278
A4GALT	9.9	0.3	0.0799465
DKC1	42.5	0.3	8.63953e-05
FBXO28	63.6	0.3	1.57478e-05
PRKD1	313.2	0.3	0.00444686
FNDC1	0.8	0.3	0.629717
ANGPT1	103.8	0.3	0.0328749
ZDHHC21	60.8	0.3	0.000230835
DYNLT1	54.2	0.3	0.000269188
BDNF	443.3	0.3	0.0593757
MFRP	13.3	0.3	0.144687
C1QTNF5	13.3	0.3	0.144687
ZNF382	7.6	0.3	0.0769208
GPATCH4	14.5	0.3	0.00219064
ZNF512	54.6	0.3	0.00032958
EPB41L3	58	0.3	0.0505622
MYEF2	42.4	0.3	0.116641
ZFC3H1	143.1	0.3	4.94695e-06
LSM11	11.6	0.3	0.124442
THG1L	11.1	0.3	0.00143318
MCF2L2	1.5	0.3	0.293232
AL121900.1	100.9	0.3	6.9396e-06
LYPD1	87.8	0.3	0.0207551
IFT57	43.5	0.3	0.000894559
SEC14L1	152.2	0.3	8.99552e-05
CSNK1E	195.2	0.3	4.04388e-06
ADGRL3	15.2	0.3	0.139715
ZBTB6	12.6	0.3	0.00869517
EIF4E	63.9	0.3	0.0046704
ZC3H12B	5.7	0.3	0.0363497
DENND5A	208.3	0.3	2.09671e-08
COX10	51.9	0.3	0.000168955
UBA2	95.9	0.3	0.00183187
SLC35D1	79.4	0.3	3.81944e-05
ESF1	35.4	0.3	0.000151618
SMC6	70.7	0.3	0.00110924
SPTY2D1	38.5	0.3	0.000299954
E2F3	168.4	0.3	0.000157578
PVR	143.4	0.3	0.0808702
ZFYVE27	42.1	0.3	0.000101007
GNL2	73.6	0.3	0.000739596
DENND2C	11.8	0.3	0.0662411
DKK2	15.1	0.3	0.0117342
ATF7IP2	6.7	0.3	0.135781
STBD1	8.1	0.3	0.0112109
LNX2	26.9	0.3	0.0180413
GOLIM4	118.8	0.3	0.00473369
TNRC6C	99.1	0.3	0.00129322
ZNF77	4.2	0.3	0.0557284
KRBOX1	7.5	0.3	0.00734397
BCAP29	65.3	0.3	0.0415303
LENG1	2.7	0.3	0.0994911
BIVM	60.8	0.3	0.00155104
B3GALNT2	42	0.3	0.000131649
HLCS	120.7	0.3	3.29248e-07
MAP1S	34.2	0.3	0.00173475
NPW	0.8	0.3	0.318513
ADK	301.2	0.3	0.0139526
CFAP97	54.7	0.3	0.000357299
C11orf24	43.4	0.3	0.00103422
SETX	167.2	0.3	1.95994e-05
TMEM216	4.4	0.3	0.0552941
UBE3A	162.3	0.3	0.000590707
GATAD2A	214.2	0.3	5.03259e-09
ABTB2	22.8	0.3	0.000801618
C5orf63	3.6	0.3	0.306501
KLHL21	76.9	0.3	0.0040604
TECPR2	92	0.3	1.15995e-05
ZNF625-ZNF20	22.4	0.3	0.00462038
TMPPE	13.2	0.3	0.00215769
ZNF35	14.6	0.3	0.000700691
MLYCD	26.8	0.3	0.0125143
TOMM70	84.9	0.3	8.38175e-05
ZNF845	12.1	0.3	0.000939598
TGDS	16.2	0.3	0.000246501
ST3GAL3	150	0.3	0.000243641
RELA	57	0.3	0.00216492
RASGRP1	1.3	0.3	0.41029
SEC14L2	16.7	0.3	0.00318309
NAA30	44.6	0.3	0.00116438
MAF	1.5	0.3	0.64743
DDX50	41.5	0.3	3.24227e-06
AC012309.1	27.5	0.3	0.0110074
RMDN3	31.5	0.3	0.000116774
WDR53	8.8	0.3	0.000563892
BTRC	131.5	0.3	0.00545113
CLEC2L	1.7	0.3	0.305066
PIGW	12.8	0.3	0.00760717
NRK	37.6	0.3	0.0454008
AFTPH	36.9	0.3	6.50992e-05
AC110275.1	129.5	0.3	0.00400342
MYEOV	45.2	0.3	0.00375708
TMEM87B	114.3	0.3	0.000106835
MGST1	333.5	0.3	0.000136315
AC007731.4	55.2	0.3	0.0035781
ONECUT1	0.5	0.3	0.538004
STX12	70.8	0.3	0.000233477
PANX2	5.5	0.3	0.338005
VPS37A	81.3	0.3	0.000433127
TLL2	0.6	0.3	0.318392
ZNF420	12.9	0.3	0.00716588
ARPC2	325.2	0.3	0.00193873
KLHL17	12.4	0.3	0.0464819
ST18	0.2	0.3	0.723644
TATDN1	33.7	0.3	0.019781
C14orf28	7.4	0.3	0.0374448
FOXL1	77.2	0.3	0.00486881
HGD	0.6	0.3	0.434179
DUS4L-BCAP29	0	0.3	0.0258091
TRAPPC10	87.6	0.3	7.22816e-07
GRB10	92.1	0.3	0.0370283
CRACR2A	4	0.3	0.160467
MED10	25.5	0.3	0.00211638
HSF5	1.6	0.3	0.263514
LARP4B	250.1	0.3	2.00657e-06
CERS5	80.2	0.3	5.37532e-05
EDEM3	93.5	0.3	0.011096
LRRC58	67.3	0.3	0.00495791
TBC1D16	96.3	0.3	6.31061e-05
CASP3	55.2	0.3	0.00494304
CREB1	86.2	0.3	0.000276811
SIRT7	42.4	0.3	0.00174172
FZD9	1.4	0.3	0.276157
MSN	721.5	0.3	0.02869
ZNF746	44.4	0.3	3.23128e-06
OTUD4	79.9	0.3	1.98225e-05
SLC9A1	90	0.3	9.9833e-05
TPM4	907.7	0.3	0.00266126
ANKRD13C	86.4	0.3	6.00893e-06
CSRP2	42.4	0.3	0.0798213
CHPF2	119.1	0.3	0.00157711
KDM1B	20.6	0.3	0.00192644
PPP1R12A	262.8	0.3	0.00234065
FAM210A	34.7	0.3	0.000267686
ACTG1	3276.4	0.3	0.0106194
EEF1E1-BLOC1S5	40.5	0.3	2.7467e-05
ZBTB43	39.7	0.3	1.05383e-05
PRKAB2	24.1	0.3	0.000292568
MPZL1	164.3	0.3	0.000171556
VASN	107.9	0.3	0.00409692
TIRAP	11.9	0.3	0.000174599
PITPNC1	99.5	0.3	0.0836417
TAF1D	87.5	0.3	0.0271638
ZNF514	23.6	0.3	0.0102448
HMGXB3	128.5	0.3	0.000578293
POM121C	68.7	0.3	8.77156e-07
SHANK3	33.6	0.3	0.00479622
CORO2B	135.2	0.3	0.0180029
GULP1	218.9	0.3	0.00443518
NAT9	21.3	0.3	0.0168911
KIF7	37.3	0.3	0.0340714
UBE2E2	226.1	0.3	0.00290245
CAPN15	85.7	0.3	0.000465209
PPAN-P2RY11	23.4	0.3	0.0264763
EFCAB5	8.1	0.3	0.0520978
TRPS1	233.8	0.3	0.00672273
SELENOI	77.1	0.3	0.00127164
TRIM38	55.2	0.3	1.30963e-06
FBXW7	133.2	0.3	0.000444732
EIF3A	264	0.3	5.96679e-08
TMEM241	41.3	0.3	0.00269686
EOGT	62.5	0.3	0.000143298
ZNF223	6.2	0.3	0.0485041
SMAP1	87	0.3	2.44306e-07
ARHGEF5	0.6	0.3	0.327684
TUSC3	237.7	0.3	0.0220609
SLC25A16	55.9	0.3	6.63108e-06
ZNF426	23.9	0.3	0.00183187
PSG2	0.4	0.3	0.528197
ST7L	67.7	0.3	0.00401944
CGAS	14.5	0.3	0.00664926
CCDC59	11.8	0.3	0.0104317
ZNF14	6.8	0.3	0.0658706
PRPSAP1	38.4	0.3	0.037106
MAP3K20	260.8	0.3	0.00408517
GPR89B	11.4	0.3	0.0720866
TMEM170A	12.7	0.3	0.0114137
MRRF	43.5	0.3	0.000699818
RHBDL2	2.4	0.3	0.241795
TTC14	44.9	0.3	0.000679155
ARHGAP18	143.5	0.3	0.0810448
SMIM15	42.8	0.3	0.00213884
ZBTB5	19.3	0.3	0.000676753
RNF216	205.6	0.3	5.59933e-07
EFCAB11	26.5	0.3	0.0197477
SLC25A37	55.6	0.3	0.0162392
IFNGR1	18.2	0.3	0.00627883
ATXN10	315	0.3	2.25971e-06
STK39	339.3	0.3	0.0222619
ZBTB24	22.5	0.3	0.000128841
GTF2A1	66	0.3	0.00563702
CBWD6	4.2	0.3	0.0846169
CSNK2A2	108.8	0.3	2.06922e-08
RYBP	77.7	0.3	2.56061e-06
RFFL	89.9	0.3	0.000635957
ZNF527	7	0.3	0.0545004
DCAF13	50	0.3	0.000516595
ZNF765	19.7	0.3	5.02153e-06
GARRE1	71.5	0.3	6.44024e-06
DCK	29.1	0.3	0.0772551
CDKN2AIP	14.7	0.3	0.00075219
SPAG6	1.8	0.3	0.23433
TADA2B	29.4	0.3	0.0017315
KCTD10	127.8	0.3	2.89012e-05
ZNF317	32.6	0.3	8.36097e-05
PKIA	15.8	0.3	0.331815
LRRC8D	71.6	0.3	3.92083e-05
GGACT	9.5	0.3	0.0288399
CUX1	330.5	0.3	1.74147e-05
LYL1	0.5	0.3	0.38388
AC018709.1	0.5	0.3	0.589727
VCL	937.2	0.3	0.00305447
AMMECR1L	41.8	0.3	3.43319e-07
MGA	109.4	0.3	2.53377e-06
ANOS1	0.5	0.3	0.68
ZNF398	39.8	0.3	0.000147787
TAS2R5	0.3	0.3	0.512696
FBLIM1	118.3	0.3	0.0019991
DACH2	82.8	0.3	0.663206
MIOS	36.8	0.3	0.00733339
SP140L	40.7	0.3	0.000739143
ATP8A1	3.6	0.3	0.399459
SOCS3	34.9	0.3	0.0316444
ARL14EP	24.3	0.3	0.00377203
DDHD1	70.2	0.3	1.96559e-06
BRD4	219.1	0.3	0.00030152
ZNF573	10.3	0.3	0.0389111
HEATR3	41	0.3	0.0196632
CMTM4	43.2	0.3	0.0046664
DESI1	52.5	0.3	2.04495e-05
DGKE	24.8	0.3	0.00207603
RRAS2	154.4	0.3	0.00590561
PPP3R1	144.1	0.3	0.000170066
ITGB1BP2	1.4	0.3	0.270757
ITGA8	2.9	0.3	0.500926
ASPHD1	6.8	0.3	0.0524986
CAMSAP1	105.3	0.3	1.06981e-07
RGS20	102.3	0.3	0.0213835
LARP1B	78	0.3	0.00197064
ORC5	51.4	0.3	0.00133239
GRIN2D	1.7	0.3	0.246095
CRK	127.4	0.3	6.88317e-07
NLN	82.6	0.3	0.00449196
PPAN	17.9	0.3	0.033642
MYO1D	4.3	0.3	0.352549
MAST4	146	0.3	0.00491454
RAB6D	2.4	0.3	0.0742539
RASAL2	263	0.3	0.0128455
IQUB	0.6	0.3	0.486064
MAP2K4	115.6	0.3	0.000371632
PGBD5	0.9	0.3	0.553481
TMEM63C	2	0.3	0.241013
UPP2	1.9	0.3	0.385557
DTD1	111.3	0.3	0.000164812
PGGT1B	49.6	0.3	0.000844199
CRPPA	34.3	0.3	0.00989106
C12orf75	351.9	0.3	0.0110823
FOXN2	60	0.3	0.0171716
ZNF329	15.4	0.3	0.00579716
MYO9B	325.4	0.3	3.66035e-05
TRIO	2996.6	0.3	0.0013476
LYPD6B	1.2	0.3	0.498639
BMI1	28.6	0.3	0.00327571
VPS54	99.1	0.3	8.48745e-05
PTAR1	163.3	0.3	0.0431198
KTI12	11.4	0.3	0.0796604
EEFSEC	99.5	0.3	9.07126e-05
ZUP1	19.4	0.3	4.94172e-05
TYW3	27.2	0.3	9.76855e-06
SH3BP5	16.7	0.3	0.00674822
DPYD	316.3	0.3	0.123529
TMCC1	113.5	0.3	0.00350511
IGF2BP1	152.5	0.3	1.14727e-06
TLNRD1	28.8	0.3	0.0176459
ZNF69	46.5	0.3	0.0668957
SATB2	145.3	0.3	0.028772
GCLM	54.1	0.3	0.0184191
FBXO30	53.9	0.3	0.00368711
MIPOL1	131.1	0.3	0.00329671
TUT7	83.3	0.3	0.00086405
ZKSCAN2	22.5	0.3	0.00154198
LRP8	90.8	0.3	0.00406092
SDE2	28.8	0.3	0.0437297
FABP5	1.3	0.3	0.368942
MEF2D	81.4	0.3	0.00819434
SLC8A1	542.9	0.3	0.208717
BANP	60.9	0.3	0.0490866
PROB1	2.1	0.3	0.245776
MALT1	68.3	0.3	0.00793706
ADGRV1	0.4	0.3	0.489752
WWTR1	235.7	0.3	0.000678628
BMS1	64.5	0.3	0.000241713
NTMT1	34.1	0.3	0.0706844
CWC25	14.8	0.3	0.000630319
SLC35E1	74.6	0.3	0.000135941
NPHP3-ACAD11	124.3	0.3	0.000129851
ETF1	153.5	0.3	0.000581626
ZNF599	6.2	0.3	0.108541
SPATA2L	7	0.3	0.109205
PRKAR2B	32.9	0.3	0.0317257
ZNF525	2.6	0.3	0.111107
DPY19L1	53.5	0.3	0.00847989
VHL	46	0.3	0.000127363
FSCN2	3	0.3	0.268786
VPS37B	67.2	0.3	5.25824e-05
C11orf52	0.4	0.3	0.711329
ELMOD1	1.5	0.3	0.329185
ARHGAP39	17.2	0.3	0.104417
NMD3	69.1	0.3	0.00100327
HARBI1	4.4	0.3	0.0316444
KRT10	12.5	0.3	0.054584
SLC6A6	133.4	0.3	0.0396935
DCAF12	38.2	0.3	1.21898e-05
SBNO2	88.8	0.3	0.00244117
ATP1B1	52.5	0.3	0.0120449
NUP58	122.8	0.3	0.0187454
ZNF664	75.5	0.3	0.000102604
ARCN1	245.6	0.3	0.000338932
[truncated: 11,995 more rows]

## Sheet: 12hpi v uninfected
	mean expression (RPKM)	log2FoldChange	p-adj
CXCL8	40.6	4.8	1.05674e-15
CXCL1	3.6	4.2	1.24262e-32
EGR2	2.5	4.1	1.21027e-20
IL1A	0.3	3.9	0.00712325
TNFAIP3	97.9	3.9	2.23368e-85
BIRC3	32.9	3.8	1.0733e-70
RSPO3	4.5	3.8	8.8248e-23
ERG	0.9	3.6	1.24037e-20
BEST3	2.1	3.5	1.22533e-22
PTGS2	16.3	3.4	2.12909e-07
ESM1	3.8	3.4	0.000150763
NOL4	0.4	3.2	0.00185459
ANKRD1	2.6	3.1	1.59043e-11
AC112229.3	1.7	3.1	4.28309e-11
EDN1	33	3	4.49652e-09
MYO16	18.5	2.9	3.11931e-05
IL21R	5.9	2.9	4.6465e-28
CXCL3	1.1	2.7	7.28915e-13
TNFSF15	1.1	2.7	9.27007e-18
CCDC85A	75	2.7	7.78995e-06
SAMD11	16.2	2.6	4.91052e-45
CXCL2	1.6	2.5	3.80603e-07
FO681492.1	1	2.5	9.01633e-18
EGR3	1.3	2.4	9.78872e-09
IL6	5.5	2.4	3.40706e-14
NFKBIA	96.7	2.4	3.01188e-46
VNN1	1.2	2.4	6.6999e-08
EGR1	125.9	2.4	5.43792e-10
PTPRR	1	2.4	0.000186844
NIPAL4	0.8	2.4	7.28452e-06
FAT2	0.5	2.4	3.58767e-12
RELB	64.8	2.4	8.87567e-35
TCIM	0.8	2.4	1.0614e-05
HBEGF	42.3	2.4	1.74826e-27
LDLRAD4	0.5	2.3	0.000253216
PLXNA2	58.2	2.3	1.66064e-11
CSMD1	2.4	2.3	1.31684e-13
SLCO2B1	0.3	2.3	0.0559483
PTPRB	4.7	2.3	0.000235892
ADTRP	10.9	2.3	2.57552e-29
DERL3	0.3	2.3	0.159754
SMAD7	94.4	2.2	2.42025e-28
ID4	7.1	2.2	0.0116169
DSCAM	3.9	2.2	0.00131205
CARMIL2	1.2	2.2	6.28478e-09
P3H2	343.8	2.2	6.85637e-12
GREM2	86.6	2.2	2.72037e-07
ADGRB3	1.6	2.2	4.46623e-06
CCL2	41.9	2.2	1.00672e-28
NPAS1	3.4	2.2	7.94483e-16
PLA2G4C	4	2.1	2.43534e-25
CXCL5	0.8	2.1	3.59346e-09
UNC5C	1.6	2.1	1.3199e-14
IFNE	5	2	1.29471e-13
XIRP1	0.4	2	0.00509576
ANGPTL4	11.3	2	2.84563e-12
RNF144B	25	2	6.07049e-29
FOS	3	2	1.43743e-06
PCDH1	1	2	0.0170753
ICAM1	64	2	6.80055e-10
SLIT3	4.2	2	1.19081e-05
ID3	55.8	2	0.000353702
G0S2	4.3	2	6.20804e-11
ZPLD1	1.3	2	1.67019e-12
EPPK1	0.5	2	0.00227967
SERPINE1	1984.4	2	3.28838e-06
KCNQ5	449.4	1.9	1.41712e-08
GPRIN3	1.2	1.9	0.00114629
ERRFI1	133.4	1.9	6.8601e-35
KBTBD8	28.4	1.9	8.18077e-06
KYNU	8.9	1.9	2.98594e-11
AMIGO2	56.2	1.9	2.71963e-08
SLC7A2	161	1.9	1.57522e-31
PDGFB	1.4	1.9	9.65713e-06
NFKBIE	21.8	1.9	3.35191e-27
INSYN2B	390.5	1.9	2.31431e-21
N4BP3	1.2	1.8	2.56908e-07
IL23A	0.4	1.8	0.000138843
GFRA1	316.1	1.8	1.54925e-07
IQCM	2.5	1.8	2.06096e-13
DACT1	29.4	1.8	7.78279e-31
C3orf52	61.9	1.8	4.17081e-21
FAM110B	52.3	1.8	7.65693e-29
VAV3	1	1.8	0.00297288
DAW1	1.6	1.8	1.03195e-07
SEMA3E	14.8	1.8	6.61321e-15
IRAK2	90.6	1.8	1.48801e-41
RASGRP3	21.5	1.8	5.83667e-21
STYK1	2.1	1.8	8.89557e-07
NRCAM	1	1.8	8.46878e-05
DNAJB9	17.6	1.8	2.85494e-25
HEY1	1.2	1.8	3.72225e-06
PLPP4	4.4	1.8	7.22204e-05
CD274	51.7	1.8	2.07448e-16
KCNA3	0.7	1.8	9.83159e-06
CD83	3.8	1.7	1.0799e-13
SMAD9	77.8	1.7	3.34643e-43
ERO1B	8.3	1.7	3.79634e-21
PCED1B	138.1	1.7	1.47248e-20
NUAK2	65.1	1.7	7.33409e-26
MARS2	15.9	1.7	3.74395e-44
LIPG	0.6	1.7	0.00211254
EML5	67	1.7	8.05961e-07
COLGALT2	48.1	1.7	8.54587e-19
SLFN12L	0.7	1.7	2.5842e-06
MYO7B	0.8	1.7	0.000394609
ACTC1	1.2	1.7	0.0416006
DLX2	1.1	1.7	4.16157e-05
TNIP3	1.6	1.7	1.99378e-14
ELMO1	13.2	1.7	1.64016e-19
NRXN3	139.4	1.7	1.44595e-06
RASGRP1	3.2	1.7	3.33446e-07
RXFP1	9	1.7	1.42888e-12
HDAC9	434.9	1.7	1.09659e-16
ELOVL7	1	1.6	7.30293e-05
ID1	42.5	1.6	0.00172628
EFR3B	6.9	1.6	2.34174e-09
SYT16	41.7	1.6	1.96486e-57
NPC1	145.2	1.6	7.12794e-36
PLEK2	3.1	1.6	9.41046e-06
ZNF572	0.9	1.6	0.000118872
NR5A2	3.1	1.6	7.70391e-10
TAFA3	0.5	1.6	0.0131985
MYOCD	42.2	1.6	1.59043e-11
TRAF1	13.2	1.6	2.70781e-23
FZD8	36.9	1.6	1.25119e-05
IL11	49.2	1.6	3.9184e-13
KIRREL3	1700.2	1.6	7.3407e-26
CCN1	765.6	1.6	1.67702e-20
PRDM1	62.6	1.6	1.70832e-06
KRTAP4-12	0.5	1.6	0.00300515
CCDC148	11	1.6	2.50451e-12
COL17A1	0.7	1.6	0.00137118
TAGLN3	0.7	1.6	0.00732112
SPHK1	68.5	1.6	0.0156104
NFKBIZ	67.2	1.6	4.4979e-32
ABCB1	14.1	1.6	0.000409312
LONRF2	0.5	1.6	0.00108451
EPB41L4A	0.4	1.5	0.000233033
TMEM156	16.7	1.5	1.78523e-15
LMNTD1	8.7	1.5	8.45872e-10
CPNE4	5.3	1.5	1.10843e-09
CLDN16	2.1	1.5	1.91209e-14
SLC16A9	1.6	1.5	1.19152e-10
ID2	23.4	1.5	0.00239927
ZBED9	0.3	1.5	0.00137063
ELN	32.7	1.5	0.0396943
SERPINB2	147.8	1.5	0.00383994
GADD45A	89.3	1.5	1.01424e-17
HAS2	144	1.5	0.0840565
RNF227	4.9	1.5	5.30023e-17
SEC11C	13.9	1.5	3.07264e-17
HERPUD1	110.4	1.5	1.48064e-30
FICD	18.3	1.5	5.9337e-22
JUNB	37.8	1.5	2.56172e-11
VEGFC	942.2	1.5	1.45094e-06
ABCA13	2.5	1.5	0.000141037
DNAJC3	233.1	1.5	2.91283e-39
IER3	82.1	1.5	1.08074e-26
MEF2C	48.2	1.5	3.34263e-23
YRDC	26.7	1.5	2.4209e-15
LRRC7	2.9	1.5	3.54346e-08
DKK1	81.6	1.5	7.54096e-15
NFKB1	179.6	1.5	4.76263e-27
UMODL1	1.6	1.5	0.00063055
ALOXE3	0.3	1.4	0.0592774
XYLT1	375	1.4	1.05861e-17
PPP1R3C	34.4	1.4	8.827e-25
PKD1L1	3	1.4	4.2016e-12
NCF2	1.5	1.4	0.00693167
OSTN	1.1	1.4	0.00385761
BIRC2	226.6	1.4	9.48778e-28
RPA4	1	1.4	0.00219711
ADRA1D	5.6	1.4	1.10331e-07
ARAP2	0.9	1.4	0.000362034
TAS2R1	0.9	1.4	4.51234e-05
ERN1	50.5	1.4	3.34829e-32
KCNJ15	1.2	1.4	0.00255852
SERPINB10	85	1.4	0.0121753
SNAPC1	64.8	1.4	2.55888e-17
KCNIP4	5.2	1.4	2.61546e-06
DOCK2	20.9	1.4	4.55519e-13
NOG	6	1.4	8.79265e-12
ARHGAP24	176.2	1.4	4.05338e-06
FMN2	750.7	1.4	2.16821e-17
DLL4	53.2	1.4	2.91931e-10
GCH1	5.2	1.4	6.96404e-10
DGKI	134.7	1.4	0.000235414
MTMR7	1.5	1.4	0.000182255
SEMA7A	125.6	1.4	0.00188114
NEK10	133.1	1.4	6.52754e-24
TMEM132B	44.6	1.4	0.0294852
ILDR2	0.4	1.4	0.105896
OR51M1	1	1.4	0.000365209
ACTR3B	70.6	1.4	6.47235e-35
NOCT	64.9	1.4	7.50379e-29
TNFAIP8L3	0.4	1.4	0.100576
NAV3	1135.2	1.3	2.1869e-20
TRPC4	45.1	1.3	1.5444e-12
ETS1	463.4	1.3	1.47773e-16
GADD45B	38.3	1.3	9.76952e-17
OGFRL1	125.3	1.3	2.03994e-13
MT-ATP6	360.9	1.3	9.44006e-10
CAMK2B	1.6	1.3	0.00153548
GATA6	13.2	1.3	1.01218e-08
ATF7IP2	13.1	1.3	2.09827e-12
HES1	3	1.3	0.0137562
RASD1	0.7	1.3	0.00334661
PPP1R15A	151.7	1.3	2.35305e-14
HTR7	3.6	1.3	1.63815e-09
MANF	41.2	1.3	1.07586e-25
PTGER4	38.3	1.3	1.68082e-12
EREG	16.3	1.3	2.36315e-06
DOK5	21.3	1.3	4.88602e-08
SELPLG	5.2	1.3	3.87338e-12
EFHD1	0.7	1.3	0.0133115
BEGAIN	1.1	1.3	0.00113671
CDH2	524.3	1.3	7.85409e-05
MSC	15.3	1.3	6.32897e-09
XKRX	0.7	1.3	0.00348661
PPP1R13L	12.7	1.3	3.10329e-08
ENAM	0.6	1.3	0.00115454
SUSD4	2.7	1.3	1.12009e-06
MYOM1	1.4	1.3	2.65678e-05
EYS	2.4	1.3	3.71869e-06
NEGR1	286.1	1.3	5.80272e-13
TFAP2A	11.6	1.3	1.54718e-11
CHL1	4.1	1.3	3.48912e-08
SLC16A6	7.5	1.3	3.20505e-09
TPM1	689.9	1.2	1.47246e-16
RBM24	22.8	1.2	1.37269e-17
INHBA	243.6	1.2	0.00533621
RALYL	0.4	1.2	0.00620787
SGK1	52.3	1.2	0.00128029
IL34	3.3	1.2	8.3339e-06
CLDN1	98.9	1.2	3.33074e-18
EPHB1	50.2	1.2	0.00219829
ITGB3	32.6	1.2	1.24443e-11
DNAJB11	52	1.2	2.52585e-29
AC022506.1	9	1.2	2.07172e-16
GRM5	3.3	1.2	0.000289177
TRAF3	209.5	1.2	3.53471e-29
SLC35F2	29	1.2	2.04685e-37
CLNK	1.2	1.2	3.68331e-06
ZC3H12C	197	1.2	5.97867e-21
SYTL5	2.2	1.2	0.000567632
HMGA2	2308.7	1.2	8.00779e-11
MACIR	27.3	1.2	6.79068e-07
FUT4	19.3	1.2	4.30583e-17
GRM8	0.6	1.2	0.00316072
TIPARP	272.6	1.2	1.31641e-20
KCTD8	147.2	1.2	0.00189518
FLT1	22.8	1.2	3.87571e-06
PLCB4	876.1	1.2	5.32208e-18
BANK1	2.8	1.2	9.44281e-07
IFNAR2	49.8	1.2	1.7527e-15
SLC6A17	1.5	1.2	0.0186807
LAMA3	3.4	1.2	0.000207203
SCUBE3	43.5	1.2	0.0150332
CNNM2	89.4	1.2	5.08326e-16
FAM186B	1.9	1.2	1.85281e-07
ZSWIM5	10.8	1.2	3.83997e-14
AC119676.1	8.7	1.2	6.80446e-05
PLAAT1	1.9	1.2	4.69858e-06
AC068234.1	38.6	1.2	2.71318e-13
IL17B	1.4	1.2	2.29857e-05
PPP1R15B	98.9	1.2	3.7756e-28
CHST2	9.5	1.2	5.6298e-14
ZNF697	112.6	1.2	5.26743e-30
SFT2D3	12	1.2	8.87222e-15
ATRNL1	2.5	1.2	0.0195258
IL1RL2	1.6	1.2	7.06359e-05
MGAT4C	0.5	1.2	0.00173904
DIO2	33.9	1.2	1.7477e-24
HIVEP3	49	1.2	7.09546e-08
ENTPD7	142.4	1.2	1.15247e-22
FAM83G	83.8	1.2	2.14234e-28
ELMOD1	2.7	1.2	1.29624e-13
AC098650.1	943.2	1.2	2.71602e-21
IGFBP3	137.8	1.2	3.18817e-12
SPRY2	82.8	1.2	0.000197503
DDIT3	29.6	1.2	2.33168e-12
REL	25.1	1.2	5.76029e-17
ROBO2	248.2	1.2	3.03649e-18
HIVEP1	171.2	1.2	1.68422e-17
ZC3H12A	18.6	1.2	1.66807e-16
SYNE1	629.2	1.2	1.21641e-20
CDH4	682.6	1.2	1.71386e-20
AC007846.2	0.9	1.2	0.00124794
DKK2	26.3	1.2	1.53188e-24
SPDL1	71.1	1.2	3.15441e-08
SLC22A23	0.4	1.2	0.0606842
ZAN	0.7	1.2	0.0564164
TSSK6	1.6	1.2	0.00161692
PIK3CD	64.7	1.2	2.60137e-22
ADRA1B	10	1.2	5.54951e-06
ADAMTS1	387.1	1.1	8.87567e-35
GPR176	604.9	1.1	2.90661e-12
GALNT3	15.3	1.1	3.13427e-05
PDLIM5	339	1.1	3.45467e-11
HIVEP2	270.4	1.1	1.18542e-16
COL8A1	282.6	1.1	3.18431e-13
VGLL3	224.3	1.1	7.56622e-14
IKZF2	116	1.1	2.92897e-24
CDH6	174.2	1.1	1.3463e-13
NEDD9	136.6	1.1	6.01522e-13
CHRM3	8.5	1.1	4.06008e-05
DSP	36.3	1.1	1.66301e-08
SLC41A2	33.8	1.1	1.38452e-31
DUSP2	0.6	1.1	0.0277586
FBXO48	4.2	1.1	1.33149e-13
TIGD2	17.7	1.1	2.21026e-26
PRR22	1.6	1.1	3.7323e-06
SRSF12	0.3	1.1	0.0245573
SMCO2	1.4	1.1	1.03635e-07
RNF128	4.9	1.1	0.0900376
LRRC4C	1.9	1.1	0.0217469
MIS12	19	1.1	4.30082e-16
VWC2L	0.4	1.1	0.026205
NFKB2	40.4	1.1	2.59655e-18
ANO2	0.5	1.1	0.0521705
SDF2L1	20.5	1.1	9.25677e-08
LVRN	2.4	1.1	3.55245e-06
PURB	139.3	1.1	2.78935e-34
CNBD1	0.5	1.1	0.0497054
KLF10	56.4	1.1	3.87057e-11
MYC	51.8	1.1	3.30598e-13
TMEM244	1.1	1.1	0.0179244
PODXL	19.2	1.1	4.68598e-06
CHST11	19.9	1.1	5.37555e-17
PDE11A	9.5	1.1	6.234e-08
RBMS3	1185.7	1.1	1.19566e-17
DGKB	1	1.1	0.00444696
CAVIN4	7.3	1.1	2.04951e-07
AMZ1	23.3	1.1	1.22547e-18
GPR68	19.1	1.1	2.22569e-30
CRELD2	34.5	1.1	1.97559e-10
ZNF175	33.1	1.1	3.02463e-23
SLIT2	492.1	1.1	6.2158e-16
NR4A1	9.7	1.1	9.26375e-07
ARNTL	86.4	1.1	1.86916e-27
DUSP6	52.6	1.1	5.23158e-11
BTBD11	18.9	1.1	1.95549e-10
ZNF804A	340.9	1.1	2.30079e-21
ARFGEF3	0.7	1.1	0.0512117
CUTC	99	1.1	4.26519e-21
PPIF	88.7	1.1	7.11987e-14
MYO10	782.1	1.1	3.82448e-32
PKP4	228.4	1.1	1.24456e-12
ZNF121	85.7	1.1	6.44867e-29
SLC39A14	133	1.1	5.814e-30
RIPK2	66.5	1.1	6.4565e-20
PCDH11X	2	1.1	0.00229676
AREG	1.2	1.1	0.0835358
DUSP1	90.2	1.1	6.89338e-08
ZNF614	16	1.1	2.58609e-20
NUAK1	73.2	1.1	1.79592e-13
TTC6	3.8	1.1	3.75342e-09
NIFK	37.1	1.1	1.60423e-22
TNIP1	142.3	1.1	5.66566e-16
GJC1	179.7	1.1	2.16996e-15
STXBP5L	0.8	1.1	0.0643601
DYRK2	73.2	1	1.5373e-13
TIFA	8.9	1	7.08304e-14
CSRNP1	46.5	1	0.00453614
KCNS3	17.9	1	8.25732e-05
PPP4R4	17.1	1	1.3655e-09
OSGIN2	32.4	1	1.74808e-16
BDKRB1	58.1	1	3.16943e-12
FOXD4	0.2	1	0.0942267
SP140	4	1	4.92477e-06
TICAM1	30.8	1	2.94271e-17
S1PR1	20.6	1	1.8232e-07
CD96	1.9	1	4.3117e-08
SLC4A4	520	1	1.37817e-18
ST18	0.4	1	0.151692
AL121758.1	73.4	1	8.90134e-14
NR0B1	0.1	1	0.705958
PMAIP1	60.1	1	1.29696e-14
SRXN1	73.3	1	8.88369e-14
CRELD1	4.7	1	3.37743e-08
FYB2	0.4	1	0.0180035
CNTN3	149.3	1	1.0176e-24
RNF150	76.1	1	4.00628e-12
MAFF	54.1	1	2.94183e-10
VXN	2.7	1	0.000813973
BHLHA15	0.2	1	0.462952
MMP16	188.8	1	3.69454e-06
CD163L1	44.2	1	1.03397e-16
ZNF543	14.2	1	1.7019e-21
ATP10A	174.3	1	4.31658e-10
TTN	2.1	1	0.000912697
LRRN3	28.3	1	1.54699e-06
ATP13A3	742.2	1	3.14438e-13
MCL1	251	1	2.42801e-18
F3	819.1	1	3.0976e-10
IL7R	130.2	1	2.2626e-14
ZFP69B	11.8	1	9.46781e-29
WWC1	27	1	3.92481e-08
KCNQ3	50	1	0.00350262
GALNT17	0.6	1	0.0356749
GREB1L	3.7	1	0.000939821
CSGALNACT2	59.9	1	6.35084e-11
RUNX1	742.7	1	4.15081e-13
SPRY4	187.8	1	4.82385e-11
RTN1	10.8	1	0.255128
TRIM61	4.2	1	6.21722e-10
TMEM50B	48.4	1	2.27222e-15
FMN1	704.1	1	0.0153289
OVCH2	0.6	1	0.0251819
EYA2	6.7	1	0.000520627
AMOTL2	471.4	1	5.30552e-10
TRNP1	184.6	1	5.78199e-10
ZBTB5	29.8	1	2.17528e-18
DCDC1	0.2	1	0.179839
THBS1	2175.4	1	1.53565e-11
DDIT4L	9.5	1	1.75866e-05
MT-ND4L	110.7	1	1.13038e-06
FAT3	56.8	1	1.33002e-07
KCNJ8	5.2	1	0.00242676
BMPER	86.2	1	7.58543e-06
ADAM19	323.6	1	1.34645e-07
MAP2K3	179.4	1	3.12035e-14
USH2A	1.8	1	0.00149751
MT-ND5	318.7	1	2.65064e-07
PITX2	3.4	1	5.39221e-06
SCN1A	0.6	1	0.0475552
NAB1	69.3	0.9	1.35396e-28
RASA4B	2.1	0.9	0.000110484
SCHIP1	55.3	0.9	1.08759e-07
RCAN2	22.8	0.9	8.2152e-05
GSAP	36.2	0.9	2.75227e-15
SKIL	117	0.9	7.81525e-17
IRS2	90.2	0.9	1.16013e-11
GREM1	1683.3	0.9	0.00885244
SH3BP5L	74.4	0.9	4.82392e-12
SOCS2	48.9	0.9	3.0191e-08
CTNNA2	1.8	0.9	0.000256056
STEAP1	5.9	0.9	0.00187573
PCDH9	163.9	0.9	6.49143e-10
CNTN5	13.1	0.9	4.18487e-07
ABCC9	25.4	0.9	2.40027e-07
RAPGEF5	2.7	0.9	0.000968033
CCDC71L	84.9	0.9	6.73338e-07
TLCD5	17.8	0.9	1.33041e-10
MICAL2	922.5	0.9	2.30444e-10
GRHL3	0.5	0.9	0.01104
APBB1IP	2.1	0.9	0.010419
WNK4	22.4	0.9	1.59827e-20
GRIP1	7.4	0.9	0.00137225
LACC1	11.4	0.9	3.02778e-12
ZNF442	3.9	0.9	7.12485e-05
AKAP12	88.5	0.9	2.32867e-10
OPCML	46.9	0.9	0.071693
MARCHF3	57.9	0.9	4.97397e-06
LIMCH1	1.7	0.9	0.0401802
NABP1	625.9	0.9	4.58539e-12
CCDC181	0.5	0.9	0.0110875
CPNE5	0.6	0.9	0.0112507
AC025263.2	2.4	0.9	0.000500679
PEX5L	1.5	0.9	0.190708
ZBTB37	43	0.9	8.56824e-21
B3GALT5	1.8	0.9	9.79935e-08
ZNF396	0.7	0.9	0.0763508
SH3RF1	369.7	0.9	1.83011e-06
IER2	72.9	0.9	2.58902e-09
TENM1	6	0.9	0.0132348
QPCT	1.7	0.9	3.59437e-05
AHR	112.6	0.9	1.02234e-18
SH3RF2	27.8	0.9	3.30965e-05
AGO2	556.5	0.9	1.159e-16
ZNF699	14	0.9	6.60747e-17
ACTR3C	0.5	0.9	0.0462075
AC019117.3	104.8	0.9	3.31021e-17
ZNF485	3.2	0.9	1.87465e-05
TJP2	165	0.9	9.54477e-21
SEMA6D	108.3	0.9	0.0145502
ADAM28	1	0.9	0.0140003
XIRP2	4.7	0.9	0.00215125
ITGA2	572	0.9	8.06928e-07
CRIM1	1548.2	0.9	1.02137e-10
PLCXD2	8.4	0.9	7.75185e-13
SAMD3	59	0.9	4.60952e-05
PSD4	10.9	0.9	9.74241e-08
FRMD6	1109.5	0.9	3.03411e-08
NPW	1.1	0.9	0.00124051
NOTCH2NLC	16.2	0.9	1.03338e-10
IQCJ-SCHIP1	202.4	0.9	1.00393e-09
ACTN2	0.3	0.9	0.235232
FLRT2	155.9	0.9	1.86804e-17
RBM20	8.6	0.9	0.000202322
PINLYP	1.4	0.9	0.015879
C8orf34	5.8	0.9	1.10843e-09
MT-ND2	112.6	0.9	2.07168e-07
RAB3IP	7.4	0.9	4.95412e-06
RASA4	2.5	0.9	3.59687e-05
ZNF597	6.6	0.9	2.07584e-19
KIAA1549L	135.2	0.9	0.0100678
GP1BB	2.9	0.9	4.7124e-09
CLCNKA	0.5	0.9	0.0252522
SOD2	237	0.9	3.9016e-07
ADARB1	76.9	0.9	9.9883e-17
NKAPL	0.6	0.9	0.0409264
C15orf48	0.4	0.9	0.0493356
MYOZ2	0.4	0.9	0.134477
LEKR1	10	0.9	1.72076e-09
ZNF281	52	0.9	1.71227e-08
PLCL1	4.6	0.9	0.00135098
CDKN2AIP	21.4	0.9	1.67959e-18
CDC14A	37.5	0.9	1.72452e-10
MT-ND4	518.1	0.9	7.13232e-07
SYVN1	40	0.9	2.91573e-12
RWDD2A	10.6	0.9	2.06884e-11
UTS2B	7.4	0.9	2.07468e-07
COL25A1	0.9	0.9	0.00165259
NKX3-1	4.2	0.9	1.26282e-06
REPS2	0.6	0.9	0.142266
ADAMTS6	319	0.9	0.00708655
ZFP3	2.5	0.9	0.000162659
PNRC2	41.8	0.9	1.44936e-15
CFAP58	3.2	0.9	3.59797e-05
TLL2	0.9	0.9	0.00780758
PDLIM4	73.7	0.9	7.80982e-11
NGF	19.4	0.9	2.74394e-06
BAMBI	3.7	0.9	0.00107003
PIM3	27.1	0.9	5.80426e-09
BCL6	49.8	0.9	1.46974e-06
KLHL35	0.9	0.9	0.0159339
FILIP1L	181.5	0.9	1.43822e-07
PDIA4	172.2	0.9	8.9408e-14
SYTL3	12.4	0.9	9.61633e-10
SLC33A1	60.3	0.9	4.55961e-17
EAF1	37.5	0.9	3.54428e-18
DDAH1	985.1	0.9	2.31228e-05
ENAH	300.4	0.9	1.31128e-11
RSC1A1	11.5	0.9	9.52965e-19
TENM3	412.7	0.9	9.21306e-12
IFNGR2	87.4	0.9	2.39424e-28
PRR5L	3.5	0.9	0.00103409
ANKRD37	0.9	0.9	0.0349204
TRPC6	62.2	0.8	8.09436e-06
NOC3L	51.3	0.8	9.18655e-14
ARNTL2	106.3	0.8	2.79574e-14
RTL3	0.7	0.8	0.00489668
TACR1	4.4	0.8	0.00599341
SEMA5A	1153.8	0.8	3.3408e-12
FGF5	799.9	0.8	0.00805118
IRGQ	102.5	0.8	2.43466e-25
EPHA3	6.7	0.8	0.022068
FGFR3	0.7	0.8	0.127345
ZNF229	34.7	0.8	2.03978e-16
PPM1H	15	0.8	6.48413e-06
GRID1	0.4	0.8	0.152364
ATOH8	25.2	0.8	9.15109e-08
SMURF2	1695.4	0.8	9.62151e-21
LRFN5	36.1	0.8	1.46091e-10
RASL11B	0.4	0.8	0.259464
PCDH7	174.1	0.8	1.68784e-09
PPP1R1C	5.6	0.8	6.95093e-05
GOLGA8M	0.5	0.8	0.114682
AP000295.1	79.3	0.8	5.24211e-10
CNST	177.8	0.8	1.42832e-09
PRLR	10.3	0.8	2.19667e-05
ZNF610	2.8	0.8	0.00553613
LDB3	2.5	0.8	0.0263622
PTHLH	0.4	0.8	0.162666
SLC6A13	0.2	0.8	0.160665
ZNF132	9.8	0.8	1.20438e-18
NDRG2	3.1	0.8	0.00064899
ZNF217	127.7	0.8	1.58018e-23
YOD1	17.8	0.8	9.23373e-10
FER1L5	3.7	0.8	0.0405545
PIWIL4	22.2	0.8	3.03336e-14
LRRC4	1.7	0.8	0.000661418
RCAN1	133.6	0.8	2.41109e-27
GLIS3	446.8	0.8	7.52614e-10
ADAMTS18	0.1	0.8	0.26353
MB21D2	211.6	0.8	5.03987e-13
DCC	46	0.8	0.127756
BMPR1B	55.4	0.8	2.05566e-05
AKAP17A	36.3	0.8	5.93846e-08
SEC23B	69.9	0.8	3.08153e-22
MPP5	128.3	0.8	1.26142e-13
ARL5B	57	0.8	3.81891e-10
HOXA9	0.4	0.8	0.0782981
COL4A1	563.8	0.8	6.14519e-07
LRP1B	187.4	0.8	8.02174e-13
ULBP2	4.2	0.8	7.17297e-05
GRAMD2B	72.7	0.8	6.23861e-15
PNP	28.3	0.8	0.000167342
KCNG1	20.6	0.8	0.00123896
FAM222A	1.6	0.8	0.00906636
ZNF562	58.7	0.8	5.35356e-21
UAP1	171.2	0.8	4.03638e-11
ANO1	32.5	0.8	0.00171496
PIGA	8.7	0.8	3.02005e-10
PLGRKT	29.8	0.8	2.32558e-11
IL1RAP	42.7	0.8	1.53436e-08
KCTD16	23.9	0.8	6.8039e-05
ADCY10	3.7	0.8	3.838e-05
HHLA3	3.5	0.8	3.57869e-05
SLC25A15	18.2	0.8	1.76903e-21
SLCO5A1	1.6	0.8	0.0763071
TCF4	441.6	0.8	1.71488e-11
ZC2HC1B	2.4	0.8	0.00144962
C1orf198	91.8	0.8	3.81336e-07
MOSMO	120.3	0.8	1.14421e-14
ELOVL2	37.4	0.8	3.99056e-06
AC242842.3	35.6	0.8	8.30669e-10
NRIP1	293.4	0.8	4.61662e-11
NRXN1	1.4	0.8	0.0118702
LUZP2	27.7	0.8	0.000135588
MT-ND3	15.3	0.8	0.000387383
FGF2	249.4	0.8	1.60379e-20
CACHD1	50.7	0.8	4.39439e-15
CDC42SE1	88.9	0.8	1.25582e-18
FMNL3	153.9	0.8	6.26222e-12
IL32	7.5	0.8	0.00386805
ENC1	51.7	0.8	8.68787e-11
IGSF11	2.7	0.8	0.000213462
BLID	8.7	0.8	1.44803e-05
CHST3	60.4	0.8	2.20906e-34
FOXO3B	20.5	0.8	2.09827e-12
ZNF578	15.5	0.8	5.91749e-09
TNFSF4	58.6	0.8	4.97824e-06
BNC1	2.1	0.8	0.0566635
FAM95C	1.2	0.8	0.0204695
ZC3H12D	1.2	0.8	0.0848031
SLC16A12	5.7	0.8	0.000318062
LMO7	987.6	0.8	1.75643e-07
TNFRSF12A	137	0.8	1.05948e-06
TTPAL	57.5	0.8	6.54453e-27
SOX30	0.7	0.8	0.028248
MT-ND1	408.7	0.8	7.77011e-11
USP36	142.6	0.8	5.70916e-15
SNX24	95	0.8	2.20051e-15
L34079.1	100.1	0.8	2.80498e-21
MEAK7	124.3	0.8	3.86831e-12
AC068631.2	16.8	0.8	1.72152e-13
ADGRL4	42.6	0.8	2.31314e-10
AL358113.1	182.9	0.8	6.5814e-21
DPF3	321.1	0.8	1.24455e-10
OR6A2	1.1	0.8	0.000836339
ANKLE2	204.6	0.8	6.51124e-20
ZNF778	30	0.8	4.96176e-21
MSX1	4.1	0.8	0.0154081
AC104472.3	66.7	0.8	7.90256e-14
ADO	34	0.8	1.78113e-15
SAMD4A	1089.6	0.8	5.61522e-09
PARP8	44.1	0.8	3.52821e-12
CTAGE1	0.8	0.8	0.0444197
RPF2	45.6	0.8	2.30471e-15
GRIK2	351	0.8	0.0134885
FAM3C	70.5	0.8	2.87355e-07
KITLG	304.7	0.8	1.01363e-07
PHLDA1	335.2	0.8	1.13294e-12
ELL2	493.9	0.8	4.59708e-15
EFNB2	53.3	0.8	6.78928e-07
CNKSR1	0.3	0.8	0.238539
KCNC4	1.9	0.8	0.0678183
NETO1	4.3	0.8	0.0329622
SRRM4	0.8	0.8	0.3498
SLC19A2	22	0.8	1.89934e-07
C21orf91	28.8	0.8	6.9533e-10
URB2	42.1	0.8	4.12223e-18
BPGM	23.1	0.8	1.29288e-08
LUZP1	187.6	0.8	1.70937e-19
ZNF550	12.6	0.8	3.47788e-11
MYPN	120	0.8	6.14519e-07
PPM1L	18.6	0.8	0.000373713
CD177	0.3	0.8	0.0729487
KIFC3	176.6	0.8	1.18292e-13
DISP2	1.1	0.8	0.0376917
C4orf51	0.4	0.8	0.123656
URGCP	84.8	0.8	1.97727e-18
JHY	11.7	0.8	9.18741e-06
PAK1IP1	23.7	0.7	7.03885e-15
GORAB	25.3	0.7	3.06854e-19
SETX	219.3	0.7	2.33168e-12
MT1E	32.2	0.7	9.26798e-20
MYOCOS	0.3	0.7	0.0598643
ZNF518B	64.3	0.7	1.29314e-22
ZNF555	10.9	0.7	1.33663e-06
IFT57	56.9	0.7	5.30713e-17
MCTP1	25.1	0.7	0.00251417
RASAL2	350.7	0.7	6.00207e-15
PABPC5	1	0.7	0.043938
TES	40.7	0.7	6.61996e-19
CYLD	86.8	0.7	2.02483e-20
ZKSCAN2	29.9	0.7	5.84862e-11
NPAS4	0.3	0.7	0.124855
ELFN1	14.8	0.7	1.00205e-05
MAP10	3.3	0.7	0.000179351
SCFD2	433	0.7	2.33197e-12
MCF2	0.9	0.7	0.0467506
GPR137C	12.9	0.7	2.24237e-06
DERL2	46.9	0.7	5.08249e-14
CEMIP2	133.7	0.7	9.39684e-11
B4GALNT2	1.3	0.7	0.0390404
GYPE	2.1	0.7	0.00334093
SUSD5	5.8	0.7	0.000563143
RGS4	29.9	0.7	0.177964
FP565260.1	1.9	0.7	0.000569907
SERPINB8	58.7	0.7	2.81605e-11
SLC5A10	0.3	0.7	0.212493
ABL2	453	0.7	1.63388e-08
CCDC117	27.2	0.7	3.69797e-20
COL23A1	0.4	0.7	0.106547
NRK	49	0.7	2.45717e-09
ZSWIM4	43.7	0.7	9.22775e-14
SRF	53.8	0.7	2.76901e-09
CFAP20DC	21.9	0.7	1.86108e-07
ZNF274	28	0.7	3.69177e-08
P2RX5	2.3	0.7	6.00517e-05
POLR3D	38.8	0.7	9.22775e-14
KHDRBS3	63.5	0.7	0.000427419
MOK	47.9	0.7	9.78655e-10
AP1S3	14.7	0.7	6.56461e-09
IL6ST	817.9	0.7	2.12155e-17
VWDE	1.2	0.7	0.010823
NIPAL2	33.1	0.7	7.20614e-10
MAP7D3	48.3	0.7	4.29247e-11
RIMS1	103.8	0.7	0.121115
DCBLD2	1112.3	0.7	4.8919e-06
DNAH11	0.4	0.7	0.160813
GRK3	43.8	0.7	2.57788e-06
ZNF468	15.7	0.7	4.71524e-09
GATM	0.6	0.7	0.101552
CLCN4	17.1	0.7	7.27256e-08
BMP2	26.7	0.7	0.00103793
C11orf91	2	0.7	0.00972565
FAM71F1	0.4	0.7	0.136636
FGF14	9.2	0.7	0.0200933
SDR42E1	1.4	0.7	0.0366183
GZF1	21.7	0.7	3.63445e-12
NUS1	57.7	0.7	2.80486e-17
IL27RA	2.5	0.7	0.00981557
CFAP299	334.8	0.7	0.000125313
VPS37C	50.1	0.7	1.79079e-12
SOWAHC	14.7	0.7	3.69121e-07
LRIF1	28.4	0.7	9.78527e-12
TMEM184A	1	0.7	0.0240077
HSP90B1	437.8	0.7	1.90667e-10
SEL1L	195.2	0.7	2.33146e-17
SPRED3	36.5	0.7	1.83011e-06
NLK	253.5	0.7	8.31923e-11
ZBTB39	17.5	0.7	8.98606e-12
DIMT1	29.6	0.7	7.03558e-08
CAPN3	5.9	0.7	8.19705e-09
FERMT2	236.2	0.7	2.9875e-15
ERP44	85.2	0.7	5.66537e-19
CRISPLD2	54.9	0.7	4.44162e-07
ZNF12	41.6	0.7	2.16821e-17
PIK3AP1	0.7	0.7	0.174478
LYSMD3	42.9	0.7	4.91256e-21
TMEM241	53.2	0.7	1.45728e-08
NEDD4	410.2	0.7	2.0475e-12
ALDH8A1	0.7	0.7	0.104462
IPPK	63.6	0.7	1.46684e-16
URB1	140.8	0.7	1.71386e-20
UFSP1	2	0.7	0.00633887
FAM110A	16.4	0.7	3.82674e-07
WDR3	50.8	0.7	1.16906e-10
UBE2E2	290.1	0.7	1.18327e-14
ZNF641	11.5	0.7	8.32826e-07
JUN	138.7	0.7	7.63052e-12
HYOU1	112.4	0.7	1.21581e-08
C14orf28	9.4	0.7	1.30031e-05
ZKSCAN7	13.2	0.7	4.74782e-05
MFSD2A	8.9	0.7	9.80377e-07
SSH1	421.8	0.7	1.8779e-12
GALNT10	199.9	0.7	3.30193e-16
HOXA1	1.2	0.7	0.0948192
HSF2BP	10.1	0.7	9.01547e-06
SERTAD1	21.7	0.7	0.0716809
ACYP2	67.6	0.7	2.0559e-10
PGBD4	4.2	0.7	2.216e-05
ALPK2	410.3	0.7	3.1956e-08
SORBS1	0.7	0.7	0.113202
RASD2	0.5	0.7	0.177061
TMEM170A	16.2	0.7	4.31658e-10
FGF1	7.7	0.7	3.55717e-07
HCN2	5.2	0.7	0.00199089
SMAP2	99.9	0.7	3.99083e-17
DIAPH2	351.4	0.7	7.64617e-05
TDG	40.8	0.7	3.02571e-14
MSANTD3	167.9	0.7	3.22747e-12
NR3C1	357.7	0.7	1.86253e-13
CAV3	1.5	0.7	0.0426062
SNAI2	66.4	0.7	9.47978e-13
DDI2	66.9	0.7	3.09004e-21
ZNF474	2	0.7	0.00054659
CPEB4	82.1	0.7	8.44265e-11
SMAD6	49.6	0.7	0.00445297
PTPN2	56	0.7	6.30218e-10
MAML2	681.1	0.7	6.03411e-09
NDNF	0.5	0.7	0.308654
OXSR1	166.3	0.7	4.55221e-11
NECTIN3	327	0.7	2.1512e-08
CCDC158	0.3	0.7	0.351231
CLDN12	50.1	0.7	2.43464e-09
ZNF501	3.3	0.7	0.000414893
MALRD1	3.7	0.7	0.00332099
ARRDC4	9.6	0.7	0.000105849
ZNF558	18.5	0.7	8.21584e-08
RFLNB	120	0.7	1.94728e-05
NBPF19	11	0.7	1.41762e-07
MARCHF4	107.1	0.7	6.29467e-08
PIP5K1A	189.9	0.7	4.29713e-10
FOXC2	11.8	0.7	1.117e-05
ITPRIPL2	151.5	0.7	2.90029e-17
AC010255.3	3.2	0.7	0.00147696
KLF5	27.1	0.7	1.0614e-05
USP38	62.9	0.7	1.82855e-16
STARD4	67.8	0.7	8.0593e-07
XRRA1	44.1	0.7	1.93236e-17
COL27A1	198.7	0.7	9.22639e-13
TAS2R13	1.5	0.7	0.003445
FAM167A	13.2	0.7	0.00454819
SH3BP4	614.5	0.7	6.78643e-11
CHIC2	129.2	0.7	8.6034e-10
ZNF671	5.9	0.7	0.000978594
SEC24A	137.5	0.7	1.26195e-13
APCDD1L	16.5	0.7	0.112886
FCRLA	0.4	0.7	0.255303
ZNF267	30.3	0.7	1.30134e-08
FAM241A	6.5	0.7	0.00242308
GPR149	1	0.7	0.0382499
FCRLB	2.4	0.7	0.0067758
EXTL1	6.5	0.7	0.00322198
ABCA10	2	0.7	0.00277527
ARID3B	21	0.7	2.26137e-06
POLR2D	46.9	0.7	2.35167e-10
ZNF319	16.9	0.7	1.1117e-11
PABPC4L	3.7	0.7	0.0210123
PLAU	622.6	0.7	7.39001e-07
SPTY2D1OS	11	0.7	0.00267472
ATP13A4	0.5	0.7	0.206322
ERCC1	117.9	0.7	3.81709e-05
ITGA9	0.8	0.7	0.0821721
ZYX	463.1	0.7	1.15511e-07
WDFY2	167.7	0.7	9.96428e-18
CHSY3	32.8	0.7	4.26614e-06
TMEM236	0.7	0.7	0.2116
MTF1	44.9	0.7	2.30817e-17
ASB1	105.6	0.7	6.29316e-19
AKIRIN1	86.5	0.7	2.75649e-22
PARM1	0.2	0.7	0.338429
DPYS	0.4	0.7	0.230856
WWC2	277.3	0.7	6.09485e-10
MSANTD3-TMEFF1	162	0.7	7.01787e-14
SPATA4	0.4	0.7	0.175981
MSTO1	9.5	0.7	5.20652e-07
PELO	76.3	0.7	1.97445e-07
NCEH1	209	0.7	4.43366e-06
KLF15	0.5	0.7	0.167993
TMEM132A	59.5	0.7	1.17801e-07
ATP8A1	4.5	0.7	0.00591853
MRM1	10	0.6	0.0003164
TTC8	88.1	0.6	1.30102e-09
OLR1	5.9	0.6	0.0531829
MACROD2	3.5	0.6	0.00830788
CD3EAP	10.3	0.6	1.8356e-05
LIMD2	17.6	0.6	3.33238e-09
GK3P	1.2	0.6	0.111613
TIGD6	7.1	0.6	1.29842e-05
KIF6	1.6	0.6	0.00319916
MAFG	57.4	0.6	2.96658e-12
UTP15	32.1	0.6	9.3348e-12
P2RY11	7.7	0.6	0.000136246
TIMM10B	28.4	0.6	2.78099e-08
MFSD4B	105.1	0.6	3.61021e-14
FILIP1	7.3	0.6	0.00463061
PUM3	277.4	0.6	3.4024e-15
PXN	366.4	0.6	7.13384e-15
PUS1	36.5	0.6	3.04264e-12
ZNF75A	29.5	0.6	9.4727e-12
CCDC200	0.6	0.6	0.275578
ELAC1	10.8	0.6	5.17867e-05
RUSC2	177.9	0.6	1.03754e-09
AL132671.2	43.8	0.6	6.05681e-13
ZNF677	9	0.6	1.41328e-07
CHRNA7	0.4	0.6	0.23615
DHX37	57.2	0.6	1.22449e-20
TBX3	175	0.6	1.8534e-10
ZNF561	30.5	0.6	1.44589e-10
CALD1	930	0.6	1.46169e-05
EFL1	72.9	0.6	5.22796e-08
TAB3	45	0.6	5.50925e-22
LARP1B	96.3	0.6	3.65737e-13
ZNF546	6.3	0.6	0.000528882
SERTAD2	78.6	0.6	1.48153e-09
NBPF20	10	0.6	0.000335819
C2orf49	19.4	0.6	1.07653e-11
SLC4A7	402.4	0.6	1.17158e-08
RUNDC1	15.3	0.6	4.713e-08
DOK3	1.6	0.6	0.00734796
PARS2	4.9	0.6	1.46169e-05
SPRY3	19.2	0.6	1.75067e-08
FRMPD3	1.2	0.6	0.095226
EPHB2	333.3	0.6	1.79044e-08
PIK3R1	72.7	0.6	2.24878e-14
STOX2	8.1	0.6	2.22347e-06
MPP4	23.8	0.6	5.27214e-05
CAP2	124.2	0.6	4.47931e-09
PLA2G4A	5.4	0.6	0.000834512
C1orf52	24.6	0.6	2.69641e-13
JAG1	32.9	0.6	0.00316838
ATF4	166.2	0.6	6.92072e-08
CPED1	672.9	0.6	1.8644e-07
THUMPD2	43.8	0.6	1.71364e-06
ZNF24	58	0.6	6.6823e-13
SPCS2	37.3	0.6	6.90051e-12
MT-ATP8	36.5	0.6	0.0189849
BDNF	531.4	0.6	8.04003e-06
UGCG	307.8	0.6	4.76652e-05
FLRT3	8.4	0.6	0.00450788
NFIL3	38.6	0.6	7.41855e-06
ST6GALNAC5	12.3	0.6	0.00982249
SEMA6A	75.4	0.6	0.00679678
GRPEL1	22.1	0.6	1.69208e-14
GAK	141.3	0.6	1.07137e-12
COG3	96.6	0.6	4.53765e-14
CHAC2	2.6	0.6	0.00127862
TPMT	20.6	0.6	5.61614e-08
PXDC1	112	0.6	3.41496e-07
RNF217	130.9	0.6	8.78287e-14
NOX4	36.1	0.6	0.0843204
ZSCAN20	14.4	0.6	3.9016e-07
POU2F2	11.9	0.6	1.649e-06
MAGI1	420.9	0.6	1.14879e-08
SIPA1L3	390	0.6	2.75181e-12
C2CD2L	16.4	0.6	3.63836e-06
THAP6	22.1	0.6	7.02227e-08
ROBO1	265.9	0.6	1.53215e-07
PLOD2	105	0.6	3.39245e-10
ZNF557	25.8	0.6	6.39438e-08
FSIP1	10.6	0.6	0.00151878
CHRM5	0.7	0.6	0.053213
ZNF28	30.6	0.6	2.50451e-12
RAD54L2	171.7	0.6	7.389e-19
LYAR	15.4	0.6	2.47866e-08
PAWR	127.6	0.6	0.000284314
SLC5A4	0.7	0.6	0.145413
ANKRD42	24	0.6	7.39069e-05
ATP10D	185.7	0.6	2.96517e-07
KCNAB1	0.6	0.6	0.092388
GPR63	6.6	0.6	0.0406984
RIT1	53.5	0.6	8.77623e-16
STC1	84.7	0.6	0.141011
SNCAIP	101.1	0.6	0.00373021
ITGA1	221.5	0.6	1.98605e-05
HHAT	21.6	0.6	3.19669e-06
MSRA	174.3	0.6	9.86136e-10
DNAH10	0.6	0.6	0.0263761
EFCAB5	9.8	0.6	2.59546e-07
ERCC2	90.6	0.6	4.65816e-05
RAPGEF2	267.6	0.6	2.95192e-10
RELT	21.4	0.6	1.90133e-05
FAM107B	196.8	0.6	4.25601e-05
FBXO45	18.6	0.6	1.52248e-08
ZNF772	14.8	0.6	8.23812e-07
ABCA9	0.1	0.6	0.700043
SLC25A25	48.8	0.6	6.73252e-11
TNFSF18	0.5	0.6	0.25579
CDH11	481.2	0.6	8.37058e-10
SCARF2	109.3	0.6	3.33238e-09
ETV3	44.3	0.6	1.46074e-13
NAMPT	40.6	0.6	1.1433e-09
SAMD4B	118.2	0.6	2.40754e-15
SORBS2	0.9	0.6	0.178694
NCALD	6.4	0.6	0.353496
DDX60L	55.6	0.6	5.23403e-07
SLC7A6	93.9	0.6	1.77472e-10
SLC7A11	501.8	0.6	1.03635e-07
EIF2AK3	51.2	0.6	5.9528e-12
SPTB	0.7	0.6	0.358383
IFFO2	46.7	0.6	5.2507e-16
A2M	11.5	0.6	0.0511935
CCDC68	31.9	0.6	0.0045683
SLC22A4	56.6	0.6	0.000109558
ZNF264	66.5	0.6	1.92457e-21
MAK16	36.4	0.6	1.5786e-11
NTM	477.1	0.6	6.19067e-05
TMEM45A	21.6	0.6	5.51971e-11
FAM184B	0.8	0.6	0.0438113
TAF13	50.6	0.6	1.8022e-07
LCA5L	1.5	0.6	0.0234724
PRPF38A	28.1	0.6	1.04708e-15
ZFHX2	1.5	0.6	0.0885241
RGMB	734	0.6	0.000128665
TP53BP2	102.9	0.6	4.50438e-14
ZNF502	7.8	0.6	1.76325e-06
IL15	58.6	0.6	7.10457e-09
DUSP3	138.6	0.6	2.87788e-08
ZNF585A	8.7	0.6	0.000371224
SNX25	67.8	0.6	3.49324e-08
SLC25A32	70.6	0.6	5.29472e-07
SRFBP1	77.3	0.6	2.9084e-08
SPAG6	2.2	0.6	0.00491999
ARHGAP25	1.6	0.6	0.0441187
EMG1	35.2	0.6	1.42391e-16
CDC37L1	19.2	0.6	1.01394e-14
NPAS2	134.5	0.6	7.78001e-07
AC012213.5	74	0.6	3.02854e-07
AC008878.3	65.3	0.6	1.8498e-05
RBM7	28.5	0.6	5.15592e-09
LIN7B	2.5	0.6	0.000378347
POLR1B	35.3	0.6	1.68262e-12
CD200R1	0.2	0.6	0.318539
AMPD3	59.9	0.6	2.10617e-09
RPS6KA6	41.2	0.6	8.5008e-08
TSPAN11	0.8	0.6	0.229384
ADAMTS2	335.7	0.6	4.0261e-12
E2F7	143.1	0.6	0.00783898
GTPBP10	41	0.6	8.15296e-12
TBC1D1	159.3	0.6	2.41757e-08
ATP2A2	523.9	0.6	2.98314e-15
GPATCH11	16.5	0.6	1.20327e-06
RAI14	802.1	0.6	2.71393e-06
ABTB2	26.9	0.6	1.45779e-09
TRAF6	31.9	0.6	3.22345e-06
FGD6	28.5	0.6	9.78461e-06
RC3H2	148	0.6	1.69665e-12
PRKD1	365.8	0.6	5.41289e-07
GLI2	341.6	0.6	2.33682e-07
MAP2	10.2	0.6	0.000321297
AC000093.1	23.6	0.6	0.00015903
MARCHF10	0.9	0.6	0.0441964
AGPS	80.5	0.6	5.41585e-12
GOPC	80.5	0.6	1.8191e-14
SLC20A2	230.7	0.6	6.81777e-06
SNX18	176.3	0.6	1.98096e-09
SEMA3C	356.7	0.6	3.84591e-05
ZNF544	48.7	0.6	2.70812e-06
LIMS1	221.8	0.6	1.32701e-10
MCTS2P	2.7	0.6	0.0104411
FSTL3	60.3	0.6	0.00206585
CDH13	1135.7	0.6	7.93332e-07
ADGRF3	1	0.6	0.0554141
SLC10A5	0.4	0.6	0.31853
DHX33	59.7	0.6	4.9271e-16
DLEC1	0.5	0.6	0.284486
TADA2B	34.8	0.6	6.62173e-09
NAT9	25	0.6	3.11131e-07
ZNF770	56.8	0.6	2.19859e-10
GNPNAT1	74.5	0.6	0.000351877
MAFK	60.5	0.6	2.96665e-06
C16orf72	346.5	0.6	6.57159e-16
BCAR1	237.5	0.6	3.45289e-12
ZNF773	11.1	0.6	0.000300739
KCTD5	41.1	0.6	1.73135e-07
ARHGAP31	127.4	0.6	8.44111e-19
CREB3L2	419.8	0.6	1.11706e-05
CNKSR2	6.2	0.6	0.535165
PMFBP1	0.9	0.6	0.173635
ADGRV1	0.5	0.6	0.159434
SLC7A1	183.6	0.6	1.53616e-06
PWP2	3.7	0.6	0.00438829
MET	97.1	0.6	0.000256303
MLX	34.3	0.6	2.97949e-07
CCDC57	69.8	0.6	1.32176e-05
PNO1	25.7	0.6	2.00278e-05
SPOCD1	153.4	0.6	2.97838e-05
ZNF433	9.4	0.6	0.00445458
FBXO15	2.6	0.6	0.00613277
TIMM9	23.7	0.6	1.41376e-09
ADAM12	81.9	0.6	0.00169625
NTNG1	42.5	0.6	0.136903
ZNF397	17.5	0.6	9.37871e-05
KLHL8	40.5	0.6	9.53491e-12
CDV3	256.8	0.6	5.36852e-11
SIL1	113.4	0.6	1.19571e-05
ZNF800	92.1	0.6	8.86756e-13
RAPH1	147.3	0.6	4.48949e-14
LIF	52.5	0.6	0.0243503
L3HYPDH	96.6	0.6	4.12965e-11
EPHA2	147.6	0.6	3.17315e-09
DUSP5	56.4	0.6	5.4158e-06
ARHGEF18	83	0.6	1.00983e-05
CCNH	78.3	0.6	2.14704e-09
OTUD3	40.2	0.6	4.22108e-12
MYEF2	49	0.6	0.00206003
C10orf88	28.6	0.6	4.3912e-07
DGKD	62.1	0.6	2.90194e-09
STC2	329.2	0.6	9.5221e-07
SHROOM3	131	0.6	0.000507095
ZNF469	272.4	0.6	7.50578e-10
GRIN2D	2	0.6	0.0261936
TMEM200A	103.3	0.6	0.00666241
ZNF649	6.9	0.6	7.15862e-06
UTP23	23.9	0.6	1.53686e-14
DLC1	1016.1	0.6	1.18261e-06
ZNF827	143.3	0.6	5.13974e-09
LHFPL6	331.9	0.6	2.5309e-05
PHACTR1	1.9	0.6	0.150938
PDE4B	309.9	0.6	5.18057e-06
SYDE1	118.3	0.6	1.85281e-07
ZNF7	24.9	0.6	8.88458e-08
BTBD19	19.8	0.6	8.62798e-06
ASAH2	1.7	0.6	0.014728
ZNF324	12.5	0.6	6.36054e-08
PTPRM	355.9	0.6	1.11871e-06
PRICKLE1	91.6	0.6	7.29074e-06
ERBIN	446.1	0.6	1.96444e-06
ASAH2B	8.5	0.6	1.03751e-07
FRMD4B	0.9	0.6	0.0826014
BMP6	1	0.6	0.16455
GFI1	0.4	0.6	0.261643
SEPTIN5	23.2	0.6	0.0003056
TOMM34	53.3	0.6	0.00526127
SGK3	53.2	0.6	1.6744e-05
AC079741.2	0.7	0.6	0.27913
NUDCD1	68.3	0.6	4.18845e-07
MFSD9	9.9	0.6	6.14039e-05
ARPC5L	40	0.6	1.04098e-07
AFTPH	42.7	0.6	1.10813e-10
EVA1A	195.9	0.6	1.52979e-09
LYST	95.4	0.6	9.40495e-07
WDR43	143.5	0.6	3.11456e-08
HHIP	8.6	0.6	0.424569
IL1RAPL1	517.5	0.6	5.26036e-07
AGAP9	15.9	0.6	5.76961e-06
POGLUT1	23.9	0.6	4.58539e-12
MAP7	3.4	0.6	0.00827981
DCUN1D3	70.9	0.6	3.36627e-11
B4GALT1	117	0.6	7.65161e-13
ASB6	34.6	0.6	1.11527e-07
ZNF324B	6.1	0.6	0.000864754
ANGPT1	118.9	0.6	0.000175613
SMURF1	187.3	0.6	5.9573e-15
CPT2	12.9	0.6	5.76603e-05
STEAP1B	61.3	0.6	4.32187e-05
SLC27A6	11.1	0.6	0.00026086
MAP3K2	154.1	0.6	8.05827e-12
ITGB1BP2	1.6	0.6	0.0395585
ZNF513	16.9	0.6	1.47682e-06
CBLL1	31.2	0.6	7.36399e-07
PTP4A1	158.1	0.6	7.7714e-05
WDR4	72.8	0.6	5.38562e-10
OTUD7B	117.1	0.6	2.8562e-15
TXNL4B	13.4	0.6	6.29317e-11
GULP1	253.6	0.6	2.48959e-07
AL135905.2	158.2	0.6	7.97334e-05
ADRB2	5.3	0.6	0.0318181
ZNF670	19.8	0.6	1.32752e-09
FRMPD4	152.3	0.6	0.00789508
ZNF594	16.7	0.6	0.00207106
PLEKHF2	30	0.6	0.000155003
LPXN	77.2	0.6	0.000465313
ZNF146	95.4	0.6	8.3996e-09
ZNF669	5.5	0.6	4.42132e-06
ARHGAP42	87.8	0.6	1.76177e-07
BMP3	2.1	0.6	0.0516365
CCNT1	55.2	0.6	5.51971e-11
CATSPERB	0.3	0.6	0.434916
PICALM	430.8	0.6	1.85351e-07
DIPK2A	37.7	0.6	0.000195591
H1-3	67.3	0.6	0.000971784
FAM207A	25.2	0.6	9.53213e-05
MRRF	50.4	0.6	1.03635e-07
ZBTB43	45.8	0.6	1.34454e-09
NRBF2	23.9	0.6	4.43769e-09
PTPRQ	10.1	0.5	0.0184571
ITGAV	195.5	0.5	1.49965e-08
MTX2	67.6	0.5	1.47074e-09
LIMK2	49.6	0.5	1.56125e-08
FOXN3	463.7	0.5	5.6961e-09
DDX10	126.5	0.5	2.77143e-09
SPATA6L	4	0.5	0.0112662
BCL11A	2.5	0.5	0.0132479
TCF7	20.8	0.5	1.78654e-08
LRRC8A	106.8	0.5	3.45076e-05
PWWP2A	66.9	0.5	4.14505e-12
SPTLC2	140.2	0.5	1.85694e-08
ZNF583	11.4	0.5	7.33091e-07
UBASH3B	301.4	0.5	1.02641e-06
RSPH6A	0.5	0.5	0.16172
ZNF22	17.7	0.5	3.11599e-07
PDIK1L	9.6	0.5	1.77895e-06
ITPR2	93.3	0.5	1.91039e-06
CREB5	87.3	0.5	0.000303141
SSR3	374.9	0.5	0.000105491
ZNF672	20	0.5	1.99592e-07
FGL2	5.5	0.5	0.39285
PPP3CC	84.4	0.5	7.03558e-08
GMEB1	23.3	0.5	5.44198e-08
WDR89	14.1	0.5	3.29807e-06
RABGGTB	57.2	0.5	6.73031e-08
UBE2Q1	45.3	0.5	1.31193e-09
CDC42EP1	93.3	0.5	2.28195e-06
ISG20L2	24.1	0.5	2.52419e-07
TTC4	33.3	0.5	1.66531e-11
GALNT18	50.2	0.5	5.73987e-06
TTC27	78	0.5	1.48038e-13
NR4A3	1.2	0.5	0.177325
KANK1	73.3	0.5	9.46876e-07
IPO7	238.7	0.5	0.00100581
ABLIM3	234.1	0.5	1.78532e-10
HK2	36.6	0.5	3.26497e-05
BRPF3	76.6	0.5	3.47059e-09
NIP7	26.6	0.5	7.89346e-08
RXYLT1	26	0.5	3.44059e-13
HS3ST3A1	181.5	0.5	0.000200614
TXNDC11	73	0.5	2.25093e-15
TUSC1	8.2	0.5	0.0356444
NSUN2	90.3	0.5	3.52043e-12
EXOC8	22.9	0.5	2.84542e-06
SMIM13	55.2	0.5	1.73394e-13
RFTN1	163.9	0.5	1.67186e-07
CCDC122	19.7	0.5	0.0037165
FN1	9982.5	0.5	0.00610658
CASP3	62.8	0.5	7.09829e-06
CREB1	98.1	0.5	1.65044e-12
MTMR1	85.5	0.5	4.09859e-09
FERMT3	3.2	0.5	0.0028151
EGF	6.6	0.5	0.0464979
FOXD1	99	0.5	0.000450754
CRLF1	1.1	0.5	0.163672
RIOK1	18.3	0.5	9.56407e-10
C2orf92	11.8	0.5	0.00104775
PLCXD1	34.6	0.5	7.58672e-06
FZD6	144.4	0.5	3.38873e-05
FAM200B	22.7	0.5	2.51956e-08
ADPRM	7.7	0.5	1.35231e-05
MITF	109.8	0.5	0.0273501
TENT5C	81.9	0.5	5.56172e-06
C6orf141	0.5	0.5	0.416629
DDX21	172.4	0.5	2.56577e-05
TATDN2	89.9	0.5	1.09719e-15
HECW1	50.9	0.5	0.00415947
FHL2	203.6	0.5	1.0889e-05
MAP3K5	247.1	0.5	4.40914e-05
BRSK1	12.8	0.5	0.000116402
FOSL2	93.4	0.5	8.58108e-06
MROH7-TTC4	33.9	0.5	2.45201e-11
TSPAN2	1.5	0.5	0.0162852
TGDS	18.3	0.5	1.49149e-07
AC022384.1	87.7	0.5	1.86421e-14
OR9Q1	0.4	0.5	0.329722
EPB41L5	133.5	0.5	3.45076e-05
KTI12	13.1	0.5	0.000876358
APBA1	164.7	0.5	0.000113472
UBXN2B	13.3	0.5	0.00848076
TUFT1	41.5	0.5	0.0246943
THADA	120.8	0.5	1.14198e-10
FAM160B1	108.1	0.5	1.57263e-16
FAM86B1	0.5	0.5	0.180338
SAT1	14.1	0.5	1.13386e-05
LINS1	14.5	0.5	3.88424e-07
MAP3K13	61.9	0.5	0.000155649
TSPAN13	5.1	0.5	0.0114399
ZNF34	6.2	0.5	7.81381e-06
SDCCAG8	187	0.5	8.40242e-08
IRAK4	36.7	0.5	3.76872e-13
PPAN-P2RY11	26.5	0.5	7.42914e-05
HOMER1	30.1	0.5	5.76884e-09
FZD9	1.6	0.5	0.0620239
ALS2CL	3	0.5	0.061424
NMNAT1	18.5	0.5	0.00082702
UHMK1	244.2	0.5	6.5438e-07
TRIM66	42.2	0.5	0.000276079
CLBA1	6.3	0.5	0.00422219
COX19	16.6	0.5	5.93373e-10
HMCN1	33.8	0.5	0.236118
TRIM58	7.8	0.5	0.0587519
RRP12	68	0.5	2.25613e-08
RCHY1	33.4	0.5	1.68527e-07
AGGF1	35.8	0.5	1.40601e-07
SLC22A3	0.5	0.5	0.474774
PTGES3L	0.9	0.5	0.234919
LIG4	17.8	0.5	2.8869e-06
ZNF805	34.8	0.5	1.88434e-12
RRAS2	175.7	0.5	4.18245e-08
RBAK	33.4	0.5	3.44799e-09
AGAP5	3.3	0.5	0.0236632
ITPRIP	65	0.5	0.0209642
TVP23B	27.1	0.5	2.88392e-08
SSTR1	16.5	0.5	0.0235585
HTRA4	0.7	0.5	0.181457
NECAP1	29.7	0.5	1.14576e-07
SYNJ2	246	0.5	1.07888e-07
ASH1L	274.1	0.5	4.58529e-08
TLE1	148	0.5	0.000405767
CYCS	56.4	0.5	3.2263e-05
INTS6	140.9	0.5	2.53904e-07
ZNF26	43.6	0.5	1.80173e-06
VEPH1	150.6	0.5	5.63791e-06
ACSL4	257.4	0.5	1.75147e-10
ZNF134	24.2	0.5	2.26644e-11
PURG	11.2	0.5	0.0179034
GGT7	26.3	0.5	0.00112975
TEKT3	0.5	0.5	0.409119
SUCO	134.7	0.5	1.8022e-07
KIF21B	2.2	0.5	0.0996718
JARID2	182.6	0.5	1.24348e-07
TRIM39	15.5	0.5	6.78205e-05
LCOR	255.1	0.5	4.5456e-08
ZNF200	12.3	0.5	5.16312e-06
SLC16A2	85.9	0.5	6.70166e-09
UTP14A	19.2	0.5	9.28319e-07
FOSL1	206.6	0.5	0.0025232
RRN3	41	0.5	1.41016e-11
PHKG1	1.1	0.5	0.0852969
STAC3	1.6	0.5	0.0416752
LACTB	30.6	0.5	9.44315e-05
MAPK8	188.7	0.5	0.000162573
MDGA2	17.5	0.5	0.403829
ARL14EP	27.4	0.5	7.46061e-08
UGGT2	259	0.5	8.92716e-07
ADAP1	1.1	0.5	0.124855
KCMF1	143.7	0.5	5.02196e-12
SUSD6	74.1	0.5	5.00359e-08
SAMD1	16.2	0.5	1.5796e-07
ZFAND2A	10.5	0.5	4.50062e-05
SHB	238.6	0.5	0.000224718
C9orf50	0.7	0.5	0.280602
PPP1R13B	7.1	0.5	0.0137935
C18orf25	83.9	0.5	2.16045e-08
RNF6	48.7	0.5	2.73255e-10
CHODL	1.6	0.5	0.053311
TAS2R4	1.7	0.5	0.119557
PRR16	361.3	0.5	5.03172e-05
ENOX2	51.3	0.5	4.72542e-08
HIP1	131.7	0.5	5.56605e-05
SLC16A10	0.2	0.5	0.496227
MMP1	250	0.5	0.317283
KPNA4	247.1	0.5	1.96911e-05
RNF19A	68.7	0.5	5.31576e-09
PVR	158.1	0.5	0.00336103
SIK1B	0.6	0.5	0.165759
FGFR1OP2	35.8	0.5	3.92863e-13
MGA	123	0.5	4.25247e-10
DOP1A	75.2	0.5	1.30587e-07
FNDC3A	256.8	0.5	5.22476e-11
ERCC6	36.8	0.5	4.50094e-11
NEB	0.3	0.5	0.550902
ZNF234	15	0.5	0.000218853
PRMT3	47.9	0.5	2.41049e-08
TG	2.3	0.5	0.00386853
ZNF316	47.8	0.5	2.45078e-05
NLGN4Y	237.3	0.5	1.15731e-08
PPAN	20.1	0.5	0.000194727
ICAM5	7.5	0.5	0.000180555
MFAP3	72.3	0.5	4.73669e-13
TRPV3	0.5	0.5	0.324786
ABR	240.8	0.5	3.29706e-15
UTP20	98.3	0.5	1.03796e-08
MBD1	58	0.5	1.87489e-11
EIF5A2	33.5	0.5	1.4426e-05
ZNF518A	63.5	0.5	2.90119e-05
CMTR2	27	0.5	2.92562e-09
ZNF660	9.1	0.5	0.0144304
ELK4	122.3	0.5	5.78166e-09
SDC4	181.6	0.5	4.65466e-05
ZNF408	12	0.5	0.001049
FKRP	27.3	0.5	1.75838e-07
PDCD11	103.4	0.5	4.88364e-09
BRD2	156.3	0.5	3.09096e-08
LATS2	184.7	0.5	5.07546e-06
INAFM2	22	0.5	0.000109233
ZNF136	15.8	0.5	0.000144537
ADAMTSL1	204	0.5	0.0102311
RNF180	1.2	0.5	0.209059
ZBTB41	44.3	0.5	1.43371e-09
SLC26A7	1	0.5	0.233584
CACNG8	1.4	0.5	0.148722
MT-CYB	325	0.5	0.000162415
HEATR3	45.9	0.5	3.4723e-06
H2AC6	54.8	0.5	0.00361952
GTF2E1	21.2	0.5	3.24301e-06
CYB5R4	65.1	0.5	1.26777e-06
AC003005.1	22.9	0.5	0.00117843
VCAM1	0.6	0.5	0.576595
GAB3	6	0.5	0.0107242
E2F4	38.1	0.5	1.22821e-05
POP1	46.8	0.5	5.6961e-09
NOP2	44.5	0.5	7.81381e-06
KCTD15	15.5	0.5	0.00851569
PHACTR2	273	0.5	8.05081e-08
TMEM47	103.1	0.5	0.000291303
PXDN	941.7	0.5	1.57565e-08
SPAG1	6.5	0.5	0.000504988
APLF	33.5	0.5	6.96028e-09
SH2D5	48.8	0.5	0.00179081
AC097634.4	318.5	0.5	1.84874e-07
GRAMD1B	86	0.5	1.39689e-06
SGTB	49.5	0.5	0.000167857
ZNF620	13.2	0.5	0.000676112
ZNF239	11.5	0.5	0.00465068
KLHL38	0.2	0.5	0.504882
ZNF441	12.3	0.5	0.00141974
ZNF780A	21.5	0.5	0.000557569
TAS2R10	0.4	0.5	0.18475
TRMT11	69.2	0.5	3.37743e-08
ZNF841	35.3	0.5	6.05243e-06
CCDC50	468.2	0.5	0.000626483
ZNF582	3.1	0.5	0.012519
SLC30A7	151.7	0.5	7.0869e-11
CERK	102.9	0.5	2.06568e-09
SLC10A7	77	0.5	1.70721e-06
AL355916.3	0.9	0.5	0.0647173
SCG5	14.1	0.5	0.0540654
FXR2	61.3	0.5	9.91265e-05
ARRDC2	5.3	0.5	0.00101883
ZMYND11	152.2	0.5	8.47628e-14
GSTO2	13.6	0.5	0.00518946
E2F5	9.8	0.5	0.00308149
SUGCT	117.7	0.5	1.18412e-12
OR2W3	0.6	0.5	0.424021
SLC35G1	12.5	0.5	4.19121e-05
KLHL5	248.1	0.5	0.000202193
AL049844.1	108.1	0.5	2.35415e-07
PNPT1	48.3	0.5	6.70625e-09
CFLAR	121.2	0.5	3.54794e-08
DOT1L	80.4	0.5	3.0191e-08
ZNF416	8.3	0.5	0.000475659
TOB2	73.5	0.5	0.000127523
HUS1	26.8	0.5	5.79055e-07
TAF1D	96.3	0.5	0.000403749
ASAP2	309.6	0.5	6.33907e-09
CSNK1A1L	1.2	0.5	0.214985
C12orf66	10.9	0.5	1.18346e-07
ACO1	236.9	0.5	5.83936e-05
ACAD11	65	0.5	2.41448e-07
ARHGEF5	0.7	0.5	0.214391
FNDC3B	702.7	0.5	3.37583e-06
TAF4B	2.7	0.5	0.0587519
ZBTB6	13.8	0.5	3.82223e-05
GPR39	64.6	0.5	8.8552e-08
ONECUT2	0.4	0.5	0.338429
TSPAN18	1.1	0.5	0.309914
CENPBD1	9.5	0.5	4.54751e-05
ZSCAN9	15	0.5	3.45023e-05
SPIRE1	174.5	0.5	4.53765e-14
SLC28A3	3.4	0.5	0.0419072
DUSP16	40.7	0.5	0.000143306
EGFR	915.3	0.5	2.58511e-07
SP6	0.6	0.5	0.208858
XBP1	70	0.5	0.000245169
PTRH2	25.4	0.5	4.19744e-08
IGF2BP2	500.9	0.5	2.20131e-05
SSH2	246.2	0.5	3.69621e-07
FAF2	138.1	0.5	1.62583e-14
CACNB2	7.2	0.5	0.176785
ESRRA	29.6	0.5	2.86048e-07
PIEZO1	404.9	0.5	2.19695e-09
GTPBP4	74.7	0.5	9.15564e-07
TTC21B	64.9	0.5	6.09922e-06
ZBTB21	49.8	0.5	1.88292e-07
FOXP1	363.7	0.5	1.52741e-06
ZNF764	8.2	0.5	0.00141605
CTNNAL1	117.4	0.5	1.05836e-05
NFATC2	9.7	0.5	0.0821648
SERP2	5.1	0.5	0.00711665
TMEM63C	2.2	0.5	0.0333993
OXTR	108.2	0.5	0.00405503
PPIL4	56	0.5	1.081e-09
ZNF215	15.4	0.5	5.20652e-07
DHX34	36.3	0.5	1.38236e-10
KRCC1	51	0.5	5.05289e-06
POLR3A	85	0.5	6.08471e-11
MAN1A2	210	0.5	9.11339e-08
AP5B1	32.5	0.5	8.02062e-05
ERI2	84.8	0.5	1.33505e-09
ZC3HAV1L	15.1	0.5	1.38205e-06
NOM1	41.5	0.5	5.39269e-08
ZNF432	74.3	0.5	6.90858e-06
BRWD3	87.1	0.5	1.961e-05
SLC22A14	1	0.5	0.322678
HIPK2	849.6	0.5	0.000474333
SLFN13	0.5	0.5	0.268934
ZDHHC23	1.8	0.5	0.0643055
KCTD11	17.4	0.5	0.00275913
ZC3H12B	6.1	0.5	0.000942608
CDH15	0.3	0.5	0.409236
LETM2	6.6	0.5	0.00196512
ANKRD49	6.7	0.5	0.00032824
UNC13A	1	0.5	0.503945
URGCP-MRPS24	111.4	0.5	1.11089e-09
C1orf131	8.7	0.5	0.000181113
TRIO	3311.3	0.5	4.9416e-05
PISD	71.1	0.5	1.20781e-05
MOB1B	149.7	0.5	3.77411e-11
LRRC69	13.2	0.5	0.000295173
SEC14L1	164.4	0.5	1.06119e-07
PGM2	31.3	0.5	0.00709414
ZNF560	0.6	0.5	0.30955
TASOR2	173.8	0.5	3.32721e-07
CCDC81	6.1	0.5	0.00278466
GPR135	71.4	0.5	7.09218e-05
HIPK3	215.7	0.5	3.23374e-06
MOSPD2	33	0.5	2.00577e-08
PID1	70.7	0.5	0.0127087
ZNF587B	73.4	0.5	1.06776e-05
GATAD1	40.3	0.5	8.15296e-12
HECW2	107.6	0.5	0.00242259
ZNF460	56.8	0.5	1.69527e-08
ST7L	74.1	0.5	8.19313e-06
ZNF347	18.7	0.5	2.63517e-07
ZNF662	5.5	0.5	0.00386845
CA3	1.2	0.5	0.125392
MAP3K20	285.4	0.5	1.36445e-05
XKR6	110.2	0.5	0.00052045
TSC22D2	303.4	0.5	1.94922e-06
GHR	4.7	0.5	0.0164247
THG1L	12	0.5	0.000392282
SLC1A3	3.3	0.5	0.0251576
RERGL	2.5	0.5	0.0694024
CHRM2	664.5	0.5	0.000765624
SLC11A2	53.5	0.5	7.63573e-05
DCP1A	78.1	0.5	9.57918e-15
NT5C1B-RDH14	5.1	0.5	0.0159347
SLC25A33	15.9	0.5	1.52855e-05
EDEM3	101.5	0.5	3.60986e-05
RSPRY1	81.4	0.5	3.3741e-08
SRP19	40.2	0.5	9.12805e-07
LAMA1	37.1	0.5	0.00448057
ZNF23	26.6	0.5	0.000352222
IFRD1	49.1	0.5	2.59871e-12
ZNF268	24.3	0.5	4.88417e-09
SOCS7	40.4	0.5	5.5998e-07
CEACAM19	84.4	0.5	0.023883
RCBTB2	11.9	0.5	0.000636714
PATL2	2.4	0.5	0.105055
DOCK10	405.7	0.5	0.0112507
ZNF391	0.6	0.5	0.318114
HCCS	20.3	0.5	0.00142934
RGS9	5.8	0.5	0.0477192
LMO4	67.6	0.5	0.00141974
POPDC3	16	0.5	0.00714884
AC005192.1	49.7	0.5	2.84516e-11
ZNF256	6.8	0.5	0.000507117
ZNF814	25.2	0.5	0.000233617
NIPAL1	2.8	0.5	0.0230134
PGGT1B	54.4	0.5	1.07135e-07
TM4SF1	109.7	0.5	0.0417719
TPRG1	14.8	0.5	0.00260357
QTRT2	29.5	0.5	4.97698e-09
ODC1	109.8	0.5	0.00038326
SPTY2D1	41.3	0.5	8.39092e-09
DMWD	49.5	0.5	1.30764e-05
ABCE1	85.3	0.5	1.69083e-05
PPP1R3A	0.5	0.5	0.319911
SYNJ1	46	0.5	0.000119339
NBPF9	42.4	0.5	2.05639e-06
TMEFF1	23	0.5	1.27116e-05
TNFRSF8	0.4	0.5	0.323602
CITED2	154.1	0.5	0.00125396
ALG5	41.7	0.5	1.50067e-09
ZNHIT6	75.8	0.5	2.28992e-06
ZNF333	29.4	0.5	1.78532e-10
METTL23	14.2	0.5	4.26636e-05
ENKUR	0.6	0.5	0.266031
IQUB	0.7	0.5	0.158341
GCFC2	31.6	0.5	2.10388e-05
ZNF334	5.8	0.5	0.0983306
SAMD8	78.4	0.5	1.21918e-09
PTPRJ	179.3	0.5	0.0139308
ELOA	68.2	0.5	9.64927e-14
MOCS1	20.8	0.5	3.48991e-05
AC011499.1	1.4	0.5	0.190642
SLX4IP	41.8	0.5	0.00622323
SMN2	2	0.5	0.0792077
ZNF317	35.5	0.5	4.35424e-05
CTNNA3	0.9	0.5	0.27784
TNS1	358.8	0.5	1.51219e-07
YIPF6	50	0.5	2.28416e-09
CBFB	112.6	0.5	4.7054e-06
WDCP	13.2	0.5	0.000321297
BRD4	238.5	0.5	4.70417e-05
PRKG2	46.7	0.5	0.0629875
GATA2	11.4	0.5	0.00389242
PLEKHG4B	3.2	0.5	0.147631
RPS6KA3	146.1	0.5	7.32182e-07
BCL2L2	50.1	0.5	5.31109e-08
ZFPM2	915.1	0.5	0.00114139
TMEM185B	42	0.5	1.07599e-05
YY1AP1	65.6	0.5	2.52261e-09
PPRC1	84.7	0.5	2.35164e-06
ZNF625	17.6	0.5	1.06839e-05
TNFAIP1	66.5	0.5	0.000105453
SPRYD7	24.9	0.5	8.06311e-07
TMEM39A	80.9	0.5	5.11117e-08
SPRED1	249.2	0.5	2.17093e-05
SBNO2	97	0.5	3.46143e-05
PTPRK	1049.9	0.5	2.72189e-06
MBOAT2	90.8	0.5	3.93907e-07
FRMD3	5.4	0.5	0.002532
BYSL	28.3	0.5	0.0104899
AC113348.2	8	0.5	0.00929001
BTRC	140.8	0.5	0.000162573
ZNF619	8.5	0.4	0.00537928
TIGD7	6.8	0.4	8.01847e-05
C17orf80	22	0.4	2.39291e-05
AC004076.1	19.1	0.4	0.000234664
MSRB3	320.5	0.4	0.00571428
AXDND1	2.4	0.4	0.0386753
TASP1	51.2	0.4	1.66723e-05
RUBCN	82.5	0.4	4.19216e-08
DNAJA3	47.5	0.4	1.90055e-10
UNC119B	48.2	0.4	2.46219e-07
ZNF579	22.6	0.4	0.000400949
TMCC3	1.7	0.4	0.193653
PITPNM3	13.7	0.4	0.00158055
CWC25	16.1	0.4	1.96752e-05
INO80D	85.4	0.4	6.49428e-08
PSG8	0.8	0.4	0.155006
NAV2	1313	0.4	0.000364768
GLS	382.7	0.4	0.00037911
HMGXB3	137.9	0.4	5.45895e-08
USP7	148.3	0.4	2.52807e-10
NME7	58.6	0.4	4.32568e-07
ADCY1	2.7	0.4	0.0443468
RANGAP1	274.8	0.4	6.62183e-07
ZBTB49	16	0.4	6.18764e-05
TMEM167B	46.9	0.4	1.1449e-05
TAF7L	2.4	0.4	0.0843185
PPFIA1	109.8	0.4	3.30448e-06
PRRX2	32.6	0.4	1.6906e-05
EIF4A2	126	0.4	0.000421904
TFE3	109.6	0.4	2.47866e-08
KCTD18	18.1	0.4	6.36231e-05
TGFB1	94.6	0.4	1.78775e-06
WDR25	73.1	0.4	0.0104221
UPF1	106.8	0.4	4.32858e-11
ZNF211	11.3	0.4	0.000657194
GGACT	10.2	0.4	0.00308631
PHF20L1	132.4	0.4	9.01921e-09
SLC10A6	0.4	0.4	0.346822
TAB2	126.9	0.4	2.61895e-09
CSMD3	1.2	0.4	0.17364
WDR20	105.2	0.4	1.43194e-08
GRSF1	104.2	0.4	2.47598e-10
TGFBR2	371.4	0.4	1.42192e-05
CBWD3	5.7	0.4	0.000214618
TSEN15	73.7	0.4	1.49457e-06
ZNF749	12.2	0.4	0.000141127
ZNF440	30.3	0.4	0.00152008
JRKL	12.1	0.4	5.75836e-05
AC007731.4	58.7	0.4	5.68745e-08
CAB39	225.4	0.4	5.36296e-07
NUP58	133.1	0.4	0.000151451
MYO1F	0.6	0.4	0.159155
ZNF843	1.1	0.4	0.132705
BRPF1	32.2	0.4	1.34403e-06
PSG4	0.5	0.4	0.445647
ZNF330	26.6	0.4	2.34893e-05
SLC9B2	33.6	0.4	0.000252135
RNASEL	3	0.4	0.0198937
BICD1	222.7	0.4	2.60533e-05
ZNF701	33.3	0.4	9.0483e-08
MCMDC2	1.1	0.4	0.109482
STEAP2	6.5	0.4	0.0625746
KCTD13	33.5	0.4	2.17589e-07
HNRNPC	360.1	0.4	2.27564e-07
DRC1	0.2	0.4	0.509714
SORCS2	27.4	0.4	0.0643152
C5orf63	3.8	0.4	0.11928
ZNF865	36.6	0.4	0.000686785
SURF6	27.6	0.4	0.00047828
RPL26L1	9.1	0.4	0.00783898
ZNF470	8.2	0.4	0.00682622
SMAGP	27.8	0.4	0.0168808
VHL	49.6	0.4	8.24651e-10
DNAH6	1.2	0.4	0.122285
LYPD1	92.3	0.4	0.000691394
SYDE2	28.7	0.4	0.000450443
OR2AG2	0.7	0.4	0.285628
ATXN1L	49.2	0.4	7.58992e-10
DAPK2	3	0.4	0.0454707
ATAD2B	105.5	0.4	3.83061e-07
SERPINE2	50.7	0.4	0.000590446
NANOS3	2.8	0.4	0.0899388
ZNF623	51.2	0.4	1.06071e-09
CADPS2	6.7	0.4	0.120145
SOCS4	50.4	0.4	1.12362e-06
ZBTB48	11.2	0.4	0.0128066
RIOK2	29	0.4	4.19678e-06
NEK9	58.1	0.4	6.00851e-05
DAPK3	107.3	0.4	0.000292376
CRAMP1	76.7	0.4	8.21851e-06
ATP8B4	3.8	0.4	0.0497219
MRTFA	235.2	0.4	1.91811e-07
EDEM1	119.2	0.4	1.08598e-07
TOMM70	89.5	0.4	4.08718e-08
VPS37A	85.9	0.4	2.60976e-06
APBB2	392.5	0.4	1.5522e-05
RAG1	2.1	0.4	0.0771613
AOX1	42.8	0.4	6.96849e-05
B4GALT4	39.1	0.4	4.34604e-05
RAP1B	150.5	0.4	9.16993e-06
C5orf22	27.4	0.4	9.19818e-06
AC008770.1	7	0.4	0.054337
KMT2B	55.7	0.4	3.5757e-05
ZNF462	137.6	0.4	0.0149505
TOMM20	148.6	0.4	1.85469e-10
STK17A	120.3	0.4	1.18122e-06
CCNT2	82.4	0.4	8.90081e-08
FARSB	104.5	0.4	3.77364e-05
IGF2BP1	163.2	0.4	1.76655e-09
RPP38	11.1	0.4	0.000136835
GEMIN5	39.1	0.4	1.64222e-06
LRP2BP	1.8	0.4	0.110258
ARSG	24	0.4	0.019456
NEMP2	10.3	0.4	0.000184306
MCPH1	91	0.4	3.73131e-07
DTWD1	44.8	0.4	1.57288e-05
ATP6V0A2	55.6	0.4	3.1365e-10
PPID	12.4	0.4	0.000280998
TBCCD1	14.9	0.4	3.82505e-05
MAP1B	1109.2	0.4	0.000180052
CORO1C	742.8	0.4	0.000168827
ZNF696	10.3	0.4	0.000249027
HDDC2	42.1	0.4	6.07045e-11
UPP1	27.5	0.4	0.00112616
ERCC4	28.9	0.4	4.01706e-06
TPH1	0.8	0.4	0.222366
POLG2	15.3	0.4	0.00606046
ORMDL1	27.6	0.4	4.98357e-06
INPP5A	107.6	0.4	4.0835e-07
CRCP	65.9	0.4	1.46157e-09
APBA2	125.5	0.4	0.000113693
C12orf29	19.9	0.4	7.81633e-05
SLC35E1	79.9	0.4	1.85694e-08
C12orf60	7	0.4	0.0900752
UBLCP1	36.1	0.4	6.48137e-10
TAS2R5	0.3	0.4	0.408586
DLG4	38	0.4	3.80268e-06
C1orf74	6.2	0.4	0.0024928
EEF1E1	29	0.4	4.93959e-05
DGKE	26.5	0.4	3.99318e-06
UGGT1	184.8	0.4	1.21372e-08
HSPA14	25.2	0.4	0.000110015
FAM126B	53.6	0.4	7.28553e-06
TRMT12	13.8	0.4	0.000331243
LRP12	80.9	0.4	2.88503e-05
MTG2	36.4	0.4	4.11893e-05
AIMP1	48.7	0.4	2.49377e-06
SND1	756.3	0.4	8.67111e-08
CTPS1	89.5	0.4	0.000618421
ZNF780B	34.9	0.4	0.00286128
SLC22A13	1.1	0.4	0.0633175
LRRC3	1.1	0.4	0.174485
GPATCH2L	157.2	0.4	1.85705e-08
REST	112.3	0.4	1.77449e-07
CCNJ	20.5	0.4	3.76794e-05
NSG2	0.2	0.4	0.675863
ZSCAN25	21.4	0.4	4.8832e-07
ZNF791	30	0.4	1.41499e-06
TSC22D3	7.1	0.4	0.0226916
GPATCH4	15	0.4	0.00213891
ZSCAN22	7.5	0.4	0.000143332
EPB41L4B	1.7	0.4	0.0695518
COL13A1	92.2	0.4	1.45284e-05
LYPD6B	1.3	0.4	0.280845
SIRT7	44.5	0.4	8.7298e-05
MCOLN2	3.1	0.4	0.080031
CCNL1	80.2	0.4	0.000522599
ZNF808	35.5	0.4	9.71657e-11
OTUD6B	20.4	0.4	4.40341e-05
ERC2	0.8	0.4	0.363593
AC010547.4	30.9	0.4	0.00128451
DPY19L2	21.4	0.4	0.0327028
TUT7	88.7	0.4	6.65511e-11
MRAS	46.7	0.4	8.09996e-09
CTU1	8	0.4	0.0138012
LARP4B	262.2	0.4	4.69252e-07
EIF4EBP2	117.8	0.4	2.33873e-07
RNFT1	9.5	0.4	6.41436e-07
GAN	47.1	0.4	2.99683e-06
CRADD	58.4	0.4	3.97465e-05
TXLNB	0.7	0.4	0.392622
SETD2	221.7	0.4	1.16886e-07
AL139260.3	4.4	0.4	0.000106551
RRP15	42.9	0.4	3.54145e-05
ATXN7L2	6	0.4	0.0272887
STT3B	176.3	0.4	4.26613e-07
FOXN2	63.7	0.4	0.000154205
XKR9	0.7	0.4	0.265938
GNA13	99.3	0.4	1.10487e-05
AC010522.1	96.7	0.4	0.000110601
AL031708.1	67.1	0.4	1.32901e-06
KCTD20	109	0.4	2.29373e-10
PELI1	10	0.4	0.00120157
MIOS	38.8	0.4	0.000117454
KLHL42	65.7	0.4	2.11279e-09
RDH13	13.2	0.4	2.3991e-06
TNC	1504.9	0.4	0.00559276
PRKAB2	25.3	0.4	1.78368e-06
TMEM41B	66.7	0.4	8.24309e-05
C8orf44-SGK3	62.9	0.4	0.000591563
SLC35D1	82.3	0.4	7.35624e-08
METTL18	2.9	0.4	0.141875
RADX	2.3	0.4	0.297055
DNAJA2	62.9	0.4	1.04426e-07
UBR3	220.4	0.4	5.09692e-08
ABHD13	20.3	0.4	0.000686135
BTBD10	102.6	0.4	1.14217e-05
TMPPE	13.8	0.4	2.14051e-05
EIF1	260.8	0.4	0.000160996
C3orf20	2.6	0.4	0.182303
CCSER2	223.8	0.4	4.89372e-07
WNT3	6	0.4	0.0373572
DESI1	55.4	0.4	2.00144e-06
RHOB	67.3	0.4	0.0596025
ZNF354A	8.7	0.4	0.00933822
POMK	95.7	0.4	2.03863e-07
RBKS	3.4	0.4	0.198187
GRWD1	41.1	0.4	0.00117358
TMC1	1.6	0.4	0.219133
AL590132.1	15.8	0.4	0.0956217
EIF3C	1.9	0.4	0.15858
ZNF586	64.5	0.4	0.000601938
ANKRD13C	90.2	0.4	1.01368e-06
THBS4	6.3	0.4	0.137221
FAM122A	13.2	0.4	0.000145302
NREP	164	0.4	0.0333305
ZNF202	21.8	0.4	4.53554e-07
ZNF223	6.5	0.4	0.0126748
KRT7	0.9	0.4	0.193222
RUNDC3B	2.3	0.4	0.234391
VEZT	98.3	0.4	6.9533e-10
TMEM216	4.6	0.4	0.0155319
JPH2	30.6	0.4	0.000144493
PALM2AKAP2	829.6	0.4	0.000121607
NDFIP2	64.2	0.4	1.74899e-05
AL512506.3	31.1	0.4	0.000522599
HSD17B7	5	0.4	0.123771
VMP1	186.5	0.4	7.76715e-09
CNOT3	38.2	0.4	8.1058e-05
TRNT1	31.4	0.4	0.000251703
TXNRD3	18.5	0.4	0.0129096
CACNA2D4	0.6	0.4	0.302071
SGPL1	66.7	0.4	5.5277e-07
COMMD10	127.4	0.4	0.000144493
TUBE1	12.2	0.4	0.0216495
BTBD3	91.2	0.4	3.21374e-05
FEM1B	66.8	0.4	2.54189e-06
AC063943.3	1.6	0.4	0.343854
IL13RA2	0.5	0.4	0.412384
MAPK13	6.4	0.4	0.00678386
TAMM41	50.1	0.4	0.000861791
ZNF761	14.9	0.4	0.00126297
C11orf65	4.6	0.4	0.0976848
GLIS2	37.5	0.4	0.00587957
DNAJC16	47.1	0.4	9.61016e-05
SLC35B1	35.8	0.4	0.000168637
ZNF506	14.6	0.4	3.09252e-05
IL1RL1	0.5	0.4	0.4318
NDUFV3	71.5	0.4	1.95007e-07
CDK6	670.1	0.4	0.00023519
UBA2	98.7	0.4	0.000100568
C5orf24	91.8	0.4	1.15096e-05
IKBKE	31.3	0.4	0.00340801
ZNF419	11.7	0.4	0.0110386
FLI1	70.6	0.4	0.000447941
ZNF512	56.1	0.4	2.38972e-06
STX6	81.2	0.4	6.68646e-07
C11orf95	39.8	0.4	2.42213e-05
GOLGA8R	0.5	0.4	0.414634
HAS3	1.7	0.4	0.142189
RASA3	288.9	0.4	8.68055e-06
ZNF580	21.8	0.4	0.0422636
AC091959.3	90.3	0.4	5.92619e-08
VPS37B	70.9	0.4	6.30545e-07
GSR	90.9	0.4	1.35928e-07
FRRS1	7.8	0.4	0.0461862
IRF2BP2	63.8	0.4	0.00617388
MAP3K8	4.9	0.4	0.0371549
TIRAP	12.4	0.4	6.86904e-05
TRPM6	0.2	0.4	0.634089
ZNF425	7.3	0.4	0.0729675
IMMP2L	191	0.4	6.49308e-05
ABCC3	38.1	0.4	0.00348454
RASL10A	0.2	0.4	0.545655
RRP1B	71.6	0.4	1.68604e-06
BEST1	4.1	0.4	0.0564811
KDM1B	21.4	0.4	7.26902e-05
ZNF783	33.6	0.4	3.41465e-07
ZNF829	5.6	0.4	0.00438924
RPL36A	7	0.4	0.00337425
SMTN	146.4	0.4	0.00657141
ARMCX5	11.6	0.4	0.00225837
MT-CO2	447.1	0.4	0.0138431
EDNRA	31.2	0.4	0.00413131
MAGT1	80.6	0.4	2.06499e-05
SLC7A5	104.5	0.4	0.028899
PDZD8	92.7	0.4	1.19066e-09
KIAA1549	56.5	0.4	7.03256e-08
KIF7	38.6	0.4	0.0020547
ZBTB40	58.9	0.4	1.02023e-05
KLHL17	12.7	0.4	0.0072668
ESF1	36.2	0.4	0.00040979
CPEB3	17.4	0.4	0.00187504
RASA1	248.4	0.4	0.000251919
LPP	1193.4	0.4	0.000131878
STK38L	25.7	0.4	0.00153734
ZNF691	5.1	0.4	0.0750214
ARHGAP18	149.4	0.4	0.00523389
SLC8A1	570.1	0.4	0.0510753
AL031315.1	53.8	0.4	0.00708591
PKD2	200.3	0.4	1.06129e-05
RHCE	0.8	0.4	0.3858
PTPRD	2.4	0.4	0.424404
PDIA6	202.3	0.4	8.30484e-07
EYA3	91.6	0.4	2.25954e-07
ALG2	25.1	0.4	0.000428932
ACTR3	357.7	0.4	0.000173285
PHEX	38.7	0.4	0.0768885
ZNF304	14	0.4	5.04372e-07
DEPDC4	3.8	0.4	0.029374
PTPN1	134.4	0.4	1.80635e-07
FEM1A	40.1	0.4	6.23965e-05
CDK12	146.7	0.4	7.15819e-07
SYT14	54.1	0.4	0.290816
GPAM	21.8	0.4	2.47133e-06
DMD	104	0.4	0.005694
CBL	169.7	0.4	3.96212e-06
NCR3LG1	28.7	0.4	0.00205297
DIP2B	147.8	0.4	2.12344e-05
ZNF507	65.6	0.4	0.000263407
EIF3M	85	0.4	1.74155e-09
EEA1	190.7	0.4	6.88814e-06
PPARD	138.8	0.4	0.0024945
ATP8B1	402.6	0.4	0.00582251
EXPH5	4.7	0.4	0.144974
HOOK3	210.1	0.4	5.82303e-07
ZNF574	19	0.4	0.00307523
DDX50	42.6	0.4	3.38852e-10
ZNF320	13.5	0.4	0.00243608
TWNK	9	0.4	0.00137268
MTMR10	69	0.4	0.000322803
NYAP2	0.1	0.4	0.681472
ZNF283	13.6	0.4	0.0175657
RANBP2	163.6	0.4	1.44775e-06
TRIM55	23	0.4	0.107996
DNAJC6	6.6	0.4	0.183915
ZSCAN1	0.6	0.4	0.318117
LCMT2	9.5	0.4	0.000471388
RIMS2	166.6	0.4	0.0230866
CRY1	47.9	0.4	0.0041674
CUX1	343.3	0.4	3.29237e-05
RMDN3	32.4	0.4	7.60786e-06
ATP1B1	55	0.4	0.000402172
CCDC32	27.8	0.4	2.69357e-05
RGS20	106.6	0.4	2.20131e-05
BCAR3	319	0.4	0.00100627
EIF4E	65.2	0.4	2.8682e-05
SELENOS	28.4	0.4	0.0113003
WDR27	52.8	0.4	0.00970476
RIPOR1	92.9	0.4	1.24326e-08
CYB561D1	15.5	0.4	0.00028526
EPG5	392.5	0.4	1.307e-05
NECAB2	0.5	0.4	0.445407
AC005670.2	96.9	0.4	4.45999e-08
GOSR2	96.4	0.4	4.31231e-08
DUSP8	10.7	0.4	0.00423906
EFCAB6	6.2	0.4	0.0731275
RNASEH1	82	0.4	4.22935e-07
MTRR	35.7	0.4	4.99007e-07
NTMT1	35.5	0.4	0.00965457
AC008581.2	37.2	0.4	0.0013939
ELK3	205.1	0.4	0.00854485
BACH1	484.2	0.4	2.51759e-07
KIN	26.4	0.4	1.29572e-05
SUSD1	51.9	0.4	5.89718e-05
ZNF625-ZNF20	22.9	0.4	0.000211235
SPRYD3	27.5	0.4	0.102319
SLC30A5	56.4	0.4	2.14623e-06
C6orf120	41.8	0.4	4.05414e-08
TM9SF3	247.6	0.4	8.44407e-05
DPH5	27.6	0.4	0.000650838
BICD2	78.7	0.4	4.31231e-08
ZNF225	10.1	0.4	0.021961
FOXO6	0.8	0.4	0.156994
MAST4	151.4	0.4	2.18689e-07
ZNF398	41.2	0.4	2.07059e-06
FBXO28	64.5	0.4	7.03256e-08
SLFN11	40.3	0.4	0.00430029
NSUN6	28.2	0.4	0.00210041
MECR	33.9	0.4	1.45651e-05
METTL15	180.3	0.4	6.86624e-05
DHRS7B	26	0.4	0.00339514
GAREM2	3.7	0.4	0.141875
CSF1	25	0.4	0.0271646
PRELID3B	31.1	0.4	3.02179e-05
CUBN	7.2	0.4	0.00300844
FCHSD2	198.6	0.4	0.00278244
DNAJA4	1	0.4	0.140944
SMNDC1	30.3	0.4	0.000843261
ZNF844	8.5	0.4	0.00232505
NEK7	209.4	0.4	0.00265946
DNAH14	121.5	0.4	0.00572324
ZNF420	13.2	0.4	0.00297814
TFB1M	63.6	0.4	0.00217206
UCHL3	37.6	0.4	6.70126e-06
B3GALNT2	42.6	0.4	7.7714e-05
C7orf26	23.8	0.4	1.16956e-05
[truncated: 11,995 more rows]

## Sheet: 18hpi v uninfected
	mean expression (RPKM)	log2FoldChange	p-adj
IL1A	0.9	5.5	0.000778166
RSPO3	12.4	5.2	1.29e-26
ERG	2.2	5	6.72e-31
NOL4	1.4	4.9	7.16e-11
BEST3	5.2	4.7	3.72e-59
EGR2	3.7	4.7	1.67e-24
ANKRD1	6.8	4.5	1.39e-31
BIRC3	50.4	4.5	2.15e-121
TNFAIP3	115.5	4.1	4.95e-104
DERL3	0.9	4	0.0395145
PLA2G4C	14.3	4	7.75e-123
BHLHA15	1.3	4	0.00221348
MYO16	39.4	4	4.83e-09
DNAJB9	75.1	3.9	0
PTPRR	2.7	3.8	1.19e-13
CXCL8	18.2	3.7	4.13e-08
ABCA9	0.8	3.6	1.98e-08
ALOXE3	1.2	3.5	1.37e-14
KCNIP4	23.1	3.5	5.82e-46
CXCL1	2.3	3.5	7.89e-17
AC112229.3	2.2	3.5	2.79e-18
KLF15	3.6	3.4	2.04e-39
PTPRB	9.5	3.3	5.14e-09
NRCAM	2.6	3.2	1.33e-21
LIPG	1.7	3.2	5.94e-14
FICD	57.7	3.2	1.15e-172
CXCL2	2.4	3.1	2.59e-11
ERO1B	22.4	3.1	3.84e-131
ESM1	3.3	3.1	0.000253587
IQCM	6.2	3.1	5.55e-41
CXCL3	1.4	3.1	1.2e-21
CCDC148	31	3.1	2.77e-69
ADAMTS18	0.5	3	2.42e-09
EDN1	33.5	3	6.32e-10
HLF	1.6	3	1.16e-19
ZBED9	0.8	2.9	2.03e-16
SEMA3E	31.2	2.9	8.2e-49
ABCA6	1	2.8	1.02e-08
SCN1A	2	2.8	9.13e-16
SEC11C	34.9	2.8	7.62e-151
RXFP1	20.2	2.8	6.87e-39
MGAT4C	1.6	2.8	9.43e-18
HERPUD1	270.2	2.8	4.04e-190
FAT2	0.7	2.7	6.11e-09
LRRC7	7.1	2.7	2.87e-35
RNF144B	41.9	2.7	0
PTGS2	10.5	2.7	1.71e-05
PARM1	0.8	2.7	3.06e-09
VWDE	4.8	2.7	3.01e-43
IL6	6	2.6	1.59e-13
PTPRQ	40.3	2.5	6.38e-71
DGKB	2.8	2.5	4.94e-14
TNFSF15	1	2.5	5.15e-06
ADGRB3	2	2.5	4.46e-09
PPP1R3C	72.5	2.5	6.38e-143
XIRP1	0.5	2.5	2.58e-05
ALDH8A1	2.6	2.5	3.39e-15
HDAC9	770.7	2.5	5.42e-20
CPNE4	10.3	2.5	2.27e-24
RELB	68.6	2.5	2.38e-41
CDH15	1.2	2.5	8.72e-10
MANF	92.7	2.5	3.6e-198
LDLRAD4	0.6	2.4	0.000323462
CXCL5	1	2.4	2.42e-09
DNAH11	1.4	2.4	2.84e-11
SNAPC1	129.4	2.4	4.54e-59
COLGALT2	77.8	2.4	2.83e-43
GATA6	27.5	2.4	9.68e-38
ADTRP	11.7	2.4	6.96e-31
HEY1	1.9	2.4	1.05e-12
FZD8	61.9	2.4	4.74e-12
ST18	0.9	2.3	0.00013845
FOS	3.7	2.3	6.66e-09
NFKBIA	90.9	2.3	4.26e-44
MCTP1	75.1	2.3	3.68e-16
MARS2	24.3	2.3	1.83e-83
MIS12	43.9	2.3	5.12e-104
STYK1	3	2.3	4.14e-11
NIPAL4	0.7	2.3	2.69e-05
ID4	7.4	2.3	0.00543911
CCDC85A	57.6	2.3	0.000130126
NYAP2	0.5	2.3	0.000775924
PKD1L1	5.2	2.2	4.44e-40
PPP1R15A	290.4	2.2	1.18e-40
ANKRD37	2.4	2.2	4.74e-12
CNTN5	32	2.2	6.68e-41
SDF2L1	44.7	2.2	4.57e-46
HID1	1.1	2.2	3.89e-07
CRELD2	76.2	2.2	2.71e-63
VNN1	1.1	2.2	1.36e-07
ABCA10	5.9	2.2	3.45e-30
DDIT3	60.3	2.2	1.4e-48
NR0B1	0.1	2.2	0.205979
FO681492.1	0.8	2.2	5.33e-14
ZPLD1	1.5	2.2	3.33e-16
FAM110B	68.4	2.2	9.83e-43
CADPS2	22.5	2.2	5.23e-29
FYB2	1	2.2	1.25e-13
GADD45A	141.3	2.2	5.18e-31
DSCAM	3.7	2.2	1.02e-05
DNAJC3	377.3	2.2	7.09e-149
ICAM1	71.6	2.1	5.27e-11
IL21R	3.6	2.1	6.07e-14
RASGRP3	27.3	2.1	1.26e-38
KBTBD8	32.2	2.1	3.87e-07
TTN	4.7	2.1	1.21e-17
DKK2	50.8	2.1	3.8e-97
TMEM236	2	2.1	7.76e-23
CSMD1	2.1	2.1	4.93e-13
USH2A	3.9	2.1	3.52e-18
TIGD2	34.3	2.1	1.69e-61
DKK1	124.4	2.1	1.25e-33
TRAF1	17.9	2.1	3.85e-28
SLC1A3	10	2.1	5.02e-29
GFRA1	369.5	2.1	1.36e-14
PLCXD2	18.7	2.1	1.13e-104
RASGRP1	4.1	2.1	9.26e-11
PRDM1	85.6	2	7.16e-11
AMIGO3	13.4	2	9.56e-79
SUSD4	4.7	2	1.23e-20
HBEGF	33.6	2	1.18e-21
DACT1	33.9	2	8.78e-41
SYVN1	87.9	2	6.65e-100
RASL10A	0.6	2	0.000107343
SYT16	53.8	2	2.47e-109
GRM5	5.6	2	1.38e-11
ZNF614	31	2	6.59e-96
EGR1	94.2	2	6.22e-06
IL23A	0.5	2	1.71e-05
CRYM	21.6	2	6.32e-31
TCIM	0.6	2	0.000445294
SP140	7.7	2	1.74e-14
EXPH5	14.1	2	2.39e-26
NRXN3	170.7	2	8.88e-09
SLC7A2	168.8	2	2.08e-31
KCTD16	53.2	2	1.51e-33
NFKBIE	23	2	4.2e-24
MACROD2	8.8	2	6.45e-22
IL34	5.4	1.9	4.78e-12
MYOCD	53.1	1.9	4.05e-09
ITGA9	1.9	1.9	8.32e-11
KLHL38	0.6	1.9	1.13e-05
RCAN2	45.5	1.9	1.24e-20
MARCHF1	9.3	1.9	4.39e-27
ELOVL7	1.3	1.9	9.39e-11
TLL2	1.9	1.9	1.42e-07
EGR3	0.9	1.9	5.13e-06
HYOU1	264.3	1.9	1.08e-216
CCDC163	5	1.9	1.1e-19
REPS2	1.4	1.9	7.33e-05
TGFB2	69.5	1.9	2.77e-30
RRAGD	0.3	1.9	0.00873129
CCN1	949.8	1.9	1.23e-13
KCNA3	0.8	1.9	5.13e-07
SMAD7	74.7	1.9	1.83e-22
FOXD4	0.4	1.9	0.000285868
PGPEP1L	0.4	1.9	0.00802367
DAW1	1.7	1.9	6.88e-09
GRM8	0.9	1.9	1.53e-07
TAS2R1	1.2	1.9	2.24e-05
KYNU	8.6	1.9	6.53e-11
DOK5	31.9	1.9	2.76e-08
CARMIL2	0.9	1.9	2.78e-06
NRXN1	3	1.9	3.36e-13
VWC2L	0.7	1.9	0.000592706
MYOZ2	0.8	1.9	0.000351443
OR51M1	1.4	1.8	5.99e-06
ERRFI1	124.1	1.8	1.02e-37
XIRP2	9	1.8	6.42e-15
YOD1	35.6	1.8	4.82e-43
RWDD2A	20.5	1.8	1.88e-54
FAT3	103.8	1.8	1.18e-29
EPB41L4A	0.5	1.8	4.62e-05
PPP1R15B	153	1.8	7.31e-79
ELMOD1	4.3	1.8	1.3e-13
FGF18	4.6	1.8	1.51e-18
AMIGO2	52.8	1.8	8.8e-08
NFIB	15	1.8	2.73e-10
DNAJC12	1.1	1.8	1.86e-09
NOCT	89.6	1.8	2.47e-48
P3H2	262.6	1.8	4.27e-08
SGK1	78.2	1.8	3.95e-08
ELMO1	14.5	1.8	2.34e-24
SLFN12L	0.8	1.8	6.7e-08
PPP1R1C	11	1.8	2.93e-31
PPARGC1A	5.6	1.8	1.97e-15
TRPM6	0.6	1.8	0.0035553
SELPLG	7.5	1.8	1.63e-21
TG	5.7	1.8	3.49e-34
C14orf28	20.1	1.8	2.2e-44
RERGL	6.3	1.8	5.38e-14
MARCHF10	2.2	1.8	2.79e-07
DNAJB11	76.2	1.8	1.1e-89
ABCC9	45.9	1.8	1.21e-25
UNC5C	1.3	1.8	9.64e-09
ZNF132	18.8	1.8	2.62e-56
TMEM244	1.7	1.8	2.4e-05
IGSF11	5.3	1.8	9.42e-26
MEF2C	59.8	1.8	6.73e-34
SEC23B	134.7	1.8	1.05e-146
SLC33A1	113.6	1.8	3.16e-116
AKAP17A	69.7	1.8	1.28e-52
SLCO2B1	0.2	1.8	0.146046
PLXNA2	40	1.8	1.16e-07
NEGR1	405.4	1.8	2.49e-26
ADRA1B	15.2	1.7	4.85e-23
B3GALT5	3.2	1.7	1.76e-25
VCAM1	1.4	1.7	0.0159331
C15orf48	0.7	1.7	0.00111704
AC022506.1	12.8	1.7	9.3e-33
SERPINE1	1711.9	1.7	1.26e-05
NPC1	155.8	1.7	8.24e-49
ZNF543	23.7	1.7	8.19e-94
KIRREL3	1852.3	1.7	2.24e-34
ZNF572	1	1.7	2.05e-05
PTGER4	52.3	1.7	1.84e-29
C3orf52	59	1.7	2.21e-21
MPP4	51.2	1.7	1.36e-55
ABCA13	3	1.7	2.17e-06
ATP8A2	5.8	1.7	1.86e-09
LYSMD3	86.9	1.7	1.52e-100
SH3RF2	49.1	1.7	2.59e-42
DGKI	170.5	1.7	1.6e-06
MT-ATP6	472.4	1.7	1.14e-19
MATN1	0.3	1.7	0.00290245
REL	36.4	1.7	2.01e-58
ZBTB5	49.8	1.7	4.86e-101
GMPPB	68.6	1.7	3.32e-104
HES1	3.8	1.7	0.013006
YRDC	31.6	1.7	7.07e-24
ADAMTS1	566.8	1.7	3.9e-82
TRPC4	57.2	1.7	1.12e-08
ABCB1	15.5	1.7	9.81e-05
ENTPD7	202.3	1.7	1.99e-46
ZC3H12D	2.3	1.7	1.69e-05
ST6GALNAC5	25.8	1.7	2.34e-06
IRS2	150.7	1.7	2.62e-37
ETS1	583.5	1.7	2.11e-28
PDGFB	1.2	1.7	0.00114841
ENAM	0.8	1.7	6.06e-08
CCDC158	0.5	1.7	9.75e-07
PATL2	5.5	1.7	7.95e-20
CD200R1	0.5	1.7	0.000794861
IER3	93.8	1.7	1.2e-37
KCNJ8	8.5	1.7	5.96e-10
PLAAT1	2.6	1.7	4.24e-13
EML5	65	1.7	8.07e-07
LRRN3	44.8	1.7	9.02e-19
RTL3	1.2	1.6	1.44e-15
NFKB2	58.7	1.6	1.41e-35
ATRNL1	3.4	1.6	7.17e-05
EPHA3	11.7	1.6	0.000441922
KLF5	52.8	1.6	1.17e-39
AC104472.3	121.3	1.6	1.16e-92
CRELD1	7.2	1.6	9.31e-21
DYRK2	109.6	1.6	7.07e-37
VXN	4.2	1.6	1.41e-12
ARRDC4	18.5	1.6	3.83e-33
GRHL3	0.8	1.6	5.44e-08
SYNE1	860.6	1.6	1.58e-44
FAM160A1	21.1	1.6	3.36e-21
C3orf20	6	1.6	8.1e-21
RPA4	1.2	1.6	2.83e-05
IRAK2	80.1	1.6	2.1e-45
SIK1B	1.3	1.6	3.73e-08
ZC2HC1B	4.1	1.6	2.42e-12
LAMA3	4.5	1.6	1.5e-09
FBXO48	5.9	1.6	2.82e-19
ILDR2	0.5	1.6	0.0494499
BHLHE41	10.1	1.6	1.88e-20
NCF2	1.7	1.6	0.00144278
CUTC	141.6	1.6	8.55e-51
CD274	45.8	1.6	6.64e-16
SLC16A9	1.7	1.6	3.45e-09
ANKRD24	1.7	1.6	3.24e-06
SLFN11	92.2	1.6	9.57e-71
SAMD11	8	1.6	3.39e-20
PGBD4	7.6	1.6	6.39e-28
TAS2R5	0.7	1.6	0.000372844
FRMPD3	2.2	1.6	8.68e-07
ERN1	56.4	1.6	9.88e-54
ABL2	805.5	1.6	4.81e-39
PDIA4	281	1.6	3.53e-97
CDKN2AIP	34.4	1.6	3.62e-85
ID2	24	1.6	0.00114386
SLC16A12	9.8	1.6	9.75e-24
ZNF844	19.3	1.5	4.45e-45
DCDC1	0.3	1.5	0.0119549
AHR	175.6	1.5	1.94e-84
CLCN4	30.2	1.5	2.09e-58
ZFP3	4	1.5	3.53e-14
FBXO32	17	1.5	3.2e-12
SLC39A14	185.4	1.5	2.28e-105
FLRT2	243.3	1.5	2.61e-83
ABI3BP	10.9	1.5	1.43e-08
CCDC181	0.8	1.5	7.3e-05
SLIT2	677.1	1.5	1.28e-37
KCNQ3	73.1	1.5	5.7e-07
PER1	31.3	1.5	7.65e-46
DNAJC6	14.5	1.5	1.09e-10
PPM1H	24.1	1.5	3.6e-17
SLC25A25	92.5	1.5	6.12e-70
NUAK2	57.1	1.5	5.51e-19
CDH18	8.2	1.5	8.73e-11
CD163L1	63.4	1.5	7.12e-72
ARL5B	92.6	1.5	1.73e-43
ZNF175	45	1.5	5.52e-58
ZNF121	117.6	1.5	6.07e-61
AC019117.3	160.3	1.5	1.48e-68
BCL6	78.4	1.5	9.93e-20
RNF227	4.9	1.5	1.74e-13
CCDC117	46.7	1.5	8.15e-100
LEKR1	15.4	1.5	1.01e-26
ZNF841	71.2	1.5	3.13e-55
EIF2AK3	95.4	1.5	1.15e-126
SLC41A2	43.5	1.5	8.88e-79
ZNF699	21.2	1.5	8.56e-38
ZKSCAN2	50.6	1.5	4.06e-70
OGFRL1	139.3	1.5	4.85e-16
RGS7	163	1.5	5.06e-07
RASEF	1.9	1.5	1.66e-07
ACTN2	0.5	1.5	0.0496352
ZNF432	149.4	1.5	2.32e-56
MYO7B	0.7	1.5	0.00366692
MSTO1	16.8	1.5	8.82e-29
ATP8B4	7.9	1.5	6.52e-19
MYC	67.3	1.5	3.38e-21
ID3	39.7	1.5	0.00554902
LVRN	3	1.5	3.56e-11
PIM3	41.4	1.5	3.27e-25
CAPN3	10	1.5	5.71e-51
STOX2	14.5	1.5	2.5e-25
S1PR1	27.9	1.5	7.3e-15
SLC22A14	2	1.5	5.66e-12
KCNQ5	319.2	1.5	2.88e-05
G0S2	3	1.5	4.89e-06
FMN2	783.7	1.5	7.15e-22
PMAIP1	81.1	1.4	1.03e-31
FLRT3	14.8	1.4	3.62e-14
SFT2D3	14.3	1.4	9.61e-44
ZNF217	195.2	1.4	3.14e-66
PCED1B	113.9	1.4	3.82e-17
IFNE	3.3	1.4	2.21e-07
GALNT3	18.8	1.4	5.76e-10
AC093246.1	2.2	1.4	1.28e-08
XRRA1	75.4	1.4	3.1e-89
C1QTNF4	0.6	1.4	0.000233769
PPIF	114.8	1.4	2.19e-23
TIPARP	318.6	1.4	1.5e-33
IGFBP3	164.6	1.4	7.45e-18
TNFSF18	0.8	1.4	0.00237522
FILIP1	12.6	1.4	2.85e-10
ZNF697	132.9	1.4	3.09e-55
PCDH1	0.7	1.4	0.0807014
NR1D1	34.6	1.4	1.13e-22
SLC28A3	6.6	1.4	3.69e-21
ACTR3B	73.9	1.4	8.58e-47
ZHX2	51.3	1.4	8.05e-31
ZNF671	10	1.4	7.95e-14
DRC1	0.4	1.4	0.00435122
STXBP5L	1	1.4	0.00677698
CSRNP1	60	1.4	2.3e-05
MYOCOS	0.4	1.4	0.0102591
UTS2B	10.7	1.4	4.24e-28
EPHB1	56.4	1.4	0.000339767
KCNAB1	1	1.4	5.65e-09
EYS	2.6	1.4	1.67e-08
NBPF19	18.2	1.4	2.82e-37
ZC3H12C	221.9	1.4	7.84e-28
MMRN2	26.1	1.4	1.64e-40
HSP90B1	702.5	1.4	1.32e-64
TLCD5	24.4	1.4	9.43e-23
HHLA3	5.3	1.4	1.88e-15
PLA2G4A	9.2	1.4	5.4e-15
XKRX	0.7	1.4	6.44e-05
ZNF550	19.4	1.4	7.35e-30
SLC6A13	0.4	1.4	0.00776354
CCL2	24.3	1.4	4.79e-09
ZBTB37	59.5	1.4	4.15e-57
SH2D5	90.7	1.4	8.94e-26
BRD2	288.6	1.4	1.26e-83
CTNNA2	2.4	1.4	7.78e-10
TMEM241	84.8	1.4	1.5e-39
MTMR7	1.5	1.4	4.51e-07
TSSK4	0.6	1.4	1.87e-06
TMEM45A	37	1.4	4.6e-51
VGLL3	263.6	1.4	4e-21
RUNX1	979.4	1.4	3.37e-29
CNNM2	100.4	1.4	1.17e-26
UNC79	4.6	1.4	7.09e-27
ZNF555	16.8	1.4	1.3e-21
COL17A1	0.6	1.4	0.00374287
NAV3	1149.2	1.4	7.95e-22
NFKB1	168.3	1.4	1.06e-23
HOXA1	1.9	1.4	2.69e-05
PEX5L	2	1.4	0.0123772
RASAL2	536.2	1.4	3.62e-49
STK31	2	1.4	1.04e-05
PCDH9	219.1	1.4	2.03e-19
STX3	73.6	1.4	2.63e-37
AREG	1.5	1.3	0.00925977
CNTN3	188.8	1.3	9.77e-35
ZBTB43	79.6	1.3	1.5e-71
ZSWIM5	11.9	1.3	1.32e-21
LINS1	25.6	1.3	6.27e-28
ELOVL2	54.5	1.3	2.08e-31
BNC1	3.1	1.3	0.00012427
LMNTD1	7.6	1.3	1.03e-10
TNIP3	1.3	1.3	3.25e-07
PLD6	9.1	1.3	1.09e-10
PRR22	1.9	1.3	4.85e-09
SORBS2	1.5	1.3	0.000172079
FAM222A	2.3	1.3	7.68e-07
NFKBIZ	57.6	1.3	8.62e-27
ARHGAP24	169.8	1.3	1.15e-05
B3GALT1	8.5	1.3	5.32e-08
PKP4	274.9	1.3	2.53e-26
BMPER	111.6	1.3	5.1e-12
CUBN	13.8	1.3	1.11e-30
AMOTL2	607.5	1.3	3.66e-21
DSP	41.6	1.3	6.02e-10
COL25A1	1.3	1.3	1.06e-07
B4GALNT2	2	1.3	2.77e-05
SLCO5A1	2.3	1.3	5.84e-05
EPPK1	0.3	1.3	0.141454
MT-ND4L	142.5	1.3	7.04e-16
NUAK1	88.4	1.3	1.6e-25
ATP8A1	7.3	1.3	3.06e-07
MSC	15.9	1.3	3.56e-11
STAC	6.1	1.3	1.41e-07
RAB30	75	1.3	9.35e-37
GEM	81.5	1.3	2.22e-35
PIP5K1A	295.7	1.3	1.52e-47
CLCNKA	0.7	1.3	0.00153524
USP36	206.4	1.3	4.45e-45
GPRIN3	0.8	1.3	0.0324009
OVCH2	0.7	1.3	0.00246206
CHL1	4.3	1.3	5.05e-09
FSIP1	17	1.3	4.07e-16
IKZF2	130.1	1.3	6.13e-40
ZNF778	43.5	1.3	2.59e-47
PSG2	0.8	1.3	0.00118021
SYNPO2L	3.4	1.3	7.28e-06
SLIT3	2.6	1.3	0.00856679
MT-ND5	403.8	1.3	8.64e-18
LRP2BP	3.3	1.3	2.34e-08
RNF150	92.5	1.3	6.26e-26
PLCB4	925	1.3	7.69e-21
PHKG1	1.9	1.3	6.11e-10
DUSP6	60.8	1.3	1.26e-12
SYTL5	2.3	1.3	2.66e-05
FAM86B1	0.9	1.3	0.0004813
COG3	152.8	1.3	1.12e-74
GABRR2	2.1	1.3	1.87e-08
ADCY10	5.2	1.3	2.33e-10
PIK3CD	70.7	1.3	2.06e-57
AC079741.2	1.1	1.3	0.00807334
ZBTB39	25.9	1.3	1.24e-46
SLC26A7	1.8	1.3	1.1e-07
SLC10A7	133.1	1.3	4.89e-53
TES	58.9	1.3	1.41e-53
PPP1R13L	12.7	1.3	2.36e-09
FAM83G	89.2	1.3	1.17e-44
MAFF	64.9	1.3	1.06e-15
ZKSCAN7	19.6	1.3	1.82e-15
FUT4	19.9	1.3	7.59e-19
NFXL1	108.3	1.3	1.66e-72
CYLD	124.8	1.3	2.99e-66
ZFHX2	2.4	1.3	6.09e-05
CITED2	267.5	1.3	1.85e-17
PARS2	7.5	1.3	1.14e-11
P2RY11	11.8	1.3	2.43e-20
DLX2	0.8	1.3	0.0019002
PPP1R10	168.1	1.3	7.62e-48
HSF2BP	14.9	1.3	1.21e-23
HCRTR2	0.6	1.3	0.0253874
LMCD1	44.8	1.2	7.06e-16
USP38	94	1.2	1.21e-38
TDG	60.3	1.2	1.75e-34
GPR176	650.2	1.2	4.55e-16
ADGRF3	1.6	1.2	0.000122728
MT-ND4	669.9	1.2	2.29e-19
TIGD6	10.8	1.2	1.13e-16
NOC3L	67.6	1.2	1.55e-36
BHLHE40	47.4	1.2	1.11e-21
DIO2	35.2	1.2	1.55e-25
TUFT1	68.4	1.2	1.5e-12
TFEC	1.7	1.2	0.000119677
NIFK	42.3	1.2	9.84e-22
CD177	0.5	1.2	0.000886595
AC242842.3	48.4	1.2	5.71e-49
RBMS3	1325.2	1.2	1.04e-29
ENC1	70.6	1.2	1.35e-29
SIL1	180.3	1.2	4.14e-36
LIG4	29.3	1.2	3.41e-45
STARD4	100.6	1.2	9.1e-32
BIRC2	198.9	1.2	2.19e-23
CDKN2B	10.2	1.2	1.31e-06
MPP5	170.7	1.2	1.82e-37
GZF1	31.2	1.2	2.69e-46
MET	153	1.2	4.54e-18
AOX1	74.7	1.2	9.3e-60
SERPINB7	29.7	1.2	0.000524348
SLC19A2	30.4	1.2	7.16e-19
ADAMTS6	410.3	1.2	4.1e-05
DERL2	66	1.2	2.36e-41
AC233992.2	0.8	1.2	0.00176161
AC098650.1	974.8	1.2	1.86e-30
FLT1	23.1	1.2	1.04e-06
RBM24	22.6	1.2	1.38e-21
FBXL6	23.5	1.2	2.76e-27
EFNB2	73.5	1.2	5.54e-17
GOLPH3L	49.8	1.2	6.87e-27
CLDN16	1.7	1.2	4e-05
SEL1L	278.6	1.2	9.76e-110
NPAS1	1.8	1.2	5.59e-07
H2AC6	90.9	1.2	2.98e-17
MT-ND2	141.3	1.2	1.39e-16
IL11	37.4	1.2	8.27e-10
GJC1	201.8	1.2	1.97e-22
PER2	40	1.2	1.74e-20
PDE11A	10.4	1.2	5.67e-07
CTAGE1	1.2	1.2	9.05e-05
ZNF396	0.9	1.2	0.00397975
ALG2	44.4	1.2	2.36e-47
PAK1IP1	32.6	1.2	6.72e-23
TGDS	29.4	1.2	2.3e-46
TVP23C	164.6	1.2	9.34e-28
FAM95C	1.6	1.2	0.000159812
TMEM170A	23.2	1.2	1.21e-24
INHBA	237.2	1.2	0.00479681
AC010255.3	4.6	1.2	4.2e-12
AC068631.2	22.5	1.2	2.06e-34
ACYP2	96.1	1.2	2.65e-52
ARFGEF3	0.8	1.2	0.0146646
C8orf34	7.1	1.2	1.63e-13
KLHL28	43	1.2	6.11e-35
C1GALT1	124.8	1.2	8e-23
DCAF4L1	0.9	1.2	6.13e-05
EAF1	47.4	1.2	1.06e-31
DCC	59.6	1.2	0.0173344
PIGA	11.4	1.2	5.77e-21
OXSM	5.7	1.2	3.37e-13
TRIM61	4.9	1.2	2.1e-15
ADAMTS5	82	1.2	1.05e-29
KCNS3	19.9	1.2	3.63e-06
TVP23C-CDRT4	260.2	1.2	3.69e-27
FOXO3B	26.9	1.2	3.63e-33
ZNF773	17	1.2	3.09e-18
FILIP1L	227.8	1.2	2.57e-16
SMAD9	53.3	1.2	7.18e-28
MITF	173.2	1.2	2.23e-11
MDGA2	28.1	1.2	0.0641197
ZNF791	50.9	1.2	1.54e-32
CSGALNACT2	69	1.2	1.68e-18
CRY1	82.9	1.2	3.96e-20
C9orf43	1.9	1.2	2.91e-06
GALNTL6	1.8	1.2	5.69e-10
LARP1B	140.3	1.2	1.13e-66
PTHLH	0.5	1.2	0.0100072
ZNF597	8.1	1.2	2.99e-18
PLEK2	2.2	1.2	0.00287773
OR9Q1	0.7	1.2	0.0297066
INSYN2B	243.1	1.2	2.2e-05
AGAP5	5.1	1.2	3.2e-11
RRH	1.3	1.2	0.000412348
CD83	2.6	1.2	1.49e-09
MCL1	284.7	1.2	9.97e-29
GRIP1	8.8	1.2	3.41e-06
SOX30	1	1.2	0.000374874
ZNF474	2.7	1.2	5.11e-13
DIPK2A	57.9	1.2	3.11e-17
XBP1	113	1.2	3.6e-31
PNRC2	51.6	1.2	4.37e-39
GREM2	42.4	1.2	0.0059169
H1-3	103.4	1.2	2.53e-14
LRRTM4	0.4	1.2	0.0201899
HSPA5	668.6	1.2	1.06e-35
MAFG	82.5	1.2	2.22e-39
EXOC8	35.5	1.2	9.15e-32
TXNDC11	113.2	1.2	6.95e-66
ZNF804A	363.3	1.2	6.64e-37
WDR25	120.4	1.2	1.27e-19
TEF	34.8	1.2	1.13e-16
IL32	9.7	1.2	1.07e-05
CDRT4	100.1	1.2	5.41e-24
COL8A1	285	1.2	1.11e-16
ZNF546	9	1.2	1.15e-16
CNKSR1	0.4	1.2	0.0101811
ATF4	239.5	1.1	1.53e-25
DDIT4L	10.9	1.1	1.73e-10
CDK2AP2	13.8	1.1	1.59e-20
POLR3D	52	1.1	1.27e-41
LAMA1	59.5	1.1	1.55e-13
ARAP2	0.8	1.1	0.00829401
TSSK6	1.6	1.1	7.8e-05
ZNF610	3.4	1.1	0.000878846
SUGCT	185.5	1.1	2.79e-46
SPATA4	0.5	1.1	0.0119353
INHBC	0.5	1.1	0.0167466
RPF2	58.8	1.1	2.11e-23
PURB	142.3	1.1	6.25e-41
C19orf54	8.3	1.1	3.25e-11
MAP10	4.3	1.1	7.28e-13
CDC6	37.1	1.1	5.53e-13
SPTY2D1	65.8	1.1	2.29e-69
NOG	5	1.1	5.1e-11
PLPP4	2.9	1.1	0.0146646
DUSP2	0.6	1.1	0.0426702
C11orf71	4.8	1.1	1.74e-10
AC025263.2	2.8	1.1	1.38e-06
TICAM1	32.8	1.1	9.18e-29
GATM	0.8	1.1	0.0153372
THAP6	31.2	1.1	2.1e-31
SERPINB2	112.1	1.1	0.021376
TMEM39A	128.3	1.1	1.27e-47
ZNF397	25.6	1.1	2.58e-14
APBB1IP	2.4	1.1	0.00088464
NIPAL1	4.5	1.1	2.49e-10
RIPK2	68.9	1.1	2e-25
PLAC8L1	6.6	1.1	5.56e-09
SETX	281.2	1.1	1.51e-43
HAS2	109.7	1.1	0.160457
HARBI1	7.5	1.1	2.43e-15
GPR63	9.3	1.1	1.07e-05
NREP	266.4	1.1	9.98e-11
TTPAL	72	1.1	2.16e-60
URB2	53.5	1.1	1.35e-31
SDR42E1	1.8	1.1	0.000446025
HRK	0.1	1.1	0.24162
IL1RL1	0.8	1.1	0.0029523
NEDD4	539.5	1.1	3.13e-41
C12orf66	16.8	1.1	1.1e-32
ZNF582	4.7	1.1	7.86e-18
C17orf100	1.6	1.1	9.03e-05
CLK1	73.9	1.1	5.25e-27
CLNK	1.1	1.1	0.000418351
RCAN1	160.1	1.1	5.54e-46
GREB1L	4	1.1	6.29e-06
CNST	211.9	1.1	2.43e-17
DUSP16	62.3	1.1	7.55e-28
RSC1A1	13.6	1.1	2.21e-21
SLFN13	0.8	1.1	0.00655334
TADA2B	49.6	1.1	1.15e-42
ZNF561	41.8	1.1	1.56e-37
C21orf91	36.2	1.1	8.67e-20
SPATA6L	5.8	1.1	5.82e-12
ZNF442	4.4	1.1	3.15e-06
UTP15	43.6	1.1	6.68e-24
ZNF24	79.9	1.1	2.32e-56
C5orf47	0.2	1.1	0.142562
NR5A2	2.1	1.1	0.000118554
LRP1B	224.7	1.1	8.17e-20
OSTN	0.8	1.1	0.039726
SNX24	117.3	1.1	1.08e-38
EFR3B	4.7	1.1	0.000178247
OSBP	160.2	1.1	7.07e-73
UGCG	421.2	1.1	2.84e-13
ANKHD1-EIF4EBP3	259.8	1.1	3.41e-45
TMEM198	2.7	1.1	6.13e-07
NAV2	2032.4	1.1	2.63e-23
MT-ND1	501.5	1.1	1.01e-27
FNDC3B	1059.9	1.1	5.74e-43
ZXDA	5.9	1.1	2.56e-12
ZC3H12A	17.4	1.1	3.82e-15
NSG2	0.2	1.1	0.218874
ANKHD1	243.9	1.1	3.41e-45
AK9	9.6	1.1	3.19e-11
DYRK3	60.2	1.1	4.77e-30
ZAN	0.6	1.1	0.0740607
TENM3	478.9	1.1	7.76e-20
TMEM178B	2.1	1.1	0.0024553
TMEM217	14	1.1	2.29e-10
ASB5	1.4	1.1	0.00122986
ONECUT2	0.6	1.1	0.0142606
CYSRT1	1	1.1	0.0034098
NBPF20	13.5	1.1	6.42e-14
IL17B	1.3	1.1	5.29e-05
DNAH12	3.5	1.1	1.26e-06
DPY19L2	33.4	1.1	1.48e-09
ZNF562	69.9	1.1	2.03e-35
SCUBE3	39.4	1.1	0.0348325
CDH2	451	1.1	0.000815655
POU5F1B	0.8	1.1	0.0255097
RAB3IP	8.4	1.1	1.56e-07
MT-ND3	18.3	1.1	3.55e-06
ARMCX5	18.3	1.1	1.03e-19
ENKUR	0.9	1.1	0.00254574
TIFA	9	1.1	2.42e-14
NABP1	688.2	1.1	5.33e-20
AP1S3	18.5	1	3.52e-17
GLIS3	520.7	1	9.84e-21
UBE2E2	369.5	1	1.83e-38
ATF7IP2	10.8	1	7.78e-09
LY96	28.3	1	1.51e-24
UAP1	202.2	1	2.95e-20
SLC35B1	56.1	1	3.02e-38
SP6	0.9	1	0.00745298
THUMPD2	58.6	1	1.67e-19
GRK7	1.2	1	0.00446415
AC003005.1	33.7	1	1.53e-15
COL21A1	1.5	1	0.00267715
KDR	0.4	1	0.230283
HHAT	29.1	1	4.18e-16
ZNF578	18.4	1	6.61e-24
SPAG6	3	1	2.42e-07
SERPINB10	66.2	1	0.0412457
DNAJC25	57.6	1	1.3e-36
GCH1	4.1	1	2.8e-05
MEI1	2.1	1	4.83e-06
ZNF772	19.9	1	6.68e-24
ELN	23.4	1	0.117539
AC007846.2	0.8	1	0.00632559
ZNF620	19.3	1	9.23e-19
ACTC1	0.8	1	0.224708
SRGAP3	16.3	1	3.15e-05
TRIM58	11.2	1	4.38e-06
TRAF3	182.5	1	1.52e-27
GALK2	191.9	1	4.48e-28
NKAPL	0.7	1	0.0105145
SLC1A4	24.1	1	6.13e-13
PINLYP	1.5	1	0.00470545
AL353579.1	13	1	1.52e-09
PLCL1	5.1	1	9.15e-05
EIF4A2	188.9	1	1.39e-17
VAV3	0.6	1	0.157483
ALPK2	517.5	1	2.31e-37
HM13	254.8	1	9.78e-42
UMODL1	1.2	1	0.0111466
VEGFC	685.8	1	0.000856241
EREG	13.6	1	3.1e-05
ATP13A3	757.9	1	1.03e-14
RIT1	71	1	9.76e-41
PCDH11X	1.9	1	0.00776165
ERP44	105.9	1	5.13e-65
TUT1	18.9	1	9.08e-15
N4BP3	0.7	1	0.00741639
LRIF1	35.1	1	8.16e-34
ZNF485	3.5	1	2.97e-08
ZNF462	207.2	1	1.21e-13
TRIM66	59.5	1	1.92e-22
SND1	1142.8	1	7.85e-48
BAMBI	4.1	1	1.38e-05
TRMT11	99.7	1	7.25e-38
FNDC3A	366.4	1	1.54e-50
RAPGEF2	353.9	1	2.28e-39
NPW	1.2	1	0.000114474
ARL4A	19	1	1.9e-20
KIFC3	211.6	1	2e-29
EFCAB2	43.1	1	1.65e-29
COL11A1	89	1	6.68e-11
SLC35F2	24.9	1	1.48e-32
C2orf49	25.1	1	1.93e-28
OSGIN2	31.7	1	6.76e-17
AC022415.2	26.6	1	9.13e-20
MCEE	41.5	1	7.74e-52
TAFA3	0.3	1	0.165234
EIF4EBP3	4.7	1	3.73e-10
ANK3	16	1	2.68e-09
CD96	1.9	1	1.48e-05
ITGB3	27.8	1	4.67e-08
XYLT1	278.8	1	3.45e-10
KRTAP4-12	0.3	1	0.101421
FAM3C	83	1	6.99e-13
GADD45B	30.3	1	6.18e-10
ZNF501	4.1	1	1.81e-08
MGA	173.7	1	7.79e-35
ABCA5	16.3	1	4.21e-13
OLR1	7.5	1	0.00247608
ZNF12	50.9	1	1.16e-39
NOTCH2NLC	17.4	1	7.49e-29
IPMK	35	1	7.36e-45
TSPYL2	41.7	1	1.89e-17
NUS1	70.2	1	2.04e-26
ADO	39.9	1	5.02e-30
UTP23	32.1	1	6.28e-21
KIF21A	11	1	1.27e-10
TPM1	579.4	1	3.83e-12
KIAA0895	1.2	1	1.39e-05
TCEANC	2.6	1	1.26e-05
SRFBP1	101.8	1	4.38e-23
ZC3H6	44.7	1	2.72e-39
GORAB	30	1	4.64e-29
CPT2	17.4	1	3.93e-13
OTUD3	53.8	1	2.02e-36
AC011330.3	0.6	1	0.0164475
CDC14A	40.5	1	5.16e-22
PRR5L	3.8	1	5.06e-05
LYPLAL1	58.5	1	3.72e-15
ZNF181	9.1	1	5.75e-22
AC068234.1	33.2	1	5.05e-09
CCNH	104.5	1	2.1e-23
ACTR3C	0.5	1	0.0330698
PLPPR4	56.3	1	3.64e-17
SOD2	252.6	1	7.66e-08
PRPH2	25.2	1	8.79e-24
TIMM10B	36	1	3.59e-38
RALYL	0.4	1	0.0264008
LCOR	353.2	1	1.23e-54
H2BC18	32.3	1	0.00331477
ZNF229	38	1	6.01e-20
CACNB2	10.2	1	0.000392617
CCNT1	74.2	1	2.03e-48
FOLR3	3.5	1	9.59e-07
ID1	26.8	1	0.0514248
FAM71F1	0.5	1	0.0754482
PTRH2	35.8	1	1.3e-21
LACC1	11.8	1	2.26e-13
SRP19	57.3	1	1.64e-30
MYOM1	1.2	1	0.00290334
NECAP1	40.8	1	2.11e-28
ZNF281	55.3	1	1.31e-10
FRMD6	1167.7	1	3.21e-10
AC005192.1	70.5	1	1.46e-42
MAGT1	119.9	1	1.04e-32
TMEM50B	48.3	1	1.61e-25
DLL4	39.7	1	6.62e-06
JAG1	41.6	1	5.81e-07
CLDN1	81.9	1	6.08e-13
TXNIP	58.7	1	5.23e-08
ZNF417	35.9	1	6.75e-27
NAT9	32.7	1	3.37e-13
PPRC1	120.9	1	8.73e-34
TMEM184A	1.2	1	0.000286143
FRMPD4	202.5	1	1.53e-07
TVP23B	36.9	1	2.59e-33
NHLRC1	3.5	1	1.19e-05
FGF1	9.3	1	1.91e-13
WWC1	26.6	1	5.48e-09
ZNF22	23.6	1	9.45e-20
PRPF38A	36.2	1	9.52e-24
MTF1	55.5	1	1.1e-39
TWNK	13.4	1	1.4e-18
ZNF669	7.3	1	1.16e-12
ZNF805	47.4	1	2.79e-37
FOSL2	126.2	1	1.11e-21
MT-ATP8	46	1	3.53e-05
ZNF587B	102.9	1	1.73e-28
SEC24A	168.4	1	5.44e-26
ATP2A2	676.9	1	2.15e-56
TRIM5	70.2	1	1.02e-15
STEAP1	6	1	0.000990586
ZNF324	16.4	1	3.04e-16
PREB	50	1	6.89e-28
TMEM38B	28.6	0.9	1.26e-14
ZNF770	73.6	0.9	3.36e-39
NRIP1	326.2	0.9	1.45e-17
AFTPH	56	0.9	3.03e-39
IFRD1	68.7	0.9	4.05e-44
GOLGA4	516.9	0.9	2.68e-52
TRIM36	1.6	0.9	0.00131603
KCTD5	53.2	0.9	3.75e-21
SLC15A2	0.9	0.9	0.0110125
PRICKLE1	119.7	0.9	4.4e-18
AL132671.2	54.3	0.9	1.22e-29
ADRA1D	4.1	0.9	0.000152809
ADPRM	10.3	0.9	1.46e-13
THAP5	35.6	0.9	1.91e-28
SPRY2	70.5	0.9	0.00118157
MRRF	66.1	0.9	8.13e-23
URB1	166.3	0.9	1.23e-31
ZNF502	9.8	0.9	1.13e-10
MPP7	6.6	0.9	1.92e-07
PLK2	134.8	0.9	0.000616775
SRBD1	120.2	0.9	7.61e-49
AC104389.5	70.5	0.9	1.97e-15
EGF	8.7	0.9	0.000170833
ZNF134	32.5	0.9	5.55e-30
EDEM1	170	0.9	1.12e-43
PPP4R4	16	0.9	1.68e-08
ZBTB6	18.9	0.9	2.37e-20
MBNL2	382.1	0.9	8.58e-47
GOLGA1	80	0.9	9.88e-54
C1orf198	101.1	0.9	1.22e-08
SPCS2	46.4	0.9	2.75e-28
SLC7A1	236.2	0.9	5.1e-17
ZNF585A	11	0.9	1.95e-12
PTPRM	460.2	0.9	4.15e-19
MFSD4B	128.8	0.9	8.32e-32
IL7R	125.6	0.9	3.25e-15
TUBE1	17.7	0.9	4.59e-10
XKR9	0.9	0.9	0.00188479
CPEB4	97.6	0.9	3.7e-21
ZNF264	83.6	0.9	2.12e-44
NALCN	45	0.9	9.14e-18
TMEM47	140.1	0.9	1.07e-13
C1orf52	30.4	0.9	9.4e-26
ZNF518B	73.1	0.9	1.85e-37
ASAH2	2.2	0.9	4.62e-05
PUM3	339.1	0.9	1.77e-29
ZNF416	11.3	0.9	1.38e-14
RC3H2	187.5	0.9	3.04e-48
BMP3	2.7	0.9	4.88e-05
UFSP1	2.3	0.9	5.48e-05
ZNF419	16.9	0.9	9.48e-11
CAVIN4	6.6	0.9	1.07e-05
RBM7	35.9	0.9	3.41e-31
COX19	22	0.9	5.6e-30
ZNF70	34.8	0.9	8.19e-24
HRH4	0.9	0.9	0.0107992
WDCP	18.3	0.9	2.48e-14
HK2	47.8	0.9	2.13e-12
ZNF764	11.2	0.9	4.47e-25
WDR43	184.4	0.9	9.03e-19
LUZP2	30.2	0.9	1.68e-06
FAM241A	7.8	0.9	1.46e-06
SLC16A10	0.3	0.9	0.0991114
EDEM3	139.1	0.9	3.55e-18
PGM3	170.1	0.9	6.45e-31
CXADR	2.4	0.9	0.000952606
JUNB	25.5	0.9	8.15e-05
TP53BP2	128.5	0.9	6.85e-34
ZDBF2	26.7	0.9	3.74e-22
ANKLE2	226.4	0.9	5.11e-33
CBLL1	40.1	0.9	2.45e-21
CCDC174	26.3	0.9	2.82e-14
TBX3	212.6	0.9	3.11e-68
FIGN	173.4	0.9	1.39e-38
MCF2	1	0.9	0.00393696
SPHK1	43.9	0.9	0.0925133
C2CD2L	20.1	0.9	5.44e-23
BTBD19	25.2	0.9	5.52e-23
ZNF583	14.8	0.9	1.61e-16
TIMM9	30	0.9	4.03e-30
CLBA1	8.2	0.9	1.16e-10
C12orf60	9.8	0.9	3.09e-05
MYO1F	0.9	0.9	0.0275137
ZSCAN20	17.6	0.9	7.82e-20
ZNF75A	35.7	0.9	7.41e-30
PSD4	11	0.9	6.65e-06
TCF4	475.4	0.9	1.13e-14
WDR89	18.2	0.9	2.94e-11
EAF2	1	0.9	0.0112476
DOCK2	14.9	0.9	4.77e-06
TASOR2	235	0.9	3.02e-29
BCL11A	3.2	0.9	8.94e-06
HOXA9	0.4	0.9	0.12039
CREB5	112.3	0.9	6.31e-13
ZFAND2A	13.9	0.9	4.81e-14
ZNF319	20	0.9	1.35e-24
SH3RF1	368.2	0.9	5.53e-07
UGGT1	258.2	0.9	2.65e-68
IRGQ	106.7	0.9	2.93e-31
ARHGEF18	104.4	0.9	1.7e-15
CDH6	147.6	0.9	1.49e-08
ANKRD49	9.1	0.9	5.98e-16
GFI1	0.5	0.9	0.0551539
DNAJC10	199	0.9	4.64e-48
ZNF222	5.5	0.9	2.8e-10
H1-2	164.9	0.9	9.64e-07
URGCP	94	0.9	1.44e-34
TOE1	10.9	0.9	5.21e-12
PLEKHF2	38.1	0.9	4.21e-11
ADNP2	92	0.9	4.33e-18
KIF13A	444.8	0.9	4.29e-38
ZBTB21	66.6	0.9	2.41e-42
ANGPTL4	5.3	0.9	0.0019641
COG1	79.9	0.9	1.57e-29
CYCS	73.5	0.9	2.66e-15
RRAD	2	0.9	0.00235379
ZNF211	15.5	0.9	3.12e-23
SERP1	122.6	0.9	9.22e-33
SLC5A10	0.4	0.9	0.125336
ZNF557	31.2	0.9	1.08e-13
CDC37L1	23.6	0.9	2.42e-26
ALS2CL	3.9	0.9	5.02e-05
SMCO2	1.2	0.9	0.0520719
TAS2R4	2.2	0.9	0.000880801
GLCCI1	134	0.9	3.91e-13
BET1	22.8	0.9	3.84e-30
C10orf88	35.7	0.9	7.83e-16
KCNH5	15.9	0.9	1.26e-06
TFB1M	90.7	0.9	1.03e-16
CLDN12	58	0.9	2.89e-16
C19orf71	1.8	0.9	0.0023849
TOPORS	32.8	0.9	5.7e-22
AP4B1	19.1	0.9	1.78e-22
ZNF468	17.6	0.9	2.77e-21
SNORC	30.1	0.9	1.81e-21
ZNF256	9.1	0.9	1.2e-11
ROPN1L	1.5	0.9	0.000207921
NRBF2	30.2	0.9	1.09e-16
LRRC4C	1.6	0.9	0.0669317
SESN2	75.9	0.9	1.47e-14
ZBTB48	15.4	0.9	2.92e-07
ZNF639	44.3	0.9	1.01e-39
ANO2	0.4	0.9	0.20694
ASAH2B	10.6	0.9	1.6e-17
PHLDA1	364.8	0.9	4.85e-19
FAM186B	1.5	0.9	0.00057768
WDR3	57.6	0.9	2.18e-21
PIWIL4	22.9	0.9	1.71e-17
CENPBD1	12.6	0.9	6.61e-27
ZNF226	27.2	0.9	2.29e-12
RBAK	43	0.9	9.07e-41
AC009163.5	30.1	0.9	1.01e-15
AC010522.1	133.7	0.9	5.01e-25
ETV3	53.6	0.9	2.5e-27
SLC4A4	470.9	0.9	2.49e-15
SUCO	173.9	0.9	1.71e-22
LRRC69	17.5	0.9	1.2e-14
SIRT7	61.3	0.9	4.86e-21
AGAP6	22	0.9	2.96e-27
UCN	0.5	0.9	0.0234744
RNF6	62.9	0.9	2.8e-27
VPS37C	56	0.9	2.65e-16
CPLX1	0.4	0.9	0.0684578
C6orf132	41.6	0.9	2.03e-13
RASD1	0.5	0.9	0.0796697
ZNF619	11.4	0.9	4.39e-12
FNIP2	151	0.9	2.72e-29
PDIK1L	12	0.9	1.12e-10
MMP16	172.2	0.9	0.00316216
LCA5L	1.8	0.9	0.0117907
SEPSECS	18.1	0.9	1.73e-13
RAD52	53.3	0.9	7.48e-13
GLRB	22.1	0.9	2.8e-14
BMPR1B	57.1	0.9	9.48e-07
ZNF334	7.6	0.9	0.000646427
YTHDC1	118.1	0.9	2.53e-28
ZXDB	18.5	0.9	1.8e-14
IKZF5	25.2	0.9	7.03e-23
AC008878.3	78.9	0.9	3.03e-13
MARCHF3	56.1	0.9	6.46e-06
RRP12	86.7	0.9	8.13e-22
ZNF526	34.3	0.9	6.94e-31
FAM124A	1.3	0.9	0.000680911
TOGARAM2	6.3	0.9	0.00136966
GPR89B	16.5	0.9	1.18e-09
SLC22A13	1.5	0.9	2.34e-05
IPPK	71.2	0.9	5.27e-21
OVGP1	4.7	0.9	1.72e-08
LAT2	2.4	0.9	0.00137082
ZNF662	7.2	0.9	4.4e-12
FMN1	654.7	0.9	0.0148933
UBN2	87.9	0.9	9.79e-21
TAF1D	125.5	0.9	8.24e-12
ARHGAP42	109	0.9	4.84e-40
RLF	94.3	0.9	1.34e-27
MYPN	129.6	0.9	3.18e-10
POLG2	20.7	0.9	2.49e-08
TIGD1	8.7	0.9	4.57e-08
H2AC16	36.8	0.9	0.000118935
ZSCAN22	10.3	0.9	2.8e-13
PITX2	3.2	0.9	0.000470159
ULBP2	4.3	0.9	6e-06
NEDD9	112.6	0.9	1.23e-08
CDKN1B	38.7	0.9	5.56e-21
NR1D2	112	0.9	1.25e-13
PUS1	42.6	0.9	5.15e-16
BRPF3	96.1	0.9	7.6e-39
WNK4	21.4	0.9	1.22e-15
PELO	88.2	0.9	1.86e-14
H3C11	38.6	0.9	3.92e-07
CHAC2	3	0.9	3.74e-06
DTNA	41.3	0.9	5.28e-06
PISD	92.7	0.9	1.58e-16
GMPPA	41.1	0.9	4.69e-20
THAP1	7.6	0.9	5.32e-10
TMEM132B	31.2	0.9	0.143955
NUCB2	126.1	0.9	4.18e-54
ZNF460	74.1	0.9	3.21e-27
MARCHF4	121.3	0.9	1.33e-14
EPG5	542.2	0.9	4.1e-28
UFL1	68.3	0.9	4.97e-30
HAS3	2.4	0.8	0.000327362
CCNT2	110.6	0.8	1.27e-25
LYST	116.7	0.8	4.7e-16
AC011499.1	1.9	0.8	0.00282352
GNL3	79.9	0.8	5.61e-18
SLC4A5	7.9	0.8	2.13e-08
FGF2	259.2	0.8	9.83e-44
H1-0	89.9	0.8	7.96e-11
KCNE4	18.1	0.8	4.12e-11
MCTS2P	3.2	0.8	1.06e-05
DEPDC4	5.2	0.8	8.12e-08
SPDL1	57.5	0.8	3.8e-05
PPAN-P2RY11	33.2	0.8	1.5e-13
THBS1	2007.2	0.8	3.05e-09
AC004076.1	25.2	0.8	5.21e-17
AXDND1	3.2	0.8	2.61e-06
CARS2	151.8	0.8	5.12e-25
HIVEP3	38.8	0.8	8.23e-05
SAMD4A	1150	0.8	2.15e-15
GOPC	96.4	0.8	1.68e-37
TAF7L	3.1	0.8	0.000212968
BTAF1	153.5	0.8	1.99e-32
ESF1	49.5	0.8	8.66e-18
RABGGTB	70.7	0.8	2.45e-15
FP565260.1	2	0.8	7.16e-05
ZBTB20	731.2	0.8	1.2e-27
ZFX	108.5	0.8	4.8e-41
ASH1L	344	0.8	1.29e-31
ZNF274	30.4	0.8	2.48e-11
CHST2	7.5	0.8	1.28e-10
TMEM186	7.7	0.8	2.63e-09
DHX33	71.6	0.8	5.65e-40
PNPLA8	92.9	0.8	3e-31
SLC11A2	69.4	0.8	1.18e-18
ZNF35	20.5	0.8	9.99e-24
H2BC9	74.3	0.8	0.00781417
PRLR	10.3	0.8	3.94e-06
POLR2D	53.1	0.8	7.68e-20
ZNF440	40	0.8	1.99e-17
KMT2B	74	0.8	4.3e-28
AC010326.2	48.8	0.8	3e-22
TOGARAM1	78.9	0.8	2.17e-19
TIMM23B	51.3	0.8	7.38e-22
SYT14	73.5	0.8	0.00619298
HCCS	26.3	0.8	2.33e-12
ZNF408	15.2	0.8	3.18e-09
NLRP10	9.8	0.8	8.59e-08
FAM221A	6.1	0.8	1.51e-07
NFX1	140	0.8	9.33e-26
TRPC6	61.4	0.8	2.8e-07
INTS6	175.5	0.8	3.06e-21
BCL2L15	0.9	0.8	0.0282596
INO80D	111.6	0.8	1.24e-46
MYH3	2.3	0.8	0.000376304
SEMA7A	85.9	0.8	0.0402829
RSPRY1	104.9	0.8	1.52e-27
ZBTB40	79.7	0.8	1.58e-21
TAS2R3	0.6	0.8	0.0622854
TPRG1	19.1	0.8	9.11e-08
EPC1	147.2	0.8	1.51e-37
ZBTB3	11.4	0.8	1.37e-07
KLHL11	43.8	0.8	3.78e-40
GCNA	8.7	0.8	0.000128123
FLCN	116.3	0.8	1.05e-14
AC055811.2	120.7	0.8	7.27e-15
DMD	140.4	0.8	4.43e-12
C12orf29	26.3	0.8	4.19e-16
SLC39A8	2.9	0.8	6.03e-07
SMN2	2.5	0.8	0.000394662
OXSR1	183.6	0.8	4.42e-16
PIK3AP1	0.8	0.8	0.0916403
PSG4	0.6	0.8	0.0647111
L34079.1	103.2	0.8	3.94e-23
TXNL4B	16.2	0.8	2.65e-23
ZFHX4	191.1	0.8	1.27e-14
DNAJC27	13.5	0.8	3.63e-21
CHRM3	6.8	0.8	0.00255876
EFL1	82.9	0.8	2.89e-14
SELENOS	38.4	0.8	1.28e-09
AKIRIN1	97.1	0.8	3.27e-36
ZNF518A	79.4	0.8	8.16e-21
POLR1B	41.3	0.8	1.76e-22
CBLB	142.7	0.8	3.2e-09
NEK10	90	0.8	7.62e-07
UFM1	89	0.8	1.98e-13
SETBP1	21.2	0.8	7.84e-11
LATS2	230.2	0.8	5.75e-19
DOP1A	93.3	0.8	3.39e-21
RIOK2	37.8	0.8	2.37e-18
BTBD11	15.8	0.8	5.11e-06
MBD1	72.1	0.8	2.64e-35
RXYLT1	31.5	0.8	2.75e-20
WDR5B	9.2	0.8	7.38e-08
ZNF330	34.4	0.8	3.71e-15
ZNF317	45.3	0.8	7.21e-19
MYO10	655	0.8	4.77e-19
TIMM23B-AGAP6	84.5	0.8	1.74e-30
KLHL8	47.8	0.8	7.42e-30
ADGRL4	43.5	0.8	3.11e-10
ZKSCAN1	170.1	0.8	4.68e-22
DNAJA4	1.4	0.8	0.000482145
ADAM12	96.4	0.8	2.84e-06
SPTB	0.8	0.8	0.138998
NGF	18.6	0.8	4.15e-06
ZNF616	15.4	0.8	1.9e-10
AC119676.1	6.6	0.8	0.0093593
IL15	67.8	0.8	1.69e-20
CEACAM19	106.9	0.8	9.75e-06
CCDC62	3.4	0.8	9.31e-05
TNIP1	120.1	0.8	4.84e-11
PLAGL1	136.7	0.8	4.42e-41
ING3	22.8	0.8	1.36e-09
CNNM1	5.9	0.8	0.000328353
EMG1	40.7	0.8	1.42e-24
CACHD1	50.9	0.8	2.15e-31
GOSR2	128.6	0.8	4.53e-27
B9D1	22.7	0.8	7.07e-10
GGA3	46.9	0.8	1.82e-25
GAN	61.6	0.8	1.33e-20
FBXO45	21.2	0.8	1.65e-12
GRIK2	359.5	0.8	0.0073938
AC005670.2	129.2	0.8	1.17e-26
ATP13A4	0.5	0.8	0.0968917
FAM126B	69.7	0.8	6.32e-25
TRAF6	36.9	0.8	8.99e-13
PDIA5	117.3	0.8	2.05e-25
PURG	13.7	0.8	3.28e-06
CKMT2	2.1	0.8	0.00027189
ABHD4	27.7	0.8	2.02e-15
ERCC4	37.5	0.8	1.96e-16
TOM1	72.4	0.8	1.98e-27
C5orf63	4.9	0.8	0.0017164
HGD	0.8	0.8	0.0671166
ZNF513	20	0.8	2.23e-14
OTUD7B	138.5	0.8	1.87e-38
SLC30A7	188.1	0.8	7.38e-29
RPS6KA6	47.5	0.8	2.29e-13
KCTD18	23.1	0.8	1.31e-10
TENT5C	98.6	0.8	6.53e-14
MAK16	41.6	0.8	5.33e-19
NRK	51.3	0.8	1.31e-09
FRAS1	1.1	0.8	0.00305313
CNOT3	50.1	0.8	4.71e-23
SNAI2	71.7	0.8	2.17e-19
LRFN5	35	0.8	9.79e-07
RUBCN	105	0.8	3.84e-30
AP3D1	285.7	0.8	1.34e-43
SNIP1	31	0.8	1.1e-21
E2F4	46.9	0.8	1.65e-16
KLHL4	2.4	0.8	0.0211579
RRN3	49.9	0.8	9.26e-24
MMP26	17	0.8	8.44e-07
LRGUK	5.9	0.8	1.07e-06
DIMT1	31.3	0.8	3.94e-09
NOL8	43.6	0.8	9.63e-23
CREB3L2	486.8	0.8	1.14e-10
NEB	0.4	0.8	0.183858
PNP	27.9	0.8	1.01e-05
WHAMM	33.9	0.8	2.73e-23
IGF2BP2	621.9	0.8	1.81e-17
UTP14A	23.3	0.8	9.18e-15
RAD54L2	193.6	0.8	3.47e-47
ENAH	287.1	0.8	4.43e-12
BRPF1	41.1	0.8	4.44e-20
CEMIP2	138.9	0.8	3.46e-13
UBXN2B	16	0.8	4.6e-07
KITLG	310.5	0.8	4.91e-08
CCDC168	0.7	0.8	0.0404587
AC129492.3	31.3	0.8	1.03e-19
CEBPG	36.7	0.8	6.6e-15
LSMEM1	2.4	0.8	0.00136166
AC008575.1	135.2	0.8	6.44e-25
GRAMD2B	71.4	0.8	4.45e-17
RUNDC1	17.1	0.8	1.93e-18
ZNF146	112.4	0.8	5.71e-27
IL6ST	855.5	0.8	7.19e-26
NEURL4	33.8	0.8	1.02e-16
SNX25	77.3	0.8	9.6e-16
GSTO2	16.8	0.8	1.41e-06
TAGLN3	0.4	0.8	0.225963
CLK4	32.3	0.8	7.17e-33
TSC22D2	377.9	0.8	2.1e-29
NCR3LG1	37.6	0.8	9.27e-11
CISD2	27.9	0.8	1.91e-19
ZNF670	23.1	0.8	4.44e-15
TTC8	96.7	0.8	1.96e-15
CPEB3	22.8	0.8	1.21e-11
MSANTD4	53.3	0.8	1.26e-20
MAFK	69.6	0.8	1.01e-12
STX11	2.6	0.8	9.03e-05
INTS5	33.6	0.8	6.3e-21
CRIM1	1425.2	0.8	1.02e-09
OPCML	42.7	0.8	0.0998678
HIVEP2	210.4	0.8	1.14e-08
TSEN15	93.4	0.8	9.69e-24
USPL1	64.9	0.8	2.07e-19
ZSCAN30	44.4	0.8	1.93e-13
DCP1A	97	0.8	3.09e-34
SEMA5A	1101.8	0.8	9.46e-12
ARL14EP	33.1	0.8	5.71e-22
SYNGAP1	48.3	0.8	2.84e-11
SEMA3C	408.8	0.8	1.83e-13
HMCN1	40.5	0.8	0.0526474
SEMA6D	99.5	0.8	0.0428403
OR52H1	0.5	0.8	0.0568107
NEK9	73.9	0.8	1.56e-17
FAM200A	10.5	0.8	3.16e-10
DHX37	63.1	0.8	3.26e-36
ROBO1	296.8	0.8	4.48e-16
SIRT4	1	0.8	0.0396405
MAP7D3	50.1	0.8	6.46e-18
TMEM156	9.8	0.8	8.16e-05
CAV3	1.6	0.8	0.081336
RCHY1	39.9	0.8	9.92e-19
TNFAIP8L3	0.3	0.8	0.296288
IBTK	198.6	0.8	1.67e-43
ZNF587	82.6	0.8	3.74e-17
HELQ	23.8	0.8	1.4e-13
CFAP70	1.5	0.8	0.00600593
C16orf91	6	0.8	0.000111222
USP49	38.2	0.8	4.66e-08
GRPEL1	24.5	0.8	4.11e-15
CREB1	115.9	0.8	8.7e-38
NAB1	61.4	0.8	1.91e-20
GTPBP10	46.4	0.8	2.44e-37
ZNF615	9.1	0.8	1.2e-05
SETDB1	50.1	0.8	1.18e-28
KLRD1	4	0.8	0.00130098
PAPPA2	2.1	0.8	0.0405582
YY1AP1	81.7	0.8	2.83e-35
ZNF23	32.9	0.8	9.98e-13
B3GNT10	4.6	0.8	1.3e-07
SPON1	0.8	0.8	0.129924
ZNF202	28.1	0.8	1.53e-24
SOHLH2	1.1	0.8	0.0492799
NANS	37.6	0.8	2.51e-12
ISG20L2	28.2	0.8	1.34e-11
RIOK1	21.6	0.8	6.97e-13
NOP2	53.9	0.8	1.01e-24
TPMT	22.8	0.8	4.57e-13
QTRT2	36.3	0.8	3.91e-16
DTWD1	56.7	0.8	2e-16
SCHIP1	48.8	0.8	4.49e-06
ZNF560	0.8	0.8	0.0364703
SYDE2	36.1	0.8	1.19e-13
TUT7	112.7	0.8	9.41e-23
H4C2	64	0.8	0.000117818
KTI12	15.4	0.8	1.67e-07
SELENOK	14.8	0.8	1.37e-09
CCNYL1	48.9	0.8	9.86e-13
PAX8	3.1	0.8	2.16e-05
ZNF623	64.3	0.8	8.02e-28
HSPA14	34.2	0.8	1.76e-18
ZNF304	18	0.8	2.35e-23
AL031315.1	69.2	0.8	3.1e-08
BRWD3	106	0.8	6.05e-16
MAN1A2	255.4	0.8	1.13e-21
PHC3	236.9	0.8	2.56e-28
ASB1	113.6	0.8	2.57e-33
TXLNB	0.8	0.8	0.0703996
USP44	45.2	0.8	1.88e-06
MTMR4	83.9	0.8	7.33e-24
TSLP	8.9	0.8	0.101295
E2F5	11.8	0.8	8.84e-07
ZNF316	57	0.8	1.04e-09
SYNJ1	56.4	0.8	2.34e-13
AC091959.3	115.3	0.8	5.45e-28
ZCCHC9	26.3	0.8	6.64e-23
ZBTB26	17.4	0.8	5.48e-12
ZNF544	54.8	0.7	7.82e-17
ZNF800	104.3	0.7	4.53e-22
DCAF12	51.5	0.7	7.05e-33
USP50	9.6	0.7	2.21e-10
SETDB2	55.7	0.7	9.9e-10
ZSCAN9	18.1	0.7	5.53e-21
MOSMO	116.2	0.7	3.25e-12
SLC25A34	1.1	0.7	0.00673967
RBM27	109	0.7	1.49e-28
SLC22A1	7	0.7	2.74e-05
RPL36A	9	0.7	5.7e-08
WDR27	67.9	0.7	5.89e-08
POLR3A	102.9	0.7	4.69e-35
HLA-DMA	7.5	0.7	3.14e-15
GULP1	290.5	0.7	1.78e-17
FAF2	166.7	0.7	3.38e-29
AKAP12	78.6	0.7	6.02e-06
TNFSF4	57	0.7	0.000242791
PXDC1	122.5	0.7	1.47e-10
FAM160B1	126.4	0.7	1.22e-25
LETMD1	34.9	0.7	1.32e-09
FEM1A	51.4	0.7	1.85e-15
DDX18	74.7	0.7	5.93e-16
DNAJA3	58.6	0.7	2.04e-35
ZNF223	8.2	0.7	2.51e-07
PLOD2	114.8	0.7	1.8e-15
ZNF580	27.7	0.7	7.37e-06
ZNF154	8.1	0.7	0.000100583
COA7	28.1	0.7	5.83e-16
MTPAP	46	0.7	9.62e-20
PLPP5	21	0.7	2.54e-16
SCFD1	208.7	0.7	6.54e-29
FAM227B	12.4	0.7	2.75e-07
ABCE1	103.8	0.7	2.04e-13
SAMD12	158.6	0.7	1.82e-08
BRSK1	14.9	0.7	1.91e-09
PLCXD1	40.2	0.7	7.91e-15
PTPN2	58.5	0.7	5.59e-16
USP47	269.8	0.7	1.34e-21
C5orf51	61.3	0.7	1.9e-17
FGF5	744.9	0.7	0.0154021
ZNF830	10.7	0.7	3.51e-10
ZFP37	5.1	0.7	6.45e-06
FEM1B	84.6	0.7	4.86e-21
RPS4Y1	196.1	0.7	1.87e-12
BMP2	27.2	0.7	0.000394462
DUSP8	13.7	0.7	1.03e-08
LRRD1	3.9	0.7	5.53e-06
PRDM4	78.8	0.7	1.49e-23
YIPF6	60.9	0.7	9.68e-19
AC010547.4	38.7	0.7	1.37e-13
NKX3-1	3.9	0.7	2.49e-05
RASA4B	1.9	0.7	0.00074757
POM121L2	1	0.7	0.175172
ZFAND1	28.6	0.7	1.01e-20
FRRS1	9.8	0.7	3.04e-05
C2orf92	13.7	0.7	2.82e-10
FOXN3	530.1	0.7	9.1e-32
DCUN1D3	80.4	0.7	1.42e-16
DDX60L	61	0.7	6.15e-14
PODXL	15.1	0.7	0.000689801
IL12A	4.8	0.7	0.00284507
OSER1	43.3	0.7	5.7e-12
CEP350	203.7	0.7	1.39e-33
YIPF7	1.1	0.7	0.024639
ZNF284	11.8	0.7	0.000482982
CCDC68	35	0.7	0.000118866
POGLUT1	27.1	0.7	1.21e-23
MTMR1	98.6	0.7	1.58e-29
FER1L5	3.5	0.7	0.0563405
PSG8	1	0.7	0.0419396
GTF2E1	25.1	0.7	1.17e-12
ERLEC1	77	0.7	1.99e-19
TMEM132A	63.2	0.7	2.27e-11
RTN1	9.1	0.7	0.33265
MB21D2	198.1	0.7	1.95e-14
SLC35E1	99.1	0.7	1.05e-32
ZEB2	270.4	0.7	3.3e-22
VPS37A	105.9	0.7	8.35e-18
HMGXB3	168.2	0.7	2.06e-21
DUSP1	72	0.7	0.000114051
TMEM200C	10.9	0.7	2.52e-10
CDC42SE1	85	0.7	7.55e-16
ACAD11	77.3	0.7	1.04e-19
HUS1	31.8	0.7	6.72e-15
SGK3	59.8	0.7	1.25e-17
TRIM37	96.6	0.7	1.2e-16
ZNF814	30.3	0.7	1.02e-10
ERCC6	43.1	0.7	1.17e-20
RMDN2	26.6	0.7	3.96e-11
C5orf22	33.8	0.7	1.96e-18
AC067968.1	22.6	0.7	2.2e-07
TACR1	4.1	0.7	0.0162976
CCNL1	99.5	0.7	1.83e-11
AC012651.1	16.2	0.7	2.99e-14
PCDH7	160.5	0.7	1.37e-06
CDV3	285.8	0.7	3.57e-15
TPH2	0.9	0.7	0.0549474
MAP3K13	71.3	0.7	2.93e-10
TSC22D3	8.9	0.7	0.000460485
CLEC4A	5	0.7	3.24e-06
SURF6	33.8	0.7	1.79e-11
DUSP3	151.6	0.7	5.4e-19
TAS2R50	0.8	0.7	0.0111199
DDI2	68.8	0.7	3.28e-27
DLG4	47	0.7	2.93e-21
HELZ	211.4	0.7	1.86e-30
RHCE	0.9	0.7	0.0179361
CCNJ	25.4	0.7	6.91e-20
RRP15	53.2	0.7	8.22e-14
LACTB2	16.9	0.7	6.5e-12
ARHGAP15	0.4	0.7	0.189058
PEX12	7.1	0.7	2.05e-06
ZNF558	19.2	0.7	1.46e-09
MTG2	44.9	0.7	2.2e-14
MOCS1	25	0.7	2.83e-09
STC2	366.4	0.7	4.39e-11
ALG12	21.8	0.7	5.01e-18
ZNF883	0.6	0.7	2.45e-05
TRMT12	17.1	0.7	4.74e-10
FNIP1	395.8	0.7	6.9e-13
SMIM14	68.8	0.7	1.14e-14
TBC1D3L	0.5	0.7	0.0499653
ZNF438	89.2	0.7	1.02e-11
GATAD1	47.9	0.7	7.62e-14
KCNU1	0.7	0.7	0.032334
RBM48	9.7	0.7	5.65e-09
ZNF625	21.2	0.7	5.56e-14
NAMPT	43.9	0.7	1.44e-11
ZSCAN29	34.2	0.7	1.81e-12
HCFC2	57.6	0.7	1.95e-17
SSTR1	19.1	0.7	0.000679406
TJP2	145.4	0.7	3.73e-19
ZNF783	42.1	0.7	2.27e-16
TFE3	132.9	0.7	1.8e-41
SAT1	16.2	0.7	4.94e-16
RAG1	2.5	0.7	0.0125328
CWC25	19.5	0.7	4.77e-11
PPIL4	66.3	0.7	2.35e-16
PPAN	23.4	0.7	1.67e-09
ZNF214	5.8	0.7	3.09e-05
CD55	55.8	0.7	1.63e-11
TRIM52	11.7	0.7	2.46e-09
THRB	0.9	0.7	0.0286608
PEAK1	516.9	0.7	3.14e-24
BDNF	564.9	0.7	5.67e-07
ADPRHL1	5.5	0.7	0.000554734
MCPH1	111.1	0.7	6.92e-18
AARS1	162	0.7	2.48e-07
CHD2	468.1	0.7	1.57e-27
ZBTB38	349.6	0.7	1.74e-18
FASTKD3	12.1	0.7	1.61e-13
GPR149	1	0.7	0.0141515
GIGYF2	237.1	0.7	2.06e-24
RHOB	83.5	0.7	0.000267769
C16orf46	2.6	0.7	0.00741639
ORMDL1	33.7	0.7	3.09e-18
CLIP4	157.4	0.7	4.08e-27
SEC23IP	119.1	0.7	2.8e-20
FAM107B	211	0.7	7.52e-07
PPFIA1	132.4	0.7	3.3e-22
KCNE1	5.3	0.7	0.000905808
PMFBP1	1	0.7	0.0849084
ELAC1	11.4	0.7	7.88e-06
MAML2	695.3	0.7	2.48e-15
SLC10A5	0.4	0.7	0.0752916
SPIRE1	204.7	0.7	2.69e-25
DNAJB5	20.6	0.7	1.54e-17
IFNAR2	35.2	0.7	2.22e-10
VAMP2	27.3	0.7	5.77e-15
LACTB	35.1	0.7	6.37e-10
MT-CYB	377.3	0.7	1.13e-09
SELENOI	99.5	0.7	2.05e-14
PKD2	249.5	0.7	1.73e-17
UBR1	159.7	0.7	5.71e-24
ZNF451	173.2	0.7	1.93e-23
ZCCHC3	20.6	0.7	6.53e-13
AGAP9	17.6	0.7	2.49e-13
EIF3C	2.3	0.7	0.00224308
BBS10	14	0.7	8.22e-14
SLC25A32	76.2	0.7	6.14e-10
SRPRB	53.5	0.7	4.45e-15
NR3C1	363.4	0.7	1.53e-15
PDIA6	251.5	0.7	8.25e-21
TICAM2	54.2	0.7	4.34e-11
FNBP4	159.5	0.7	2.18e-24
NSUN6	35.3	0.7	1.28e-13
NEU3	30	0.7	6.26e-20
SSR3	420.1	0.7	2.91e-09
GFPT1	244.4	0.7	1.33e-23
NECTIN3	332.7	0.7	2.46e-09
SLC7A6	100.7	0.7	2.22e-14
EFHD1	0.5	0.7	0.196642
MATN2	14.7	0.7	4.12e-07
B4GALT4	47.3	0.7	1.8e-13
CFH	54.3	0.7	8.08e-08
NUP58	160	0.7	1.59e-10
IRAK4	41.6	0.7	5.91e-31
RIOK3	82.4	0.7	5.88e-25
ADARB1	67.7	0.7	2.1e-13
ATP10D	197.3	0.7	4.7e-10
TRIM6	19.4	0.7	7.91e-11
MST1	2.2	0.7	0.00138497
DSEL	611.4	0.7	1.79e-16
HIVEP1	123.6	0.7	9.45e-07
ARHGAP29	157.5	0.7	1.21e-21
YTHDF1	71.9	0.7	1.11e-19
EEA1	236.3	0.7	6.93e-18
SMN1	3.5	0.7	4.3e-05
KIZ	39.7	0.7	1.58e-13
RC3H1	191.8	0.7	3.37e-31
MTMR10	85.5	0.7	4.82e-12
DZIP3	64.1	0.7	1.31e-18
SRP54	97.5	0.7	1.72e-20
ZNF136	18.1	0.7	6.02e-10
THAP2	4.6	0.7	0.00213258
TTC23L	0.6	0.7	0.118169
MACIR	19.1	0.7	0.00201383
RNF185	92.8	0.7	3.85e-10
SDE2	37.3	0.7	2.19e-08
ZNF749	14.6	0.7	1.06e-07
MAP2K3	149.9	0.7	2.33e-09
NME7	69.8	0.7	5.57e-20
EPSTI1	8.7	0.7	0.00170628
SH3BP5L	62.9	0.7	1.06e-07
XKR6	129	0.7	6.45e-09
RPL22L1	30.5	0.7	1.09e-07
DHX34	42.3	0.7	2.66e-11
RNASEH1	101.7	0.7	6.46e-24
ODC1	129.1	0.7	1.62e-07
SLC10A6	0.4	0.7	0.167738
TRIM32	44	0.7	3.78e-26
ARRDC3	63.4	0.7	6.02e-05
MSANTD3	169	0.7	3.41e-14
TIGD7	8.1	0.7	1.47e-08
LRIG2	100.7	0.7	3.99e-18
C1orf74	7.5	0.7	1.83e-05
DNAH10	0.6	0.7	0.0243022
TTC4	37.2	0.7	1.83e-24
IMMP2L	234.2	0.7	6.39e-20
CCDC186	30.3	0.7	2.09e-19
CFAP251	31.8	0.7	1.04e-07
NDUFAF2	95.3	0.7	3.15e-09
MCMDC2	1.4	0.7	0.00668961
POU2F2	12.5	0.7	9.52e-10
HOMER1	33.9	0.7	3.98e-15
ZNF324B	6.7	0.7	6.5e-06
SMURF1	205.6	0.7	6.87e-28
TNFRSF12A	128.8	0.7	9.89e-07
TET2	134.8	0.7	2.18e-22
AGPS	86.5	0.7	5.16e-27
UPF1	127	0.7	1.51e-35
PAWR	134.4	0.7	1.02e-05
FXR2	70.7	0.7	5.42e-12
VN1R1	0.8	0.7	0.0768264
BDKRB1	45.6	0.7	2.97e-07
RASA4	2.2	0.7	0.00173289
NOP58	88.4	0.7	1.98e-15
ZNF7	27.1	0.7	1.45e-13
ZNF660	10.4	0.7	5.43e-05
ARHGAP26	21.5	0.7	1.29e-05
CPED1	702.1	0.7	1.84e-10
ZNF234	17	0.7	7.95e-08
SETD2	268	0.7	2.03e-34
NIPBL	247	0.7	2.67e-32
F3	663.7	0.7	0.014389
DND1	1.3	0.7	0.0809648
PVR	179.6	0.7	5.57e-06
ULBP1	2.9	0.7	0.0188037
ZNF776	32.2	0.7	5.97e-15
PDCD11	117.9	0.7	2.04e-15
TAF4B	3.1	0.7	0.00511351
AC108488.2	106.3	0.7	6.37e-26
N4BP2L1	6	0.7	0.000359741
FARSB	124.9	0.7	1.17e-13
ZNF302	22.5	0.7	7.92e-13
ZNF200	13.9	0.7	1.4e-12
AC008695.1	536.1	0.7	1.27e-12
UHMK1	273.5	0.7	2.27e-12
MIOS	46.9	0.7	9.7e-17
UBR3	266.5	0.7	5.87e-28
PER3	57.9	0.7	2.93e-12
MED18	11.2	0.7	2.23e-13
CRAMP1	91.4	0.7	1.11e-19
KLF10	42.2	0.7	3.69e-05
CADM1	798.8	0.7	3.84e-13
MICAL2	777.2	0.7	1.4e-06
FGD4	112.7	0.7	4.75e-06
TMEM79	3	0.7	0.000195882
SLC46A3	1.5	0.7	0.0369911
DDX20	28.5	0.7	3.62e-14
MAP3K1	84.1	0.7	7.22e-10
CDH4	489.1	0.7	4.51e-09
ZNF28	31.9	0.7	5.12e-18
MSANTD3-TMEFF1	165.4	0.7	1.89e-15
MED13	273	0.7	6.08e-29
HSPA13	63	0.7	3e-10
BACH1	594.4	0.7	9.13e-20
PGRMC2	73.3	0.7	2.73e-13
AGO2	474.7	0.7	6.12e-11
SEC24D	529.6	0.7	9.93e-14
SOCS2	40.8	0.7	1.43e-05
ZNF17	11.7	0.7	2.5e-08
FGFR1OP2	40.5	0.7	1.94e-18
METTL18	3.6	0.7	6.3e-05
ZNF780A	24.6	0.7	8.42e-11
HTD2	32.6	0.7	2.47e-20
VCPIP1	94.8	0.7	8.98e-22
CLPTM1L	92.4	0.7	1.78e-22
ZSCAN25	25.6	0.7	3.78e-15
GRPEL2	33.3	0.7	1.16e-13
ZNF215	17.7	0.7	2.47e-11
MPHOSPH10	30	0.7	1.33e-23
BMP8A	0.9	0.7	0.0262144
KMT2E	253.1	0.7	1.19e-28
AGGF1	39.9	0.7	8.22e-16
ATXN1L	58.2	0.7	1.63e-23
CCDC71L	71.1	0.7	0.000205831
AC012213.5	78.2	0.7	1.48e-09
PABPC4L	3.7	0.7	0.0125871
KHDRBS3	61.4	0.7	0.00054365
OSTM1	46.6	0.7	4.4e-13
CCSER1	0.6	0.7	0.0881217
C17orf80	25.8	0.7	1.9e-10
TNRC6C	123.4	0.7	8.13e-23
TBX15	0.4	0.7	0.226455
EDEM2	26.8	0.7	4.11e-07
CRY2	44.1	0.7	6.94e-16
MDM4	123	0.7	1.46e-19
JUN	136.3	0.7	4.33e-13
LTB4R	9.9	0.7	3e-05
MOCS3	10.9	0.7	2.44e-10
CSNK1A1L	1.3	0.7	0.0738078
RNF217	135.6	0.7	2.58e-16
NOX4	37.4	0.7	0.0659894
CCDC173	0.4	0.7	0.1552
MROH7-TTC4	37.5	0.7	2.06e-22
TERF2IP	49	0.7	8.42e-11
RNF113A	7	0.7	2.25e-05
OSGIN1	24.6	0.7	1.34e-06
C11orf91	1.9	0.7	0.0216003
SLC25A33	18.3	0.7	1.74e-09
TTC6	2.9	0.7	0.000183116
DDX21	190.3	0.7	2.57e-08
SLC30A5	68.8	0.7	1.17e-20
HEATR3	51.9	0.7	5.7e-11
UVRAG	133.3	0.7	1.68e-14
UNC119B	56.3	0.7	1.31e-15
MFSD2A	8.7	0.7	8.92e-06
SLC13A3	60.4	0.7	1.01e-11
IGF2BP1	193.2	0.7	3.8e-32
SEC63	212.5	0.7	4.28e-38
ZSCAN21	13.2	0.7	3.65e-06
SPATA25	1	0.7	0.147139
ZNF441	14	0.7	9.76e-10
UTP14C	34.4	0.7	5.51e-17
RPP14	41.5	0.7	7.54e-19
TRIP11	105.5	0.7	6.89e-23
ERBIN	478.8	0.7	4.04e-10
ZNF227	24.5	0.7	9.72e-10
MAP2	10.8	0.7	1.26e-05
C1orf162	0.5	0.7	0.174139
SERTAD2	80.4	0.7	9.13e-12
RANBP2	198	0.7	1.33e-23
AIMP1	57.7	0.7	5.19e-14
RPP38	13.1	0.7	9.3e-13
MAGI1	434	0.7	3.75e-16
AL031708.1	79.9	0.7	2.08e-21
ZNF827	153.4	0.7	8.4e-20
ZNF507	79.3	0.7	1.44e-15
RHBDD3	23.6	0.7	2.72e-08
SLC2A3	69.4	0.7	1.55e-08
ETAA1	32.7	0.7	2.32e-22
THG1L	13.7	0.7	3.27e-08
FOXJ2	54	0.7	8.71e-14
ROBO2	174	0.7	6.05e-07
SCFD2	410.3	0.7	7.17e-10
TTC27	85	0.7	3.87e-14
UTP20	110	0.7	3.21e-12
CMTR2	30.3	0.7	1.48e-11
DNAJC25-GNG10	70.8	0.7	3.15e-16
CDK20	4.7	0.7	0.000164245
LARP4	153.8	0.7	1.86e-11
FRS2	166.2	0.7	7.22e-30
FAM122A	15.8	0.7	4.97e-08
LTN1	104.3	0.7	1.66e-17
MAPK8	209.5	0.7	7.74e-08
ZNF268	27.8	0.7	6.47e-14
ZNF594	18	0.7	7.36e-05
ERI2	96.2	0.7	1.11e-15
ZNF649	7.3	0.7	6.67e-07
PPP1R3A	0.6	0.7	0.155102
TAB2	147.4	0.7	1.32e-18
ADRB2	5.7	0.7	0.00749926
FKRP	30.5	0.7	1.97e-14
ADGRV1	0.5	0.7	0.20279
TAS2R13	1.5	0.7	0.0271248
MSR1	58.1	0.7	6.18e-10
PGM1	52.9	0.7	5.45e-17
GPR89A	25.9	0.7	1.12e-11
KCNH1	25.1	0.7	0.00215529
GTPBP4	84.5	0.7	1.04e-12
ZFP69B	9.4	0.7	7.07e-06
CD3EAP	10.3	0.7	7.81e-05
DUS4L	12.5	0.7	2.52e-08
ARNTL2	92.8	0.7	5.59e-09
C16orf72	364.7	0.6	5.62e-19
GPATCH11	17.2	0.6	7.32e-08
RAB3GAP2	169.6	0.6	1.52e-23
E2F7	149.5	0.6	0.0224569
FAM234B	16.6	0.6	2.03e-06
TNFRSF8	0.4	0.6	0.125212
TRMO	10.7	0.6	2.87e-08
KDM4C	216.4	0.6	1.26e-29
SOX7	0.7	0.6	0.0526623
ZSWIM8	79.9	0.6	5.53e-15
PELI1	11.7	0.6	1.56e-09
CFAP20DC	20.8	0.6	3.06e-05
BPGM	21.5	0.6	8.45e-07
GTF2H3	44.8	0.6	1.92e-07
PPID	14.5	0.6	1.26e-16
NFASC	6.4	0.6	0.00291421
ZNF79	19.4	0.6	1.24e-09
BTBD7	153.2	0.6	6.05e-26
PCID2	87.2	0.6	1.81e-16
SLFN5	169.8	0.6	7.69e-09
UBA5	63.8	0.6	6.64e-14
AMZ1	17.3	0.6	6.97e-06
SORBS1	0.6	0.6	0.0949224
EFCAB13	13.5	0.6	0.000209237
PGGT1B	61.8	0.6	1.27e-12
KAT6A	179.1	0.6	2.67e-24
ZBTB49	18.4	0.6	5.64e-10
ETNK1	133.5	0.6	3.83e-20
NR4A1	7.2	0.6	0.00400958
MXD1	54.2	0.6	1.26e-18
SRP72	146.7	0.6	2.37e-13
CYB5R4	72.3	0.6	1.49e-13
GREM1	1369.1	0.6	0.0609626
ABCB4	0.4	0.6	0.234253
ATG4A	19.1	0.6	6.77e-09
COLQ	9.1	0.6	0.000906514
SQSTM1	568.9	0.6	5.2e-09
AP4E1	78.7	0.6	8.53e-26
SSH1	406	0.6	7.82e-13
PIEZO1	454	0.6	1.55e-26
TATDN1	41.2	0.6	1.16e-06
CDK12	174.4	0.6	4.32e-21
RBM26	200.9	0.6	1.44e-21
AC106886.6	182.4	0.6	1.21e-19
THBS4	7.4	0.6	0.00745909
H2BC11	49.8	0.6	0.0649038
PHF20L1	152	0.6	9.42e-18
PIK3R1	73.3	0.6	3.36e-19
SPRY3	19.3	0.6	2.27e-09
KRT7	1.1	0.6	0.0316503
FZD6	155.9	0.6	4.36e-10
APBA3	14	0.6	6.59e-06
CIPC	19.1	0.6	1.07e-10
SKIL	94.7	0.6	2.51e-10
ZNF621	73	0.6	4.53e-19
NEURL1	1.6	0.6	0.00554913
AASS	44.6	0.6	1.19e-08
GMEB2	34.3	0.6	2.76e-13
P2RX5	2.2	0.6	0.000235891
ATMIN	53.8	0.6	7.96e-18
SLC7A11	513.8	0.6	2.37e-10
MEAK7	112.9	0.6	2.8e-09
PRDM6	1.2	0.6	0.0513749
USP40	83.2	0.6	2.13e-10
FERMT3	3.4	0.6	0.00171816
UTY	231.6	0.6	2.36e-25
TRIM39	16.9	0.6	6.64e-07
CUZD1	3.9	0.6	0.00448334
RBM12B	58.2	0.6	7.46e-28
TRAPPC6B	36.9	0.6	1.76e-20
SH3BP4	600.9	0.6	5.98e-15
TM6SF2	0.9	0.6	0.066997
MOSPD2	36.9	0.6	9.99e-25
BLZF1	48.1	0.6	2.65e-10
PDE4DIP	64.7	0.6	9.16e-10
TBL2	44.2	0.6	1.08e-13
SRP68	97	0.6	1.47e-26
PNPT1	53.6	0.6	3.03e-12
PPTC7	48.7	0.6	6.55e-19
FAM214A	69.6	0.6	1.93e-08
ZNF329	19.1	0.6	1.18e-11
TMED5	84.2	0.6	7.34e-15
GTF2B	30.4	0.6	1.44e-10
OTOGL	1	0.6	0.0541657
WDR75	59.9	0.6	1.19e-13
USP9Y	289.7	0.6	8.79e-21
RNF128	3.5	0.6	0.161957
MAPK6	140.3	0.6	1.58e-16
GAK	142.4	0.6	2.36e-14
NIP7	28.4	0.6	3.43e-07
SPATA2	15.1	0.6	7.97e-12
LONRF2	0.3	0.6	0.340323
TMED7-TICAM2	211.4	0.6	9.71e-13
EYA2	5.3	0.6	0.0297477
BRF2	15.9	0.6	2.08e-09
ZNF81	38.3	0.6	1.18e-11
PLAGL2	37.6	0.6	5.27e-14
SAMD4B	120.4	0.6	3.7e-23
XIAP	112	0.6	4.95e-29
SLC16A6	4.9	0.6	0.00727687
GEMIN5	45.1	0.6	1.04e-13
TCAF2	2.6	0.6	0.00253774
SUPV3L1	34.3	0.6	1.08e-13
ZNF26	47.3	0.6	3.52e-16
DPH5	32.7	0.6	2.73e-10
UBE2J1	80.5	0.6	1.16e-17
TRIM59	72	0.6	2.49e-05
NMNAT1	19.9	0.6	1.46e-05
AC007375.2	19.5	0.6	1.52e-10
IFT57	52.4	0.6	1.12e-17
AFF4	399	0.6	1.35e-24
RECQL5	26.9	0.6	4.72e-09
PAN2	9.9	0.6	2.12e-10
AC097625.1	0.5	0.6	0.149568
FOXN2	73.9	0.6	6.12e-10
ATP6V0A1	91.8	0.6	8.49e-14
DLC1	1058.7	0.6	1.58e-08
KDM2A	196.5	0.6	1.04e-15
DIAPH2	336.5	0.6	0.000138287
STT3B	204.4	0.6	4.86e-16
SLFN12	28.2	0.6	8.5e-14
ZBTB41	48.6	0.6	4.76e-13
KCNJ14	17.1	0.6	2.65e-06
TTC21B	71.9	0.6	1.28e-08
GRWD1	47.7	0.6	1.09e-08
DDX3Y	51.6	0.6	3.08e-09
CHAMP1	59.3	0.6	5.11e-12
SRCAP	189.6	0.6	1.49e-18
AP3B2	0.7	0.6	0.0647875
ZSCAN12	30.8	0.6	6.22e-08
ELP4	64.8	0.6	3.67e-12
C3orf38	32.9	0.6	4.96e-12
ZNF335	45.4	0.6	4.66e-15
MTRR	42.1	0.6	5.01e-15
CHRNA7	0.4	0.6	0.243959
RSRC2	79.7	0.6	2.51e-10
MTOR	190.7	0.6	4.78e-19
SLC39A10	125.6	0.6	2.81e-25
ELL2	448.5	0.6	1.03e-14
C18orf25	90.9	0.6	1.41e-16
ATXN2L	133.4	0.6	9.6e-17
ZGLP1	1.4	0.6	0.0184568
ESCO1	53.9	0.6	3.15e-09
PHTF2	174.5	0.6	3.93e-13
LUZP1	170.8	0.6	1.01e-15
EYA3	107.3	0.6	8.68e-16
RBM20	7.1	0.6	0.00473324
MYL5	11.1	0.6	0.000219199
SATB1	14.7	0.6	0.000120434
ZNF425	8.6	0.6	0.00214637
CTNNA3	1.1	0.6	0.13198
EPB41L5	142.5	0.6	1.28e-08
ELK4	133.1	0.6	2.9e-14
FKBP14	70.5	0.6	1.92e-12
ARMCX4	46.8	0.6	6.03e-08
CCDC169-SOHLH2	8.4	0.6	0.00558063
ZNF691	6	0.6	0.00131073
ZSCAN31	1.7	0.6	0.0144062
EFCAB5	9.9	0.6	1.65e-08
ANKRD12	245.7	0.6	7.2e-15
HYDIN	0.6	0.6	0.219415
ZNF311	1.2	0.6	0.130818
ZCCHC8	42.2	0.6	6.93e-16
CREBBP	291.8	0.6	4.86e-19
MAP3K2	160.9	0.6	6.37e-17
WDR4	76.1	0.6	1.65e-12
MTERF4	28.7	0.6	2.19e-10
IQCJ-SCHIP1	167	0.6	6.28e-06
IPO7	252.5	0.6	5.62e-05
PPM1E	1.9	0.6	0.00357871
TENM1	4.8	0.6	0.0959899
LYAR	15.4	0.6	7.28e-08
DHX57	57	0.6	7.57e-16
ZRANB1	101.2	0.6	6.75e-13
TAB3	44.4	0.6	1.36e-16
PPM1K	20.5	0.6	7.93e-08
ARNTL	63	0.6	3.69e-10
DCBLD2	1033.3	0.6	5.37e-05
FGF14	8.5	0.6	0.0202665
TNKS2	182	0.6	3.53e-22
TOMM70	101.8	0.6	4.17e-17
SMNDC1	35.6	0.6	5.09e-09
APBB2	446.4	0.6	1.11e-15
AL049844.3	20.7	0.6	1.86e-08
DDX31	68.3	0.6	9e-13
CCDC71	19.7	0.6	4.68e-08
NFIL3	38.3	0.6	8.79e-06
EFCAB12	0.3	0.6	0.276396
GCNT1	18.9	0.6	1.14e-08
ATF2	120.6	0.6	1.49e-22
SULF1	93.1	0.6	0.0861285
ABCC2	2.8	0.6	0.00672332
PDLIM4	62	0.6	1.08e-06
KCNK13	0.2	0.6	0.369734
C11orf65	5.3	0.6	0.0122225
SOCS4	57.2	0.6	5.95e-14
CRCP	75.1	0.6	2.91e-19
THADA	128.4	0.6	1.22e-13
PIP5K1B	16.1	0.6	1.02e-06
NCEH1	203.6	0.6	3.45e-06
SLC35F3	5.3	0.6	0.0862884
METTL23	15.7	0.6	1.37e-08
BBX	171.8	0.6	3.83e-11
ALG11	54.1	0.6	2.92e-16
MSRA	173.9	0.6	1.72e-11
RBM10	59.3	0.6	1.01e-15
AC008764.1	201.5	0.6	7.91e-21
RPUSD2	10	0.6	1.92e-06
ZNF654	65.7	0.6	2.29e-15
ADAM19	254.3	0.6	0.000669905
FGFR3	0.6	0.6	0.295283
AC092111.3	0.8	0.6	0.131105
ZNF674	17.2	0.6	6.08e-13
SLC3A2	157	0.6	1.08e-05
NOM1	45.5	0.6	2.15e-12
SPRED3	34	0.6	2.23e-06
RBKS	4	0.6	0.0119809
MRTFA	266.1	0.6	1.64e-25
REST	127.9	0.6	2.49e-21
RPRD2	103.3	0.6	7.48e-20
CHST11	14.3	0.6	4.8e-07
UBE2O	65.1	0.6	2.86e-17
DLGAP1	2.3	0.6	0.00108016
MED1	102.3	0.6	3.09e-18
WDR17	10	0.6	0.000107279
TBCK	117.2	0.6	3.66e-10
AC084337.2	69	0.6	3.77e-17
DGKE	30	0.6	2.22e-13
PHF8	56.2	0.6	4.98e-10
AL358113.1	162.6	0.6	1.92e-18
PPP3CC	88	0.6	2.06e-13
DOT1L	87.4	0.6	1.98e-12
SEMA6A	74.2	0.6	0.00215641
CHIC2	123.5	0.6	8.89e-08
PCLO	5.6	0.6	0.0347331
KRBOX1	8.9	0.6	1.91e-07
BYSL	31.4	0.6	4.46e-05
ZNF529	25.9	0.6	9.32e-07
RGPD3	0.4	0.6	0.314608
DDX10	131.2	0.6	1.01e-12
H2BC21	44.7	0.6	0.00284643
GCFC2	34.9	0.6	1.32e-13
ZNF212	20.7	0.6	9.34e-10
NSUN4	31.9	0.6	1.36e-12
CERT1	116.7	0.6	8.5e-17
FN1	10476.1	0.6	0.0243364
IARS1	430.5	0.6	2.58e-18
STAM	134.3	0.6	1.51e-06
CWC22	46.1	0.6	6.15e-17
CDO1	1.3	0.6	0.0531041
LBX2	2.1	0.6	0.0413235
VDR	43.1	0.6	3.25e-08
BANK1	1.8	0.6	0.00321762
ZNF527	8.3	0.6	1.33e-06
IFI44L	0.9	0.6	0.22242
FAM207A	26	0.6	1.21e-05
RIMS1	95.2	0.6	0.158627
LRRK2	20.5	0.6	1.35e-10
ANKDD1B	8	0.6	6.81e-05
[truncated: 11,995 more rows]

## Sheet: 24hpi v uninfected
	mean expression (RPKM)	log2FoldChange	p-adj
IL1A	2.2	6.8	3.0649e-05
RSPO3	35.4	6.7	1.28708e-40
BHLHA15	6.9	6.3	3.777e-07
NOL4	1.8	5.2	2.19069e-06
ANKRD1	10.5	5.1	3.10977e-46
HID1	7.1	4.9	8.42383e-72
MYO16	78.6	4.9	5.88237e-13
ALOXE3	3.2	4.9	1.7648e-34
BEST3	5.9	4.9	3.44708e-59
KLF15	9.6	4.8	4.14445e-110
DNAJB9	150.9	4.8	0
ADAMTS18	1.7	4.8	2.76993e-34
EGR2	4.1	4.8	6.26789e-24
MGAT4C	6.3	4.8	9.6923e-122
PLA2G4C	23.2	4.6	2.89195e-180
HSPA6	6.3	4.6	5.04903e-54
DERL3	1.3	4.4	0.0190661
PARM1	2.5	4.3	8.31765e-34
KCNIP4	39	4.2	9.62179e-35
ERO1B	48.4	4.2	1.01595e-230
HLF	3.8	4.2	4.02611e-40
BIRC3	43.6	4.2	1.5807e-112
ABCA9	1.3	4.1	8.30312e-18
NR0B1	0.5	4.1	7.69262e-06
RRAGD	1.4	4.1	2.37828e-15
PTPRR	3.3	4.1	2.1495e-18
ERG	1.2	4.1	1.99532e-13
CXCL2	4.6	4	1.85817e-22
FBXO32	96.5	4	4.73335e-140
FICD	102.3	3.9	3.93147e-243
TNFAIP3	102.4	3.9	9.74584e-105
ZBED9	1.6	3.8	1.29543e-24
HRK	0.8	3.8	2.98396e-14
SCN1A	4	3.8	5.46109e-31
ALDH8A1	6	3.7	3.64248e-43
NRCAM	3.6	3.6	1.8536e-29
CXCL3	2	3.6	1.12081e-37
CDH15	2.6	3.6	2.77104e-24
CADPS2	58.1	3.5	6.84502e-100
PTGS2	18.1	3.5	3.49781e-09
HERPUD1	447.7	3.5	4.08392e-274
AMIGO3	36.9	3.5	2.60044e-215
LIPG	2.1	3.4	1.56186e-17
SEC11C	53.8	3.4	8.10036e-203
DNAH11	2.7	3.3	1.57932e-27
PTPRB	10.1	3.3	1.21352e-09
ABCA6	1.5	3.3	3.30819e-12
KLHL38	1.4	3.3	2.43686e-13
NYAP2	0.9	3.3	6.17976e-09
CXCL1	1.9	3.2	1.00016e-12
DNAJC12	3	3.2	9.42264e-31
TMEM236	4.4	3.2	2.73922e-40
FOXD4	0.9	3.1	6.52626e-13
ITGA9	4.4	3.1	1.62652e-21
CXCL8	12.4	3.1	1.96031e-05
FZD8	102.4	3	1.31991e-20
GRM8	2	3	3.01777e-26
MANF	139.6	3	1.39032e-229
TG	13.4	3	3.42417e-102
PPP1R15A	501.4	3	6.01048e-79
SIK1B	3.5	3	2.35499e-32
DDIT3	106.1	3	1.35186e-87
C5orf47	0.9	2.9	1.21878e-07
MIS12	68.9	2.9	4.6932e-165
SLC8A2	1.6	2.9	7.94541e-07
FGF18	10.2	2.9	3.85254e-64
IGSF11	11.8	2.9	2.45668e-89
MYOZ2	1.7	2.8	1.82928e-09
DCAF4L1	3	2.8	1.11206e-37
TNFSF15	1.3	2.8	3.27337e-06
ESM1	2.7	2.8	3.87788e-06
MARS2	35.1	2.8	1.65147e-90
NRXN1	5.9	2.8	3.80599e-27
MATN1	0.7	2.8	9.11952e-07
PER1	76.9	2.8	4.29853e-117
GMPPB	148.6	2.8	1.9473e-194
DKK1	208.7	2.8	3.34461e-63
SDF2L1	67.2	2.8	6.97246e-69
SYVN1	151.4	2.7	1.22561e-167
RXFP1	19.7	2.7	7.67114e-33
TLL2	3.3	2.7	9.08366e-15
DRC1	1.1	2.7	5.70502e-12
IL6	7	2.7	1.45454e-16
CCDC163	8.8	2.7	2.17237e-41
HEY1	2.4	2.7	8.27059e-15
AC093246.1	5.3	2.7	2.15546e-36
CRYM	36	2.7	2.04702e-76
SLC26A7	4.8	2.7	3.98642e-33
PPP1R3C	84.2	2.7	1.36835e-127
CRELD2	107.9	2.7	5.938e-86
ZNF614	50.8	2.7	6.04954e-183
AC112229.3	1.3	2.7	1.07633e-08
YOD1	65.4	2.7	6.89915e-98
ACTN2	1.1	2.7	8.44322e-06
CXCL5	1.1	2.7	3.11454e-12
HYOU1	444.7	2.6	1.08143e-210
ANKRD37	3.3	2.6	6.18159e-17
DGKB	3.1	2.6	1.54835e-17
C15orf48	1.3	2.6	2.02225e-10
NSG2	0.7	2.6	3.03066e-05
IQCM	4.5	2.6	1.13175e-39
ZNF844	41.6	2.6	1.73962e-89
USH2A	5.9	2.6	1.25684e-23
ZNF132	34.5	2.6	6.53749e-108
FYB2	1.4	2.6	1.55604e-12
PPARGC1A	10	2.6	5.45169e-40
EDN1	25.5	2.6	1.42969e-07
DNAJC3	523.1	2.6	4.53738e-246
RNF144B	38.7	2.6	3.40518e-232
FOS	4.6	2.6	9.47386e-12
CCDC181	1.7	2.6	4.05905e-14
TRPM6	1	2.6	1.46334e-06
C3orf20	12.1	2.6	1.04997e-80
PGPEP1L	0.6	2.5	3.19619e-06
ST18	1.1	2.5	3.07779e-05
IRS2	279.8	2.5	8.69445e-77
KBTBD8	43.4	2.5	5.45016e-10
BHLHE41	19.8	2.5	3.48053e-42
LRRC7	6.2	2.5	1.7221e-28
ID4	8.9	2.5	0.00146617
SCN3B	1.3	2.5	9.86758e-19
ABCA10	7.5	2.5	2.09308e-32
AKAP17A	118	2.5	1.80959e-104
CCDC148	21	2.5	2.87477e-75
PKD1L1	6.2	2.5	1.1418e-48
ADAMTS1	987.8	2.4	6.92945e-147
PGBD4	14.5	2.4	8.89817e-58
PLCXD2	25.3	2.4	2.83707e-123
SNAPC1	136.9	2.4	2.06512e-70
C17orf100	4.2	2.4	8.43625e-25
SLC6A13	0.8	2.4	2.02073e-08
ZNF543	39.2	2.4	1.04565e-131
GABRR2	4.8	2.4	1.37662e-38
RWDD2A	31.9	2.4	4.0164e-100
PPP1R15B	237.7	2.4	2.69388e-147
C14orf28	31.7	2.4	2.09512e-82
CD177	1.1	2.4	2.6333e-09
HDAC9	752.2	2.4	4.13926e-19
ZC3H12D	3.8	2.4	4.57327e-12
SGK1	119.9	2.4	9.48877e-14
PTHLH	1.1	2.4	3.00489e-06
SEC23B	213.7	2.4	4.75976e-168
TAS2R5	1.2	2.4	4.48124e-16
KDR	1	2.4	0.000213804
TAS2R1	1.7	2.4	4.7275e-15
SLFN12L	1.2	2.4	2.03751e-09
KYNU	12.5	2.4	5.21868e-17
GATA6	28	2.4	4.14694e-38
TIGD2	43.4	2.4	1.18375e-105
RASEF	3.6	2.4	6.22839e-18
LDLRAD4	0.6	2.4	0.000425311
TMEM198	6.7	2.3	1.28801e-32
NIPAL4	0.8	2.3	0.000568656
SLC33A1	174.3	2.3	1.60562e-199
GADD45A	163.5	2.3	1.08258e-42
GEM	168.9	2.3	3.13821e-144
ZNF432	273.6	2.3	5.16232e-134
RELB	63.4	2.3	8.527e-35
CCDC158	0.8	2.3	1.98871e-08
DUSP2	1.5	2.3	3.54872e-06
FAT2	0.5	2.3	1.30171e-07
FAM160A1	34.5	2.3	2.24368e-42
LVRN	5.5	2.3	5.49109e-36
TSPYL2	104.3	2.3	1.54185e-89
ZNF841	125.5	2.3	1.30553e-126
ZHX2	95.6	2.3	3.16897e-72
SLC25A25	159.6	2.3	5.5714e-116
LYSMD3	130.2	2.3	1.8611e-129
IL23A	0.6	2.3	2.41879e-06
TMEM217	32.9	2.2	6.03214e-42
SEMA3E	20.9	2.2	8.16535e-29
B3GALT1	16.4	2.2	9.55299e-29
ARRDC4	29.2	2.2	2.82876e-33
ZBTB5	74.4	2.2	1.49899e-185
SLC16A10	0.8	2.2	1.44061e-06
ARFGEF3	1.6	2.2	1.98817e-07
AL353579.1	31	2.2	1.38708e-41
STYK1	2.9	2.2	3.31377e-10
KLHL28	90.7	2.2	6.03065e-93
RRAD	5.2	2.2	6.46974e-17
UNC79	8.5	2.2	2.23974e-77
SLCO2B1	0.3	2.2	0.0612894
BRD2	530.7	2.2	4.71031e-148
TSSK4	1.1	2.2	5.15349e-17
LINS1	47.9	2.2	9.24363e-75
SELPLG	10.2	2.2	6.738e-41
AC022506.1	18.2	2.2	5.83381e-55
ZNF572	1.4	2.2	4.91036e-09
PLD6	17	2.2	6.01614e-35
AC104472.3	184.3	2.2	3.40718e-174
ABL2	1276.2	2.2	5.92885e-77
ADGRB3	1.6	2.2	2.34875e-07
KCNE4	46.9	2.2	3.52592e-71
ZNF555	30.4	2.2	2.04441e-56
AC233992.2	1.6	2.2	1.41829e-11
ZBTB43	143.6	2.2	7.34195e-188
ZNF778	80.6	2.1	7.92182e-122
TGFB2	83.3	2.1	7.79563e-37
EXPH5	16.3	2.1	1.10072e-27
ATP8A2	7.8	2.1	6.05612e-15
CDH18	12.8	2.1	9.94506e-21
ZNF597	16.1	2.1	9.66377e-69
SLFN11	139.1	2.1	1.08573e-107
EIF2AK3	151.3	2.1	6.23897e-200
DYRK3	127.9	2.1	2.07553e-150
NRXN3	193.5	2.1	1.30145e-09
BHLHE40	88.7	2.1	2.05486e-46
IER3	131.5	2.1	1.60054e-43
TTN	4.7	2.1	1.85505e-15
CNTN5	30.2	2.1	1.42859e-36
MYOCOS	0.7	2.1	1.80726e-09
ARL5B	142.5	2.1	2.05666e-70
DNAJB11	97.5	2.1	7.26784e-150
FO681492.1	0.8	2.1	7.59341e-10
YRDC	42.7	2.1	2.54554e-36
ENTPD7	275.4	2.1	1.70333e-71
MSTO1	26.5	2.1	2.03529e-75
SLC22A14	3.1	2.1	2.12184e-19
CPLX1	0.9	2.1	8.99421e-06
SLFN13	1.6	2.1	2.49508e-09
ZNF550	32.5	2.1	1.41091e-65
CRELD1	10.1	2.1	9.10552e-36
VWDE	3.3	2.1	4.02921e-16
ZNF791	97.5	2.1	1.78538e-99
EPB41L4A	0.6	2.1	0.000248998
PTPRQ	29.9	2.1	1.57818e-54
CUTC	204.2	2.1	3.13135e-72
MACROD2	9.8	2.1	2.01544e-24
PPP1R10	304	2.1	4.52017e-215
XRRA1	119.2	2.1	1.20002e-145
PAPPA2	5.3	2.1	1.2089e-10
NOCT	108.8	2.1	3.95369e-72
COLGALT2	63.5	2.1	1.08034e-35
ATRNL1	4.7	2	2.1408e-07
RASGRP3	26.6	2	5.87085e-33
ADTRP	9.5	2	1.38403e-23
CCN1	1050	2	1.85831e-14
KLRD1	9.7	2	2.35492e-36
ADPRHL1	13.9	2	7.8578e-26
ZNF699	31	2	7.97823e-52
DCDC1	0.5	2	0.000781795
PLEKHF1	25.5	2	5.42035e-62
SP6	1.8	2	1.14596e-06
STXBP5L	1.5	2	1.78931e-05
RTL3	1.6	2	4.47894e-15
PPIF	173.8	2	1.06505e-43
ZKSCAN2	73.6	2	3.53205e-117
LMCD1	76.8	2	3.27087e-35
CCDC117	67.1	2	2.39327e-160
TXNIP	122.8	2	1.66901e-27
SLC19A2	52.8	2	3.29396e-42
ZBTB39	43.1	2	2.66221e-94
DYRK2	142.7	2	1.31366e-55
DACT1	33.5	2	1.3757e-35
C2orf66	0.8	2	0.000221026
ASB5	2.7	2	1.08309e-15
DNAJC6	20.1	2	6.87132e-18
CD200R1	0.6	2	8.29808e-05
SLCO2A1	0.9	1.9	0.000161088
TRAF1	17.1	1.9	8.41244e-25
KIF21A	22	1.9	4.18933e-48
B3GALT5	3.8	1.9	1.40287e-20
ASIC4	0.8	1.9	0.00364336
STX3	114.2	1.9	1.11026e-89
REL	44.1	1.9	1.1577e-77
PER2	68.2	1.9	1.16224e-48
HCRTR2	1	1.9	0.000224384
REPS2	1.4	1.9	2.90984e-05
ZNF121	161.9	1.9	5.52597e-108
CDKN2AIP	45.8	1.9	1.21768e-149
SP140	7.6	1.9	4.40542e-24
RGS7	227.4	1.9	1.29539e-12
KCNJ8	10.5	1.9	2.52375e-13
ENAM	1	1.9	7.44795e-10
HGD	1.8	1.9	2.94976e-08
GZF1	51.7	1.9	8.78296e-103
XIRP2	9.8	1.9	3.9058e-16
ALG2	74.5	1.9	1.96245e-90
UBQLNL	1.2	1.9	4.06478e-09
CSRNP1	87.5	1.9	3.42291e-09
FOXO3B	45.8	1.9	3.8935e-102
CD55	130.9	1.9	9.45842e-70
ANKRD24	2.1	1.9	1.25765e-09
ELOVL7	1.3	1.9	1.14077e-09
USP36	320	1.9	4.09888e-78
EXOC8	60.9	1.9	2.19152e-82
FBXL6	38.5	1.9	7.59158e-54
SPTY2D1	115	1.9	1.80995e-169
NPC1	178.6	1.9	2.23826e-62
EAF2	2.1	1.9	7.2881e-09
P2RY11	18.8	1.9	2.51416e-43
BCL6	104.4	1.9	8.19312e-30
PDIA4	361.2	1.9	1.18686e-98
PIM3	56.7	1.9	4.97724e-35
KIAA0895	2.3	1.9	2.22766e-15
SLC39A14	240.9	1.9	3.44641e-151
ZDBF2	53.2	1.9	6.60241e-79
AC079741.2	1.7	1.9	1.54786e-05
CYP26B1	0.7	1.9	1.45919e-07
NFKBIA	68.3	1.9	1.35067e-31
RASL10A	0.6	1.9	2.92063e-05
EFCAB2	80.1	1.9	6.16945e-83
DNAJC25	105	1.9	2.3115e-119
AHR	224.1	1.9	3.92716e-102
CDK2AP2	23.3	1.9	5.43892e-44
PIWIL2	1.8	1.9	7.49432e-13
STK31	2.9	1.9	1.24063e-12
MAFG	136.8	1.8	2.89422e-86
MYOCD	50.9	1.8	1.06083e-08
EIF4EBP3	8.6	1.8	2.44644e-22
ABCC9	49.4	1.8	1.87693e-25
NBPF19	25.7	1.8	1.59723e-52
MARCHF1	8.9	1.8	1.18553e-18
RRH	2.1	1.8	4.23605e-11
C19orf54	13.8	1.8	2.49302e-22
NFXL1	165.8	1.8	5.69814e-141
TMEM100	0.7	1.8	0.000507031
HES1	4.3	1.8	0.00400944
SLC7A2	158.5	1.8	1.78315e-34
CITED2	409.6	1.8	1.85645e-29
EGR3	0.9	1.8	9.67708e-08
XIRP1	0.3	1.8	0.0313437
CDC6	61.5	1.8	5.01182e-37
AC019117.3	203.7	1.8	1.84587e-82
ZFP3	5	1.8	3.90081e-19
AC022415.2	47.9	1.8	1.34857e-50
ADCY10	7.7	1.8	5.34794e-17
LRP2BP	4.8	1.8	1.62146e-22
SESN2	148.5	1.8	5.82369e-54
PRDM1	74.6	1.8	3.28192e-09
TCIM	0.6	1.8	0.00268684
ONECUT2	1	1.8	5.02319e-06
TEF	55.7	1.8	8.65309e-37
ZNF181	16.5	1.8	1.76767e-74
PATL2	6.2	1.8	1.99109e-27
PIGA	17.7	1.8	7.92159e-61
CDRT4	159.7	1.8	6.23357e-50
SLC1A3	8.5	1.8	4.12376e-18
SYNE1	996	1.8	2.92934e-56
OVGP1	9	1.8	7.4455e-21
FAM124A	2.5	1.8	1.08484e-10
ULBP1	6.5	1.8	3.02679e-20
PREB	91.5	1.8	1.97842e-87
ZNF560	1.6	1.8	4.47601e-09
IFI44L	2	1.8	2.069e-05
ICAM1	57.1	1.8	4.74449e-09
CLK1	121.9	1.8	1.00373e-98
TUT1	32.9	1.8	6.70304e-37
OXSM	8.9	1.8	5.90803e-22
DNAJA4	2.8	1.8	5.0475e-15
MCTP1	52.5	1.8	2.43197e-08
SYT16	46.8	1.8	2.03524e-76
ST6GALNAC5	27.9	1.8	2.81248e-06
HHLA3	7	1.8	1.7673e-24
ZC3H12A	28.8	1.8	6.02214e-37
TWNK	23.9	1.8	3.18082e-51
DOK5	30.4	1.7	6.30792e-07
ZNF222	10.3	1.7	3.87484e-41
PARS2	11	1.7	6.40551e-30
STOX2	18.2	1.7	1.26796e-40
SLC41A2	53.2	1.7	9.65884e-80
PHKG1	2.6	1.7	2.7558e-19
DUSP16	101.1	1.7	3.74156e-63
GFRA1	307.5	1.7	2.17091e-11
DGKI	178.1	1.7	4.76514e-06
ZC2HC1B	4.7	1.7	3.30402e-12
C3orf52	61.2	1.7	1.71552e-23
NFKBIE	20.5	1.7	1.01478e-23
GALNTL6	2.7	1.7	4.49263e-14
ZNF526	64.9	1.7	8.50096e-89
GOLPH3L	73.4	1.7	1.02518e-47
HK2	87	1.7	7.82507e-46
PTGER4	54	1.7	7.83497e-32
DSCAM	2.8	1.7	0.000492327
ADAMTS5	122.9	1.7	5.39483e-48
VWC2L	0.7	1.7	0.000151668
PLAAT1	2.8	1.7	3.03025e-12
ZNF417	62.8	1.7	2.6342e-83
FAM110B	51.2	1.7	2.33999e-27
FAM86B1	1.3	1.7	1.4739e-06
VNN1	0.8	1.7	0.000952289
ZNF175	53.5	1.7	4.88845e-62
SLC15A2	1.6	1.7	1.13878e-07
KLF5	57.9	1.7	2.28987e-56
SLC1A4	40.1	1.7	6.3144e-46
TMEM170A	34.2	1.7	1.3158e-67
CDKN2B	14.7	1.7	2.22834e-13
FOLR3	6	1.7	7.24919e-31
ZNF669	12.7	1.7	9.38182e-47
LARP1B	209.9	1.7	8.59664e-85
KCNH5	29	1.7	2.83504e-17
TIGD6	15.5	1.7	1.97674e-28
C9orf43	2.8	1.7	7.66331e-13
FLRT3	18.3	1.7	1.53895e-21
COG3	211.8	1.7	1.51126e-127
CBLB	271.5	1.7	3.82971e-31
ZNF773	25	1.7	7.13749e-34
SCX	1.8	1.7	8.87724e-07
LIG4	41.5	1.7	1.9481e-61
DLX2	1.1	1.7	2.67625e-05
TSSK6	2.4	1.7	2.01045e-06
ETS1	610.5	1.7	2.02228e-31
ZNF233	2	1.7	3.47272e-06
AC010255.3	6.6	1.7	4.63773e-19
TIPARP	391.9	1.7	3.61603e-49
PLA2G4A	11.7	1.7	2.40693e-21
RNF227	5.8	1.7	2.89015e-19
DUSP1	144.1	1.7	1.87594e-08
RERGL	6.1	1.7	2.07702e-16
USP38	131	1.7	3.87699e-75
CTH	8.5	1.7	2.36647e-19
IL21R	2.7	1.7	2.30382e-07
SYNPO2L	4.5	1.7	1.07738e-12
HSP90B1	882.6	1.7	8.70664e-83
GPR89B	29.8	1.7	7.97806e-34
ZNF217	235.5	1.7	3.26169e-75
ANKHD1-EIF4EBP3	405.3	1.7	6.62369e-109
FBXO48	6.4	1.7	1.1208e-20
STARD4	140	1.7	6.31562e-45
AC092111.3	1.7	1.7	4.76685e-07
TVP23C-CDRT4	374.5	1.7	7.66386e-47
SMAD7	65.5	1.7	4.74371e-18
HSPA5	977.3	1.7	1.62519e-61
CPNE4	6.1	1.7	6.07741e-13
ANKHD1	381	1.7	2.08958e-111
TBX15	0.8	1.7	0.000335005
C1QTNF4	0.8	1.7	3.47114e-05
HBEGF	26.8	1.7	3.24742e-16
KCTD16	44.7	1.7	1.0924e-22
ELMOD1	3.9	1.7	4.05722e-17
CNNM2	126.7	1.7	1.19056e-47
TRIM36	2.7	1.7	2.32949e-10
ZXDA	9.1	1.7	3.26695e-30
OSBP	246.4	1.7	1.67435e-97
SH2D5	113.2	1.7	2.06396e-39
C16orf91	11.3	1.7	2.27704e-20
LAMA1	87.1	1.7	3.90121e-22
ZKSCAN7	26.5	1.6	4.4825e-26
GRM5	4.5	1.6	1.34731e-07
TDG	81.9	1.6	7.09397e-73
FLRT2	271.1	1.6	2.15875e-133
AC242842.3	66.1	1.6	9.58146e-66
MSC	20.5	1.6	4.14441e-18
DNAH12	5.4	1.6	2.28694e-15
ZBTB37	73.7	1.6	1.28214e-74
VCAM1	1.3	1.6	0.0216401
EAF1	66.7	1.6	4.36726e-61
ERRFI1	111.6	1.6	1.51019e-33
ERN1	61.4	1.6	4.88292e-44
EIF4A2	297.8	1.6	4.23856e-51
CCDC85A	37.9	1.6	0.00884401
POLR3D	75.2	1.6	5.2294e-55
ZFAND2A	23.7	1.6	5.45132e-44
TPTE2	4.9	1.6	2.19375e-14
ZNF764	19	1.6	1.39654e-50
STAC	7.8	1.6	5.71208e-13
SFT2D3	16.8	1.6	1.10084e-35
ZNF284	22.6	1.6	4.50068e-17
DERL2	89.8	1.6	1.10453e-84
CCNT1	120.3	1.6	2.18905e-89
CLCNKA	0.9	1.6	7.84538e-06
SLC10A5	0.9	1.6	7.35785e-05
SUSD4	3.6	1.6	3.59793e-10
ATF4	343.3	1.6	1.9325e-48
FUT4	26.3	1.6	1.3558e-31
TGDS	40.2	1.6	3.79436e-73
MT-ATP6	454	1.6	8.34485e-18
ABCA13	2.8	1.6	1.02643e-05
XBP1	158.2	1.6	3.05569e-61
TRMT11	155.3	1.6	2.37424e-78
TOE1	18.4	1.6	1.85422e-35
RASGRP1	3.1	1.6	1.14632e-06
TMEM39A	185.7	1.6	2.09184e-95
FILIP1	14.6	1.6	4.62996e-12
LRRN3	44.3	1.6	2.21075e-17
ADGRV1	1	1.6	5.58145e-06
AXDND1	5.6	1.6	3.57806e-19
VXN	4.3	1.6	2.01153e-13
AGAP5	7.1	1.6	2.52697e-22
PIP5K1A	370.9	1.6	5.82945e-89
AC068631.2	30.5	1.6	3.93773e-67
ZNF70	57.1	1.6	1.84961e-50
FAM222A	2.8	1.6	1.88917e-09
ID2	25.3	1.6	0.000692663
MYO7B	0.7	1.6	0.00205225
PCDH9	265.2	1.6	1.16644e-22
SDR42E1	2.6	1.6	1.78995e-09
TVP23C	220.6	1.6	3.80054e-43
MAP10	6.1	1.6	1.06191e-23
COL25A1	1.6	1.6	5.79801e-10
NR1D1	39.7	1.6	9.55696e-25
CTAGE1	1.5	1.6	2.59076e-07
COL17A1	0.7	1.6	0.000322594
ZNF561	60.5	1.6	5.06412e-72
TMEM241	100.3	1.6	7.8521e-45
NECAP1	63.7	1.6	1.2061e-77
CNKSR1	0.6	1.6	0.000212799
IPMK	53.7	1.6	1.8932e-70
S1PR1	30.8	1.6	1.82748e-20
ZNF697	150.6	1.6	3.48264e-69
ZNF805	74.4	1.6	1.69145e-87
DIO2	45.4	1.6	2.00754e-28
MPP4	47	1.6	1.71739e-43
TES	74.3	1.6	1.59219e-73
ZNF474	3.7	1.6	9.42204e-13
CLCN4	31.6	1.6	7.06461e-42
ASPRV1	1.2	1.6	3.68092e-08
LAMA3	4.5	1.6	5.23294e-08
ZNF671	11.4	1.6	2.08419e-17
ZNF416	18	1.6	6.5689e-51
ZNF397	35.8	1.6	2.00281e-21
MYC	73.2	1.6	1.75515e-22
CDKN1B	64.4	1.5	6.47831e-64
NIFK	54	1.5	9.33882e-41
NEURL1	3.1	1.5	1.86275e-13
TXNDC11	152.1	1.5	7.85283e-131
SLC16A12	10.1	1.5	5.79842e-26
KCTD5	82.9	1.5	5.98649e-43
NIPAL1	6.2	1.5	1.34316e-17
UCN	0.7	1.5	0.000289938
CSMD1	1.5	1.5	1.51757e-06
TLCD5	28	1.5	9.123e-33
ADAM20	6.7	1.5	9.96188e-12
DIPK2A	77.2	1.5	2.00715e-28
CRY1	109.6	1.5	5.11482e-39
PRR22	2.2	1.5	1.51242e-08
FAM83G	110.3	1.5	7.64418e-55
UTP23	47.9	1.5	4.44809e-57
USPL1	112.3	1.5	8.32912e-62
PAK1IP1	41.8	1.5	7.54773e-32
C6orf132	67.4	1.5	1.99389e-43
SLC10A7	163.1	1.5	8.8703e-56
AP4B1	30.4	1.5	5.23972e-37
NHLRC1	5.4	1.5	2.53499e-12
PMAIP1	87.8	1.5	1.08693e-41
TADA2B	69	1.5	7.15141e-54
TRIM61	6.3	1.5	2.96553e-23
ARMCX5	26.1	1.5	6.87628e-54
TIMM10B	53.8	1.5	4.30261e-46
SETX	385.1	1.5	4.71937e-87
ZBTB48	24.6	1.5	1.05939e-17
NFKB2	55.3	1.5	5.19793e-31
ZNF324	24.9	1.5	2.41836e-34
GRID1	0.6	1.5	0.00128686
CCDC174	41.2	1.5	1.73274e-44
TEKT3	1	1.5	0.000869455
SLC10A6	0.8	1.5	0.000131393
ZPLD1	1	1.5	5.1443e-07
SLC16A9	1.7	1.5	1.57502e-06
OSGIN1	45.4	1.5	3.73026e-29
HES4	2.5	1.5	0.00023095
SEL1L	349.5	1.5	1.00002e-122
GNL3	129.7	1.5	5.11238e-58
AMIGO2	43.6	1.5	6.00407e-06
MGA	254	1.5	3.93448e-71
SLC35B1	79.3	1.5	4.2019e-65
SNORC	47.6	1.5	1.08847e-39
MMRN2	29.2	1.5	1.9961e-38
HARBI1	10.3	1.5	3.85092e-32
ZNF442	6	1.5	5.06337e-10
TUFT1	84.1	1.5	1.21915e-17
HSF2BP	18.2	1.5	4.04991e-39
SOX7	1.3	1.5	3.97662e-06
PCDH1	0.7	1.5	0.0490429
MEF2C	50.8	1.5	4.71303e-26
COL21A1	2.1	1.5	5.46947e-05
ZNF557	48.7	1.5	6.29805e-44
PRPH2	36.9	1.5	1.68624e-56
NEB	0.7	1.5	0.00483894
AMOTL2	698.2	1.5	3.07561e-24
GCNA	14.1	1.5	5.10024e-14
AC010326.2	79.1	1.5	2.50552e-64
LRRTM4	0.5	1.5	0.000849049
THRB	1.6	1.5	2.90442e-07
KIZ	70.4	1.5	4.12104e-43
CIART	8.3	1.5	2.28467e-12
GPR146	1.1	1.5	5.63675e-05
CYLD	149.7	1.5	1.50459e-70
SIRT7	96	1.5	3.83524e-47
URB2	71.6	1.5	1.28708e-51
BNC1	3.5	1.5	1.37485e-05
TACR1	7	1.5	1.12533e-07
ABHD4	45.6	1.5	7.26993e-43
ACSS1	5	1.5	2.22867e-11
PLAC8L1	8.8	1.5	1.09979e-15
ARL4A	27	1.5	5.97182e-37
GMPPA	64.9	1.5	1.70766e-43
DNAJC27	21.8	1.5	7.29149e-49
ZNF35	32.6	1.5	6.36158e-59
ZSWIM5	13.4	1.5	2.53163e-27
PPAN-P2RY11	52.7	1.5	2.4138e-30
CD96	2.7	1.5	7.4546e-14
C1GALT1	155.1	1.5	4.46087e-27
FLACC1	9.9	1.5	6.27128e-24
ABI3BP	10.7	1.5	8.40318e-08
ZBTB21	101.7	1.5	3.43815e-74
IL1RL1	1.1	1.5	3.54529e-05
C21orf91	48.4	1.5	9.68442e-33
ZSCAN22	16	1.5	2.12737e-44
ZNF562	95.1	1.5	2.0462e-46
AC055811.2	193.5	1.5	6.80989e-57
ZNF304	30.2	1.5	1.09064e-56
ZNF583	22.2	1.5	1.84379e-42
CATSPERB	0.7	1.5	0.00188805
FLCN	186	1.5	3.02957e-57
PNRC2	64.9	1.5	8.73908e-56
EIF1AD	50.8	1.5	1.65049e-33
DSP	46.6	1.5	1.27579e-15
TMEM184A	1.7	1.5	0.000654397
SPATA4	0.7	1.4	0.00447963
ZNF24	106.2	1.4	9.21475e-84
ARRDC3	110.8	1.4	1.12453e-15
NCR3LG1	61.7	1.4	1.17288e-39
RCAN1	211.4	1.4	4.99776e-63
ADGRF3	1.9	1.4	2.37667e-06
FAM95C	2	1.4	1.09883e-06
FSIP1	19.3	1.4	7.56228e-13
ARHGAP9	0.8	1.4	0.0027001
CUBN	15.5	1.4	5.53558e-35
IKZF5	38.8	1.4	1.24801e-58
MAPK8IP2	1.3	1.4	9.90496e-06
ZNF229	54.2	1.4	1.46165e-46
SORBS1	1.1	1.4	0.000357291
TAS2R4	3.3	1.4	1.57024e-08
PGM3	251.3	1.4	7.14399e-58
RNF6	95.9	1.4	5.21461e-72
RIT1	97.7	1.4	1.19192e-96
ZNF264	122.4	1.4	2.22875e-118
TMEM38B	41.2	1.4	6.01724e-32
PFKFB2	17.1	1.4	1.19867e-31
TAS2R3	0.9	1.4	0.000202093
AC003005.1	45.4	1.4	1.10032e-25
OR2W3	1.1	1.4	0.000693015
MCL1	352.3	1.4	7.65344e-44
SERPINE1	1424.9	1.4	0.000207342
CA3	2.4	1.4	1.43287e-06
LEFTY1	1.1	1.4	0.000195659
PMFBP1	1.7	1.4	0.000776801
UBN2	134.2	1.4	5.29457e-47
THAP6	39.9	1.4	3.21821e-66
HRH4	1.3	1.4	9.25911e-05
RCAN2	32.8	1.4	4.54583e-05
MTF1	79.1	1.4	5.84284e-65
ST6GALNAC4	33.5	1.4	6.75537e-41
PPRC1	171.6	1.4	1.48088e-59
CAPN3	10	1.4	2.32162e-23
FRAS1	1.7	1.4	1.36519e-09
SRP19	80.5	1.4	2.01182e-57
ZFP37	8.4	1.4	6.52822e-17
RPF2	73.9	1.4	4.96056e-41
RSC1A1	17.6	1.4	6.79877e-30
TMEM186	11.8	1.4	2.06239e-14
KIF13A	657.8	1.4	4.50796e-73
CRY2	76.2	1.4	1.22743e-40
TOPORS	48.7	1.4	3.42543e-56
BLOC1S3	27.8	1.4	2.04869e-38
N4BP2L1	10.2	1.4	2.98292e-11
ETV3	80	1.4	9.6466e-49
ZNF281	77.3	1.4	1.35652e-22
STARD5	11.4	1.4	3.46563e-20
SERP1	180.3	1.4	1.84929e-81
BAMBI	5.6	1.4	3.09861e-11
LRIF1	47.3	1.4	5.01825e-69
SLC22A13	2.2	1.4	2.54443e-06
PNPLA8	141.5	1.4	9.68773e-53
ZSWIM8	139	1.4	5.60721e-44
FAT3	79.5	1.4	4.69522e-19
ZNF460	111.8	1.4	1.59261e-65
LYG1	2.9	1.4	4.30117e-08
PURB	176.5	1.4	8.40622e-54
ZNF134	46.1	1.4	8.63731e-80
ZNF639	65.1	1.4	9.70999e-115
ELMO1	11.2	1.4	3.71418e-12
IL34	3.8	1.4	4.32936e-06
MX1	7.4	1.4	8.65793e-11
IL11	43.5	1.4	8.03822e-15
ADNP2	134	1.4	1.15495e-45
ISG20L2	44.9	1.4	4.47678e-33
NAT9	45.4	1.4	2.25875e-35
ZNF616	23.9	1.4	6.14997e-26
UTP15	55.6	1.4	2.41908e-40
SLC28A3	6.6	1.4	7.56592e-19
RLF	140.1	1.4	1.69833e-70
RAB30	81.4	1.4	9.30496e-42
ZNF317	70	1.4	2.85459e-53
SNIP1	48.3	1.4	2.96734e-51
PSG4	1	1.4	0.00146079
BRPF1	64.1	1.4	5.31134e-50
ZNF610	4.2	1.4	1.73135e-06
ZXDB	27.3	1.4	4.82759e-47
BET1	33	1.4	2.46044e-53
H1-0	134.3	1.4	1.27882e-21
YIPF7	1.8	1.4	1.2791e-06
PPP1R1C	8.5	1.4	2.0509e-17
HSPA13	105.6	1.4	4.89276e-42
ZNF22	32.6	1.4	1.81134e-54
COLEC11	1.7	1.4	0.000159971
ABCC2	4.9	1.4	3.67621e-14
OSER1	69.6	1.4	1.00879e-37
ZNF256	13.2	1.4	4.30421e-34
MDGA2	33	1.4	0.0263928
ULBP2	6.4	1.4	2.21111e-11
NEURL4	52.5	1.4	7.62062e-38
ZNF578	24	1.4	1.15941e-30
NR6A1	28.3	1.4	9.54561e-26
EDEM1	236.9	1.4	2.13328e-79
NFIB	11.4	1.4	3.70922e-06
LRRD1	6.2	1.4	1.14809e-19
EFNB2	84.1	1.4	8.5655e-27
HELQ	37.2	1.4	1.41318e-62
ARHGAP15	0.6	1.4	0.00109366
SELENOK	23.3	1.4	5.10952e-27
SOHLH2	1.7	1.4	3.39134e-05
VGLL3	270.3	1.4	4.68268e-20
HM13	333.2	1.4	1.63992e-101
FRMPD3	2	1.4	1.16328e-05
AC104389.5	97.6	1.4	1.12141e-29
THAP5	49.1	1.4	1.59885e-54
ABCB1	12.7	1.4	0.00114112
SYNGAP1	74.8	1.4	3.6148e-29
FILIP1L	265.7	1.4	2.2128e-25
ZNF165	0.8	1.4	0.000127165
UFSP1	3.2	1.4	1.70534e-10
C1orf52	42.2	1.4	6.03531e-39
ZBTB3	17	1.4	2.02412e-19
KCNA3	0.5	1.4	0.00174775
AC005192.1	95.3	1.4	1.68867e-77
COLQ	15.4	1.4	4.50059e-12
RRP12	125.6	1.4	2.07972e-29
ZNF667	10.2	1.4	7.07279e-17
TMPRSS5	8.4	1.4	3.06502e-28
NANS	58.4	1.4	9.19225e-47
RASAL2	552	1.4	1.38742e-34
ZNF12	67.2	1.4	7.14559e-45
OR51B5	4.5	1.4	6.61841e-07
TMEM50B	65.2	1.4	1.66548e-52
CEBPB	86.9	1.4	2.76339e-15
ARHGAP27	7.7	1.4	8.5877e-11
CD274	40.2	1.4	9.19927e-12
MYH3	3.4	1.4	5.50331e-11
LRRC69	25	1.3	1.03923e-29
KTI12	23.9	1.3	6.91399e-21
TMEM47	193.1	1.3	5.10638e-28
SLC23A3	1.2	1.3	0.00203183
EYS	2.6	1.3	9.14418e-07
NPW	1.6	1.3	1.12669e-08
ANO2	0.6	1.3	0.0222993
ACTR3B	72.1	1.3	4.5667e-42
IRGQ	149.7	1.3	4.10801e-54
COG1	112.6	1.3	8.22295e-74
MET	170.4	1.3	5.65392e-22
ZNF468	25	1.3	3.05757e-41
ATP2A3	3.4	1.3	4.68163e-05
NOL8	66	1.3	6.90473e-38
AP3B2	1.2	1.3	1.21555e-05
GRHL3	0.7	1.3	0.00119469
CBLL1	55.5	1.3	4.92188e-45
STRIP2	58.1	1.3	3.28524e-24
NREP	322.9	1.3	2.08598e-17
IFRD1	92.7	1.3	4.14412e-75
NFKBIZ	59.5	1.3	3.76086e-29
KLHL11	64.4	1.3	6.92173e-48
PPAN	37.1	1.3	7.00102e-23
MSANTD4	80.7	1.3	1.62762e-48
ZNF585A	15.1	1.3	5.89459e-24
CYSRT1	1.2	1.3	2.19543e-05
TMEM45A	37.1	1.3	1.55412e-54
RND3	1568.1	1.3	2.10702e-20
CEBPG	55.3	1.3	1.17498e-41
OTUD3	70.5	1.3	3.84389e-53
TOM1	108.3	1.3	2.71229e-66
CELF6	4	1.3	4.29056e-10
RBAK	60.5	1.3	2.10782e-50
LURAP1L	174.9	1.3	1.2818e-16
AARS1	256.2	1.3	6.99026e-22
SELENOS	56.3	1.3	4.73353e-24
PER3	93.4	1.3	1.24136e-46
AP1S3	23.1	1.3	6.73062e-31
SDE2	59.5	1.3	2.45725e-27
BTAF1	220.8	1.3	1.16915e-46
C12orf66	20.3	1.3	5.90776e-38
ZNF615	13.8	1.3	1.53909e-18
IGFBP3	157.2	1.3	3.33393e-15
ATP8B4	7.3	1.3	7.83823e-15
PDIA5	174.4	1.3	4.97434e-67
C2CD2L	27.6	1.3	8.6547e-38
CDC37L1	32.8	1.3	1.20136e-59
ZBTB40	115.8	1.3	1.18055e-48
AC067968.1	35.2	1.3	1.8148e-20
NBPF20	16.7	1.3	1.75631e-22
PLPP5	32.4	1.3	8.44681e-48
EPHB1	54.8	1.3	0.000305358
CCNJ	39.6	1.3	3.3983e-32
DNAJC25-GNG10	115.4	1.3	1.55724e-57
EPHA3	9.6	1.3	0.00459824
CDK20	7.7	1.3	6.22627e-10
AK9	11.8	1.3	1.49527e-17
ZNF408	22	1.3	6.32719e-17
SYT14	105.8	1.3	9.63428e-12
UPP2	3.8	1.3	5.38829e-07
ZBTB6	25.3	1.3	4.4252e-36
IRAK2	67.8	1.3	2.16241e-25
ZNF502	13.2	1.3	5.05141e-24
ADO	51.3	1.3	2.72946e-48
SRGAP3	20.5	1.3	4.10134e-08
FEM1A	78.6	1.3	3.38995e-62
GOSR2	189.2	1.3	2.65537e-70
CENPBD1	17.5	1.3	3.66073e-58
AC005670.2	190	1.3	4.55566e-69
ZNF772	24.9	1.3	6.4285e-31
CYCS	101.1	1.3	2.58634e-30
SH3RF2	38	1.3	7.66333e-26
MXD1	88.6	1.3	4.87403e-61
GPR149	1.6	1.3	5.42685e-06
PTRH2	46.5	1.3	1.65113e-47
MYPN	181.2	1.3	6.11208e-21
GRK7	1.5	1.3	0.000297256
NEU3	46.8	1.3	1.46415e-37
MOCS3	17.5	1.3	9.40574e-39
GOLGA1	106.1	1.3	3.25632e-77
TRIM58	14	1.3	2.01987e-08
FAM241A	10.5	1.3	2.64226e-10
SLIT2	595	1.3	1.00317e-27
MCTS2P	4.5	1.3	3.64091e-12
ZC3H12C	214.3	1.3	1.78303e-25
IVNS1ABP	117.7	1.3	5.12943e-44
SURF6	51.9	1.3	3.51481e-28
NUAK2	50.3	1.3	2.37797e-12
AFTPH	73.3	1.3	1.47725e-49
ZNF883	0.5	1.3	9.69617e-14
SHBG	1.5	1.3	5.84776e-05
AOX1	80.5	1.3	6.53287e-55
INTS5	49.5	1.3	6.74585e-50
HOXA9	0.6	1.3	0.00293043
URB1	218.8	1.3	6.7925e-44
TRIM5	91.4	1.3	6.76431e-26
ST8SIA5	1.8	1.3	1.50479e-06
PSG2	0.8	1.3	0.000275779
FNDC3B	1272.6	1.3	8.52588e-63
PRPF38A	46.7	1.3	1.52784e-55
MBNL2	500.5	1.3	1.49641e-59
ZKSCAN1	244.4	1.3	1.49431e-44
AC009163.5	41	1.3	3.88397e-41
MAP3K9	4.2	1.3	1.71212e-06
THUMPD2	71.2	1.3	5.92199e-31
MAGT1	153.8	1.3	1.36445e-55
NOC3L	71.5	1.3	3.44657e-38
CCDC13	0.8	1.3	0.00868574
ZNF770	95.4	1.3	1.61958e-71
ZNF620	23.7	1.3	2.05626e-23
TRPC4	44.3	1.3	3.15931e-05
PDE4D	46.5	1.3	1.08862e-25
LYPD6B	2.5	1.3	6.75101e-06
TASOR2	313.4	1.3	8.15144e-54
PRDM6	1.9	1.3	3.60773e-06
GNPDA1	73.7	1.3	3.0044e-23
C2orf49	31.2	1.3	3.91676e-45
OR52H1	0.7	1.3	0.00101486
SPATA2	24.4	1.3	6.0398e-37
ZNF587	120.8	1.3	7.15345e-55
FOSL2	162	1.3	6.61307e-34
SIL1	190.5	1.3	2.10674e-38
DDX18	110.9	1.3	4.46478e-30
SLC4A5	10.9	1.3	1.93837e-14
ZNF329	30.6	1.3	2.03643e-39
UFL1	94.1	1.3	1.81322e-57
PLAGL1	194.4	1.3	9.95188e-60
MTMR7	1.4	1.3	3.52015e-05
NEU1	67.2	1.3	1.25449e-42
OTUD1	8.6	1.3	2.20791e-12
COA7	41.7	1.3	3.48761e-41
RHBDD3	37	1.3	5.68566e-31
PDIK1L	16.3	1.3	8.5474e-36
OGFRL1	123	1.3	3.00907e-13
ZNF776	49.6	1.3	4.05688e-65
BRPF3	131.2	1.3	4.84186e-83
HOXA1	1.8	1.3	0.000493356
PLPP4	3.2	1.3	0.00494699
GALK2	232.9	1.3	1.63671e-36
WDR25	133.4	1.3	1.58775e-23
EML5	50.9	1.3	0.000170249
ARMCX1	47.6	1.3	5.992e-34
P3H2	184.1	1.3	0.000104542
PRDM4	116.3	1.3	7.53977e-46
POLR1B	57.8	1.3	3.25229e-31
ZNF440	55.2	1.3	1.79691e-30
GAN	87.2	1.3	5.94742e-47
EDEM3	181.2	1.3	1.96054e-31
NRBF2	40.3	1.3	1.32584e-33
RIOK2	53	1.3	5.91364e-44
CWC25	29.1	1.3	7.73219e-32
SRPRB	80.6	1.3	4.24145e-55
NR1D2	151.5	1.3	3.52345e-26
COX19	28.5	1.2	7.13998e-54
ATF7IP2	12.8	1.2	2.02025e-10
LSMEM1	3.4	1.2	1.66233e-10
BCL2L15	1.3	1.2	1.13762e-05
CHD2	700	1.2	6.63176e-69
FEM1B	124	1.2	5.32662e-70
RHCE	1.4	1.2	2.27886e-05
NOTCH2NLC	21.4	1.2	8.7216e-42
NHLH1	0.6	1.2	0.00154551
SMCR8	98.3	1.2	9.23581e-56
MBD1	100.6	1.2	2.53679e-49
COL23A1	0.6	1.2	0.00279674
ACTR3C	0.7	1.2	0.0147712
RRN3	70.4	1.2	1.23836e-36
SERPINB7	30.8	1.2	0.000147322
BORCS6	9.3	1.2	2.95517e-20
UTP14A	33	1.2	1.83364e-24
FNDC3A	442.8	1.2	7.36071e-50
TVP23B	46.2	1.2	2.9038e-40
JSRP1	0.6	1.2	0.0124566
DHX34	63.6	1.2	1.21303e-26
AC011499.1	2.5	1.2	8.42964e-05
PABPC4L	5.7	1.2	5.04827e-05
H2AC6	95	1.2	3.23071e-15
EPB41	59.5	1.2	4.7754e-16
CD163L1	53.7	1.2	1.41002e-54
RBM24	23.5	1.2	1.94935e-25
KCNJ14	26.9	1.2	9.36126e-23
MED18	16.9	1.2	5.74222e-26
LAT2	3.2	1.2	3.14919e-06
CSGALNACT2	73.7	1.2	3.62446e-19
NFX1	190.9	1.2	1.23563e-62
CCNYL1	69.9	1.2	4.93638e-28
PIWIL4	30.2	1.2	1.13383e-32
RALYL	0.4	1.2	0.00849679
MUC20	4.2	1.2	2.62247e-05
RBM7	45.6	1.2	1.63667e-40
WHAMM	47.4	1.2	2.8868e-53
CCNT2	147.8	1.2	2.90357e-46
TIGD1	11.6	1.2	7.30982e-22
TTPAL	80.8	1.2	8.95588e-56
PEX12	10.3	1.2	1.20321e-21
CPT2	21.1	1.2	1.14264e-17
H1-3	110.8	1.2	2.53164e-15
TAF7L	4.2	1.2	2.34049e-06
INHBA	247.1	1.2	0.00346301
PISD	123.3	1.2	1.44472e-37
ADRA1B	10.9	1.2	2.53862e-12
ZNF211	20	1.2	6.61929e-38
ZSCAN12	48	1.2	1.79513e-44
UTP14C	51.9	1.2	7.01575e-40
SEC23IP	174.3	1.2	2.05699e-50
NUAK1	84.6	1.2	9.94387e-22
TERF2IP	73.8	1.2	3.96732e-28
ZSCAN20	22.5	1.2	1.34016e-26
L34079.1	139.8	1.2	9.12131e-43
ZNF830	15.3	1.2	4.06042e-28
TXNL4B	21.9	1.2	5.91735e-36
ZCCHC3	30.1	1.2	4.17243e-32
SELENOI	145.5	1.2	2.49026e-29
SEPSECS	23.7	1.2	1.22157e-21
SND1	1349.4	1.2	3.81233e-72
IBA57	29.3	1.2	1.13017e-24
PEX5L	1.9	1.2	0.0165057
SLC13A3	90.8	1.2	4.21465e-33
WDCP	23	1.2	3.93042e-24
C1orf162	0.7	1.2	0.000459382
GRPEL2	49.7	1.2	5.86897e-62
ZNF485	4.1	1.2	2.30701e-07
CLEC4A	7.1	1.2	7.84299e-21
TAF1D	164.1	1.2	1.25126e-23
KMT2B	98.7	1.2	7.78072e-37
ZNF582	5.3	1.2	4.31725e-20
PINLYP	1.8	1.2	0.00185874
SEC24A	205.8	1.2	6.46857e-40
TECTA	4.8	1.2	2.47034e-14
ZSCAN25	38	1.2	8.99754e-29
MAFF	63.9	1.2	6.65486e-15
FNBP4	231.8	1.2	1.7312e-53
GOLGA4	633.6	1.2	2.11532e-78
SLC22A1	9.9	1.2	1.96629e-17
TBX3	267	1.2	4.56741e-55
GRPEL1	34	1.2	4.61144e-28
MT-ND4L	135	1.2	3.3643e-14
TMEM86A	1.2	1.2	5.96923e-05
ZNF574	34.4	1.2	6.33035e-22
OSGIN2	37.2	1.2	1.73217e-21
NOP2	74.9	1.2	5.601e-31
RC3H2	232.7	1.2	4.31167e-76
LTN1	155.6	1.2	3.54228e-39
CPEB4	120.6	1.2	1.76502e-34
AATK	0.9	1.2	0.00160047
AP3D1	389	1.2	7.10646e-52
ZNF319	25.3	1.2	9.58767e-19
TNIP3	1.2	1.2	0.000205088
PLEKHM1	123.6	1.2	1.02152e-37
IKZF2	124.2	1.2	3.23308e-32
SLC3A2	242.5	1.2	4.477e-18
ZNF419	20.9	1.2	5.24226e-16
CLBA1	10.3	1.2	2.72051e-16
NUS1	82.6	1.2	1.51219e-43
LTB4R	14.7	1.2	8.17394e-23
SLC7A1	288.9	1.2	1.2046e-28
SLC5A10	0.4	1.2	0.0715526
NEDD4	589.8	1.2	8.167e-43
TBL2	66.8	1.2	7.55058e-28
ANKDD1B	12.3	1.2	2.93704e-25
CARMIL2	0.6	1.2	0.0146198
B4GALNT2	1.8	1.2	0.000147894
CNTN3	173.1	1.2	5.47542e-19
ATP8A1	6.8	1.2	0.00011383
SLC2A3	102.5	1.2	1.37576e-17
GPR63	10.1	1.2	7.9511e-06
SERTAD3	30	1.2	4.31481e-25
DCP1A	132	1.2	2.11403e-64
ZBTB49	27.5	1.2	1.09322e-26
POU5F1B	0.9	1.2	0.0239815
PPM1E	2.9	1.2	2.62933e-08
TCAF2	3.9	1.2	1.1091e-16
SUCO	220.7	1.2	6.78832e-40
AC009690.3	20.2	1.2	7.00008e-19
LCA5L	2.2	1.2	5.8097e-06
UBE2O	99.8	1.2	1.35285e-41
CHL1	4	1.2	1.20543e-06
GCC1	43	1.2	1.06836e-35
ZNF749	20.9	1.2	1.16112e-19
TUBE1	21.5	1.2	9.99324e-15
SLFN5	252.4	1.2	1.47771e-29
WDR5B	12.2	1.2	2.23478e-23
ZNF546	9.4	1.2	4.64205e-11
RAPGEF2	407.4	1.2	2.1136e-46
FMN2	664.2	1.2	6.14086e-15
UGCG	463.7	1.2	1.01229e-15
FOXRED1	30.3	1.2	7.71464e-32
MPHOSPH10	43.6	1.2	4.66752e-52
C16orf46	3.6	1.2	1.35628e-06
ZNF501	4.8	1.2	1.14012e-08
ZNF311	1.8	1.2	0.00237394
RPP14	60.5	1.2	6.49861e-32
TOGARAM1	102.5	1.2	6.48235e-35
LCOR	414.8	1.2	4.41052e-71
NFKB1	151.4	1.2	1.98304e-18
ARHGAP26	30.9	1.2	6.27611e-13
GOLGA8R	0.9	1.2	0.00248653
E2F4	62.7	1.2	2.54409e-28
SCG2	1	1.2	0.00582835
ATP2A2	805.4	1.2	7.47858e-70
ADAMTS6	402.9	1.2	8.14132e-05
HCLS1	1.8	1.2	0.000102773
ZNF75A	43.8	1.2	5.66135e-47
TXK	2.5	1.2	3.80528e-07
TCEANC	3	1.2	2.81675e-07
TSC22D3	12.4	1.2	1.53964e-10
THAP1	9.6	1.2	5.02232e-16
ERLEC1	106.7	1.2	7.97356e-37
C10orf88	44.4	1.2	6.59291e-30
USP50	13.1	1.2	1.13614e-14
ALG12	30.5	1.2	3.78384e-22
CFAP251	45.3	1.2	2.82572e-23
RENBP	1.1	1.2	7.75362e-05
CARS2	194.3	1.2	6.00114e-61
SHC2	3.3	1.2	1.6724e-06
WDR89	22.3	1.2	3.76706e-20
RIOK3	116.4	1.2	2.73839e-47
RABGGTB	90.5	1.2	1.35646e-24
DEDD2	36.2	1.2	2.53223e-24
UAP1	224.6	1.2	4.60299e-26
DNAJC10	245	1.2	4.76103e-56
DUSP8	18.9	1.2	3.14328e-17
ZNF622	51.8	1.2	3.9993e-34
AL132671.2	64.6	1.2	3.76195e-39
ZNF226	33.9	1.2	6.89226e-19
FOXQ1	6.6	1.2	2.61911e-05
SRFBP1	117.3	1.2	5.86306e-29
LRRC8E	25	1.2	2.4067e-38
ZNF263	44.4	1.1	8.02978e-39
OCLN	3	1.1	0.000186123
VCPIP1	135.9	1.1	8.43173e-59
RNF113A	10.2	1.1	4.14765e-12
UGGT1	316.5	1.1	4.06322e-90
PLPPR4	65.2	1.1	4.15915e-23
ATF3	11.1	1.1	1.87419e-20
DHX33	91.4	1.1	1.28401e-53
TMEM79	4.2	1.1	9.27838e-11
FKBP14	104.8	1.1	3.19524e-36
ZNF527	12.6	1.1	9.35125e-23
FOXO6	1.5	1.1	4.13117e-08
PDP2	47.1	1.1	8.94479e-45
QTRT2	48.7	1.1	1.18709e-24
ESF1	62.8	1.1	3.42658e-29
TRMT10C	24.3	1.1	5.88743e-25
GGA3	61.3	1.1	9.54035e-25
INHBC	0.5	1.1	0.116652
OTUD7B	181.5	1.1	2.49792e-65
GOLGB1	309.3	1.1	4.0548e-43
SQSTM1	829.7	1.1	8.87779e-22
GALNT3	15.7	1.1	1.21226e-06
GGT1	5.1	1.1	1.30917e-13
CCNL1	136.4	1.1	2.7712e-24
OR9Q1	0.7	1.1	0.0221547
CISD2	36.7	1.1	2.40857e-32
MPP5	164.3	1.1	2.86002e-32
VN1R1	1.1	1.1	2.2853e-05
GTF2E1	34.3	1.1	5.87254e-25
ANKRD49	11	1.1	4.73669e-22
DCAF12	69.2	1.1	1.08894e-67
YTHDC1	146.4	1.1	8.9509e-43
BSN	2.2	1.1	7.55739e-08
LEKR1	12.3	1.1	1.31074e-21
RIOK1	28.8	1.1	4.94301e-35
TRAF6	48	1.1	3.28027e-24
SLC25A33	26	1.1	1.05704e-23
UFM1	114.4	1.1	1.26799e-26
AC084337.2	102.5	1.1	2.04575e-33
SETDB1	66.3	1.1	2.12096e-41
ZNF587B	119.6	1.1	3.54433e-36
RUNX1	851.8	1.1	1.47651e-21
SRP54	135.4	1.1	6.43012e-49
TOGARAM2	7.9	1.1	1.19032e-06
FAM126B	90.2	1.1	4.64779e-43
PLEKHF2	46.1	1.1	7.50188e-18
MTPAP	61.7	1.1	8.67582e-40
DAW1	1.1	1.1	0.00504405
SLC35E1	134.4	1.1	3.58541e-47
SUPV3L1	49.9	1.1	1.07616e-38
RSPRY1	132.9	1.1	5.33711e-56
C5orf51	82.5	1.1	6.7124e-34
MRRF	77.4	1.1	2.64099e-25
ZNF662	8.9	1.1	2.53531e-17
ZNF518B	86.2	1.1	3.20076e-51
PPM1K	30.1	1.1	4.14781e-20
WDR43	219	1.1	9.05008e-27
GFPT1	336.8	1.1	1.69439e-45
C11orf71	5	1.1	7.57486e-09
ZNF350	15.4	1.1	1.30995e-26
POPDC2	2	1.1	5.48968e-06
CCDC62	4.4	1.1	3.57346e-06
ADPRM	12	1.1	3.89198e-23
HBE1	5.8	1.1	3.62502e-05
NUCB2	156.5	1.1	1.49299e-51
SLC39A8	3.7	1.1	1.33544e-11
MT-ND4	634.5	1.1	3.60356e-16
HINFP	24.5	1.1	3.78855e-33
ZNF649	10.4	1.1	6.07246e-23
AC004076.1	31.4	1.1	2.24822e-24
MCEE	46.2	1.1	4.66712e-56
MITF	170.4	1.1	2.34612e-10
ZNF274	37.9	1.1	7.83131e-22
CHST11	20.9	1.1	7.19212e-18
TCF21	39.3	1.1	2.95937e-08
MTMR4	111.2	1.1	2.05057e-35
RPL22L1	42.1	1.1	2.98046e-25
CREB5	133.9	1.1	4.8135e-22
PDE4DIP	93.1	1.1	2.4412e-23
HSPA14	47.8	1.1	1.14756e-33
MT-ND5	368.4	1.1	1.84476e-13
ZSCAN21	18.6	1.1	3.40568e-14
CCNH	117.5	1.1	1.65249e-29
SMIM14	92.8	1.1	1.80985e-23
YTHDF1	98.6	1.1	2.0178e-44
ILDR2	0.3	1.1	0.23358
RAB24	20.1	1.1	7.21514e-23
CEACAM19	136.4	1.1	6.56174e-11
ZNF829	9.5	1.1	1.4159e-19
MCPH1	150.7	1.1	6.81449e-46
WDR3	69.5	1.1	7.18073e-22
GUCA1B	6.9	1.1	1.03213e-15
FNIP2	183.4	1.1	1.28461e-41
HBG2	5.8	1.1	5.2731e-05
ZNF513	25.5	1.1	2.31577e-24
TRIM66	65.5	1.1	7.22701e-26
PIK3CD	64.8	1.1	5.63083e-38
AC008575.1	173.9	1.1	3.96266e-51
FP565260.1	2.5	1.1	2.72781e-06
H1-2	196.2	1.1	7.80956e-05
ZFX	134	1.1	9.32312e-72
ZNF529	37.8	1.1	2.60182e-18
SLC17A9	6.5	1.1	9.03374e-09
HTD2	45.2	1.1	5.6385e-29
HEXIM1	56.8	1.1	2.95483e-19
SYNJ1	74.1	1.1	3.15358e-26
ZSCAN29	46	1.1	2.51491e-25
PUM3	393.9	1.1	7.25583e-31
INO80D	139	1.1	2.00107e-77
POLR2D	65.6	1.1	4.03437e-33
RGS2	6.5	1.1	5.17683e-10
H2BC18	36.3	1.1	2.11715e-07
TICAM1	33.3	1.1	5.72491e-24
CPEB3	29.2	1.1	2.29468e-16
MYLIP	20.7	1.1	3.31932e-18
ZNF225	17.1	1.1	8.8207e-14
FAM221A	7.5	1.1	1.20702e-09
EPC1	182.7	1.1	1.08878e-54
ATXN1L	80.4	1.1	9.31903e-37
B3GNT10	5.9	1.1	1.64237e-11
ATG4A	26.8	1.1	1.97901e-20
THAP2	6.2	1.1	1.16448e-05
RSPO4	0.5	1.1	0.0294856
HIC2	26.9	1.1	1.14603e-26
TP53BP2	149.4	1.1	2.13252e-51
ERBB3	1	1.1	0.00269893
CNOT3	63.4	1.1	6.57127e-42
GIGYF2	317.1	1.1	3.53084e-41
RAB9A	32.4	1.1	2.77346e-24
ERP44	114.3	1.1	1.20251e-43
ABCA5	17.9	1.1	1.04125e-15
SDCBP2	3.9	1.1	3.35997e-07
PARP6	66	1.1	6.42992e-47
ZNF425	12.2	1.1	4.57577e-09
GJC1	189.8	1.1	4.24947e-18
CIPC	26.8	1.1	6.46492e-26
MAPK6	197.8	1.1	2.48367e-43
HCCS	32.2	1.1	2.8403e-25
SLC30A5	94.5	1.1	8.9357e-42
AGAP6	26.1	1.1	3.52836e-25
CUZD1	5.4	1.1	1.27265e-08
DDX3Y	73.1	1.1	1.04655e-24
EPG5	655.4	1.1	5.70584e-44
AC007375.2	27.5	1.1	3.71995e-26
EGR1	51.4	1.1	0.00861693
EMC9	11	1.1	2.20927e-15
ACTC1	0.8	1.1	0.205388
ASMT	0.6	1.1	0.0280157
ZNF660	14	1.1	6.87407e-10
UMODL1	1.2	1.1	0.00688058
GET4	61.3	1.1	2.02142e-21
SLC7A11	717.2	1.1	1.6534e-19
MFSD4B	146.5	1.1	2.03754e-34
HAS3	2.8	1.1	1.34398e-06
DDIT4L	10.6	1.1	1.06817e-09
ASH1L	417.1	1.1	1.43195e-70
PUS1	51.1	1.1	2.28308e-16
PCGF1	12.4	1.1	3.048e-19
EMG1	50.7	1.1	9.83246e-46
ZNF623	82.5	1.1	2.05738e-44
PDCD11	159.3	1.1	2.35993e-22
RANBP2	271.2	1.1	1.11683e-49
BRF2	22.3	1.1	6.1018e-22
TRIM6	25.9	1.1	1.09148e-26
KCNAB1	0.8	1.1	0.00933195
SYTL5	2.1	1.1	0.000725765
ZNF384	68	1.1	4.15035e-37
FAF2	214.8	1.1	2.82995e-56
POLR3A	132.6	1.1	8.18999e-51
SLC11A2	83.9	1.1	7.50436e-26
EREG	14.4	1.1	0.00860732
SETD1A	60.6	1.1	3.92835e-28
ZKSCAN5	53.2	1.1	9.67197e-69
MFSD9	14.5	1.1	3.65256e-14
SSTR1	25	1.1	3.47415e-08
H2AC16	43.7	1.1	0.00043992
SLC25A44	80.4	1.1	1.13175e-39
UBXN2B	20	1.1	5.87137e-11
ZNF234	22.9	1.1	1.5188e-18
PLPP1	66	1.1	3.59926e-24
IPPK	84.5	1.1	5.06028e-43
GPR176	590.3	1.1	1.25069e-12
PPM1H	18.1	1.1	7.79807e-08
CEP350	263.4	1.1	2.12195e-60
CNST	213.9	1.1	5.40453e-17
GRWD1	66.8	1.1	2.00177e-20
QPCTL	21.5	1.1	3.59613e-15
ALG11	76.3	1.1	1.01766e-38
TBC1D3L	0.7	1.1	0.0111835
CERT1	165.9	1.1	1.37877e-60
TSLP	11.5	1.1	0.0148451
ATP6V1B2	148.1	1.1	1.47514e-33
EDEM2	36.1	1.1	5.64896e-16
MTOR	266.3	1.1	1.22556e-41
DNAJB5	27.1	1.1	8.39013e-31
UAP1L1	75.8	1.1	1.22217e-20
SOX30	0.9	1.1	0.00363965
GLCCI1	154.7	1.1	4.74847e-17
ARMCX4	65.4	1.1	9.06203e-21
ZNF136	24	1.1	5.88833e-19
PPTC7	67.3	1.1	4.08288e-34
NXF1	79.3	1.1	1.47904e-29
C11orf96	1.3	1.1	0.000114052
TMED5	116.3	1.1	8.5672e-29
PAN2	13.7	1.1	2.62804e-20
DAB1	195.3	1.1	5.53603e-15
NAV3	954.4	1.1	1.94935e-14
METTL18	4.8	1.1	5.0199e-09
GMEB2	47.2	1.1	4.19348e-30
AC129492.3	38.8	1	8.16955e-24
SAT1	21	1	4.82234e-15
AC010522.1	155.2	1	4.37636e-33
PLAGL2	51.8	1	6.41501e-34
AL022312.1	1	1	0.0112736
USP42	58.3	1	9.25884e-46
HMGXB3	216.3	1	6.33817e-35
ING3	27.8	1	1.56811e-14
MON1B	63.8	1	2.95212e-27
DNHD1	62	1	2.46329e-16
GCH1	4.3	1	7.28048e-07
TIMM23B	61.4	1	3.23116e-33
CKMT2	2.6	1	5.03136e-06
ZNF146	138.9	1	1.1072e-55
C1orf74	9.9	1	4.50593e-20
DKK2	25.2	1	6.39722e-21
ATP6V1FNB	2.8	1	5.75215e-09
RPUSD2	14	1	3.99405e-11
ZNF747	9.6	1	7.00177e-12
AC091959.3	145.6	1	5.4412e-54
H2BC9	88.2	1	0.000264962
TRIM32	57.9	1	3.78863e-53
C12orf29	31.7	1	1.50865e-22
ZNF451	225.2	1	1.54125e-29
ECD	70	1	8.48516e-36
ESCO1	74.5	1	5.4409e-26
ELOVL2	45.7	1	3.4907e-26
ANG	4.5	1	1.03039e-08
SRP68	132.8	1	4.11882e-68
USP2	1.4	1	0.00117424
PHC3	297.8	1	4.40265e-53
KDM3A	73.9	1	1.68943e-33
ZNF227	32.8	1	1.9206e-21
RBM27	137.4	1	2.78916e-55
TIMM23B-AGAP6	102.3	1	1.84854e-41
UBR1	207.3	1	2.10094e-47
SLCO5A1	1.9	1	0.00752077
BBX	238.4	1	4.0965e-21
GTPBP2	95.3	1	2.76974e-25
NOP58	116.2	1	2.66067e-31
HMBOX1	219.5	1	3.31385e-30
SRP72	198.7	1	2.08402e-33
PIP4P1	31.2	1	4.14425e-12
NEGR1	252.2	1	1.03076e-09
SLC30A7	229	1	1.3757e-35
ZNF7	35.6	1	1.35343e-22
ZNF584	24.6	1	1.15539e-18
ZNF286A	34.6	1	3.59571e-22
DSEL	793.2	1	1.29097e-25
RP1L1	0.8	1	0.0200772
RAD9A	23.9	1	1.83068e-18
VCPKMT	18	1	1.56289e-15
ZNF10	19.7	1	3.9986e-14
STPG2	15.5	1	1.02881e-17
LRRC2	7.7	1	1.627e-08
DUS3L	25.1	1	1.52532e-09
MGAT2	119.1	1	4.05053e-30
LRIG2	131.2	1	2.52682e-34
SPATA25	1.3	1	0.0117592
PLK2	148	1	0.000157925
ADAM17	119.9	1	6.21262e-31
UNC5C	0.8	1	0.00661846
ZNF619	13.1	1	5.08899e-14
TMEM251	6.8	1	3.28615e-10
GORAB	31.7	1	3.24852e-36
FAM71F1	0.5	1	0.0466683
LCMT2	15.2	1	6.74141e-20
TMEM269	3.5	1	5.22858e-05
ERCC4	45.3	1	9.55772e-29
SPCS2	50.7	1	9.72537e-23
YIPF6	76.4	1	3.46266e-40
ZNF268	37	1	1.33448e-21
CEBPZ	60.1	1	2.07829e-21
ZNF324B	8.7	1	6.94267e-11
ZFHX2	2.1	1	0.00202038
RNMT	81	1	6.11424e-26
ZNFX1	167.5	1	2.80736e-46
HELZ	267.7	1	3.0579e-54
NPAS1	1.6	1	0.00284215
STC2	464.6	1	1.20682e-17
BRSK1	18.6	1	3.34732e-19
MAFK	84.6	1	1.04193e-15
SMN1	4.5	1	9.35658e-10
PELI1	15.6	1	2.28001e-17
AC106886.6	244.5	1	9.38097e-37
SUGCT	175.8	1	1.00271e-19
ZNF783	53.4	1	2.75707e-21
MTG2	56.8	1	1.70342e-20
ARFGAP3	169.4	1	5.64383e-48
VPS37A	133.1	1	1.86031e-33
MT-ND2	126.7	1	6.49925e-12
ZNF79	25.8	1	1.11202e-18
MAK16	50	1	3.00438e-26
ZNF558	24.2	1	6.22132e-20
ZFAND1	35.6	1	6.96934e-24
GPR89A	34.3	1	3.39954e-23
IBTK	241.8	1	1.86856e-48
KCTD14	2.1	1	0.000193723
ICE1	158.6	1	1.02893e-42
RHOB	105.9	1	5.45979e-08
AC005324.4	36.2	1	8.89945e-22
TRIP11	138.3	1	8.12564e-43
TEKT5	1	1	0.000728685
ZNF28	41.5	1	6.11608e-34
GOPC	111.5	1	3.61393e-50
AC008770.4	47	1	3.21496e-16
URGCP	104.9	1	7.981e-38
TOLLIP	103.5	1	1.97202e-30
MEI1	2.2	1	9.47925e-05
RC3H1	245.2	1	8.93625e-38
ZZEF1	289.9	1	2.57576e-55
ZNF202	34.2	1	4.24703e-25
ATP13A3	774.1	1	2.46425e-14
CDO1	1.8	1	0.00251544
ZNF330	40.8	1	5.25352e-25
UTS2B	8.4	1	2.272e-13
C3orf62	6.7	1	2.69715e-17
CLK4	38.9	1	7.96331e-39
ZBTB9	13.4	1	3.59975e-10
TUT7	137.7	1	2.43933e-49
ZNF154	10	1	1.6553e-07
RECQL5	36.1	1	2.30961e-16
MAP3K13	89	1	2.31176e-17
SRCAP	254.3	1	5.28994e-36
SRBD1	129.1	1	7.04114e-43
ZNF621	96.9	1	2.35002e-39
SPON1	1	1	0.0807359
ALDH1L2	157.4	1	2.29513e-11
TP53RK	31.8	1	1.9412e-29
FAM83E	1	1	0.000918879
DPH2	20.7	1	1.53023e-18
ZNF283	21.4	1	1.38264e-12
NEK9	89	1	6.37519e-22
H3C11	43.9	1	3.97105e-08
KLHL21	124	1	1.26726e-24
C1orf198	108.6	1	4.26543e-10
IQCJ	2.8	1	9.28324e-07
RBM48	12.1	1	4.1192e-14
NCF2	1.1	1	0.0705476
TMEM200C	13.6	1	9.97439e-21
YY1AP1	98.7	1	8.68517e-43
GTF2B	40.2	1	1.02138e-28
TOR1AIP1	70.3	1	4.2103e-32
RAB40AL	0.7	1	0.0129719
FNIP1	493	1	1.63387e-22
DNAH10	0.8	1	0.0128297
FAM3C	85.1	1	8.75192e-12
GOLGA5	99.8	1	1.50729e-42
TRAPPC6B	48.8	1	3.01053e-35
MEF2D	133.4	1	5.60144e-21
H4C2	77.5	1	0.000450042
TICAM2	68.1	1	1.87411e-26
ORMDL1	42.2	1	3.04913e-26
CTR9	78.7	1	1.60392e-35
MED1	138	1	6.49112e-45
SLFNL1	0.9	1	0.0165486
HCFC2	71.8	1	2.74436e-37
ZNF17	15	1	2.64257e-23
RUBCN	124.2	1	2.765e-45
AC008764.1	270.8	1	2.18397e-33
TIMM9	32.6	1	2.96748e-26
ZNF490	23.5	1	6.64177e-13
RNF150	77.3	1	1.58717e-16
GLRB	24.8	1	3.93828e-19
ZNF654	88.1	1	3.37355e-29
TMEM178B	2	1	0.00151774
FRS2	214.9	1	3.021e-38
NCOA7	66.7	1	2.82752e-15
ARFIP2	78.3	1	1.3584e-16
C5orf22	41.6	1	1.19739e-22
MDN1	256	1	1.52507e-27
XK	1.2	1	0.0160507
CLPTM1L	117.9	1	4.71437e-30
NLRP10	11.2	1	1.623e-11
DUSP6	51	1	1.97105e-07
AC097625.1	0.6	1	0.150482
AFF4	526.1	1	1.5997e-43
TMEM63C	3.3	1	1.34102e-07
USP49	45.6	1	3.17386e-12
ZBED4	99.5	1	3.24463e-23
PCDH10	25.2	1	0.0470511
CHRNA7	0.5	1	0.0382113
PCF11	106.9	1	1.964e-49
SPAG9	267.4	1	2.54675e-37
ATXN7L2	9.1	1	5.98821e-08
ZNF814	37.3	1	1.34003e-21
RNASEH1	127.7	1	3.79282e-39
PELO	98.8	1	2.71413e-18
FGF13	59.4	1	1.32401e-06
FOXJ2	69.3	1	4.07723e-29
ASAH2	2.3	1	2.46181e-05
ZRANB1	134.1	1	1.61004e-25
TRMO	13.8	1	2.79816e-19
PALB2	40.1	1	5.73693e-21
FASTKD3	14.9	1	4.47574e-20
NUP58	199.4	1	3.80637e-20
ZNF14	10.9	1	1.16914e-11
LYST	131.1	1	7.8e-20
PNP	32.7	1	1.0484e-08
PHF23	50.5	1	3.93319e-20
ZNF843	1.6	1	4.96232e-05
PLXNA2	23.8	1	1.96032e-05
GREM1	1771.4	1	0.00305622
SEC24C	209.9	1	4.84742e-30
TBC1D22B	70.4	1	1.33427e-23
KLHL4	2.8	1	0.00444415
ENC1	60.4	1	2.3446e-16
CCDC186	38	1	1.2995e-38
DNAJA3	70.5	1	4.56916e-30
ZNF316	68.3	1	3.92515e-13
BIRC2	170.4	1	4.61301e-15
FEM1C	111.3	1	2.91923e-13
KMT2E	320	1	1.13484e-51
AC108488.2	133.5	1	3.73877e-44
GEMIN5	58.8	1	3.35624e-23
KDM4C	278.1	1	9.7575e-52
TENM3	460.4	1	2.16986e-14
ITPKC	37.8	1	1.71524e-25
GABRE	3.7	1	1.84607e-06
MOGS	60.1	1	5.28994e-36
IL1RL2	1.4	1	0.00188129
TRIM59	93.7	1	1.89138e-11
MYOM1	1.2	1	0.00208823
UTP25	44.5	1	5.54263e-18
SRSF8	25.2	1	1.86369e-16
PTPN22	1.1	1	0.000242812
NFKBIB	24	1	5.15667e-12
MDM4	155.2	1	1.33727e-31
LARP4	195.5	1	2.78182e-19
INTS6	198.6	1	5.23485e-31
TRIM4	71.6	1	1.68061e-25
MT-ND1	479.3	1	3.29648e-21
RCHY1	46.9	1	7.07737e-26
WDR49	0.8	1	0.0167058
TMF1	140.2	1	6.75202e-33
RSPH4A	2.4	1	0.005364
APBB3	11.4	1	4.52198e-11
AL031708.1	101.2	1	6.24277e-26
ENKUR	0.9	1	0.0578076
STAM	177.7	1	1.33454e-14
DDX21	239.6	1	2.14001e-16
TRMT5	25.8	1	3.19189e-15
CCDC168	0.8	1	0.0150819
VPS37C	61.2	1	5.11448e-22
ACYP2	83.8	1	2.59428e-50
RIPK2	63.9	1	5.0308e-20
TRIM52	14.2	1	7.13554e-18
SEC24D	661.3	1	1.3384e-26
FXR2	87.6	1	6.51387e-22
TAFA3	0.3	1	0.170242
ID3	28.5	1	0.0591189
NGDN	29.6	1	1.01741e-35
CRAMP1	113.9	1	2.83628e-24
NFIL3	50	1	9.09072e-14
EFCAB8	3.9	1	7.48082e-09
SYDE2	42.5	0.9	5.366e-20
RBSN	82.5	0.9	3.79012e-35
RAD52	58.2	0.9	1.1105e-14
CGNL1	3.3	0.9	2.85197e-07
HSD17B8	1.9	0.9	0.00218181
DHX37	73.4	0.9	1.99545e-19
TTC6	3.7	0.9	5.00427e-07
TSC22D2	437.2	0.9	2.98805e-37
ZCCHC14	133.9	0.9	5.68714e-26
BTBD19	26.7	0.9	4.26162e-21
LRRC14	49.2	0.9	2.61054e-19
CEP95	54.2	0.9	3.75318e-27
NDUFAF2	117.3	0.9	2.31631e-16
PRPF4	54.1	0.9	2.8146e-19
ATMIN	68.8	0.9	1.33269e-28
AOC2	5	0.9	3.63895e-08
TRIM39	21.6	0.9	1.81262e-14
CHERP	65.8	0.9	3.33082e-22
CRKL	139	0.9	1.61289e-41
SMIM4	22	0.9	1.1121e-08
PPFIA1	160.7	0.9	2.78542e-33
ATF2	156.5	0.9	5.5722e-31
NFKBIL1	13.8	0.9	4.47601e-15
NOL6	126.1	0.9	3.45886e-24
CFAP70	1.8	0.9	0.000183503
PI4K2A	108.4	0.9	2.61017e-26
CDK5R1	4.3	0.9	2.99992e-06
C12orf60	10.3	0.9	2.0897e-06
GFI1	0.6	0.9	0.0633949
BCO2	12.2	0.9	1.43915e-10
JAG1	42.3	0.9	1.17239e-06
IER5	77.4	0.9	5.54084e-14
SETDB2	65.5	0.9	1.47094e-15
ZNF577	10.7	0.9	7.76385e-10
LYAR	19.9	0.9	9.51675e-14
IQUB	1	0.9	0.00397063
ARMCX3	72.7	0.9	2.73215e-16
KDM6B	43.6	0.9	9.75641e-11
ZNF81	48.8	0.9	6.07968e-23
ZSCAN31	2.2	0.9	3.37052e-05
KIRREL3	1096.1	0.9	1.45357e-10
JMJD6	42.4	0.9	8.03618e-21
COQ10B	59	0.9	4.46936e-15
RINT1	69.9	0.9	1.87563e-36
STX5	74.1	0.9	2.32872e-23
DDX20	35.1	0.9	1.02734e-24
MTDH	314.9	0.9	1.04101e-31
TTC4	45.4	0.9	1.33483e-32
PHLDA1	390.5	0.9	1.10773e-18
ARHGEF18	110.4	0.9	1.54386e-15
NAV2	1902.7	0.9	4.7843e-21
AC010547.4	45.7	0.9	5.2991e-22
SPAG6	2.9	0.9	1.4035e-05
GSTO2	19.1	0.9	4.45556e-10
ZBTB41	62	0.9	1.15072e-19
LY96	27	0.9	2.34439e-17
TOB2	103.7	0.9	2.29788e-15
MAD2L1BP	27	0.9	3.60373e-21
ZNF2	12.5	0.9	8.25588e-11
RAB3GAP2	212.4	0.9	8.72345e-49
USP44	52.7	0.9	1.85414e-09
MT-ND3	17.4	0.9	2.55607e-05
ZNF19	8	0.9	6.07034e-10
AC063943.3	2.5	0.9	0.00868857
UBE2J1	102.3	0.9	5.85412e-31
TFE3	158.8	0.9	1.4501e-36
PHF8	72.8	0.9	1.19999e-25
AC025263.2	2.5	0.9	0.000115882
AGO3	179.5	0.9	1.04369e-29
NSUN4	41.4	0.9	4.12864e-27
MFAP1	30.5	0.9	3.01494e-14
ZNF200	17	0.9	1.18898e-19
HSPB8	28	0.9	6.50664e-25
TRPV3	0.8	0.9	0.0746263
ZSCAN9	21.1	0.9	6.97941e-23
EP300	270.5	0.9	3.78535e-50
LAMTOR3	32.8	0.9	2.7135e-17
SYCE2	1	0.9	0.010597
ZNF23	37.9	0.9	1.97901e-20
C1orf109	24.8	0.9	1.57746e-22
ADM2	4	0.9	0.00301093
TPH2	1.1	0.9	0.0163813
LIN37	12.7	0.9	1.62415e-12
CAMTA2	55.5	0.9	4.43254e-20
CLDN12	61.2	0.9	6.01687e-17
ABCE1	121.2	0.9	3.063e-19
SCNN1D	8.8	0.9	1.342e-09
POLR1C	30.6	0.9	9.0737e-14
SLC25A32	91.2	0.9	6.19044e-16
AC012309.1	42.1	0.9	1.27582e-14
FHDC1	0.9	0.9	0.031031
ARL14EP	37.7	0.9	3.98207e-24
RNF185	111.8	0.9	5.00072e-21
IFIT2	3.5	0.9	0.00213378
RXYLT1	35	0.9	1.67324e-30
GTF2H3	55.7	0.9	1.28343e-18
CREB3L2	547.8	0.9	3.85962e-14
MFSD2A	10.7	0.9	6.61034e-10
EVI2A	0.8	0.9	0.0306532
NIPBL	298.8	0.9	2.65264e-35
MTFR1	85.4	0.9	1.45275e-23
ENO3	4.2	0.9	5.2876e-06
ASTE1	10.1	0.9	1.47843e-11
OXSR1	202.1	0.9	3.16392e-19
AC008695.1	649.7	0.9	5.12426e-20
NIP7	35.7	0.9	1.27002e-16
XKR9	1	0.9	0.0366198
TMED6	1.4	0.9	0.011927
PUS7L	109.2	0.9	2.34816e-26
OSTM1	56.8	0.9	1.27643e-24
ZBTB8A	44.4	0.9	1.4229e-39
ZNF8	49.2	0.9	8.02202e-23
ZNF426	36.7	0.9	3.39498e-22
TNFRSF6B	4.1	0.9	9.70398e-05
AKAP3	2.4	0.9	0.00100117
HUS1	37.2	0.9	4.13999e-26
TAF1A	19	0.9	3.38813e-14
MED13	330.5	0.9	1.86602e-45
RUNDC1	19.2	0.9	1.34142e-16
CHD1	135.4	0.9	5.10952e-27
MED9	22.3	0.9	3.65267e-17
TIGD7	9.7	0.9	1.04293e-12
LATS2	254.1	0.9	1.49323e-23
NAMPT	51.7	0.9	6.06376e-17
AC011330.3	0.6	0.9	0.02797
LRGUK	6.6	0.9	2.96638e-09
ZNF544	63	0.9	4.10157e-19
MROH7-TTC4	45.6	0.9	1.3558e-31
C12orf49	84.4	0.9	1.06011e-31
TRMT12	20	0.9	7.16829e-20
PDPK1	90.8	0.9	1.09418e-42
KCNQ5	224.7	0.9	0.0123556
ANKRD10	315.3	0.9	5.2649e-17
MPP7	6.6	0.9	6.85631e-06
DPH7	38.9	0.9	9.99904e-16
NOLC1	80.7	0.9	5.53506e-14
AKIRIN1	106.4	0.9	4.54723e-39
DUSP3	177.1	0.9	2.25346e-33
C3orf38	41.3	0.9	3.46534e-20
EPSTI1	10.4	0.9	1.103e-05
NAP1L5	7.3	0.9	6.22828e-08
SULF1	117.2	0.9	0.0128042
ATXN7L3B	89.4	0.9	1.10876e-27
PPP1R2B	2.3	0.9	1.02109e-05
AKNAD1	106.9	0.9	7.89309e-21
MYNN	41.1	0.9	3.689e-29
RNF146	71.9	0.9	6.23872e-34
BET1L	77.9	0.9	2.19119e-15
MBD6	28.9	0.9	1.12156e-13
GNA13	143.7	0.9	2.91844e-23
RMDN2	31	0.9	7.44869e-20
SPEN	169.9	0.9	1.05741e-48
UNC13B	72.5	0.9	2.68996e-21
IARS1	547.1	0.9	2.57302e-32
SAFB2	64.9	0.9	2.06364e-33
FAM122A	19.2	0.9	1.8132e-16
TET2	160.6	0.9	2.42732e-33
JMY	40.4	0.9	2.6028e-10
PRR5L	3.7	0.9	0.00549383
ZNF518A	86.5	0.9	1.71817e-24
ATXN2L	166.9	0.9	7.60243e-24
PRPF38B	55	0.9	4.23966e-24
IP6K1	140.7	0.9	1.22926e-31
ZNF804A	311.3	0.9	2.7905e-14
CLIP4	184.5	0.9	4.13763e-24
FAM200A	11.8	0.9	2.04194e-11
OXNAD1	36.7	0.9	2.10605e-12
ZNF197	62.9	0.9	1.15082e-14
CELSR3	11.1	0.9	1.40677e-16
TOMM70	127.4	0.9	5.86568e-31
SYCE1L	17.6	0.9	3.76095e-14
C1orf50	18.2	0.9	5.76032e-21
ZNF433	12.1	0.9	1.17018e-05
LETMD1	39.9	0.9	1.11954e-12
TNRC6C	148.3	0.9	4.18301e-36
EYA3	133.7	0.9	6.74675e-33
ZNF212	26.2	0.9	1.90984e-21
HBP1	54.8	0.9	8.15579e-15
MTERF4	35.8	0.9	4.23113e-17
CPNE5	0.6	0.9	0.0231391
CTNS	26.4	0.9	4.27232e-10
RAD54L2	214.4	0.9	1.0455e-44
TCP11L2	27.2	0.9	2.77301e-06
ZNF223	9.4	0.9	2.12075e-09
GPN2	65	0.9	4.30142e-38
ZC3H6	43	0.9	4.27049e-29
ERCC6	49.7	0.9	1.03378e-22
MARCHF10	1.2	0.9	0.00687166
PNO1	32.9	0.9	1.51297e-11
SLC7A6	118	0.9	2.06208e-18
UBIAD1	31.2	0.9	3.19114e-14
MTRR	52.3	0.9	2.2031e-29
HSPA9	262	0.9	2.8352e-27
AC068234.1	32	0.9	7.94145e-07
TMED7-TICAM2	260.4	0.9	2.24032e-22
USP37	66.2	0.9	2.40339e-19
PIK3C2A	185.7	0.9	4.63002e-21
SAMD11	5.2	0.9	2.38859e-08
CDKL3	39.5	0.9	4.0281e-13
BMP3	2.7	0.9	0.0020594
CDH12	0.6	0.9	0.0122106
ZCCHC9	29.8	0.9	1.10836e-27
RNF139	37	0.9	7.47647e-22
ISCA1	18.6	0.9	5.37358e-22
AL031315.1	78.2	0.9	1.97517e-10
GOLGA3	424.4	0.9	2.12736e-44
SORBS2	1.1	0.9	0.0355378
BLZF1	59.2	0.9	9.65744e-25
KDM2A	243.3	0.9	6.39038e-30
AC012213.5	93.4	0.9	1.70518e-15
FAM214A	85.5	0.9	4.27526e-13
DNTTIP2	50.9	0.9	2.15753e-26
ITGB3	26.4	0.9	5.31053e-06
TIMM17A	78.6	0.9	7.09045e-37
AHI1	200.6	0.9	6.41349e-15
DCC	49.4	0.9	0.085387
COL11A1	84.1	0.9	1.52338e-09
ZNF696	14.6	0.9	4.85943e-10
ZBTB38	405.3	0.9	1.68787e-34
DYRK4	16.2	0.9	3.19271e-09
C17orf80	30.7	0.9	6.82477e-17
AC098484.3	25.9	0.9	2.86081e-18
NIM1K	7.9	0.9	4.1833e-05
DMGDH	14.7	0.9	0.000135506
NRIP1	319.9	0.9	1.49918e-14
ZNF547	12.9	0.9	8.26992e-09
BTBD7	185.6	0.9	2.01658e-40
CMTR2	36.3	0.9	1.05406e-22
TRIM27	120.9	0.9	1.43575e-34
EPM2AIP1	77.8	0.9	5.4249e-20
GIPC2	133.6	0.9	1.32222e-19
SLC45A4	32.6	0.9	8.60276e-10
KAT6A	217	0.9	3.85876e-42
GTPBP4	101.7	0.9	1.9848e-23
ZC3H11B	3.7	0.9	0.000144237
SNX11	27.1	0.9	1.26364e-17
SETD5	378.4	0.9	4.1473e-51
ODC1	151	0.9	1.6863e-10
UTY	281.6	0.9	1.12159e-24
ANKLE2	227	0.9	4.04891e-32
DENND4B	62.2	0.9	5.65186e-18
BYSL	39.1	0.9	1.47862e-09
FRRS1	11.2	0.9	2.05131e-10
ZFHX4	204.5	0.9	1.50792e-15
AIMP1	68.8	0.9	8.52952e-29
ZNF462	193.9	0.9	1.2025e-10
CATSPER3	9.7	0.9	2.08772e-10
AP1G1	260.5	0.9	4.75031e-38
PMS1	85.2	0.9	1.86989e-21
FBXO45	23	0.9	5.4387e-16
ZKSCAN8	66.9	0.9	2.84863e-26
ZBTB7B	43.3	0.9	7.51671e-15
PHF20L1	183.9	0.9	2.38198e-31
SIRT4	1.1	0.9	0.0263786
RELL2	8.9	0.9	2.49196e-13
GRIK5	0.6	0.9	0.132381
WDR75	72.9	0.9	3.67114e-19
DDX55	39.4	0.9	1.89394e-18
MORC3	82.8	0.9	3.61073e-21
PGRMC2	86.3	0.9	9.05727e-23
SOD2	241.7	0.9	1.51483e-08
CCDC169-SOHLH2	10.3	0.9	4.69787e-05
MEX3B	17.9	0.9	3.54431e-10
CLN8	64	0.9	2.79486e-21
SLC25A28	25.4	0.9	3.99311e-14
RBM10	73.2	0.9	6.66213e-24
ZMYM5	60.4	0.9	1.47582e-17
EFL1	88.3	0.9	6.53227e-18
FKRP	36.4	0.9	1.49864e-14
BBS10	16.1	0.9	1.19999e-18
PAX8	3.4	0.9	3.0293e-05
PRPF39	57	0.9	8.87266e-30
WDR27	76	0.9	1.29632e-09
KDM5D	64.2	0.9	1.16895e-28
DNAH14	175.2	0.9	1.93446e-17
ZNF567	16.1	0.9	2.65654e-19
CPEB1	24.9	0.9	2.87624e-09
TTC39A	2.1	0.9	0.0182982
NOP16	17.5	0.9	1.04654e-08
ABCB6	20.4	0.9	1.09146e-15
ARL8B	153.3	0.9	1.3935e-25
SOCS4	70.1	0.9	4.49348e-26
PDIA6	288.8	0.9	3.2687e-28
FGF2	269.3	0.9	1.89297e-30
TRAPPC6A	6.1	0.9	1.57578e-06
B9D1	24.4	0.9	2.21846e-10
SZT2	124.1	0.9	4.68785e-17
HYDIN	0.7	0.9	0.0536438
EGF	8.5	0.9	0.00145585
GBF1	305	0.9	3.39155e-36
KCTD18	24.9	0.9	1.89394e-14
PAPOLG	37.2	0.9	7.9621e-22
ARL4C	102.9	0.9	4.59211e-11
DOK3	1.9	0.9	4.17735e-05
CAPN7	104.6	0.9	1.22716e-28
ZNF77	6.2	0.9	1.91752e-05
TNKS2	222.1	0.9	3.9993e-34
RAB3IP	7.5	0.9	2.73578e-05
MFAP3	95.7	0.9	1.80136e-40
ZNF438	101.1	0.9	1.13207e-21
SNAI2	77.2	0.9	4.29907e-26
DDX31	83.4	0.9	1.91186e-20
CPSF7	118.4	0.9	3.0375e-34
ZNF334	7.8	0.9	0.000144094
SLC25A2	0.8	0.9	0.0368583
CDV3	322.2	0.9	2.39375e-19
DIMT1	33.7	0.9	2.48758e-13
AGGF1	46.7	0.9	1.4538e-24
CHAC2	3.1	0.9	3.4657e-06
E2F6	29.3	0.9	1.90467e-17
FSTL3	75.1	0.9	1.04954e-07
DDI2	77.6	0.9	2.69133e-24
GTF2H1	123.6	0.9	1.46193e-22
ROPN1L	1.5	0.9	0.000227051
SIRT1	55.5	0.9	8.3921e-16
ZNF800	115.3	0.9	8.39852e-18
FAM160B1	140.1	0.8	6.50612e-39
OSR2	5.6	0.8	3.17669e-08
ZNF507	93.2	0.8	2.27836e-23
PIP5K1B	19.6	0.8	1.13956e-14
BACH1	689.5	0.8	3.33448e-19
POM121L2	1.1	0.8	0.12262
RRP8	30.8	0.8	3.09415e-17
LTO1	45.8	0.8	7.23072e-25
CDK12	208	0.8	1.45525e-33
ZBTB17	51.8	0.8	5.78169e-22
H2BC21	54.8	0.8	5.92105e-06
SBNO1	170	0.8	2.41862e-37
TM2D3	34	0.8	8.17523e-24
RNF41	93.9	0.8	4.3169e-21
DHX57	69.1	0.8	2.59033e-21
CEMIP2	149.3	0.8	2.39542e-15
GATAD1	54.1	0.8	9.86039e-26
ZNF646	54.5	0.8	2.44732e-25
PPIL4	74.8	0.8	2.92856e-27
SCFD1	230.9	0.8	1.14684e-22
VAMP2	31	0.8	2.26513e-14
PRPF3	78.2	0.8	8.27974e-16
PVR	207.4	0.8	1.21895e-08
TFIP11	48.9	0.8	5.64818e-17
TTI2	20	0.8	4.00848e-19
TMEM244	0.9	0.8	0.0433756
ZNF57	4.7	0.8	3.83139e-05
GBA2	42.1	0.8	4.7477e-21
ZNF548	17.1	0.8	1.14386e-14
POGLUT1	30.1	0.8	4.77426e-16
MAP7D3	54.3	0.8	2.49911e-18
ZNF566	24	0.8	2.26169e-15
AL033529.1	31.5	0.8	8.62799e-29
IQCC	3.4	0.8	1.13359e-07
MTO1	47.7	0.8	8.68996e-20
GATM	0.7	0.8	0.0592338
EFCAB12	0.4	0.8	0.112402
ZBTB34	36.3	0.8	1.4224e-23
GTF2A1L	3	0.8	0.00322948
PGM1	62	0.8	1.36404e-31
MTHFD2L	33.8	0.8	2.52093e-12
MEPCE	61.8	0.8	1.898e-13
ASB1	124.1	0.8	2.9904e-26
TARS1	163.9	0.8	1.49215e-27
LYPLAL1	54.5	0.8	3.19628e-10
SLC30A1	64	0.8	7.21808e-26
ARAP2	0.6	0.8	0.0493111
VEGFA	69.9	0.8	1.13588e-10
ALPK2	469	0.8	2.88297e-33
LMTK2	89.2	0.8	3.35439e-33
BMPER	81.6	0.8	8.32668e-06
OR51M1	0.7	0.8	0.0379683
FGFR1OP2	46.6	0.8	1.64097e-26
ZNF320	19	0.8	1.73952e-09
THBS4	8.8	0.8	0.000304367
SOCS7	54.1	0.8	6.1824e-21
CRCP	90.6	0.8	7.6348e-37
SEC63	246.3	0.8	2.74119e-33
ALPK3	2.5	0.8	0.000131259
DDX50	59.9	0.8	7.4455e-21
AKIRIN2	74.2	0.8	7.3733e-29
KRBOX1	10.8	0.8	8.47625e-16
RAE1	55.8	0.8	2.7215e-23
MAN1A2	277.9	0.8	1.60953e-21
DCUN1D3	88.7	0.8	1.22019e-27
GASK1A	2.3	0.8	0.00376761
GTF3C4	86.6	0.8	4.03488e-35
SPATA5L1	17.6	0.8	1.08146e-13
QSOX2	51.7	0.8	5.53856e-16
TSC1	148.1	0.8	1.3853e-18
ZNF396	0.7	0.8	0.0351276
XPO5	94.1	0.8	1.25193e-20
SMNDC1	42.8	0.8	6.69743e-23
KIFC3	193	0.8	2.07496e-25
DRD4	0.9	0.8	0.0104116
RNF111	134.7	0.8	1.69605e-33
IL12A	5.3	0.8	0.000109951
TIFA	7.9	0.8	4.63324e-11
TMEM265	3.9	0.8	5.78612e-05
E2F5	12.8	0.8	1.42841e-08
NMNAT1	23.7	0.8	4.90259e-09
KIAA1586	24	0.8	1.75978e-12
MRPL44	24.9	0.8	2.26715e-13
EDRF1	70.1	0.8	1.82248e-24
PPP1R13L	9.6	0.8	0.000146313
ZNF214	6.4	0.8	1.14735e-07
SLC9A5	22.1	0.8	3.71906e-12
MIOS	53.5	0.8	1.13089e-22
HOMER1	38.4	0.8	1.12624e-17
ZNF302	25.7	0.8	2.44445e-20
ZNF461	15.2	0.8	5.43595e-20
AC008878.3	79.3	0.8	5.91764e-12
NPIPB9	1.3	0.8	0.0112803
UBE2E2	326.1	0.8	4.86236e-17
AC003002.2	40.1	0.8	6.62585e-23
UPF1	144	0.8	1.0183e-28
HAS2	92.5	0.8	0.218492
ARFGEF2	221.7	0.8	2.32222e-29
JMJD1C	583.6	0.8	4.25433e-27
ZNF300	9.7	0.8	5.66752e-09
B4GALT4	53.1	0.8	6.37871e-17
AC026786.1	30	0.8	5.34233e-11
MAGEF1	25.6	0.8	4.51831e-11
GEMIN6	8.7	0.8	3.51507e-10
SGK3	65.8	0.8	7.46998e-20
C16orf72	423.6	0.8	2.54241e-30
TMEM208	13.5	0.8	1.33463e-07
RPP38	15.1	0.8	1.01518e-14
RRNAD1	10.5	0.8	2.94521e-12
AC002310.4	12.5	0.8	2.84151e-08
CANX	779.7	0.8	7.31941e-31
KITLG	327.5	0.8	3.67857e-09
FLT1	18	0.8	0.000874392
PES1	93.9	0.8	1.56959e-11
CFP	1	0.8	0.0474353
CDH2	393.9	0.8	0.00921581
CBWD2	20.3	0.8	3.17354e-19
NOG	4.2	0.8	1.0833e-06
BOLA1	2.9	0.8	1.71032e-05
GORASP2	167.2	0.8	3.57919e-32
UBR5	550.6	0.8	7.95769e-37
ZNF689	18.6	0.8	1.65956e-10
SLC35F2	22.5	0.8	2.07437e-12
RBM12B	68.2	0.8	3.10773e-33
DGKE	35.9	0.8	1.56805e-24
PKP4	198.7	0.8	7.84914e-14
KCNE1	5.9	0.8	0.000195724
CHKA	61.9	0.8	3.36699e-19
CLCN6	87.9	0.8	1.30063e-11
HEATR1	165.6	0.8	2.84248e-24
ARFGAP2	79.6	0.8	3.22172e-19
EIF3C	2.6	0.8	0.00528676
MED17	65.6	0.8	5.54457e-22
CCDC71	23.4	0.8	1.39667e-10
BCDIN3D	6.7	0.8	2.93385e-05
DESI1	75.7	0.8	2.7558e-19
SHOX2	0.6	0.8	0.0406475
XKR6	144.6	0.8	1.69287e-12
GLIS3	456.3	0.8	6.18843e-17
RPRD2	123.1	0.8	1.04529e-25
GBE1	446	0.8	2.85246e-08
ACVR1	200.4	0.8	8.54491e-30
ADAMTS13	5.5	0.8	5.69162e-05
RBM28	82.9	0.8	4.43387e-37
CFAP57	2.1	0.8	0.000388016
ZBTB20	738.6	0.8	2.99559e-25
IFNE	2.2	0.8	0.00976884
TMEM181	244.8	0.8	2.76583e-35
IL32	7.9	0.8	0.00538001
KLHL26	21.2	0.8	2.06123e-09
NFRKB	62.1	0.8	6.44196e-17
[truncated: 11,995 more rows]

## Sheet: 30hpi v uninfected
	mean expression (RPKM)	log2FoldChange	p-adj
IL1A	4.4	7.7	1.4e-06
HSPA6	54.8	7.7	5.59e-83
BHLHA15	11.5	7	9.65e-09
RSPO3	40.1	6.8	8.45e-51
HID1	19.8	6.4	1.75e-179
NR0B1	2.1	6.2	4.75e-10
PARM1	8.1	6	5.81e-101
MGAT4C	13	5.8	7.42e-138
HRK	2.7	5.5	5.05e-47
DNAJB9	234.6	5.4	0
ADAMTS18	2.6	5.4	5.46e-44
ANKRD1	11.8	5.2	4.39e-28
KLF15	11.7	5.1	1.97e-156
ALOXE3	3.6	5	4.52e-35
NOL4	1.5	5	5.9e-11
ABCA9	2.2	4.9	9.18e-35
RRAGD	2.5	4.9	5.45e-20
MYO16	79	4.9	7.66e-12
PLA2G4C	27.2	4.8	9.04e-197
FBXO32	163.4	4.7	1.25e-228
BEST3	5.4	4.7	6.9e-55
EGR2	4.1	4.7	1.76e-29
ERO1B	68.8	4.7	1.91e-274
CXCL2	7.3	4.7	5.41e-33
DERL3	1.5	4.6	0.0137293
ITGA9	11.8	4.5	2.87e-15
ALDH8A1	10.3	4.4	2.86e-68
PTPRR	4	4.4	1.51e-20
CADPS2	102.4	4.3	9.42e-150
FICD	134	4.3	0
ZBED9	2.3	4.3	3.39e-52
AMIGO3	66.2	4.3	0
TG	32.7	4.3	1.16e-153
KCNIP4	39.6	4.2	1.14e-34
LIPG	3.8	4.2	2.34e-30
CXCL3	3.1	4.2	2.03e-54
TMEM236	9	4.2	1.25e-74
GRM8	4.6	4.2	2.62e-76
CDH15	4	4.2	7.21e-38
BIRC3	42.1	4.1	4.2e-91
HLF	3.3	4	4.01e-38
DNAJC12	5.2	3.9	9.32e-56
SCN1A	4.6	3.9	1.08e-32
C5orf47	1.7	3.8	1.48e-12
MATN1	1.5	3.8	1.1e-29
HERPUD1	570.2	3.8	0
NRCAM	4.1	3.8	1.17e-32
TLL2	6.6	3.7	2e-09
NSG2	1.5	3.7	3.29e-11
ABCA6	1.9	3.7	4.2e-18
DRC1	2.1	3.7	8.09e-21
SEC11C	64.7	3.6	3.21e-272
TNFAIP3	88.3	3.6	8.76e-96
PTGS2	20.2	3.6	1.38e-09
SLC8A2	2.5	3.6	3.84e-13
ARFGEF3	4.1	3.6	8.89e-22
DNAJA4	9.6	3.5	7.22e-57
PGPEP1L	1.3	3.5	8.44e-17
GABRR2	10.1	3.5	1.37e-31
ANKRD37	5.9	3.4	3.49e-38
SIK1B	4.9	3.4	1.25e-42
GMPPB	235.8	3.4	0
NYAP2	1.1	3.4	1.89e-09
IGSF11	16.8	3.4	2.57e-201
MIS12	94.2	3.4	2.69e-203
MANF	179.6	3.3	0
C3orf20	21	3.3	6.42e-139
ERG	0.8	3.3	7.43e-08
PPP1R15A	635.9	3.3	4.86e-108
DCDC1	1.2	3.3	1.01e-11
KLHL38	1.5	3.3	8.39e-19
RRAD	10.9	3.3	3.84e-43
CCDC163	13.2	3.3	8.35e-63
FZD8	122.2	3.3	4.08e-25
SCN3B	2.3	3.3	8.66e-35
SLC26A7	7.2	3.2	2.75e-81
YOD1	97.5	3.2	1.15e-151
DKK1	289.5	3.2	1.29e-82
SDF2L1	92.5	3.2	5.33e-147
ZNF844	63.5	3.2	6.71e-99
FOXD4	0.9	3.2	5.15e-16
PTPRB	9.3	3.2	5.43e-09
PKD1L1	10.3	3.2	2.42e-94
SYVN1	204.6	3.2	2.42e-286
DCAF4L1	3.7	3.1	2.38e-46
DDIT3	121.5	3.1	3.73e-123
MYOZ2	2.1	3.1	6.37e-13
HYOU1	638	3.1	0
TMEM198	11.7	3.1	2.6e-62
SLC6A13	1.3	3.1	2.01e-17
C17orf100	6.8	3.1	5.05e-46
TMEM100	1.6	3.1	4.32e-19
MARS2	43.3	3.1	1.11e-123
PGBD4	23	3.1	3.07e-85
TRPM6	1.5	3.1	6.34e-10
CRELD2	144.4	3.1	5.63e-199
TSPYL2	182.8	3.1	1.36e-199
ZNF614	67	3	1.09e-171
IFI44L	5	3	8.12e-12
ZNF132	47.1	3	7.24e-155
UNC79	15.1	3	5.56e-102
C15orf48	1.8	3	1.25e-15
FGF18	11.1	3	2.88e-29
PTHLH	1.7	3	4.76e-24
CPLX1	1.7	3	1.77e-13
PER1	90.3	3	1.29e-255
KCNE4	83.6	3	6.92e-92
ACTN2	1.5	3	3.26e-08
IL6	8.4	3	3.97e-21
IRS2	379.1	2.9	6.6e-98
DNAH11	2.1	2.9	1.22e-25
ADPRHL1	26.5	2.9	3.64e-68
AKAP17A	162.9	2.9	2.01e-253
PPARGC1A	12.7	2.9	1.12e-52
HSPA1B	72	2.9	5.19e-110
ZNF543	54.8	2.9	5.34e-277
TAS2R5	1.8	2.9	1.26e-22
CXCL1	1.6	2.9	4.77e-13
HGD	3.5	2.9	4.74e-27
DNAJC3	645.7	2.9	0
B3GALT1	25.6	2.9	2.83e-48
HEY1	2.7	2.9	1.15e-14
PPP1R3C	96.8	2.8	7.4e-155
CCDC181	2.1	2.8	3.4e-34
DUSP2	2.2	2.8	2.13e-12
BHLHE40	149.9	2.8	3.8e-87
ZNF597	26.8	2.8	1.21e-103
GEM	244.4	2.8	5.39e-179
RASEF	5	2.8	7.13e-31
PPP1R15B	314.5	2.8	4.42e-221
CRYM	39.5	2.8	8.76e-127
MX1	20.1	2.8	3.68e-23
KBTBD8	53.4	2.8	3.31e-12
KLHL28	134.9	2.8	6.07e-179
C14orf28	41.4	2.8	2.12e-122
SLCO2B1	0.4	2.8	0.00834432
HSPA1A	40.6	2.8	5.29e-70
ZNF432	380.4	2.8	0
DYRK3	203	2.8	6.83e-185
SLC16A10	1.1	2.7	6.82e-10
BRD2	783.6	2.7	0
ASIC4	1.4	2.7	6.93e-06
SLC22A14	5	2.7	5.48e-30
RWDD2A	40.4	2.7	2.37e-178
ZNF778	122.5	2.7	2.32e-273
KLRD1	16.2	2.7	1.07e-68
PLCXD2	31	2.7	8.15e-186
AC093246.1	5.4	2.7	2.76e-18
SLC33A1	228.4	2.7	0
USH2A	6.3	2.7	3.33e-28
TMEM217	45.4	2.7	6.65e-63
ZNF791	151.9	2.7	4.78e-196
SLC25A25	216.6	2.7	1.06e-256
SEC23B	266.7	2.7	0
FOS	5	2.7	1.35e-12
ZNF841	169.3	2.7	5.58e-249
DUSP1	291.1	2.7	4.81e-19
ADAMTS1	1167.1	2.7	2.6e-160
ZBTB43	208.9	2.7	0
PLD6	23.7	2.7	9.09e-51
CD177	1.3	2.7	1.95e-15
TNFSF15	1.2	2.7	4.08e-11
ZBTB5	99.8	2.6	1.31e-263
PLEKHF1	40.3	2.6	3.94e-141
ZNF550	48.6	2.6	3.53e-151
BHLHE41	21.8	2.6	1.65e-60
LYSMD3	170.1	2.6	5.49e-223
LINS1	65.1	2.6	4.12e-110
MYOCOS	1.1	2.6	7.68e-15
AL353579.1	41.2	2.6	8.08e-59
NIPAL4	1	2.6	1.16e-06
ZNF555	42	2.6	5.81e-81
SP6	2.8	2.6	2.84e-19
AC233992.2	2.2	2.6	2.48e-22
CCDC158	1	2.6	2.2e-19
CXCL8	9.2	2.6	4.61e-05
SGK1	139.8	2.6	7.17e-16
NRXN1	5.2	2.6	2.96e-28
XRRA1	174.2	2.6	8.99e-247
ABCA10	8.1	2.6	6.72e-53
ZC3H12A	52	2.6	4.7e-97
KIF21A	34.6	2.6	2.02e-97
GADD45A	197.2	2.6	2.88e-57
FAM160A1	42.9	2.6	4.94e-55
ARRDC4	37.3	2.6	9.34e-47
C2orf66	1.2	2.6	8.54e-09
AC104472.3	239.5	2.5	2.15e-272
SLC15A2	3	2.5	1.62e-17
EIF2AK3	205.6	2.5	3.62e-303
ZC3H12D	4.2	2.5	8.04e-13
ESM1	2.2	2.5	8.44e-05
CXCL5	1.1	2.5	7.24e-13
P2RY11	29.6	2.5	7.75e-133
ZDBF2	84.2	2.5	1.19e-170
ZNF699	44.7	2.5	3.82e-113
ARL5B	191.5	2.5	3.64e-117
ZFAND2A	44	2.5	1.11e-133
GZF1	78.7	2.5	1.22e-171
CUTC	278.9	2.5	2.22e-119
TXNIP	177.6	2.5	6.07e-37
SLFN11	182.4	2.5	1.78e-238
TIGD2	48.1	2.5	8.61e-80
ABL2	1602.1	2.5	9.65e-101
ATP2A3	7.6	2.5	3.49e-17
PPP1R10	411.2	2.5	0
ULBP1	10.6	2.5	4.54e-31
COL21A1	4.1	2.5	6.16e-14
EXOC8	91.2	2.5	9.43e-143
CDKN2B	25.1	2.5	2.81e-25
STYK1	3.5	2.5	6.81e-13
SPTY2D1	172.4	2.5	1.78e-270
SLFN13	2	2.4	8.58e-25
ENTPD7	358.8	2.4	1.18e-105
ZHX2	109.9	2.4	1.21e-96
FOXO3B	67.7	2.4	1.28e-172
RXFP1	16.2	2.4	3.07e-21
ALG2	108.7	2.4	8.53e-233
SESN2	232.7	2.4	6.95e-80
SNAPC1	139.2	2.4	4.98e-71
YRDC	54.8	2.4	1.5e-46
ID4	8.5	2.4	0.00260824
DNAJC25	157	2.4	2.47e-187
RNF144B	35	2.4	1.43e-155
NBPF19	38.6	2.4	1.57e-99
FAT2	0.5	2.4	8.79e-05
HMOX1	62.1	2.4	7.5e-82
ZBTB39	59.2	2.4	6.09e-165
ST18	1	2.4	3.21e-05
MSC	34.9	2.4	5.11e-36
PHKG1	4.2	2.4	5.13e-50
LVRN	6	2.4	8.82e-50
CD200R1	0.8	2.4	1.7e-08
MSTO1	33.2	2.4	7.75e-126
C16orf91	19.2	2.4	4.81e-44
NHLH1	1.4	2.4	2.54e-14
KIAA0895	3.3	2.4	2.26e-48
TSSK4	1.2	2.4	7.22e-15
KYNU	12.7	2.4	3.45e-17
EPB41L4A	0.8	2.4	4.4e-09
CA3	4.6	2.4	4.95e-29
PIWIL2	2.6	2.4	4.42e-25
FBXL6	53.8	2.4	3.88e-132
CSRNP1	120.8	2.3	1.18e-13
SCX	2.9	2.3	1.45e-22
ZNF572	1.5	2.3	8.83e-10
ZKSCAN2	94.5	2.3	5.22e-198
STXBP5L	1.9	2.3	3.67e-07
CDC6	88.9	2.3	6.64e-62
FAM71F1	1.3	2.3	1.25e-07
CCDC117	86.3	2.3	1.66e-176
SELPLG	11.3	2.3	1.38e-47
CRELD1	12.2	2.3	3.79e-38
AC022415.2	69.2	2.3	2.18e-64
DLX2	1.8	2.3	6.72e-11
STK31	4	2.3	2.78e-17
ABCC2	9.4	2.3	2.62e-37
ERBB3	2.4	2.3	1.16e-20
MAPK8IP2	2.3	2.3	2.14e-14
AC092111.3	2.7	2.3	9.88e-22
PPIF	217.9	2.3	1.49e-63
EDN1	21.1	2.3	2.71e-06
SLCO2A1	1.1	2.3	6.58e-06
SLFN12L	1.1	2.3	1.36e-10
STX3	147.2	2.3	3.27e-110
DNAJB11	113	2.3	9.56e-197
EFCAB12	1	2.3	2.73e-06
AC079741.2	2.3	2.3	4.55e-09
FYB2	1.1	2.3	1.09e-13
PIGA	25.1	2.3	5.46e-110
LRRC7	5.4	2.3	4.36e-21
NOCT	128.3	2.3	2.2e-115
PIM3	75.4	2.3	2.07e-67
CDK2AP2	31.4	2.3	7.64e-81
ACSS1	8.7	2.3	9.02e-33
SOX7	2.2	2.3	5.29e-19
EAF2	2.8	2.3	1.59e-19
ZNF121	205.4	2.2	5.64e-148
PARS2	15.8	2.2	5.39e-42
HK2	125.9	2.2	6.26e-95
ZNF764	29.4	2.2	2.15e-111
SLC19A2	64.2	2.2	1.84e-50
MUC20	8.5	2.2	4.29e-20
EFCAB2	105.4	2.2	1.77e-140
IL23A	0.6	2.2	3.38e-09
GATA6	26	2.2	9.5e-29
ZNF222	14.6	2.2	5.24e-111
FOLR3	8.7	2.2	4.47e-52
IQCM	3.4	2.2	9.1e-26
EIF4EBP3	11.4	2.2	2.09e-53
PREB	126.7	2.2	2.39e-159
DNAH12	8.2	2.2	1.74e-35
HDAC9	677.9	2.2	1.76e-16
DGKB	2.4	2.2	1.43e-10
EIF1AD	88.1	2.2	2.31e-106
ANKRD24	2.7	2.2	2.17e-11
TTN	5.2	2.2	3.55e-15
TRAF1	21	2.2	2.74e-28
ZNF526	91.7	2.2	3.27e-179
OVGP1	12.4	2.2	1.92e-46
ZNF417	89.1	2.2	7.14e-162
ANO2	1.1	2.2	7.26e-06
USP36	400.1	2.2	3.93e-141
MAFG	176.7	2.2	6.49e-197
TMEM170A	48.3	2.2	2.44e-85
MOB3B	3.5	2.2	3.61e-19
GRK7	2.9	2.2	9.43e-08
LRP2BP	6.4	2.2	2.58e-45
ASB5	3.2	2.2	1.32e-23
REL	53.2	2.2	8.72e-63
XIRP1	0.4	2.2	0.000666644
CTAGE1	2.4	2.2	1.08e-14
GRID1	0.9	2.2	2.05e-08
NFXL1	213.5	2.2	0
ZFP3	6.5	2.2	2.44e-33
STOX2	24.7	2.2	7.14e-51
IER3	139.8	2.2	5.76e-67
PER2	80.8	2.2	1.09e-57
ZNF233	2.8	2.2	4.79e-10
SLC39A14	297.5	2.1	2.77e-129
CNKSR1	0.9	2.1	4.46e-08
DUSP16	135.8	2.1	3.07e-82
ZNF304	49.6	2.1	1.69e-167
SORBS1	1.9	2.1	7.65e-11
SDR42E1	3.9	2.1	4.5e-19
UBQLNL	1.5	2.1	1.96e-12
CLK1	160.1	2.1	1.17e-168
TUT1	43.2	2.1	8.11e-56
ZNF669	17.3	2.1	1.24e-81
TWNK	31.8	2.1	2.35e-77
STARD5	19.2	2.1	1.77e-46
CDKN2AIP	53.7	2.1	4.78e-209
B3GALT5	4.4	2.1	7.5e-41
ARRDC3	181.2	2.1	3.94e-12
ZNF70	84.4	2.1	8.92e-150
KDR	0.8	2.1	0.00282051
JSRP1	1.1	2.1	3.03e-07
KCTD5	126.5	2.1	1.07e-107
CELF6	7	2.1	9.57e-20
CYP26B1	0.8	2.1	2.78e-09
LMCD1	85.5	2.1	4.28e-43
PDIA4	432.3	2.1	1.12e-199
EXPH5	16.4	2.1	2.5e-34
TOE1	26.5	2.1	1.86e-63
GPR146	1.7	2.1	1.95e-11
TIGD6	20.7	2.1	3.82e-53
SLC1A4	53.3	2.1	1.59e-56
ZNF324	38.2	2.1	5.39e-104
ARHGAP27	13.1	2.1	8.63e-35
NEB	1	2.1	4.71e-05
TGFB2	83.1	2.1	2.63e-44
NEURL1	4.7	2.1	3.56e-28
USPL1	170.2	2.1	1.48e-97
PDE4D	83.4	2.1	4.85e-85
CTH	11.5	2.1	1.28e-51
AC242842.3	91.6	2.1	1.83e-92
GOLPH3L	95.4	2.1	2.3e-77
ARHGAP9	1.3	2.1	4.12e-08
CDH18	12.7	2.1	1.35e-20
CCNT1	168.3	2.1	1.05e-190
FUT4	37	2.1	1.4e-53
AC022506.1	17.1	2.1	3.83e-50
STARD4	190.1	2.1	4.31e-73
ZXDA	12.5	2.1	7.15e-53
CBLB	357.9	2.1	3.87e-43
ANKHD1	513.9	2.1	5.19e-191
RHCE	2.5	2.1	8.64e-11
ANKHD1-EIF4EBP3	542.5	2.1	1.45e-189
PAPPA2	5.5	2.1	1.48e-10
RELB	54.6	2.1	1.33e-27
BCL6	120.9	2.1	5.83e-37
AC112229.3	0.9	2.1	0.000122839
OSGIN1	67.1	2	1.29e-44
BLOC1S3	43.6	2	1.46e-124
ATP8A2	7.4	2	2.79e-14
EAF1	89.1	2	1.19e-100
HSPA5	1279.4	2	1.94e-116
PFKFB2	26.4	2	1.01e-71
C9orf43	3.6	2	2.22e-21
DNAJC6	21.4	2	2.24e-18
ZNF773	31.9	2	1.01e-46
ZNF181	19.6	2	1.92e-81
DYRK2	151.1	2	1.64e-54
ADAM20	9.6	2	6.85e-25
AGAP5	9.7	2	5.08e-40
NPC1	198.2	2	1.33e-79
RRH	2.4	2	4.6e-12
AP3B2	2	2	2.19e-12
TRIM36	3.5	2	1.11e-14
HCLS1	3.3	2	2.66e-16
ELOVL7	1.4	2	2.42e-09
GPR89B	38.1	2	7.44e-54
ZNF175	66.1	2	1.77e-90
TAS2R1	1.4	2	9.62e-12
SLC41A2	64.8	2	7.27e-160
LARP1B	260.9	2	2.81e-156
DERL2	117.8	2	1.12e-122
ATF3	20.3	2	1.01e-90
ZNF805	101.8	2	2.07e-229
BAMBI	8.5	2	3.85e-24
CD55	140.8	2	2.12e-82
SLC10A5	1.1	2	1.76e-13
USP38	164.4	2	5.75e-123
ZSCAN22	23.5	2	1.32e-128
UCN	1	2	3.75e-09
AHR	248.4	2	7.76e-111
ZNF560	1.8	2	2.25e-12
HHLA3	8.3	2	5.3e-39
C11orf96	2.5	2	5.48e-16
TEKT3	1.3	2	6.6e-06
FLACC1	14.2	2	1.16e-43
ZNF561	80.8	2	6.08e-97
ZNF557	69.1	2	1.2e-84
CITED2	460.2	2	6.72e-34
TCIM	0.6	2	0.000449188
ST6GALNAC4	49.4	2	2.92e-114
ZNF284	28.8	2	8.22e-25
C6orf132	92.6	2	6.61e-70
TDG	103.3	2	2.34e-125
FAM222A	3.7	2	2.18e-10
DACT1	33.9	2	5.43e-35
CDK20	12.1	1.9	2.65e-28
OSBP	307.5	1.9	6.17e-228
OXSM	10.2	1.9	4.75e-37
SLC23A3	1.9	1.9	2.82e-17
CDRT4	181.6	1.9	6.54e-48
OR51B5	6.9	1.9	5.81e-22
PROX1	1.3	1.9	9.69e-11
TAS2R3	1.3	1.9	9.3e-08
CCDC174	56.1	1.9	1.2e-94
DGKI	206	1.9	3.29e-05
SERTAD3	51.5	1.9	1.61e-85
IL1RL1	1.6	1.9	5.15e-08
POLR3D	93.9	1.9	1.37e-99
SLC22A1	16.6	1.9	5.81e-48
ZNF416	23.8	1.9	9.59e-84
AC019117.3	223.8	1.9	6.72e-97
COG3	250.9	1.9	3.38e-244
XBP1	200.6	1.9	6.32e-94
CDKN1B	84.9	1.9	2.51e-191
KCNJ8	10.6	1.9	5.78e-13
ZNF350	27.4	1.9	3.47e-65
EIF4A2	368.6	1.9	8.07e-74
LIG4	49.2	1.9	1.13e-96
PPAN-P2RY11	73.3	1.9	2.13e-57
TEF	61.6	1.9	3.91e-42
KTI12	35.9	1.9	4.04e-43
MAP3K9	6.6	1.9	2.54e-13
SDE2	90.7	1.9	5.82e-57
SNORC	64.2	1.9	3.19e-102
LEFTY1	1.5	1.9	9.04e-09
C19orf54	14.8	1.9	1.25e-28
ONECUT2	1.1	1.9	1.23e-07
CCN1	989.8	1.9	1.32e-25
ATF4	422.5	1.9	1.07e-76
SLC22A13	3.2	1.9	1.37e-17
ZBTB48	32.7	1.9	5.4e-27
ATRNL1	4.3	1.9	2.02e-06
TRMT11	193	1.9	1.99e-143
AC010326.2	107	1.9	1.39e-118
HEXIM1	99.9	1.9	3.55e-62
TUFT1	112.7	1.9	2.99e-29
AC068631.2	38.2	1.9	1.27e-144
ZSWIM8	198	1.9	4.36e-143
FLRT3	21	1.9	4.69e-25
CCNJ	59.5	1.9	2.77e-113
DPYS	1	1.9	5.2e-05
HRH4	1.8	1.9	8.15e-09
ABHD4	61.4	1.9	2.99e-85
LAMA1	103.7	1.9	1.88e-28
TPH2	2	1.9	0.000302423
MOCS3	26.4	1.9	9.09e-86
HSP90B1	1031.1	1.9	8e-112
ADAMTS5	137.7	1.9	3.81e-42
ENAM	1	1.9	3.34e-10
SETX	501.7	1.9	2.09e-164
ZNF639	91.9	1.9	6.48e-158
TIMM10B	70	1.9	1.16e-75
ISG20L2	63.7	1.9	7.82e-62
TGDS	48.8	1.9	2.79e-82
NEURL4	75	1.9	6.13e-86
ZBTB21	136.8	1.9	9.21e-166
SMCR8	153.6	1.9	3.49e-220
DNAH10	1.5	1.9	2.04e-16
ZNF671	14.3	1.9	2e-26
SPATA2	37.3	1.9	2.04e-55
DNAJC27	29.2	1.9	3.04e-104
FBXO48	7.4	1.9	1.58e-38
NECAP1	79.1	1.9	1.55e-122
TIPARP	447.6	1.9	1.79e-57
TXK	4.1	1.9	2.91e-23
RASGRP3	23.7	1.9	8.74e-29
AP4B1	39	1.8	1.07e-72
MTF1	108.1	1.8	3.11e-126
AXDND1	6.7	1.8	1.35e-12
NRXN3	165.4	1.8	9.05e-09
ZNF35	43.2	1.8	1.77e-133
GNL3	167.4	1.8	1.94e-104
RBAK	87.9	1.8	1.09e-100
BORCS6	14.3	1.8	2.74e-49
ZNF397	44.3	1.8	5.92e-27
ZNF24	141.2	1.8	2.74e-150
TVP23C-CDRT4	427.8	1.8	2.78e-49
ZNF460	153.8	1.8	5.24e-138
TMEM39A	221	1.8	7.24e-155
TRIM61	8	1.8	8.43e-27
TADA2B	87.3	1.8	9.52e-106
SELENOK	32.7	1.8	4.67e-64
GCC1	69	1.8	8.99e-110
RNF6	128.1	1.8	1.27e-144
SLC5A10	0.7	1.8	0.000255004
AC010255.3	7.4	1.8	1.58e-18
ABCC9	49.3	1.8	2.08e-23
ZNF229	71.9	1.8	2.55e-65
ADCY10	7.9	1.8	4.82e-22
SNIP1	66.3	1.8	8.43e-128
HIC2	45.3	1.8	4.24e-127
PPM1E	4.6	1.8	5.72e-14
MACROD2	8.3	1.8	3.75e-18
GMPPA	83.9	1.8	4.55e-85
DNAJC25-GNG10	165.4	1.8	4.82e-108
ZBTB37	84.4	1.8	1.01e-111
MGA	320.5	1.8	7.36e-98
LTB4R	23	1.8	1.58e-29
BSN	3.6	1.8	2.09e-12
NEU1	99.6	1.8	4.45e-114
ERN1	70.2	1.8	2.16e-90
ETV3	106.9	1.8	2.45e-139
NIPAL1	7.6	1.8	1.04e-26
TSSK6	2.6	1.8	7.49e-12
ZNF256	18.1	1.8	2.57e-60
NCR3LG1	80.2	1.8	2.16e-64
UBN2	176.7	1.8	1e-66
CNTN5	25	1.8	6.78e-32
SELENOS	79.5	1.8	9.77e-46
DIPK2A	94	1.8	2.69e-34
FOXQ1	10.6	1.8	4.59e-12
TBC1D3L	1.1	1.8	1.09e-10
ZNF264	160.4	1.8	1.65e-226
ZXDB	37.1	1.8	6.8e-111
PCDH9	312.1	1.8	4.4e-30
PLAC8L1	11.2	1.8	3.4e-21
XIRP2	9.2	1.8	9.58e-15
UTP23	58.7	1.8	1.09e-66
ZKSCAN7	29.8	1.8	3.13e-25
ARMCX1	70.1	1.8	2.84e-84
SEMA3E	15.6	1.8	7.34e-17
IPMK	63.8	1.8	4.81e-82
GATM	1.4	1.8	2.34e-06
IL11	58.3	1.8	2.92e-22
PABPC4L	8.5	1.8	1.14e-10
TLCD5	33.9	1.8	1.08e-32
PGM3	326.1	1.8	1.26e-108
COLEC11	2.3	1.8	1.75e-06
TPTE2	5.6	1.8	1.4e-13
ZNF442	7.5	1.8	4.01e-13
REPS2	1.3	1.8	0.000165067
SIRT7	120.7	1.8	8.96e-101
OTUD1	12.6	1.8	4.2e-29
ZBTB3	23.1	1.8	5.48e-38
PIP5K1A	430.2	1.8	3.01e-132
RNF227	6.3	1.8	1.18e-20
NAT9	60.6	1.8	1.09e-67
RTL3	1.4	1.8	3.77e-15
OSER1	93.5	1.8	4.36e-65
RSPO4	0.8	1.8	4.49e-05
GRHL3	0.9	1.8	1.39e-06
ZBTB6	35.5	1.8	3.67e-75
ZNF281	101.3	1.8	3.7e-38
MSANTD4	111.3	1.8	1.85e-73
COLGALT2	53.3	1.8	2.27e-22
ZNF468	34.2	1.8	2.47e-63
KLHL11	88.6	1.8	3.44e-111
CLCNKA	1	1.8	1.83e-07
TXNDC11	180.7	1.8	1.08e-274
ULBP2	8.5	1.8	1.4e-25
IRGQ	204	1.8	2.37e-114
GCNA	17.4	1.8	6.7e-16
HES4	3.1	1.8	1.11e-06
PRPH2	45.4	1.8	2.27e-90
ZNF562	119.5	1.8	2.88e-73
MAP10	7	1.8	6.29e-25
ZNF217	254.9	1.8	2.14e-87
PTPRQ	24.6	1.8	3.03e-39
SH2D5	124.1	1.8	3.47e-67
LRRD1	8.2	1.8	3.9e-56
TVP23C	252.7	1.8	4.89e-49
FHDC1	1.7	1.8	7.06e-15
AC055811.2	242	1.8	5.4e-184
FEM1A	108.5	1.8	6.29e-123
SOHLH2	2.3	1.8	1.14e-12
SURF6	72.4	1.8	3.45e-70
BRPF1	84.3	1.8	5.81e-83
FSIP1	24.3	1.8	3.03e-15
ZNF12	90.3	1.8	9.22e-59
RND3	2135.2	1.8	4.07e-39
TAS2R4	4.2	1.8	2.4e-13
ZNF408	30.2	1.8	9.24e-36
ARMCX5	31.2	1.7	2e-77
SLC35B1	95.7	1.7	6.12e-120
KIZ	86.2	1.7	1.65e-82
PNPLA8	182.8	1.7	1.18e-104
FLCN	231.7	1.7	4.47e-179
SERP1	232.3	1.7	7.24e-141
SEL1L	420.5	1.7	2.54e-170
IVNS1ABP	163.2	1.7	1.7e-92
ASPRV1	1.4	1.7	5.77e-12
CENPBD1	24	1.7	3.12e-83
FAM86B1	1.3	1.7	1.28e-07
ZNF615	18.7	1.7	4.09e-34
ADGRB3	1.2	1.7	9.33e-05
EDEM1	310.4	1.7	3.48e-135
LRIF1	60.8	1.7	3.07e-104
NHLRC1	6.4	1.7	7.71e-17
AATK	1.4	1.7	2.77e-10
SYNGAP1	98.8	1.7	9e-59
RLF	181.3	1.7	3.92e-132
GGT1	7.8	1.7	9.63e-29
FER1L6	6.8	1.7	6.9e-10
ZNF585A	20.2	1.7	1.45e-27
ZNF667	13.4	1.7	4.29e-24
SYNE1	980.2	1.7	6.65e-58
RENBP	1.7	1.7	3.16e-13
ZNF583	27.3	1.7	2.22e-56
ZNF616	30.8	1.7	1.11e-44
ZNF697	171.5	1.7	9.04e-112
FRAS1	2.2	1.7	4.2e-19
CPZ	1.4	1.7	0.00540026
HSPA13	136.6	1.7	1.79e-70
ZNF263	67.4	1.7	3e-79
TMEM269	5.8	1.7	2.17e-16
NANS	76.7	1.7	3.73e-78
ZNF830	22.2	1.7	7.29e-53
TES	84.5	1.7	4.02e-91
PRR22	2.6	1.7	1.04e-14
ZNF317	89.6	1.7	1.11e-92
SFT2D3	18.2	1.7	2.01e-56
CNNM2	134.2	1.7	6.61e-70
RIT1	120.6	1.7	8.55e-88
PATL2	6	1.7	2.77e-17
TOPORS	61	1.7	4.42e-75
AC067968.1	47	1.7	2.79e-35
ZNF134	58.4	1.7	3.11e-126
CEBPG	73.3	1.7	1.9e-55
NRBF2	56.3	1.7	1.04e-87
ARL4A	32.5	1.7	5.15e-52
PTGER4	54	1.7	1.8e-27
LRRTM4	0.6	1.7	0.000284983
ZNF165	1.1	1.7	2.16e-05
ADTRP	7.8	1.7	2.33e-13
ETS1	627.4	1.7	1.98e-31
URB2	85.6	1.7	4e-82
PMFBP1	2.1	1.7	8.09e-07
NIFK	61.4	1.7	2.71e-47
SRP19	99.9	1.7	6.16e-85
PAK1IP1	48.3	1.7	1.69e-50
PPRC1	212.1	1.7	8.28e-115
PPAN	48.8	1.7	7.26e-35
TACR1	8.4	1.7	1.13e-10
STAC	8.4	1.7	3.37e-13
SYNPO2L	4.6	1.7	1.07e-13
PIWIL4	42.5	1.7	3.42e-66
PRDM6	2.6	1.7	3.56e-11
DNHD1	99.4	1.7	2.18e-48
SLC39A8	5.6	1.7	1.91e-29
CCDC148	12.6	1.7	1.74e-34
SLFN5	369.6	1.7	3.46e-63
LAT2	4.5	1.7	4.09e-13
MYH3	4.4	1.7	2.89e-20
KCNJ14	37.7	1.7	1.26e-50
ZNF329	41.8	1.7	1.19e-67
TMPRSS5	10.9	1.7	4.9e-48
MGAT2	191.7	1.7	1.06e-82
NOL8	85.4	1.7	9.93e-55
AC003005.1	55.2	1.7	3.35e-34
C3orf52	59.9	1.7	1.94e-21
CYCS	133.7	1.7	2.21e-54
C16orf46	5.3	1.7	2.3e-18
CWC25	40	1.7	9.86e-70
LURAP1L	227.1	1.7	3.08e-22
AC009163.5	54.9	1.7	1.82e-53
VWDE	2.5	1.7	1.4e-11
CCNYL1	97	1.7	1.2e-54
ADM2	6.8	1.7	6.12e-10
CELSR3	19.5	1.7	6.01e-64
KCNH5	28.7	1.7	3.6e-16
RRN3	96.9	1.7	2.16e-61
ZKSCAN1	326.4	1.7	3.93e-81
LSMEM1	4.6	1.7	3.89e-20
C1QTNF4	0.8	1.7	9.76e-06
FAM124A	2.3	1.7	4.83e-12
COX19	38.9	1.7	1.41e-93
BTAF1	285.9	1.7	9.77e-119
BNC1	4.1	1.7	2.35e-07
DEDD2	52.5	1.7	2.19e-42
TMEM186	14.3	1.7	4.62e-31
ZNF211	27.9	1.7	1.2e-68
CRY1	122	1.7	8.85e-54
IBA57	41	1.7	4.47e-58
UTP15	68.6	1.7	1.5e-54
TIGD1	16	1.7	2.06e-36
C2orf49	41.6	1.7	9.72e-66
IKZF5	45.9	1.7	5.42e-84
SP140	6.5	1.7	1.72e-13
C1orf162	1	1.7	1.09e-06
AC005192.1	119.9	1.7	4.21e-106
SLC16A9	1.9	1.7	1.85e-05
GPR78	1.4	1.7	0.00676305
PLAAT1	2.7	1.7	1.72e-10
FAM83G	123.1	1.7	5.8e-91
CBLL1	70.6	1.7	6.52e-71
NFKBIA	60.3	1.7	8.91e-27
ST8SIA5	2.4	1.7	2.74e-09
PURB	215.5	1.7	1.43e-84
WHAMM	65.1	1.7	4.45e-85
SHBG	2	1.7	7.53e-12
UPP2	4.9	1.7	7.82e-11
NOXRED1	4.9	1.7	2.18e-15
PMAIP1	98.4	1.7	1.34e-65
VXN	4.5	1.7	2.69e-18
RPP25	2	1.7	1.38e-07
PDE4DIP	137.9	1.7	6.79e-54
PRPF38A	61.4	1.7	1.27e-63
FOXRED1	43.1	1.7	2.9e-93
SLC4A5	14.4	1.7	2.34e-23
H1-0	164.6	1.7	1.36e-45
KLF5	56.1	1.7	3.68e-41
HINFP	36.1	1.7	2.02e-79
ILDR2	0.5	1.7	0.0418662
ADNP2	163.2	1.7	1.69e-63
MYOCD	45	1.7	6.94e-06
UTP14C	71.4	1.6	8.8e-70
ZBTB40	147.7	1.6	6.06e-84
LYG1	3.5	1.6	1.91e-12
ZBTB49	38.8	1.6	1.78e-53
FEM1B	166.1	1.6	3.86e-117
UBE2O	140.8	1.6	8.08e-121
ZFP37	9.9	1.6	4.18e-40
LRRC8E	35.8	1.6	5.51e-80
USP2	2.2	1.6	2.63e-07
ID2	26.6	1.6	0.000463322
HELQ	45.6	1.6	1.58e-84
IFRD1	116.1	1.6	5.6e-103
C2CD2L	34.8	1.6	3.19e-99
AC009690.3	28.3	1.6	4.12e-53
ZNF587	157.9	1.6	9.24e-122
TBL2	93	1.6	1.29e-63
RPP14	85.3	1.6	8.35e-87
CEBPB	107.8	1.6	6.33e-19
COA7	54.8	1.6	4.84e-67
AL022312.1	1.5	1.6	2.26e-07
GAN	115.2	1.6	4.95e-65
C21orf91	55.5	1.6	7.96e-47
GALNTL6	2.6	1.6	2.46e-22
GRPEL1	46.6	1.6	1.74e-62
OTUD3	88	1.6	7.01e-95
MARCHF1	7.8	1.6	9.68e-12
ELMOD1	3.9	1.6	8.31e-21
SLC3A2	334	1.6	7.79e-35
MCL1	410.2	1.6	4.62e-68
PLPP5	40.6	1.6	6.09e-116
GOSR2	239	1.6	6.34e-164
OR52H1	1	1.6	5.01e-06
AC005670.2	240.3	1.6	8.86e-161
RRP12	153.9	1.6	2.42e-55
SLC7A2	140.4	1.6	3.09e-28
AARS1	319.3	1.6	1.04e-32
TMEM241	105.6	1.6	4.98e-57
CYLD	167.9	1.6	3.31e-66
RGS2	9.4	1.6	7.71e-21
EFCAB8	6.4	1.6	4.73e-25
EPB41	78.9	1.6	4.91e-26
PEX12	13.8	1.6	6.68e-29
TRMT10C	34.3	1.6	8.99e-58
CKMT2	3.9	1.6	4.94e-10
CRY2	88.8	1.6	4.68e-81
N4BP2L1	11.9	1.6	1.27e-16
PPM1K	42.9	1.6	1.55e-53
ZNF578	28.7	1.6	7.41e-29
SLC35E1	191.1	1.6	2.49e-154
FRMPD3	2.4	1.6	5.35e-08
THAP5	59	1.6	1.82e-87
HARBI1	11.2	1.6	2.13e-36
SLC17A9	9.3	1.6	2.05e-29
PIP4P1	46.9	1.6	7.05e-34
JMJD6	68.5	1.6	2.12e-106
L34079.1	186	1.6	1.04e-90
PCDH10	39.2	1.6	0.00137775
TOM1	132.4	1.6	6.83e-162
THAP6	45.7	1.6	3.37e-46
TNXB	18.4	1.6	3.75e-35
PRDM4	149.3	1.6	3.79e-69
SYT16	42.3	1.6	1.43e-66
CLEC4A	9.5	1.6	7.43e-22
AC104389.5	116	1.6	1.1e-36
ZNF474	3.9	1.6	4.24e-16
DDX18	140.5	1.6	4.19e-62
MYC	76.4	1.6	2.09e-24
SDCBP2	5.7	1.6	9.28e-24
IFI27	7.3	1.6	6.42e-21
AC063943.3	3.9	1.6	6.88e-07
DIO2	46.9	1.6	3.62e-55
FLRT2	263.8	1.6	1.67e-99
FAM110B	47.1	1.6	8.09e-21
ZKSCAN5	77.2	1.6	1.08e-126
ERRFI1	109.3	1.6	1.99e-34
ZBTB9	20.2	1.6	1.27e-38
CDK5R1	6.8	1.6	7.55e-15
C1GALT1	170.4	1.6	1.78e-26
RHBDD3	46.7	1.6	7.85e-68
HSF2BP	19.7	1.6	2.69e-42
COLQ	18.3	1.6	1.01e-15
MXD1	108.6	1.6	3.8e-93
HAS3	4.1	1.6	1.39e-12
ZNF440	70	1.6	7.23e-53
C3orf62	10.2	1.6	3.42e-47
ZSCAN12	62.5	1.6	1.25e-74
ZSCAN20	29.3	1.6	5e-48
PLEKHM1	163.9	1.6	1.14e-79
ICAM1	50.7	1.6	6.8e-12
RCAN1	233.9	1.6	7.56e-187
DHX34	81.4	1.6	5.99e-62
CUBN	17.1	1.6	3.46e-56
PLA2G4A	10.9	1.6	1.31e-15
INTS5	60.8	1.6	4.45e-67
FKBP14	142.5	1.6	1.49e-89
MAGT1	190.2	1.6	2.56e-123
GNPDA1	91.4	1.6	1.13e-40
AC084337.2	140.7	1.6	8.67e-71
ZNF502	15.9	1.6	1.3e-31
MBD1	127.4	1.6	1.78e-127
SELENOI	188.5	1.6	1.41e-59
RNF113A	13.7	1.6	2.4e-25
MED18	21.6	1.6	3.29e-48
IQCJ	4.3	1.6	1e-15
LTN1	203.8	1.6	8.71e-81
GOLGB1	420	1.6	1.28e-91
PNRC2	70.7	1.6	1.42e-66
SRPRB	101.1	1.6	6.17e-100
NPW	1.9	1.6	7.49e-17
GIPR	1.8	1.6	1.02e-07
PDIA5	207.4	1.5	2.99e-75
C1orf52	49	1.5	2.25e-67
MPHOSPH10	57.7	1.5	1.06e-46
ZCCHC3	38.6	1.5	4.7e-113
TASOR2	383.7	1.5	1.55e-71
DRD4	1.5	1.5	7.23e-08
MYLIP	28.6	1.5	4.55e-45
TMEM184A	1.9	1.5	1.19e-09
ZNF620	28.9	1.5	2.81e-39
EMC9	15.4	1.5	1.32e-40
SLC10A7	168	1.5	2.44e-72
ZNF883	0.8	1.5	2.66e-33
TMEM47	223.3	1.5	7.17e-36
HBE1	7.8	1.5	2.26e-13
HBG2	8	1.5	4.02e-13
PSG4	1.1	1.5	0.000567076
CDC37L1	38.6	1.5	1.54e-88
THRB	1.7	1.5	2.28e-07
SHC2	4.4	1.5	2.54e-13
NFKBIE	18.1	1.5	1.12e-22
CHD2	866.9	1.5	1.87e-109
ZNF22	36.8	1.5	1.71e-77
HTD2	61.9	1.5	7.86e-65
VCPIP1	179.6	1.5	1.32e-80
RAD9A	34.4	1.5	1.67e-49
AC011499.1	3.1	1.5	7.21e-07
USP51	3.9	1.5	1.08e-12
NEU3	55.6	1.5	1.02e-30
SEC23IP	220.3	1.5	7.58e-121
SUSD4	3.4	1.5	4.63e-11
PSG2	1	1.5	1.74e-05
BRPF3	160	1.5	8.1e-79
ZSCAN21	25.2	1.5	1.44e-26
FZD9	3.3	1.5	2.74e-11
GFRA1	269.3	1.5	1.7e-16
ZNF770	114.9	1.5	2.01e-86
ATXN1L	110.2	1.5	4.96e-152
ANKDD1B	15.9	1.5	3.05e-29
CCDC173	0.7	1.5	0.00243982
MYPN	214.7	1.5	1.13e-28
PDIK1L	19.8	1.5	1.41e-36
AFTPH	87.3	1.5	1.25e-89
YIPF7	2.1	1.5	2.36e-09
GRPEL2	62.9	1.5	1.67e-90
FOSL2	195.4	1.5	8.31e-54
STRIP2	66.9	1.5	1.58e-31
PTPN6	1.2	1.5	1.89e-05
RASGRP1	3	1.5	8.07e-05
TMEM86A	1.6	1.5	1.25e-08
NXF1	111	1.5	5.38e-81
SCG2	1.3	1.5	8.18e-05
COG1	128.8	1.5	4.79e-89
PRDM1	61.9	1.5	1.37e-06
ZNF749	27	1.5	7.02e-43
PDP2	61.8	1.5	3.03e-75
DHX58	4.4	1.5	6.64e-08
AMOTL2	721.5	1.5	9.9e-27
DDX3Y	99.9	1.5	4.52e-56
RGS7	172.9	1.5	4.06e-08
TXNL4B	27.2	1.5	2.03e-71
SLC1A3	7.1	1.5	9.08e-13
TERF2IP	91.8	1.5	1.63e-50
SETD1A	83.3	1.5	4.68e-84
SLC16A12	9.9	1.5	6.98e-35
INHBC	0.6	1.5	0.00163704
BCL2L15	1.6	1.5	8.04e-10
TMEM38B	43.9	1.5	4.33e-35
JAG2	3.5	1.5	1.88e-11
MEI1	3.1	1.5	3.52e-08
UTP14A	40	1.5	2.18e-40
BRF2	30.4	1.5	1.79e-40
KIF13A	706.4	1.5	9e-50
IER5	115.8	1.5	2.62e-35
ZNF747	13.4	1.5	4.38e-23
EDEM3	217.4	1.5	5.36e-49
UFL1	111.9	1.5	9.51e-92
RPF2	79.2	1.5	2.44e-46
C12orf66	23.1	1.5	6.6e-71
MAFB	0.9	1.5	1.08e-05
OCLN	3.8	1.5	3.01e-09
FNBP4	288.2	1.5	8.39e-101
SRGAP3	23.5	1.5	1.06e-09
ST6GALNAC5	23.5	1.5	0.000195389
FAM241A	12.1	1.5	4.11e-09
ZNF622	66.4	1.5	1.19e-85
SLFNL1	1.3	1.5	2.02e-05
CDO1	2.6	1.5	2.95e-10
LRRN3	41.7	1.5	1.14e-15
ZNF776	58.8	1.5	3.61e-81
PLAGL1	229.5	1.5	7.51e-122
TMEM50B	72.5	1.5	8.18e-60
DCP1A	165.7	1.5	1.89e-135
UAP1L1	103.3	1.5	8.35e-63
ITPKC	54.8	1.5	1.04e-73
ZNF136	32.6	1.5	5.52e-37
S1PR1	29.3	1.5	1.9e-15
DOK5	25.4	1.5	3.43e-05
CYSRT1	1.3	1.5	2.12e-07
TVP23B	55.2	1.5	3.55e-78
ZSCAN25	46.7	1.5	6.6e-71
ZNF10	27.2	1.5	2.11e-27
KMT2B	120.8	1.5	4.74e-117
BET1	35.7	1.5	8.76e-86
EFNB2	91.7	1.5	5.18e-33
PTRH2	53.1	1.5	8.65e-81
CCNT2	178.3	1.5	2.14e-76
NOP2	92.3	1.5	1.77e-53
HBEGF	23.8	1.5	9.22e-13
PRPF4	79.1	1.5	9.63e-37
ARFIP2	111.4	1.5	5.36e-61
FNDC3A	526.9	1.5	4.12e-97
FAM95C	2.1	1.5	2.75e-07
RBM7	54.7	1.5	9.55e-66
KCNA3	0.6	1.5	0.000507699
ZSCAN29	60.1	1.5	2.68e-58
ZNF384	90.7	1.5	3.02e-82
TRIM5	104.5	1.5	2.71e-34
ZNF286A	47.4	1.5	8.11e-60
SLC2A3	126.9	1.5	7.67e-38
FNDC3B	1454.2	1.5	5.29e-102
SOX30	1.2	1.5	1.28e-07
VCAM1	1.2	1.5	0.0412383
RIOK2	62.1	1.5	1.32e-63
ADO	57.5	1.5	5.94e-67
NBPF20	18.6	1.5	4.47e-28
DCAF12	87.9	1.5	4.99e-134
ZNF574	41.9	1.5	1.46e-36
CTR9	110.5	1.5	3.69e-78
SUCO	271.8	1.5	3.44e-64
RIOK3	145.5	1.5	2.97e-101
NOTCH2NLC	25	1.4	7.21e-34
HOXA1	2.1	1.4	1.35e-06
RAB24	25.9	1.4	1.76e-58
HM13	358.8	1.4	1.5e-98
GFPT1	428.8	1.4	1.88e-63
SQSTM1	1045.4	1.4	1.18e-50
CAPN3	10.3	1.4	4.34e-38
NR6A1	30.3	1.4	1.35e-26
RNMT	110.6	1.4	1.89e-74
GET4	80.7	1.4	4.79e-56
ZBTB7B	65.6	1.4	8.34e-46
NFKBIB	34	1.4	1.26e-40
KLHL21	171.5	1.4	1.67e-40
SLC25A44	106.1	1.4	6.32e-151
ALG11	101.1	1.4	4.5e-62
URB1	246.8	1.4	1.45e-46
EPSTI1	15.4	1.4	2.7e-09
TSC22D3	15.2	1.4	5.19e-16
MBNL2	565.6	1.4	2.27e-69
ZNF584	33.2	1.4	7.82e-39
FILIP1	13.2	1.4	2.76e-09
NFKBIZ	64.9	1.4	1.61e-35
AC005324.4	49.5	1.4	1.16e-56
SYT14	116.7	1.4	8.95e-14
ALPK3	3.8	1.4	2.66e-15
COL25A1	1.5	1.4	2.36e-05
MON1B	84.7	1.4	3.74e-55
QTRT2	60.6	1.4	8.5e-59
ECD	93.3	1.4	2.68e-81
SUPV3L1	62.7	1.4	4.79e-66
HSPA14	61.5	1.4	2.66e-46
YTHDF1	125.1	1.4	7.36e-89
VWC2L	0.5	1.4	0.00334362
TMEM79	5.2	1.4	7.08e-14
WDCP	27.3	1.4	3.69e-37
GOLGA1	117.6	1.4	1.05e-107
SMIM14	117.4	1.4	1.49e-34
CIPC	34.6	1.4	1.98e-52
ZNF547	19.3	1.4	6.8e-22
RSC1A1	18	1.4	3.53e-48
ATP13A4	0.8	1.4	0.000291722
CFAP251	55.4	1.4	3.95e-37
LRRC69	26.8	1.4	1.45e-34
RANBP2	351.9	1.4	3.25e-56
GUCA1B	8.8	1.4	1.62e-38
ADGRF3	1.9	1.4	1.32e-06
BET1L	113.8	1.4	1.59e-40
ICE1	214	1.4	4.7e-46
ALG12	37.1	1.4	1.35e-63
VCPKMT	24	1.4	4.35e-32
ATG4A	34.2	1.4	2.16e-37
NFX1	221	1.4	8.48e-68
DPH2	28.2	1.4	5.8e-91
CEBPZ	80.5	1.4	3.05e-28
B3GNT10	7.6	1.4	3.37e-20
AKR1B10	0.8	1.4	0.000133201
MFSD9	18.8	1.4	6.94e-24
OTUD7B	223.3	1.4	4.26e-81
CATSPERB	0.6	1.4	0.00161625
AP3D1	461.9	1.4	5.28e-124
TRAF6	59.3	1.4	3.42e-38
AC007375.2	35.2	1.4	7.86e-53
ZNF501	5.7	1.4	8.14e-15
POLR1B	65.6	1.4	2.79e-49
TMEM63C	4.5	1.4	8.72e-17
CDKL3	57.7	1.4	4.61e-35
AKR1C1	28.9	1.4	0.00028792
TTC23L	1	1.4	0.000225526
RHOB	141.5	1.4	2.03e-16
TMED5	151.2	1.4	1.59e-57
ZNF772	27.1	1.4	1.38e-37
HSPB8	39.7	1.4	9.66e-49
TOGARAM1	123.2	1.4	2.91e-51
ZNF79	34.4	1.4	6.06e-42
HMBOX1	288.2	1.4	1.23e-62
AOX1	88.4	1.4	1.22e-57
TCEANC	3.7	1.4	8.2e-10
SRP54	166.9	1.4	2.46e-79
MEPCE	92.8	1.4	1.44e-36
ZNF829	11.8	1.4	2.63e-33
AC008764.1	366.5	1.4	8.04e-103
XKR9	1.4	1.4	4.95e-07
MOGS	82.6	1.4	1.91e-74
SYCE2	1.5	1.4	2.77e-05
ZNF28	55.1	1.4	1.12e-50
E2F4	75	1.4	7.65e-40
GTPBP2	124.1	1.4	1.42e-57
ESCO1	96.9	1.4	1.16e-44
C4orf47	0.9	1.4	2.62e-06
GOLGA8R	1.1	1.4	9.95e-07
RBM24	26.7	1.4	2.88e-34
BRSK1	24.6	1.4	4e-52
TCTE1	2	1.4	3.36e-06
RERGL	5	1.4	6.57e-10
SLC30A5	119.2	1.4	1.36e-87
ARMCX3	101.3	1.4	1.49e-43
ARHGAP26	36.6	1.4	2.7e-13
ZZEF1	384.2	1.4	5.72e-115
ADGRV1	0.9	1.4	0.000665767
DUS3L	32.7	1.4	7.55e-18
ERLEC1	127.1	1.4	3.7e-67
CFAP70	2.5	1.4	2.12e-07
VEGFD	1	1.4	0.000375559
SLC9A5	33.1	1.4	3.42e-33
RPUSD2	18	1.4	1.27e-16
SAT1	26.9	1.4	2e-26
GASK1A	3.5	1.4	2.33e-08
ZNF843	2.2	1.4	3.34e-09
EYS	2.7	1.4	7.9e-07
ZBED4	133.7	1.4	6.53e-70
GTF2E1	41.4	1.4	7.93e-35
KDM3A	95.1	1.4	7.47e-63
ZNF419	24.3	1.4	3.45e-20
TAF1D	188.4	1.4	3.37e-28
GRIK5	0.9	1.4	0.0206176
ZNF425	15.3	1.4	8.56e-14
VGLL3	277.8	1.4	3.44e-20
POLR3A	167.3	1.4	4.01e-82
CPT2	24	1.4	1.34e-17
NOLC1	114	1.4	6.05e-26
TRIM58	14.9	1.4	3.13e-09
PCF11	143	1.4	2.7e-122
AC008770.4	61.7	1.4	1.42e-25
CD96	2.6	1.4	3.04e-11
WDR89	26.4	1.4	8.16e-24
NFKB2	51	1.4	7.57e-26
C9orf153	3.5	1.4	2.83e-05
GOLGA4	725.9	1.4	4.7e-113
PCGF1	15.5	1.4	1.42e-34
LIN37	17.6	1.4	2.58e-44
TBX3	305.8	1.4	6.98e-54
SMAD7	54.1	1.4	1.44e-12
UAP1	264.8	1.4	6.67e-36
RAB30	81.6	1.4	2.59e-37
CPEB3	35.8	1.4	2.54e-30
SLC28A3	6.6	1.4	4.14e-16
AC011330.3	0.8	1.4	0.000153458
LRATD2	1.4	1.4	1.94e-09
ZNFX1	216.4	1.4	1.27e-78
C5orf51	99.2	1.4	9.03e-64
IFIT2	4.9	1.4	3.38e-06
TRIM4	96.4	1.4	6.65e-60
AGAP6	32.3	1.4	1.16e-59
AC099489.1	4	1.4	1.39e-06
ZNF649	12.5	1.4	5.38e-31
PARP6	81.4	1.4	1.56e-65
UFM1	136.6	1.4	5.72e-41
UGGT1	372.4	1.4	6.79e-146
C11orf71	6	1.4	1.31e-19
ZNF490	30.8	1.4	1.12e-23
ZNF662	10.7	1.4	5.25e-23
USP42	73.6	1.4	3.27e-109
TMF1	188.1	1.4	6.74e-85
MEF2C	47.1	1.4	2.19e-21
GIPC2	189.4	1.4	5.53e-36
PLAGL2	65.2	1.4	2.34e-95
DNAJB2	83.9	1.4	1.23e-69
MTPAP	73.6	1.4	1.13e-62
VEGFA	101.7	1.4	3.36e-30
ATP6V1B2	184.8	1.4	3.03e-64
CCNL1	161.4	1.4	2.36e-34
OSGIN2	42.2	1.4	3.06e-27
CISD2	43.4	1.4	2.25e-53
SRP68	167.3	1.3	2.63e-117
QPCTL	26.8	1.3	1.3e-31
ZNF324B	11.2	1.3	4.87e-17
RAB33A	2.3	1.3	1.54e-06
TRIM32	72.8	1.3	1.59e-89
CABYR	12.7	1.3	1.26e-13
KLHL26	31.4	1.3	1.26e-38
GALK2	251.2	1.3	3.75e-45
ZNF319	28.6	1.3	2.08e-40
ZNF623	101.5	1.3	2.46e-82
ZNF518B	102.3	1.3	1.02e-73
TECTA	5.5	1.3	2e-09
THAP2	7.6	1.3	2.16e-11
MAPK6	241.4	1.3	1.53e-65
PDE2A	1	1.3	0.0364213
SLC25A33	30.7	1.3	1.15e-23
MTMR4	132.5	1.3	4.32e-61
WDR5B	13.9	1.3	1.42e-17
OR2AE1	0.8	1.3	0.000151022
PHF23	66.2	1.3	6.95e-59
TTPAL	89.2	1.3	1.93e-95
CLBA1	11.7	1.3	2.87e-17
SSTR1	30.7	1.3	1.69e-11
CUZD1	6.6	1.3	1.36e-10
CLCN4	27.6	1.3	2.5e-42
ANG	5.7	1.3	1.97e-19
SETDB1	78	1.3	3.52e-67
ADAM17	151.4	1.3	6.72e-75
SLC25A2	1.1	1.3	0.000414425
MCPH1	180	1.3	4.49e-78
ARMCX4	81	1.3	7.32e-35
DUSP8	21.8	1.3	2.91e-31
ZNF513	30.5	1.3	1.34e-40
ZSCAN31	3	1.3	4.4e-11
CDKL4	6.9	1.3	2.66e-07
KCTD16	36.4	1.3	1.23e-17
MFSD2A	14.6	1.3	2.7e-17
CPEB4	135.3	1.3	2.1e-40
ZNF75A	50.4	1.3	6.31e-55
TUBE1	24.5	1.3	8.39e-20
NOC3L	75.5	1.3	1.78e-30
ABCB6	28.9	1.3	2.16e-37
GGA3	71.2	1.3	2.49e-65
RC3H2	260.4	1.3	2.65e-91
LRRC14	65.2	1.3	1.24e-51
SEC24A	228.6	1.3	1.13e-62
ZC2HC1B	3.6	1.3	0.000103333
ANKRD49	12.8	1.3	1.01e-32
RSPRY1	155.5	1.3	1.89e-81
RPL22L1	49.7	1.3	1.73e-29
GRWD1	81.6	1.3	1.22e-32
MAD2L1BP	36.1	1.3	5.49e-59
NAP1L5	9.9	1.3	1.88e-15
LRIG2	163.6	1.3	1.06e-58
ZNF234	27.8	1.3	7.71e-28
STC2	583.3	1.3	1.08e-25
ZNF17	19.2	1.3	2.11e-51
TOR1AIP1	89.6	1.3	4.55e-62
OTOGL	1.7	1.3	1.38e-05
CASP10	1.9	1.3	0.000538137
AP1S3	23.4	1.3	4.54e-37
AC091959.3	179.2	1.3	1.02e-93
ATP2A2	912.7	1.3	8.41e-139
MLF1	5.8	1.3	3.07e-08
THAP1	10.9	1.3	8.85e-21
POLR2D	77.7	1.3	4.47e-44
DHX33	104.5	1.3	9.38e-82
MTOR	324.2	1.3	1.88e-76
GPN2	88.7	1.3	4.42e-107
PDCD11	191.8	1.3	3.18e-31
GPR149	1.7	1.3	1.81e-09
IL34	3.7	1.3	9.61e-07
ZNF621	122.4	1.3	6.54e-73
ZNF619	16.3	1.3	1.61e-25
ZNF227	40.2	1.3	4.28e-34
ALDH1L2	198.8	1.3	1.73e-18
INO80D	163.3	1.3	2.45e-104
ZNF529	44.4	1.3	2.9e-34
ZNF527	14.3	1.3	2.25e-36
ZNF426	49.1	1.3	1.78e-41
RBM27	168.2	1.3	1.28e-97
ZNF197	85.3	1.3	2.12e-26
SRFBP1	133	1.3	1.09e-27
ZNF610	4.1	1.3	3.39e-06
DDIT4	36.7	1.3	0.00344854
TTI2	28	1.3	2.74e-73
MED1	174.7	1.3	5.52e-89
CHERP	85.8	1.3	4.42e-52
ZNF268	45.8	1.3	1.15e-30
ZBTB41	81.5	1.3	4.02e-42
FILIP1L	259.7	1.3	2.94e-25
LAMA3	3.8	1.3	3.6e-05
C3orf38	55.3	1.3	1.12e-45
HCCS	38.1	1.3	7.48e-38
ZNF660	16.7	1.3	2.31e-14
CCDC62	5	1.3	7.15e-09
TRMT12	26.8	1.3	2.55e-30
RNASEH1	162.2	1.3	4.35e-75
NUCB2	179.9	1.3	1.48e-56
FAM126B	103.4	1.3	3.98e-69
NLRP14	0.8	1.3	8.63e-05
ZNF200	22.4	1.3	2.82e-47
UBR1	251.7	1.3	7.86e-94
AL132671.2	72.5	1.3	2.61e-60
MAGEF1	36.1	1.3	8.92e-41
RBM48	15.1	1.3	2.36e-34
HES1	3	1.3	0.0128204
MCTS2P	4.6	1.3	1.59e-18
LCMT2	18.6	1.3	1.01e-38
SYNJ1	86.2	1.3	2.1e-39
PISD	132	1.3	1.61e-76
NR4A3	2.1	1.3	3.03e-05
FAM200A	15.8	1.3	8.2e-18
LSG1	119.3	1.3	1.11e-31
MPP4	39.5	1.3	3.82e-25
AFF4	662	1.3	2e-70
RAB9A	38	1.3	2.54e-50
DNAJC10	273.3	1.3	2.1e-74
AGO3	234.3	1.3	8.71e-67
ZNF316	86.8	1.3	4.04e-26
IQUB	1.3	1.3	0.000444992
ZFX	154.8	1.3	6.88e-99
NFKBIL1	17.9	1.3	3.5e-44
STX5	96.1	1.3	2.36e-46
TOB2	134.8	1.3	1.66e-32
C1orf74	11.9	1.3	2.9e-30
LCOR	458.1	1.3	2.96e-101
TBX15	0.7	1.3	0.00900049
MT-ATP6	367.4	1.3	8.62e-12
FAT3	74.6	1.3	2.03e-15
MAK16	61.3	1.3	3.66e-36
HSPA9	349.6	1.3	1.18e-71
EREG	16.9	1.3	0.00813733
GOLGA5	123.8	1.3	2.72e-68
SLC7A11	839.7	1.3	3.23e-30
CSGALNACT2	77.6	1.3	1.67e-28
CYB561	14.3	1.3	8.11e-20
SLC7A1	313.2	1.3	2.12e-29
CEACAM19	156.2	1.3	1.45e-15
CHORDC1	70	1.3	9.11e-28
FAF2	252.4	1.3	1.55e-111
NUS1	89.6	1.3	6.32e-55
EPC1	210.5	1.3	8.94e-86
BAAT	1.9	1.3	8.96e-06
YTHDC1	164.2	1.3	9.93e-56
RAPGEF2	444.9	1.3	2.81e-65
AC108488.2	168	1.3	7.54e-84
ATXN7L3B	117.5	1.3	4.94e-58
PPTC7	79.7	1.3	1.91e-77
C12orf49	110.7	1.3	4.08e-47
ARFGAP3	205.9	1.3	8.08e-77
OR2W3	1	1.3	0.00266382
NGDN	37.6	1.3	8.73e-69
ARHGAP15	0.6	1.3	0.0034337
C1orf109	32.1	1.3	3.36e-44
RBSN	104.8	1.3	2.69e-67
DNAJB5	32	1.3	5.09e-38
RAB40AL	0.9	1.3	5.55e-05
HNRNPA1L2	5.9	1.3	6.66e-17
USP50	14.3	1.3	2.37e-18
MFSD4B	170.4	1.3	8.16e-52
GRM5	3.5	1.3	3.35e-05
DNAJB1	148.8	1.3	7.54e-25
ZSWIM5	11.8	1.3	7.04e-17
TRIM66	74.6	1.3	3.59e-26
GREM1	2211.7	1.3	0.000100483
KCNAB1	0.9	1.3	2.18e-05
POPDC2	2.2	1.3	4.31e-10
TRIM39	27.5	1.3	4.61e-24
AC002310.4	17.3	1.3	2.83e-17
MTFP1	6.9	1.3	1.52e-10
TP53RK	38.8	1.3	9.14e-43
CTNS	34.7	1.3	2.1e-21
TRIM52	17.9	1.3	2.92e-43
TMEM45A	35.9	1.3	3.66e-53
C10orf88	48.4	1.3	6.37e-33
ZNF473	26.8	1.3	2.86e-36
RASAL2	525.8	1.3	1.82e-32
SEPSECS	25	1.3	1.23e-24
CIART	7.2	1.3	1.31e-11
GIGYF2	363.6	1.3	8.63e-82
ZNF57	6.4	1.3	3.55e-10
HLX	17.4	1.3	3.61e-12
ROPN1L	2	1.3	0.00102994
AC106886.6	293.7	1.3	2.33e-77
CEP350	306.1	1.3	6.19e-85
ZNF283	26	1.3	4.01e-17
AC003002.1	24.4	1.3	1.67e-20
RIOK1	31.8	1.3	5.74e-44
ZBTB8A	57.2	1.3	2.84e-73
ZC3H12C	211.2	1.3	1.58e-22
NPIPB9	1.7	1.3	8.9e-06
ZNF577	13.5	1.3	6.82e-14
FAM71F2	10.3	1.2	2.48e-18
CCSER1	1	1.2	0.000211926
GCLC	140.7	1.2	5.12e-30
WDR25	134.2	1.2	3.15e-23
TFIP11	65.6	1.2	1.06e-57
SRP72	233.8	1.2	2.84e-51
ZNF146	162.2	1.2	4.12e-59
CEP95	67.8	1.2	1.65e-37
CCDC85A	29.4	1.2	0.0420756
AC008575.1	194.7	1.2	7.29e-84
FEM1C	136.9	1.2	9.96e-20
ZBTB34	48.8	1.2	7.8e-54
ZNF225	19.3	1.2	2.37e-19
SRSF8	31.1	1.2	1.02e-24
SMN2	3.6	1.2	3.4e-06
EPHB1	52.8	1.2	0.000508982
EPM2AIP1	101.9	1.2	2.05e-50
DNAJB4	158.9	1.2	1.01e-31
MET	161.5	1.2	9.73e-19
GMEB2	54.7	1.2	1.79e-44
HMGXB3	251.6	1.2	5.66e-59
DDX20	44.1	1.2	3.05e-45
NOP16	23.2	1.2	3.53e-19
HPX	3.6	1.2	1.01e-09
TRIP11	164.8	1.2	1.25e-49
OTOA	0.8	1.2	0.00202637
RASL10A	0.4	1.2	0.0141239
EDEM2	41.6	1.2	9.15e-21
ZRANB1	163.4	1.2	2.12e-49
OXNAD1	47.4	1.2	8.7e-27
MDM4	190.9	1.2	1.84e-61
NOP58	135.8	1.2	2.61e-36
RSPH4A	3	1.2	1.02e-05
SNX11	35.4	1.2	1.2e-40
DNTTIP2	66	1.2	3.46e-34
RINT1	87.5	1.2	1.78e-75
[truncated: 12,632 more rows]
