# Supplementary material for: The transcriptional and translational landscape of HCoV-OC43 infection
Source: PLoS Pathog. 2025 Jan 27;21(1):e1012831. doi: 10.1371/journal.ppat.1012831 (PMC11771880; doi:10.1371/journal.ppat.1012831)
Supplement: S5 Table — The table shows ribosome density for 5000 transcripts throughout the course of OC43 infection. (XLSX) [file ppat.1012831.s015.xlsx]

## Sheet: Riboseq
gene_name	uninfected_rep1	uninfected_rep2	uninfected_rep3	OC43_3hpi_rep1	OC43_3hpi_rep2	OC43_3hpi_rep3	OC43_6hpi_rep1	OC43_6hpi_rep2	OC43_6hpi_rep3	OC43_6hpi_rep4	OC43_12hpi_rep1	OC43_12hpi_rep2	OC43_12hpi_rep3	OC43_18hpi_rep1	OC43_18hpi_rep2	OC43_18hpi_rep3	OC43_24hpi_rep1	OC43_24hpi_rep2	OC43_24hpi_rep3	OC43_30hpi_rep1	OC43_30hpi_rep2	OC43_30hpi_rep3
COL1A1	12430.3	12773.8	14762.9	11805.8	8115.6	8792.27	12280.2	9941.68	14469.3	10342.2	9631.74	8663.63	14010.8	7418.8	9134.85	13202.6	4606.19	6014.34	6793.01	1464.76	1812.07	1976.72
VIM	11273.3	10369.4	8487.34	13814.5	12133.1	12352.2	12340.5	11556.1	8724.84	9417.91	11050.2	10724.6	8838.05	7934.99	9924	8225.77	5091.22	7673.89	6403.48	2840.51	3252.16	3235.09
ACTB	10802.9	9694.32	9235.85	14334.9	11703.8	12055.9	12314.3	12089.9	10984.3	11275.7	8187.42	8078.86	8524.38	6703.81	8737.64	7183.19	2564.83	3934.65	3274.66	673.254	821.612	995.109
ACTG1	6729.9	5126.4	4652.65	9495.41	7402.31	7611.87	8857.71	8145.3	7142.05	8906.95	8446.23	8231.38	8082.86	6430.87	7269.53	7450.04	4310.49	6094.21	5844.01	1898.02	2637.57	4134.57
COL1A2	7264.13	9339.49	12548.6	6876.99	6578.27	7388.62	6825.04	6918.51	10745.1	7609.37	4908.83	5944.56	9877.45	3653.92	5376.08	9086.75	2583.41	3804.66	4857.1	1313.77	1574.32	1408
FN1	4303.86	3160.93	3956.68	3153.74	2304.43	2264.5	4667.71	2418.23	3282.05	3798.11	8112.48	4221.41	6138.37	6861.74	3884.67	6562.83	8879.84	6367.36	9752.92	8433.47	7324.31	9493.2
COL6A3	5601.66	8148.58	8373.52	3832.71	4967.84	5261.16	5262.89	4675.38	6209.48	5577.45	5422.78	4416.13	6241.43	3453.85	3943.43	5643.41	2461.35	3083.11	3747	881.778	1437.82	1306.75
FLNA	3939.04	3264.37	3802.54	3735.07	2468.06	2655.06	4355.14	2717.69	3219.96	3247.44	5836.35	3521.33	4025.81	4326.01	3861.83	4556.92	3992.37	4493.92	4619.38	2562.37	3632.88	3270.53
LGALS1	4197.66	3848.5	3499.15	5063.19	4155.94	4247.57	4189.8	4530.98	3954.86	4060.87	4040.97	4332.31	3892.3	3073.25	3978.09	3514.05	2187.76	3501.34	3342.23	1250.19	2126.81	2453.74
THBS1	2375.66	2465.82	4378.59	2738.25	2640.08	2712.62	3226.51	2200.28	5989.71	3406	4480.19	2340.07	4925.84	3061.57	2061.92	5236.29	3456.4	2650.22	6517.4	2852.27	2791.54	5478.45
EEF2	2571.76	1986.11	1790.55	3944	2975.11	3021.08	3517.93	3136.05	2921.51	3334.98	4149.91	3248.01	2868.33	3135.96	3215.69	3087.27	4078.87	3586.3	4231.29	4601.52	4190.87	5866.03
TPM2	4758.29	2967.59	4440.43	5182.47	3449.49	3810.8	4476.7	3889.06	4235.77	4185.53	3577.72	4012.64	4536.04	2542.34	3180.57	4387	1636.42	2473.07	3257.15	923.737	1049.66	1639.76
S100A6	3803.44	4386.92	4239.3	4953	3673.47	4035.41	3895.59	4274.17	4448.23	4054.09	3152.95	3391.31	3642.26	2576.36	3059.14	2580.09	1463.1	2411.05	1853.52	627.162	900.215	855.603
CD44	3327.34	3013.41	3488.34	2749.16	3133.13	3159.61	3309.49	3122.92	3919.98	3896.15	3112.84	3537.61	4098.23	2443.06	3269.74	3852.45	2027.58	2564.83	2872.15	1341.74	1619.93	1891.78
IGFBP5	1600.95	3453.82	8305.94	1433.4	3034.21	2804.18	1273.36	2672.23	6118.03	4596.11	1062.52	2665.32	6852.57	851.084	2033.69	6209.88	430.569	1309.92	3041.27	234.908	598.094	1041.8
SPARC	4194.68	3725.51	3878.2	4433.13	3857.62	4025.45	4156.95	3717.47	3765.91	3642.6	2637.78	2684.76	3420.92	2102.57	2681.33	3031.1	1045.35	1326.91	1397.25	540.383	535.988	570.402
MYH9	3156.15	3411.03	3212.3	4216.2	3635.83	3940.73	3657.25	3446.09	2959.83	3712.23	3240.51	2724.55	3221.82	2224.19	2623.94	3396.02	1343.61	1850.29	2210.3	642.42	915.741	1006.36
PKM	3225.26	3293.91	3015.49	3117.38	3237.34	3280.58	3339.58	3230.02	2909.59	3095.23	3028.74	3309.24	2699.49	2011.68	3031.6	2458.07	1669.09	2297.2	1925.21	904.029	1094.62	1182.43
GAPDH	2862.57	2548.45	2284.17	3027.19	3327.55	3120.62	2824.43	3322.86	2571.13	3077.23	2978.04	3325.19	2830.86	2268.37	3049.04	2326.92	1442.28	2545.71	2045.51	822.018	1311.67	1316.31
COL6A2	2437.18	3043.1	4295.78	2814.26	2147.96	2349.71	2663.29	2353.16	3495.75	2888.07	2589.72	1986.75	3573.75	1987.3	2154.31	3314.2	1476.24	1690.56	2601.69	754.629	939.354	1420.94
TAGLN	2775.95	2355.93	2810.5	3585.96	2979.15	3085.36	3032.33	3078.59	3454.77	3443.22	2067.62	2675.95	3853.46	1547.54	2479.68	3722.17	649.377	1396.37	1922.32	162.433	329.292	508.524
SERPINE1	1366.06	627.821	506.968	3681.06	2337.1	2380.73	4045.36	2186.54	2888.34	2471.68	3889.47	2345.81	2633.71	3146.63	2475.89	2746.58	2636.27	2255.56	2474.18	1610.34	1403.53	1605.45
CALR	2467.76	2727.91	3110.04	1932.72	2833.57	2819.01	2268.89	2342.77	2721.9	2674.39	2166.79	2254.59	2314.77	1823.79	1962.65	2245.96	1905.52	1775.31	2059.51	1969.54	1835.36	2240.54
DCN	2866.89	3992.05	5186.5	1810.17	2724.69	2670.51	2051.89	2326.13	3824.91	3812.38	1436.18	2048.73	4120.87	1000.63	1736.1	3493.24	644.251	1001.72	1483.97	358.56	410.159	620.467
CFL1	2037.48	1850.62	1774.57	2457.32	2314.08	2427.2	2162.52	2512.52	2243.35	2130.06	1990.45	2085.2	1861.54	1664.08	1891.84	1453.97	994.729	1436.31	1340.81	548.648	684.461	967.546
COL12A1	2064.15	2004.84	3024.61	1252.11	1372.77	1421.59	1832.29	1296.94	2249.71	1962.61	2104.68	1652.04	2727.99	1645.29	1428.17	2982.92	1350.65	1471.57	2103.39	877.963	1033.81	665.469
TMSB10	2105.66	2671.51	2575.53	2724.98	2768.24	2841.68	1898.44	2701.13	2862.72	2484.61	1052.14	2173.42	2032.91	921.67	1711.42	1818.32	445.946	935.871	991.03	130.646	223.194	322.89
ENO1	2312.83	2451.15	1763.11	2488.05	2492.32	2583.93	2699.12	2607.7	1855.6	2403.52	1971.51	2085.61	1518	1417.29	1933.15	1355.33	843.197	1135.75	880.412	348.388	426.656	487.148
CCN1	908.65	658.302	716.559	1530.14	1639.67	1723.45	1343.04	1162.93	1046.51	1528.77	1550.62	1220.13	1461.2	1544.49	1390.53	1748.47	2262.09	2126.84	2903.26	2435.54	2642.1	3667.67
MAST4	1033.57	119.995	1391.48	247.295	568.953	188.366	992.391	1653.11	1783.92	648.183	3960.13	597.729	373.01	12156.4	465.729	197.284	2798.38	1288.68	168.914	3294.43	636.587	2533.06
CAVIN1	1846.85	1530.68	1575.98	2797.16	2090.73	2197.97	2206.05	2188.06	1821.7	2018.46	2132.78	1949.87	1812.15	1660.78	1749.18	1621.61	976.148	1376.41	1231.01	566.449	621.708	603.591
ITGB1	2218.7	1916.78	1839.14	1242.48	1727.08	1812.77	1890.33	1673.31	1936.29	2072.78	1636.55	1963.49	1854.7	1363.46	1769.95	1743.91	1226.03	1463.71	1268.91	760.669	797.675	687.407
TUBB	2335.87	2180.76	1655.4	2686.43	2538.05	2394.31	2328.15	2233.84	1568.4	1935.34	1672.79	1857.82	1449.1	1255.3	1733	1391.82	680.132	1053.76	826.854	303.25	352.258	347.079
CLTC	1586.73	1363.41	1121.08	1124.1	1191.1	1315.32	1822.74	1348.93	1237.39	1484.9	1900.24	1570.54	1321.44	1445.22	1605.15	1600.22	1827.35	1817.37	1626.1	1671.69	1683.66	1439.51
HSP90B1	1145.8	1407.77	1315.35	601.873	1341.97	1414.61	904.897	1171.6	1110.16	1202.3	836.702	1228.61	1119.03	952.646	1206.9	1272.94	1944.93	1776.16	1924.79	2794.42	2833.91	3148.46
B2M	2106.72	1693.34	2181.73	1309.76	2195.25	1822.86	1767.2	1740.6	2150.2	2093.34	1328.26	1802.58	1770.38	1108.8	1380.77	1824.59	558.073	847.084	923.464	276.549	271.391	354.392
ANXA5	2022.43	1733.22	1560.94	1643.42	1665.18	1729.3	2041.06	1776.93	1742.21	2109.1	1514.78	1703.3	1506.68	1095.09	1395.24	1459.1	807.637	985.787	985.056	442.796	511.728	565.902
CCND1	1932.5	1191.97	1087.34	2190.75	1211.94	1257.27	1995.36	1338.07	1168.36	1459.68	2104.07	1512.23	1198.08	2209.21	1504.95	1234.74	1462.46	1246.84	957.453	875.738	731.364	505.711
MYL6	2043.99	2034.8	1966.59	2238.39	1914.35	2154	2004.84	2088.65	1888.15	1781.98	1254.14	1400.74	1354.43	1033.64	1263.6	1264.96	472.216	697.124	672.977	146.857	214.46	248.637
AC093512.2	1711.29	1518.84	1429.27	1844.53	1658.64	1541.93	1805.63	1657.41	1654.83	1677.22	1551.43	1627.62	1569.34	1133.93	1451.59	1448.55	801.55	1046.32	977.846	494.609	550.544	829.164
ALDOA	1708.2	1516.01	1426.54	1839.99	1653.98	1538.94	1802.9	1654.79	1653.27	1674.64	1549.6	1623.46	1565.43	1131.9	1448.14	1445.42	799.948	1043.99	976.61	493.656	549.251	826.351
SLC38A2	1059.72	1139.86	1169.01	1006.46	1485.69	1409.38	1341.18	1936.68	1947.26	1763.23	973.742	1656.2	1349.75	928.525	1340.84	1566.58	1214.18	1412.52	1304.76	1304.55	1283.85	1219.56
F3	847.182	676.59	1055.29	1201.02	1480.09	1474.91	1204.91	925.257	1924.48	2011.31	1195.29	1122.1	2219.52	872.412	866.499	2257.36	923.929	1033.37	2507.13	743.186	1053.22	2197.79
CCN2	1302.02	2098.01	2512.66	1962	2527.16	2613.08	1207.5	1405.68	1558.34	1652	1114.65	1416.11	2158.23	761.71	1205.06	1830.01	268.785	585.397	788.127	88.6864	177.261	190.134
LMNA	1544.86	2001.89	1447.03	2336.4	1838.44	2020.82	1772.75	1851.57	1378.14	1499.32	1439.03	1386.37	1138.94	1017.9	1267.27	1018.07	739.72	971.981	755.992	445.657	569.629	483.21
GREM1	1296.98	453.826	476.234	1397.95	802.259	773.645	1677.98	1177.15	1105.04	1489.44	1536.36	1598.29	1136.01	1632.85	1332.46	935.103	1550.24	1436.09	957.041	2332.55	2127.78	1325.31
P4HB	1321.9	1506.41	1771.66	1209.75	1473.24	1506.05	1292.27	1446.38	1653.96	1513.47	1154.77	1316.67	1448.51	934.365	1223.54	1390.68	928.093	1082.01	1201.14	896.082	1097.53	1176.81
ACTN1	1420.84	1134.59	1484.72	1744.71	1369.03	1472.67	1657.08	1565.19	1585.95	1653.93	1444.32	1397	1575.19	1157.04	1458.47	1670.07	767.912	987.911	1192.49	443.75	532.107	818.476
CALU	1493.65	1460.59	1447.31	991	1477.6	1568.97	1313.46	1414.7	1482.3	1381.04	1243.95	1518.71	1443.83	1126.32	1245.12	1355.61	999.214	1186.51	1184.25	929.459	1018.93	845.477
MYL9	1479.89	1308.74	1832.94	1809.98	1496.26	1566.6	1466.52	1572.42	1901.23	1683.41	1203.03	1369.92	1941.96	862.764	1095.23	1577.13	494.962	802.054	1205.26	219.65	314.735	545.088
RTN4	1551.8	1571.19	1388.47	1288.3	1261.4	1249.54	1510.72	1219.29	1287.6	1550.17	1261.87	1256.85	1130.94	1096.36	1045.31	1056.55	1137.29	1064.59	1041.91	1201.88	1073.92	1086.8
COL6A1	1355.47	1625.78	2421.58	1545.6	1139.46	1244.93	1438.06	1189.49	1842.81	1528.8	1343.12	947.062	1806.88	1020.44	1022.35	1672.07	669.24	714.754	1138.31	301.979	332.526	564.214
H1-2	816.113	885.746	515.145	902.082	824.345	919.031	757.409	862.881	404.289	547.465	839.349	875.119	513.352	1126.06	1279.21	825.913	2069.87	2155.52	1535.67	2563.96	2573.2	2783.38
CD63	1962.07	1618.7	1701.36	1464.68	1519.91	1518.51	1552.31	1366.19	1657.3	1522.77	1210.76	1299.22	1289.43	954.677	1112.68	1043.15	566.723	705.196	683.895	309.29	319.911	417.395
HNRNPA2B1	1389.31	1477.5	1023.9	1026.46	1417.56	1546.54	1278.78	1485.4	1024.49	1328.46	1160.47	1596.55	1020.26	913.291	1370.68	1032.89	846.721	1170.79	1041.29	752.722	856.546	852.228
PFN1	1556.64	1195.86	1264.69	1727.43	1139.77	1322.8	1358.68	1413.29	1544.2	1379.05	1221.56	1245.8	1262.69	1137.74	1194.39	1049.14	658.027	944.58	914.195	407.194	518.521	843.79
RND3	950.52	739.715	862.146	629.694	523.226	518.38	1044.92	892.878	896.426	1023.91	705.973	752.582	864.891	830.772	718.907	1133.24	1829.28	1162.72	1779.36	2653.92	1899.09	2632.62
CALD1	1058.08	974.513	1224.65	950.269	1038.99	1079.12	1158.95	1290.38	1555.72	1558.97	1127.68	1509.9	1760.04	854.639	1148.94	1791.52	706.722	928.224	1378.3	470.451	525.314	807.226
AHNAK	1305.98	1465.51	1538.1	851.714	722.935	717.584	1327.3	731.293	1034.3	1061.69	1710.87	1195.54	1296.46	1242.6	1179.59	1479.91	1301	1361.75	1121.01	690.101	981.082	441.021
MAP1B	1075.21	816.84	650.956	1031.91	853.275	852.256	1440.37	1057.9	1013.56	1078.45	1708.43	1552.52	1187.54	1513.52	1568.88	1367.87	1218.98	1435.24	1056.95	778.151	776.973	636.217
EIF4G2	1126.41	946.904	970.607	1050.28	1175.86	1297.76	1090.88	1224.25	1237.03	1251.87	1125.44	1282.27	1135.23	1087.72	1085.71	1113.29	1121.91	1112.38	1095.67	1011.79	1052.57	1061.49
SQSTM1	765.164	673.523	721.447	1235.2	688.095	760.938	1175.97	879.52	1023.95	1008.33	1159.25	744.773	829.952	940.204	676.558	775.737	1652.44	1039.31	1400.54	2337.32	1692.39	2361.49
ZYX	869.48	734.838	768.158	1331.03	915.178	942.078	1203.98	1243.66	1276.12	1423.67	1565.68	1320.32	1384.68	1239.56	1247.87	1303.16	897.979	1118.12	1199.91	626.526	678.962	958.545
TPM1	962.763	615	843.724	1091.01	866.651	1016.45	1185.77	1293.77	1675.39	1423.95	1056.21	1616.07	2143	849.561	1234.68	1978.83	600.361	861.953	1277.15	353.474	402.072	682.345
NCL	1112.78	1145.05	897.203	766.252	1431.56	1414.49	946.913	1207.96	870.813	1131.68	1004.29	1450.92	1032.37	716.008	1033.72	1105.59	770.475	1129.38	1223.6	1080.77	985.934	1379.32
TNC	694.386	675.174	962.618	727.521	607.527	609.324	862.369	683.485	1185.8	1061.63	1143.36	886.749	1963.82	793.194	897.601	2525.63	821.412	1089.23	2531.44	561.998	929.974	1553.14
TGFBI	971.173	799.142	1477.67	998.455	704.893	754.335	1265.32	868.935	1814.76	1150.99	1181.44	1029.64	2339.36	797.003	987.35	2045.25	613.817	738.331	1615.39	267.331	319.588	682.907
QSOX1	741.94	1283.88	1807	793.345	965.261	990.416	802.021	983.962	1591.94	1462.73	803.307	873.956	1565.04	665.735	864.319	1504.43	690.704	834.128	1329.48	610.951	708.721	1053.61
ACTN4	1105.22	846.456	853.969	1472.68	921.4	1014.71	1259.13	1052.16	907.18	1141.48	1344.34	1081.64	1058.91	1063.35	1186.7	1085.63	972.624	1082.65	1083.73	622.394	748.508	849.978
RNF111	451.907	364.469	754.812	584.781	589.484	372.62	546.047	595.018	395.279	250.504	1462.85	565.911	668.92	1647.07	1030.96	929.116	2063.14	1723.48	1126.57	1984.79	2403.38	1685.33
PLAU	1058.62	862.03	1041.19	860.26	1021.25	993.655	985.788	1014.62	1299.23	1480.98	1295.88	1550.11	1583.78	946.044	1386.28	1496.74	459.722	881.495	1047.47	145.586	313.442	380.83
FSTL1	1212.47	946.039	1059.33	1035.55	1012.23	978.082	1110.97	959.395	1144.64	1156.37	1004.49	1166.3	1222.48	966.103	1016.5	1294.89	826.538	899.549	1009.57	625.573	644.027	622.717
SFRP1	1096.84	2067.68	1426.26	1079.92	1681.35	1737.77	999.826	1559.61	1237.06	871.851	725.522	1234.25	847.324	655.833	1023.62	573.606	433.132	752.988	402.509	292.125	380.723	199.134
HSP90AB1	1056.25	889.915	713.928	810.256	1155.33	1049.22	1113.63	973.963	810.976	1102.36	1018.13	1302.29	982.006	737.59	942.82	1078.5	837.11	921.427	1036.35	829.329	747.214	1146.43
TLN1	960.962	914.968	907.918	1165.56	842.387	931.489	1169.49	927.328	921.821	1014.89	1328.05	992.505	984.153	1112.35	1088.12	1042.01	913.997	1015.95	997.004	571.852	686.078	654.781
CAV1	1661.42	1300.56	1059.9	1196.65	1265.76	1303.49	1365.5	1245.03	988.961	1146.86	951.547	1041.27	769.053	823.663	985.055	754.925	526.998	796.106	544.026	429.128	439.595	403.894
CANX	1105.89	959.45	867.033	613.511	873.806	854.124	858.042	755.392	755.136	1006.68	899.011	959.274	876.212	854.385	906.897	996.113	1080.91	1058.86	1070.54	1229.53	1242.77	1111.55
PPIB	982.669	930.503	1004.35	998.091	978.637	1003.37	1020.91	951.27	1040.95	1066.94	942.995	851.775	989.618	702.297	808.312	885.782	802.831	761.272	1023.99	954.571	854.929	1245.43
MAP4	1066.9	937.701	934.798	986.818	956.24	938.216	1041.01	956.621	925.745	976.923	1097.14	1022.41	952.727	885.869	1005.83	912.296	877.476	1023.81	922.434	771.794	758.212	771.224
HLA-B	1223.73	1019.55	1313.75	1280.3	932.598	987.426	1179.56	913.11	1162.08	1153.7	1075.35	849.615	1152.8	843.975	812.902	1061.11	592.673	631.702	779.888	429.128	369.725	505.149
COL4A2	959.754	1021.32	1370.81	1079.37	765.863	843.037	1096.84	866.631	1230.34	781.146	1146.42	807.661	1454.17	825.186	898.749	1473.93	617.661	704.558	1110.09	269.556	375.224	514.712
FLNC	1028.86	716.903	693.157	1159.38	519.493	586.401	1347.04	644.739	802.547	759.504	1738.36	832.501	773.152	1467.05	1029.36	874.093	1260.31	1022.96	778.24	712.67	665.053	552.401
ADAMTS1	394.426	252.969	745.977	298.391	181.356	185.75	647.001	481.631	1040.91	776.731	700.883	529.524	844.006	747.746	567.643	932.252	1774.49	1091.35	1626.72	2244.81	1633.52	2174.73
CAPN2	1077.42	1022.34	867.315	1213.93	1067.29	1059.31	1168.56	1177.03	976.354	1137.78	1048.27	1114.54	800.088	936.396	996.99	747.798	581.46	777.415	538.876	389.076	431.508	341.454
RACK1	999.824	833.044	556.781	1149.92	984.859	1033.02	1204.39	1113.4	903.983	1202.86	1018.95	975.723	767.686	782.784	948.673	774.596	757.34	762.758	740.955	592.514	592.272	735.785
VCL	906.798	859.867	913.369	838.077	750.309	830.703	1028.61	828.588	1071.5	1193.35	1028.52	929.783	1174.66	748.253	928.13	1183.99	666.997	869.6	1081.67	413.552	574.481	589.528
HNRNPU	947.588	1053.05	852.089	863.534	977.704	1030.53	918.454	1008.73	844.982	948.501	894.939	1053.81	842.249	720.578	982.3	902.603	702.878	944.58	835.918	559.455	704.516	662.656
H4C5	763.827	813.733	566.086	845.532	827.145	931.489	804.232	848.625	488.032	617.336	817.764	731.896	507.692	854.385	934.098	749.223	1148.18	1124.49	1148	1007.66	1112.09	1516.01
ANXA6	989.15	955.871	1083.2	1092.46	955.618	1013.34	1051.2	1037.51	1043.2	1090.58	918.356	1002.22	1050.91	680.969	887.961	999.249	541.735	686.079	758.258	323.276	404.336	448.334
HSPA8	1135.18	857.153	558.191	1085.19	1080.36	1099.92	1468.38	1290.14	921.349	1602.69	989.218	1253.36	932.818	769.327	1012.37	977.012	390.844	446.27	418.165	225.054	173.703	166.508
PXDN	657.427	837.724	1096.36	651.514	692.761	726.554	835.768	799.84	1029	850.333	952.158	849.199	1200.23	889.678	896.568	1156.91	748.049	840.287	975.374	516.86	614.268	568.152
GNAS	790.6	1070.12	1209.43	978.453	873.806	928.873	884.354	1111.53	1264.35	1024.5	740.59	944.404	1066.52	680.715	861.105	860.979	456.839	623.843	602.94	330.587	324.116	407.269
S100A10	1195.16	1300.44	1142.6	918.811	1329.53	1441.4	939.222	1229.76	1094.5	1100.59	686.018	1020.34	748.557	476.069	854.219	594.418	285.124	567.343	437.322	148.129	237.103	263.262
SEC61A1	807.112	789.585	663.833	713.702	857.941	754.46	790.675	741.136	687.015	948.47	696.81	826.353	788.962	721.34	820.477	759.771	833.907	832.003	788.951	993.351	926.092	920.856
CALM2	1116.92	1049.48	953.877	701.882	1108.04	1197.09	918.871	1040.75	1031.79	1021.76	708.213	838.981	700.736	635.266	750.583	757.491	525.076	553.961	690.487	383.672	397.867	558.026
TIMP1	1264.88	859.631	1090.53	1452.86	892.47	856.99	1493.02	903.346	1211.27	1074.03	889.034	691.023	1072.57	654.309	687.805	940.52	332.537	371.29	423.315	129.056	112.891	153.007
AC073283.3	1111.39	1044.83	949.084	698.246	1096.22	1188.12	914.897	1033.76	1023.91	1013.86	706.177	832.833	694.88	632.473	746.107	752.929	524.756	550.775	686.779	384.626	398.191	556.339
RBM3	1032.8	871.863	812.426	1073.92	952.196	1025.05	997.262	994.157	882.039	950.46	831.815	994.831	872.113	671.321	834.479	834.181	476.06	668.237	613.446	340.123	414.364	338.078
TUBB4B	1141.59	986.981	645.317	1396.67	1145.06	1146.02	1182.22	1082.98	611.302	815.569	1031.17	883.094	546.34	763.995	881.075	496.061	586.586	638.075	416.517	380.811	321.852	368.455
CORO1C	796.49	686.816	540.991	832.803	698.36	772.649	865.349	847.804	738.569	911.56	848.308	850.611	652.133	927.509	847.907	766.899	817.248	865.776	786.067	764.165	800.263	688.532
WDR1	780.518	795.995	772.952	1075.01	879.405	959.769	1021.01	1034.35	1003.67	1141.26	939.126	952.296	930.085	748.507	893.355	830.759	473.497	591.982	622.509	239.676	306.649	285.201
VCP	725.66	712.538	654.34	826.439	803.192	845.155	942.394	892.37	791.83	852.603	895.753	789.883	771.395	678.43	807.508	784.004	703.519	749.164	739.925	690.737	717.131	790.912
FUS	743.972	693.069	532.156	855.169	850.475	958.274	879.611	868.115	663.727	718.893	916.931	939.087	820.973	638.821	911.603	829.619	571.849	868.113	864.55	432.624	570.6	707.096
RHOA	1035.01	845.984	845.604	828.985	934.465	925.758	856.087	840.539	810.359	886.031	742.626	956.616	782.13	597.689	723.498	748.653	524.756	667.387	678.333	412.28	442.182	505.149
CKAP4	820.871	878.942	1008.3	928.812	747.51	844.656	881.47	873.505	998.043	818.056	819.393	703.568	990.594	653.294	718.219	815.65	533.726	592.832	616.124	394.797	416.952	439.333
CTSC	885.169	855.305	1171.93	583.69	853.586	781.12	642.61	701.53	973.811	946.48	582.779	715.364	1091.51	469.721	646.718	1141.23	485.031	592.619	880.824	410.055	435.389	595.153
SFPQ	601.772	638.598	542.871	790.618	923.577	959.893	939.286	1172.81	872.92	1066.57	767.672	981.622	674.775	495.62	667.032	568.759	594.915	573.29	609.738	601.732	455.445	664.906
LASP1	846.77	769.684	833.01	1017.18	827.456	909.687	864.003	926.781	830.922	834.599	787.22	868.307	841.859	733.527	790.408	803.391	411.027	576.901	577.191	243.49	284.006	272.825
H1-4	861.096	955.36	535.728	938.086	1000.1	1066.41	763.947	993.024	397.931	512.887	602.938	658.707	368.716	639.075	919.866	456.433	661.231	789.097	572.865	630.341	632.059	741.41
MSN	790.934	695.901	602.365	831.167	819.99	826.343	960.374	825.775	679.168	810.998	896.568	903.614	700.931	736.828	738.533	765.188	575.373	661.864	667.622	372.229	425.362	384.206
HSPA5	878.122	961.417	873.894	703.337	807.236	867.454	745.871	751.447	673.173	866.596	506.623	512.909	485.245	654.563	531.835	568.474	756.379	501.921	599.438	836.958	794.764	781.349
HSP90AA1	797.107	598.835	435.161	583.872	705.515	688.183	809.584	698.991	500.929	760.468	816.135	992.671	644.325	596.165	860.416	745.232	758.941	867.9	789.775	732.696	617.826	612.029
COL3A1	883.574	1389.21	1997.04	503.864	643.611	686.065	564.091	537.016	1306.24	654.277	440.037	497.374	1428.02	273.708	409.378	1201.95	248.923	352.173	786.479	267.649	257.158	259.887
FAT1	752.742	939.667	1154.54	517.502	669.119	708.241	782.183	641.302	1083.93	902.667	687.647	567.324	1009.14	537.768	564.2	985.28	537.891	562.032	709.644	419.274	504.288	344.829
SEPTIN11	1109.62	856.052	968.351	791.527	907.713	875.303	886.085	863.154	986.418	855.526	600.088	828.846	802.821	583.47	741.631	722.424	354.002	446.482	431.76	214.246	214.137	194.072
HDLBP	801.736	738.338	788.272	808.074	782.661	765.672	854.869	834.642	824.455	897.101	663.212	769.28	685.511	637.298	623.879	612.379	463.566	484.716	496.03	423.724	522.726	472.522
LRP1	835.788	1007	1471.65	646.786	585.44	599.108	768.978	533.735	946.708	743.925	790.886	497.789	1051.69	538.529	484.207	1048.28	446.907	436.712	683.483	208.524	270.42	289.139
DKK3	846.076	794.816	1045.52	973.907	689.65	715.965	876.887	716.411	996.99	769.081	683.574	616.172	869.381	639.075	591.974	680.231	461.964	470.697	521.367	302.932	300.826	280.138
PRDX1	802.122	713.875	628.869	678.244	712.047	663.765	896.597	754.337	797.824	933.545	771.948	762.551	736.065	512.123	674.033	728.981	508.417	563.944	597.378	400.201	401.102	526.525
TPM4	631.991	604.735	760.451	906.992	678.14	815.006	655.59	864.365	955.573	861.497	678.484	739.041	752.071	716.769	681.837	677.665	438.898	555.448	605	306.111	382.017	394.331
CNN3	745.926	803.94	785.076	618.42	796.97	755.332	699.24	809.722	831.975	894.675	541.239	879.023	847.519	495.873	693.314	858.128	338.624	530.596	627.247	302.614	360.021	401.081
IGFBP7	484.236	606.19	1000.68	620.239	540.646	618.418	558.162	637.279	988.597	690.348	611.083	608.031	1156.9	473.022	607.697	1050.28	373.224	556.51	971.255	241.583	356.463	752.098
DDX5	747.444	655.391	566.744	770.252	1191.1	1096.81	918.646	1038.53	964.328	1022.32	541.647	678.063	549.072	397.867	503.488	632.05	320.364	470.06	518.895	284.178	269.773	352.704
CITED2	503.834	490.757	457.06	333.485	298.008	294.384	478.937	518.15	394.189	513.944	508.659	485.245	378.475	642.376	531.606	507.465	1206.17	872.573	962.809	1567.75	1142.82	1369.75
ATP5F1B	763.004	747.856	596.538	764.434	708.003	718.705	854.228	755.392	654.681	760.965	724.707	712.706	614.266	582.455	704.676	559.066	592.993	607.7	557.416	479.987	423.421	512.462
CTSB	805.183	765.279	905.192	769.161	680.629	653.176	804.232	667.198	929.56	799.337	678.891	642.839	816.484	595.911	608.615	673.959	505.534	508.93	579.045	332.494	317.647	340.891
H3C3	502.239	443.601	199.817	493.5	570.198	561.36	502.685	518.697	167.412	326.532	516.397	557.022	263.508	599.466	914.587	514.592	848.964	1385.33	978.876	791.502	1201.04	1413.07
NT5E	1007.28	690.198	446.816	893.718	701.16	713.847	1088.95	714.341	544.599	647.25	878.649	742.779	481.341	770.597	761.142	484.942	634.961	642.535	382.734	393.526	421.157	225.573
COL4A1	565.868	467.631	663.926	640.059	412.172	456.089	723.886	516.08	925.782	523.832	805.954	545.392	1057.74	593.626	658.195	1274.36	501.689	596.655	1106.39	244.126	394.632	581.652
ACTG2	693.434	699.048	755	874.807	884.693	937.344	765.742	959.512	1000.4	1144.06	553.05	710.047	976.541	369.176	672.541	866.966	174.598	377.45	506.948	43.5485	96.0703	170.446
MAGED1	707.657	818.217	855.191	683.335	721.068	700.267	801.252	718.95	790.522	824.742	765.432	670.503	850.838	499.428	611.943	701.327	440.82	446.058	552.06	283.224	251.982	334.703
RPL11	617.383	443.443	404.803	686.972	739.422	755.083	607.324	701.14	587.469	676.168	612.712	812.48	539.898	543.607	620.092	584.44	507.776	640.411	777.004	549.283	671.198	934.357
PCOLCE	648.889	896.444	1141.19	633.694	637.701	636.233	632.419	615.211	849.523	775.269	649.365	560.179	922.863	470.229	542.279	811.658	385.077	478.556	658.558	250.801	276.566	525.4
CD248	915.594	856.799	921.64	979.544	878.472	795.572	887.719	704.577	799.459	729.093	844.643	626.224	759.683	517.201	587.154	605.536	340.867	450.093	370.992	113.48	125.829	108.568
SLC25A3	671.084	716.864	499.825	710.61	723.246	703.756	755.967	708.131	613.918	766.252	674.208	693.266	566.054	557.064	666.917	600.975	585.945	629.154	534.139	399.883	556.043	563.089
SERPINH1	652.669	769.723	836.769	728.976	656.365	696.156	643.443	689.656	680.004	725.579	543.683	566.659	636.127	549.955	650.161	656.568	442.743	462.838	483.67	563.27	539.223	647.468
MYL12A	680.857	577.165	516.366	551.323	639.878	658.159	669.467	637.943	639.858	753.627	592.961	882.596	715.375	524.057	657.506	703.608	476.381	690.115	702.022	424.677	455.121	532.15
H2BC15	514.713	424.368	234.874	536.231	670.675	626.64	469.322	552.6	197.603	304.548	518.23	582.942	233.839	618.763	820.477	421.652	835.508	1107.5	774.326	822.336	1093.33	1286.5
MT2A	792.246	457.287	369.464	1114.47	736.311	623.277	896.853	630.248	616.061	756.643	835.276	967.914	729.819	855.401	1001.93	774.596	337.663	422.055	336.798	77.8787	95.4234	113.068
ARHGDIA	768.816	703.924	612.703	914.811	733.511	830.454	799.2	843.195	717.025	738.359	654.252	717.607	626.173	526.088	677.591	528.561	380.592	514.665	439.588	222.829	293.71	291.951
H4C3	533.668	530.126	236.754	591.872	572.686	603.344	534.734	566.661	215.878	371.558	524.135	457.996	216.467	611.4	671.164	410.818	1016.83	884.893	791.629	986.358	1022.81	1168.37
SH3BGRL3	942.419	713.875	813.272	965.179	749.687	736.396	869.419	790.74	782.783	769.081	696.199	669.091	584.987	554.271	618.256	495.206	349.196	425.029	372.022	199.624	188.583	230.073
TEX14	172.137	340.871	238.916	116.92	89.5892	88.203	72.5905	126.979	125.269	48.6642	209.735	261.107	1046.81	257.966	654.063	1765.01	324.528	1632.15	1684.81	506.371	2091.55	1619.51
XRCC5	762.489	752.536	585.165	586.235	753.109	782.241	742.314	732.777	587.069	720.977	606.604	797.194	599.236	454.741	645.571	579.023	445.305	546.527	524.457	370.003	375.871	421.895
ASPH	726.251	800.44	794.005	568.234	696.183	776.76	632.643	723.676	810.649	743.707	547.756	699.165	692.147	545.892	655.785	648.3	428.647	481.53	403.951	392.89	369.725	223.886
UCHL1	849.882	837.685	860.172	1103.74	644.855	755.706	997.903	747.736	803.02	728.751	642.035	539.244	718.498	438.999	465.04	644.024	278.396	283.353	399.831	141.771	121.948	152.445
KCNMA1	52.1066	94.7061	76.5997	41.822	11070.2	51.4518	50.9576	43.9799	52.934	133.368	180.21	119.047	40.7949	155.135	144.263	34.4962	237.069	296.522	45.5243	61.3494	66.6346	51.1899
HMGA1	696.057	680.641	465.049	1016.82	740.044	805.164	752.441	808.511	604.254	662.518	670.542	756.154	466.897	632.473	739.451	459.854	388.601	543.978	448.24	172.605	260.393	272.263
FKBP10	630.808	668.213	846.92	605.874	516.693	593.004	596.236	568.731	691.956	653.531	669.117	548.216	826.829	475.561	584.055	719.288	437.296	525.498	567.921	363.328	403.043	488.836
PSMD2	598.531	488.712	374.821	602.419	535.358	551.02	717.22	594.783	424.162	495.846	764.211	655.218	437.813	653.801	655.211	445.029	785.852	692.664	588.933	676.114	586.45	627.217
AC011195.2	156.448	320.892	223.878	103.646	66.5697	64.6573	63.9373	106.669	108.484	29.6028	193.038	234.523	1019.48	239.177	621.125	1732.51	309.151	1594.34	1646.7	483.802	2057.91	1566.07
TXNRD1	494.601	309.211	313.354	583.508	566.776	564.973	841.921	755.001	1071.9	934.695	574.838	768.284	780.959	431.128	579.923	684.792	416.152	439.26	437.116	438.346	446.064	459.584
EIF3A	536.934	459.097	387.134	444.95	538.157	530.713	586.909	534.946	519.53	633.661	671.357	696.174	510.424	464.897	564.2	639.462	666.997	674.184	747.547	701.862	651.79	671.657
RPL8	633.637	558.719	427.736	821.348	692.139	760.315	720.521	724.458	611.847	640.906	604.364	650.15	494.614	523.041	551.805	514.307	435.374	457.103	548.97	390.029	435.713	630.03
AL031777.2	728.36	628.608	292.301	788.254	805.369	837.929	729.847	774.96	260.419	436.019	593.979	572.973	213.539	691.887	852.038	376.892	581.14	749.377	497.06	396.387	436.36	566.464
SEPTIN9	658.713	866.199	842.032	794.8	800.392	803.171	633.957	805.582	770.286	666	530.651	660.285	614.071	475.561	642.472	524	296.336	461.776	360.281	157.347	216.724	223.323
APP	702.024	901.006	1095.14	574.052	703.337	726.056	662	677.704	857.116	718.396	533.705	608.446	821.364	396.089	538.262	709.595	255.009	351.323	416.311	151.307	169.174	195.197
AC058822.1	559.567	931.329	1246.18	379.489	673.163	628.26	570.404	621.89	796.444	677.63	484.02	693.765	722.987	349.371	553.412	705.889	322.286	481.317	481.61	219.968	310.207	284.076
MMP2	753.308	650.987	1064.69	854.805	508.294	523.737	832.691	555.647	882.148	748.652	608.436	482.669	960.73	494.35	439.562	815.364	309.151	268.272	487.172	139.864	120.331	171.008
TUBB6	772.7	569.181	555.277	1106.1	753.109	816.252	854.453	810.738	767.597	750.735	639.387	638.602	627.929	477.085	602.303	524.855	289.609	339.429	301.779	121.745	126.476	166.508
H2AC8	545.679	514.355	213.445	567.87	615.615	663.641	516.755	591.229	204.034	358.996	496.442	512.078	242.622	578.392	800.278	391.147	741.642	983.875	647.846	634.791	844.254	898.917
MMP14	818.891	641.508	673.983	821.53	650.455	659.031	883.136	653.019	544.09	650.732	795.569	595.735	598.26	662.688	638.455	561.062	376.107	368.953	338.858	223.464	195.375	204.76
CD59	819.791	693.03	634.79	764.979	650.144	671.738	872.4	684.93	680.912	706.735	704.141	613.347	486.611	613.177	640.636	505.184	433.772	460.714	363.165	186.909	196.993	128.256
CAPNS1	803.022	799.928	835.923	818.075	727.601	763.803	714.111	714.849	746.453	700.827	525.357	666.433	691.952	440.015	585.317	563.343	266.222	354.934	348.127	119.52	136.181	179.446
CTNNB1	522.172	612.443	473.978	554.96	542.823	619.041	668.473	619.507	529.885	619.886	627.577	566.991	525.454	507.299	627.208	540.82	576.975	573.927	574.307	536.569	521.109	559.714
CRIM1	500.876	495.909	502.456	516.047	527.581	580.545	539.766	542.992	552.156	599.829	584.408	591.665	582.84	628.411	668.639	628.629	612.215	661.44	559.682	514.953	632.059	447.209
IGFBP4	612.754	753.126	1234.43	827.894	605.349	645.577	623.445	717.427	998.116	689.104	554.068	485.743	838.345	506.03	470.32	548.233	263.98	281.441	356.161	140.817	149.443	151.32
FSCN1	720.053	607.016	567.777	983.181	653.254	676.472	793.4	686.766	605.562	592.677	698.846	637.024	600.603	578.9	685.625	513.166	334.78	503.62	418.577	148.129	189.553	234.011
STMN1	814.364	955.596	514.957	672.425	962.15	982.442	716.386	870.693	462.636	601.788	510.085	745.687	406.778	393.296	607.238	390.577	284.163	526.348	326.498	161.797	207.02	158.07
LOXL2	806.16	713.718	815.246	820.075	615.926	619.041	846.985	584.276	728.36	755.928	654.456	526.035	708.739	474.038	552.608	677.665	269.105	330.72	337.622	89.64	112.244	115.318
GSTP1	679.597	692.44	632.253	734.613	750.62	660.028	724.27	713.521	649.595	707.855	624.93	727.909	656.037	444.839	562.134	591.852	280.959	424.392	406.423	119.838	155.265	176.633
KPNB1	682.838	629.041	459.88	619.329	627.124	686.813	669.916	610.953	425.615	576.57	598.662	652.31	479.584	495.112	624.568	554.505	452.353	566.068	483.464	345.845	400.131	345.391
GAS6	484.468	797.608	1049.27	716.065	474.076	567.838	549.476	647.825	1001.46	738.919	456.938	457.082	785.644	459.057	447.481	620.646	309.471	309.904	440	169.744	201.521	262.7
AL049629.2	782.473	671.595	599.639	723.703	623.391	630.627	833.364	648.996	633.973	675.298	676.04	584.853	456.552	584.486	616.19	478.1	418.395	443.721	348.951	179.916	191.17	122.068
STC2	433.107	491.308	510.633	396.945	320.406	339.233	327.795	267.121	296.823	373.89	416.009	360.631	528.968	450.679	427.97	530.557	690.063	676.308	727.977	945.988	1158.02	1196.49
CLIC1	685.461	625.933	524.449	798.618	613.126	703.631	758.947	753.439	534.644	679.775	579.318	592.412	446.207	520.756	657.736	470.117	363.292	483.654	375.936	175.466	231.604	291.389
YWHAE	688.136	709.391	639.49	544.05	782.972	734.652	559.379	668.526	567.85	645.819	465.898	670.171	551.61	406.753	557.084	587.576	325.81	478.768	469.251	251.755	273.978	285.201
TIMP2	998.872	1092.9	1369.87	908.992	879.094	972.85	563.097	696.57	769.595	540.499	409.697	522.961	627.149	320.934	408.574	340.685	65.9949	104.93	74.1573	24.4762	29.1122	21.9385
TUBA1B	814.802	499.567	372.848	671.698	898.38	768.538	739.045	772.304	529.013	688.389	596.015	719.767	409.511	531.928	608.615	375.752	297.297	454.979	336.386	164.022	206.697	257.637
YWHAQ	916.597	795.72	623.324	733.703	745.021	783.238	732.026	728.363	546.125	641.559	537.371	634.283	434.886	425.034	528.851	362.067	275.192	334.331	257.697	227.279	207.991	228.386
H1-3	398.489	435.499	221.34	314.938	395.686	386.075	316.578	399.178	141.327	246.959	395.85	551.041	220.175	490.795	755.289	399.985	876.515	1208.18	768.97	736.51	1020.87	1009.17
RPN2	527.83	522.693	537.889	412.947	540.024	538.188	524.478	498.66	533.954	541.121	479.337	517.063	564.883	387.711	542.509	506.324	541.735	561.82	530.019	568.991	579.657	719.471
LDHA	736.333	704.632	503.678	719.884	655.743	693.914	765.677	722.973	523.018	628.126	639.591	701.491	459.87	439.507	590.711	455.008	359.128	478.981	316.816	165.929	217.371	162.57
PALLD	385.63	419.845	542.777	463.497	435.192	428.557	468.97	523.892	783.256	695.603	397.275	483.085	791.5	386.187	458.843	917.428	399.493	444.358	799.457	422.77	440.565	547.901
FGF5	409.728	200.936	179.798	439.858	404.396	379.722	490.827	534.789	387.831	396.093	650.587	721.429	444.06	873.936	720.399	563.913	731.07	722.826	560.094	658.314	667.964	495.023
POLR2L	706.653	649.649	624.734	811.347	666.942	692.668	660.493	617.476	528.613	605.862	621.468	652.559	596.894	420.718	483.633	509.745	262.698	414.196	404.981	153.532	207.02	311.64
S100A11	903.48	617.596	646.351	713.702	610.948	721.82	813.654	736.488	666.343	747.626	583.187	528.527	484.854	494.858	515.883	450.731	279.037	300.133	289.419	155.122	153.324	189.571
CYB5R3	573.918	550.184	670.788	651.332	534.113	521.619	609.055	519.674	661.075	584.779	615.97	536.502	600.603	467.944	504.635	549.088	462.605	439.26	483.052	321.687	299.856	433.145
MARCKS	516.128	807.362	633.851	702.428	662.587	709.486	469.835	642.786	459.04	403.245	386.076	480.26	435.471	391.265	472.385	405.687	437.296	529.959	476.049	406.241	487.145	522.025
HIF1A	551.928	462.676	509.693	403.128	482.475	500.316	468.361	444.174	635.026	511.892	501.329	518.974	550.829	437.73	474.451	588.146	502.971	504.895	635.075	554.687	515.61	658.719
NIBAN2	563.27	570.203	631.125	700.973	538.779	553.761	611.843	554.67	500.711	504.18	685	576.379	494.614	597.943	589.908	476.96	485.351	513.391	457.097	266.377	244.866	286.326
TMEM30A	604.987	473.649	627.083	367.852	436.436	478.763	522.139	501.98	587.941	593.393	541.443	609.111	574.642	495.366	557.658	561.347	520.591	558.422	525.899	451.379	465.472	343.141
GANAB	629.085	801.462	688.175	551.141	714.536	728.921	602.773	624.546	594.59	628.095	505.198	545.059	559.222	353.941	568.561	501.763	331.256	402.939	328.352	232.365	245.513	246.387
GSN	670.827	673.68	819.945	827.53	530.691	586.774	707.285	579.355	668.886	664.819	575.041	484.331	643.74	383.14	454.596	550.228	294.414	361.307	399.419	135.096	175.32	186.759
ACTA2	556.789	401.36	751.147	668.243	523.537	503.804	602.966	565.841	996.082	1122.17	409.9	459.159	1068.48	223.689	376.325	1003.24	111.807	194.354	578.221	28.6085	41.4041	152.445
LTBP1	826.581	983.205	928.313	564.597	796.97	792.457	565.501	608.805	668.596	664.134	456.938	484.58	623.44	303.669	413.05	558.211	192.859	259.138	242.865	116.023	138.121	120.943
CTNNA1	625.279	644.576	583.755	595.873	553.089	611.566	735.744	649.778	585.398	671.411	601.513	560.262	543.802	424.273	525.523	555.075	349.196	419.931	380.056	222.829	234.192	225.011
CNN2	487.194	518.878	536.48	717.156	677.829	743.871	615.849	775.937	781.33	723.651	492.165	563.668	669.505	343.785	479.042	564.198	201.509	329.021	450.506	117.613	214.46	287.451
SEPTIN2	625.922	568.04	607.91	471.861	486.83	501.437	547.842	489.833	568.286	610.588	490.536	560.844	559.613	418.941	483.059	556.786	429.287	498.735	526.105	424.677	418.893	426.395
AP2M1	736.693	559.663	599.639	725.157	535.669	569.582	770.741	586.268	672.556	591.34	535.538	534.093	592.795	474.546	559.15	521.719	305.627	373.414	347.509	191.041	203.786	221.635
CD81	729.672	696.412	771.73	850.441	592.284	637.603	747.826	640.716	746.053	642.088	506.623	441.298	626.368	432.651	445.989	488.934	268.465	257.439	270.674	120.474	85.0724	143.444
LOX	833.859	509.635	534.694	742.795	540.024	503.43	864.324	506.238	613.664	692.96	598.866	446.282	697.417	504.252	457.925	655.142	302.103	269.759	328.146	195.809	156.236	160.32
CD99	558.358	670.533	756.034	489.136	621.525	575.687	488.968	542.484	702.965	577.938	521.895	616.006	657.598	421.226	509.8	477.245	307.869	436.287	441.854	174.194	230.31	288.014
MYOF	648.657	464.799	355.084	541.322	421.816	406.257	684.434	428.277	375.406	495.473	705.77	484.497	408.925	551.732	514.964	472.968	601.002	552.049	459.981	546.423	499.113	442.146
BSG	705.599	734.68	781.787	707.883	678.14	678.59	642.033	650.012	657.842	653.811	457.753	535.007	611.143	369.683	485.354	496.061	214.964	336.88	287.566	113.798	122.271	132.194
HLA-C	704.982	558.444	808.573	715.338	529.758	545.165	652.417	511.94	706.634	603.281	588.684	474.279	702.688	441.538	429.921	625.493	259.174	307.992	402.921	147.811	142.65	183.946
H1-5	889.849	845.118	358.75	1076.83	918.6	1058.81	749.974	883.269	260.238	451.753	495.627	485.826	183.089	474.546	876.025	322.154	144.484	263.811	134.307	56.8991	70.1928	42.752
PHLDA1	349.16	409.58	436.477	337.849	293.653	273.33	511.146	495.965	426.814	551.756	554.475	554.447	495.59	624.602	573.381	478.385	593.954	674.609	549.588	611.586	724.247	507.961
DDOST	536.626	550.696	569.563	470.588	499.273	478.016	519.318	489.52	534.935	602.566	494.405	473.448	551.415	438.999	486.158	490.929	410.706	445.208	473.371	450.107	479.058	541.713
IL6ST	378.146	391.056	489.016	226.93	285.566	296.253	431.697	377.266	692.719	611.148	501.125	544.976	811.799	607.083	593.466	837.602	561.277	496.398	546.292	574.713	456.091	272.263
RPS3	458.234	353.339	303.485	403.855	613.748	580.67	363.369	471.436	352.227	499.485	409.289	764.462	456.942	359.781	494.88	505.469	375.466	597.292	713.558	401.155	576.099	919.731
RPN1	515.407	444.191	465.237	432.04	503.939	475.026	523.837	458.938	484.108	520.909	475.875	504.186	520.379	388.98	494.765	488.363	447.548	558.634	508.595	516.543	619.443	621.592
LAMP1	608.639	659.364	718.345	562.779	607.216	579.923	581.461	572.598	639.495	581.918	429.245	479.18	655.842	404.214	507.045	580.163	305.307	375.326	342.977	263.516	208.314	250.887
MFGE8	741.811	715.055	973.239	761.888	582.019	646.075	717.861	591.893	818.097	732.202	386.076	389.957	690.976	327.789	417.412	545.667	176.841	213.47	242.659	65.4817	62.1061	89.4417
RPL18	530.144	346.181	342.678	653.696	519.182	560.114	531.209	524.361	403.163	491.369	549.385	511.829	431.567	431.89	485.584	435.336	394.688	511.054	540.936	447.564	517.551	725.659
UBA1	530.685	512.192	471.722	590.781	451.679	481.753	589.569	483.896	424.925	498.956	627.984	494.715	451.477	477.592	519.555	482.091	514.824	494.274	469.045	412.916	434.096	468.585
PDIA4	333.395	503.854	472.004	268.206	451.679	443.009	302.701	416.637	387.177	356.881	285.688	392.366	390.382	405.23	431.298	428.779	615.419	577.963	623.127	838.547	902.802	1045.74
PRKCSH	631.246	645.598	598.981	590.599	631.168	624.149	586.557	566.778	504.417	505.486	567.507	566.327	584.597	380.347	545.493	531.412	270.387	428.852	434.232	137.321	204.756	238.511
CEMIP	282.497	702.194	1413.01	218.384	597.261	591.509	188.735	423.512	775.917	535.711	176.544	417.954	769.248	131.268	302.07	800.825	121.418	350.899	845.393	141.135	330.909	630.592
SF3B2	463.044	426.61	350.385	444.586	466.299	467.8	483.937	457.102	378.676	451.567	523.728	510.417	411.463	390.757	464.007	455.863	576.014	525.923	565.655	669.757	582.891	675.594
RPL37A	470.296	318.965	221.622	599.146	491.807	503.679	479.802	439.408	359.13	484.497	515.583	601.966	386.673	409.8	479.501	460.139	507.456	563.095	614.682	444.386	607.475	776.287
ADAM9	648.246	671.556	699.172	421.675	577.664	574.939	562.584	539.437	615.698	668.923	471.192	567.739	569.177	404.722	476.747	513.452	348.556	376.175	328.352	275.913	249.718	159.195
ARF4	462.632	382.993	418.432	406.583	460.078	442.759	470.893	459.641	506.415	623.026	478.115	520.137	551.61	413.863	427.855	516.302	454.916	380.423	533.315	599.189	444.77	758.286
CAPRIN1	546.579	531.345	462.418	470.043	509.538	531.212	551.335	552.873	540.784	581.017	520.877	602.215	581.474	435.191	526.671	522.574	360.409	475.795	427.434	319.462	334.467	279.013
APLP2	513.633	610.792	698.326	409.128	525.092	567.963	487.879	513.971	621.257	564.163	510.288	535.173	623.83	381.109	518.867	585.865	337.984	413.347	489.232	229.504	255.864	263.262
PCBP1	500.053	476.913	437.793	542.413	544.068	538.686	527.843	549.866	456.678	471.219	438.612	511.081	459.87	373.492	448.514	439.327	379.311	490.876	445.356	555.005	524.99	520.9
RPS11	509.029	347.675	295.026	645.877	503.006	590.387	581.525	579.902	454.898	562.857	545.312	464.642	362.274	433.159	493.503	407.112	416.473	424.817	448.858	451.697	461.59	628.905
COPG1	509.132	481.121	518.434	518.593	506.739	505.174	530.568	500.926	518.513	544.542	446.96	499.534	565.859	384.918	484.78	525.425	347.274	414.196	455.449	455.829	389.457	475.335
FST	417.135	753.401	511.291	376.398	751.865	792.582	359.844	706.1	583.037	485.181	317.861	617.584	437.228	296.305	454.252	326.716	340.867	427.578	338.652	385.579	486.498	344.829
PDGFRA	441.105	806.064	1133.39	296.027	557.444	512.026	465.22	515.651	700.385	562.67	392.185	569.484	618.951	284.88	452.301	588.431	255.65	390.619	389.738	151.943	241.631	174.383
GNAI2	605.707	617.36	746.729	638.24	578.286	610.445	564.411	614.039	676.48	580.27	530.855	530.438	479.779	437.222	489.027	396.849	293.133	325.197	287.977	155.122	149.766	187.884
HSPB1	641.893	526.272	698.138	965.907	560.243	623.65	757.185	617.828	691.993	595.569	474.45	380.819	641.788	450.425	426.249	561.917	158.9	204.124	218.352	71.8391	54.6663	83.8164
GLB1L2	552.006	366.357	499.825	90.5537	626.502	136.914	108.998	172.365	186.086	198.544	592.553	341.939	145.222	563.92	358.995	201.275	1073.22	566.493	354.719	1336.97	739.45	1186.37
ATP2A2	406.513	397.545	475.67	379.489	405.018	400.277	428.364	422.73	428.958	498.925	420.285	430.083	442.888	525.326	433.479	468.407	577.295	469.422	495.824	713.623	620.737	538.338
H2AC6	429.12	409.187	258.653	541.504	452.923	455.716	453.651	458.664	238.621	317.141	411.122	402.418	240.866	568.998	643.849	369.765	625.029	718.365	533.727	503.51	628.177	671.094
LDHB	626.513	656.965	440.237	529.139	657.921	685.816	653.699	632.045	478.295	654.806	464.88	616.587	454.795	318.141	499.471	488.934	230.021	369.803	340.918	181.187	179.525	160.32
PDIA6	437.093	568.512	540.427	364.761	502.073	535.447	397.661	477.139	516.951	504.367	353.903	437.975	472.753	380.855	394.228	434.766	479.905	432.888	452.977	507.006	536.312	560.276
HNRNPD	585.389	588.531	449.729	488.59	657.298	675.351	458.458	547.991	391.937	437.201	460.196	611.271	412.243	382.886	519.211	413.099	337.663	473.246	431.76	290.535	327.998	343.704
ARPC2	449.953	458.035	464.579	537.322	420.571	453.847	461.278	536.586	533.3	575.73	490.944	674.242	575.423	471.245	565.921	550.799	362.331	451.58	441.03	223.782	263.951	282.951
NME1-NME2	617.615	553.409	428.3	651.514	589.173	562.481	579.378	601.423	542.71	627.1	458.974	578.04	488.173	353.18	513.702	444.174	247.641	368.316	371.61	166.565	212.196	256.512
CAVIN3	516.488	623.77	630.937	723.884	572.375	623.65	489.866	551.897	491.737	395.222	499.903	505.848	480.17	402.437	531.95	408.537	301.462	411.223	353.483	186.591	217.371	283.513
PTX3	542.978	1189.8	918.162	289.117	678.762	687.311	343.178	564.63	485.489	844.612	277.136	394.36	447.768	199.568	409.722	535.689	131.99	366.617	430.936	68.0247	174.026	216.573
LAMC1	491.515	548.965	702.367	403.491	433.014	434.786	488.359	418.161	575.407	533.721	470.377	453.593	620.903	395.074	440.939	620.931	348.556	439.048	459.981	292.125	326.704	276.201
EIF4G1	522.532	472.547	408.187	494.409	416.527	417.345	563.289	403.396	407.922	435.988	577.892	450.685	464.359	523.041	467.221	471.543	487.273	429.914	429.494	466.637	397.544	347.641
MVP	559.361	690.788	692.217	742.613	518.56	576.31	632.867	554.944	566.107	549.517	555.29	447.279	507.106	378.316	427.282	428.779	265.581	303.956	276.442	124.924	134.24	117.568
FRMD6	506.663	322.976	262.883	485.681	444.524	438.15	633.22	523.306	457.332	428.68	499.292	459.491	374.181	577.63	466.877	475.249	496.884	443.721	441.03	491.113	495.555	285.763
H3C8	445.143	434.948	182.617	529.503	461.322	518.504	454.965	440.854	152.953	270.809	425.376	418.203	179.185	465.659	720.858	366.059	549.744	836.464	624.157	356.971	563.483	609.216
PRPF8	422.125	491.347	399.258	398.036	487.763	474.527	489.994	464.836	384.307	431.977	545.719	501.195	485.635	354.195	479.501	480.951	446.587	519.763	492.94	383.672	448.005	397.144
ARCN1	442.211	375.049	351.889	361.124	431.148	459.453	469.739	462.219	442.546	546.407	413.362	478.183	463.579	403.96	437.037	445.6	470.935	452.642	504.476	561.045	514.316	484.335
AXL	385.218	716.982	449.353	525.503	482.786	519.875	423.653	524.556	398.876	442.487	533.298	484.497	367.935	578.9	605.516	344.962	470.614	516.365	280.768	310.879	410.806	196.322
TRIM28	376.757	399.669	313.542	549.141	449.19	494.087	457.945	483.037	352.3	376.751	473.025	428.92	401.118	452.456	520.703	421.082	492.079	517.427	482.022	470.451	521.756	531.025
CDKN1A	561.187	507.197	596.162	872.989	641.745	701.513	646.392	591.151	525.852	658.351	442.684	344.099	444.255	336.168	418.904	417.375	189.335	291.637	307.959	120.474	150.09	178.321
ANXA1	1001.39	816.998	589.677	719.52	682.184	741.005	711.868	620.328	422.6	561.582	458.16	506.512	371.839	333.883	425.445	315.312	164.026	162.068	112.884	106.487	67.9285	51.7524
H3C7	572.735	511.444	235.344	559.324	664.764	629.63	520.921	557.639	193.171	334.213	402.977	496.709	196.948	459.311	758.847	376.607	356.885	716.453	482.64	216.471	338.672	357.767
PRDX6	595.702	506.843	632.347	569.143	521.67	513.272	613.959	568.262	661.475	727.289	438.204	489.399	541.069	318.141	411.329	524.855	198.305	274.432	358.427	110.302	135.857	217.135
ARID5B	411.503	623.062	790.903	249.659	419.949	397.287	324.975	527.993	678.26	534.436	309.92	553.201	706.591	299.86	415.92	572.466	298.259	388.07	447.622	314.376	359.051	295.889
H2AC16	336.224	271.493	147.09	367.852	416.839	423.574	327.571	374.298	132.026	197.02	360.623	387.714	143.27	477.592	597.827	276.54	659.629	844.96	551.03	644.009	885.335	1006.92
EMP3	709.817	523.519	442.21	611.51	596.95	548.155	673.473	528.931	472.555	570.755	571.783	482.503	435.081	372.73	452.186	381.739	280.639	327.109	260.992	190.088	180.172	215.448
PPP2R1A	526.467	408.243	408.469	670.425	448.568	458.955	619.791	491.122	456.388	462.481	571.783	486.408	465.726	434.429	468.598	433.911	354.963	398.903	421.873	223.782	242.278	344.829
AC010197.2	604.061	631.164	417.21	502.955	611.571	636.482	624.855	590.565	447.014	613.356	445.128	576.046	433.129	300.622	473.877	466.411	222.332	352.598	324.438	173.876	168.204	146.819
H3C11	367.498	323.251	224.912	332.758	408.44	398.035	311.803	379.766	180.273	240.46	328.45	388.462	192.849	426.05	626.175	327.286	580.819	774.441	588.109	599.825	770.827	965.858
ACTR3	454.376	345.315	299.162	434.222	366.445	401.648	534.349	436.127	408.322	537.67	521.284	589.588	494.028	454.487	533.213	535.974	422.239	494.062	502.004	301.343	322.822	341.454
PSAP	541.795	728.034	824.457	538.413	501.139	575.188	538.772	515.729	681.748	602.472	320.508	397.6	600.798	293.766	396.065	524.285	217.527	240.871	258.315	142.407	141.679	119.818
H4C8	617.203	505.27	307.245	565.324	656.054	639.098	552.265	590.252	262.999	385.645	441.055	471.62	252.382	441.284	620.092	357.506	367.457	546.951	362.547	198.352	251.982	294.764
SEC31A	489.663	456.304	448.038	416.22	476.876	448.739	518.421	480.42	499.985	569.698	414.176	491.642	493.443	326.012	396.639	491.214	345.672	379.361	381.086	386.851	398.837	370.142
UBC	363.537	379.493	336.569	575.144	336.27	372.371	538.676	318.054	358.73	346.62	379.153	387.714	361.884	411.577	357.962	305.049	611.254	404.425	429.082	764.483	557.014	782.474
ANXA2	741.451	507.708	390.517	549.141	592.906	554.01	734.302	529.165	410.211	497.059	485.039	635.944	421.613	387.964	499.241	395.423	252.126	401.877	299.925	123.652	150.737	105.192
NUCKS1	541.769	574.372	486.76	411.674	616.859	658.907	396.219	557.014	424.634	430.484	355.532	591.748	371.448	401.421	476.058	412.529	316.199	433.738	335.562	320.415	331.232	211.51
HNRNPM	517.876	647.761	431.214	582.599	676.896	699.894	544.669	663.526	424.344	500.666	427.412	539.327	380.818	383.648	538.836	374.041	236.428	313.727	240.393	148.129	156.236	165.945
DAGLB	558.898	428.223	479.335	435.676	451.368	416.971	473.008	438.276	477.859	529.771	378.949	437.892	501.055	424.273	407.656	420.226	389.562	372.777	342.154	425.313	382.341	396.019
PTBP1	455.997	370.683	320.497	668.788	507.983	529.717	624.503	576.973	402.509	555.27	486.464	465.888	407.754	394.82	454.367	407.112	304.345	380.636	360.693	269.874	243.572	307.139
PTMS	543.595	560.528	694.472	416.765	558.377	593.004	379.554	529.048	597.896	485.056	434.336	600.138	534.433	329.313	420.74	447.595	209.518	330.083	354.307	123.97	164.322	183.946
EIF1	323.03	375.796	297.658	412.401	481.853	505.05	416.346	488.114	426.233	544.604	314.399	445.285	330.263	295.798	275.099	327.001	483.749	343.677	416.311	687.24	516.257	776.287
ACLY	515.305	477.896	448.226	621.148	436.125	474.652	605.754	483.701	444.18	497.743	558.751	448.276	485.44	441.792	472.5	435.906	332.537	351.961	338.858	179.598	179.525	164.258
MMP1	767.762	314.206	264.292	527.685	316.362	314.068	871.791	386.015	310.556	466.617	876.409	517.478	308.987	692.649	546.64	309.61	563.52	402.514	218.352	188.498	130.035	92.2543
TKT	398.695	494.808	440.895	456.224	538.157	538.063	469.963	584.94	518.15	518.826	447.164	553.45	485.05	323.981	486.731	389.436	271.348	384.247	333.09	214.246	228.369	282.951
EHD2	590.61	717.808	763.271	761.524	499.895	511.652	606.459	490.419	567.124	517.613	421.507	319.01	425.907	346.832	341.779	355.225	250.845	230.675	241.629	145.586	119.037	131.631
MXRA8	536.754	594.784	640.712	642.786	524.47	531.71	540.471	508.62	589.431	464.254	459.789	397.268	507.497	332.614	450.12	429.349	228.099	303.532	274.588	126.195	133.269	126.006
RPLP2	502.805	330.724	372.848	534.594	508.294	518.629	437.818	478.818	436.624	499.018	475.061	474.528	381.013	416.148	419.133	442.463	298.899	360.457	401.067	248.894	293.387	504.586
AC026316.4	276.221	789.624	632.911	857.533	559.932	677.594	219.118	532.016	484.035	503.993	195.889	516.647	453.819	161.99	520.244	380.028	125.903	416.108	319.7	95.9974	341.583	258.762
AMOTL2	239.418	191.811	179.234	635.149	485.897	556.501	292.734	255.365	215.514	248.856	407.05	333.05	318.552	576.615	337.648	374.897	636.563	439.685	534.756	722.842	671.198	622.717
AP000350.4	632.763	611.893	556.875	632.785	535.669	540.431	545.118	565.177	561.456	522.526	362.048	493.802	513.157	324.489	461.483	397.419	154.415	300.133	248.221	85.5077	89.601	132.194
AC245033.1	451.496	322.308	277.921	440.768	573.931	534.7	374.618	442.885	350.156	422.026	382.411	564.084	455.771	364.098	483.633	482.376	269.746	466.661	489.026	244.762	387.193	475.897
COL5A2	514.61	683.237	899.083	377.853	467.232	496.703	384.233	392.616	612.864	368.542	360.826	346.675	638.275	268.122	362.093	599.264	222.012	299.283	372.022	217.425	197.64	169.32
PALM2AKAP2	408.288	405.175	436.289	421.857	472.21	446.995	445.414	441.908	503.545	481.791	382.411	413.551	353.491	486.987	387.342	412.814	423.521	405.063	406.629	403.698	378.782	293.639
CSDE1	599.92	508.849	458.376	433.131	462.566	516.76	589.922	571.895	513.609	593.797	376.506	423.686	410.487	432.398	386.883	377.748	293.133	281.441	228.24	325.183	293.387	130.506
COPA	458.029	445.056	427.078	397.127	412.172	404.139	481.885	393.944	406.287	496.873	467.119	411.224	424.345	321.95	366.684	443.034	402.697	374.264	424.551	438.982	353.875	437.646
H3C2	674.633	709.155	238.258	1061.19	750.932	861.475	723.758	731.019	228.775	368.356	382.411	368.025	154.396	377.047	644.193	252.592	132.631	237.26	120.094	40.6877	53.3724	42.1895
TUBA1A	541.101	758.75	661.201	515.865	701.782	666.631	565.18	610.368	649.122	621.441	328.653	356.976	470.801	212.263	300.004	452.157	153.775	194.778	213.82	53.7204	57.254	42.1895
RPS17	440.823	314.599	273.785	432.221	568.953	529.218	363.85	437.065	346.995	419.041	371.822	560.761	451.477	358.766	478.009	478.955	258.213	459.864	485.73	232.683	382.017	472.522
CSRP1	604.575	418.076	517.306	648.059	598.817	597.115	589.762	617.047	686.434	677.195	398.701	464.144	533.652	303.669	400.885	418.801	117.894	172.688	183.745	43.8664	53.3724	63.5655
YWHAG	450.441	366.318	340.704	528.957	434.881	403.143	443.587	443.08	449.448	505.362	411.122	442.378	450.891	405.23	429.462	409.108	357.846	381.485	381.704	379.857	373.283	318.39
KDELR2	539.197	413.238	465.331	418.584	437.68	404.264	453.394	428.98	469.757	517.053	360.012	426.843	485.83	400.914	390.785	402.551	341.187	347.5	315.786	379.54	336.408	361.142
DDX3X	365.132	318.375	284.03	406.583	424.615	482.874	477.495	458.586	379.548	479.459	395.85	399.178	308.597	381.109	356.47	351.234	453.315	414.833	483.876	541.337	477.764	455.084
YWHAB	538.915	452.961	488.358	429.494	504.561	521.245	481.341	495.575	463.981	533.689	407.457	541.487	436.447	351.148	423.265	411.674	268.465	328.383	349.775	202.485	196.669	250.887
MIF	624.764	599.15	539.769	620.784	528.514	518.629	537.49	546.78	541.329	514.162	356.55	486.325	504.178	312.047	451.498	386.585	153.454	293.548	242.865	83.2826	87.9836	130.506
DDB1	433.467	472.901	446.816	402.4	429.281	435.409	463.618	432.417	393.971	444.353	418.656	421.277	408.925	331.598	407.886	414.239	375.787	383.185	387.472	353.156	399.484	383.643
CAP1	558.024	416.542	384.408	507.137	483.097	505.922	613.959	528.462	450.066	583.287	512.935	496.377	383.941	412.339	441.628	425.358	285.444	340.703	288.801	141.453	138.445	135.569
SRRM2	390.825	359.867	334.595	358.76	378.888	365.021	412.243	326.646	359.457	340.463	383.836	327.567	389.601	386.441	335.467	380.313	475.099	444.995	505.3	585.203	600.035	582.777
TAGLN2	654.83	513.804	402.736	756.069	509.85	545.289	642.578	546.663	401.383	459.994	552.439	400.923	314.843	416.656	427.626	277.395	270.067	296.734	227.828	114.752	139.092	126.568
LAMB1	414.049	509.989	700.3	308.392	382.309	408.749	406.955	353.402	527.16	422.213	403.792	366.197	572.886	241.462	344.075	645.734	283.522	329.87	568.951	177.055	244.219	341.454
MAP1A	498.202	449.067	428.112	460.588	468.788	432.419	488.68	357.151	379.185	354.611	489.722	401.92	411.267	415.132	421.428	460.424	375.466	389.132	360.281	346.799	327.027	236.261
PCDH18	365.518	473.649	853.781	197.473	255.08	243.181	359.972	366.369	584.199	408.251	263.696	337.536	706.396	206.931	335.238	823.062	282.881	332.844	591.198	266.059	282.065	394.331
AC006064.6	350.858	385.511	358.656	352.214	358.979	403.89	423.813	393.358	353.281	417.206	505.198	481.673	415.562	339.215	419.363	429.919	367.457	433.313	458.745	405.605	426.009	439.333
AC068580.4	537.654	530.205	602.553	591.872	392.264	440.392	523.164	413.317	478.44	430.049	469.563	346.176	454.99	330.836	352.568	358.931	311.393	279.105	272.94	309.29	214.784	258.762
AC104109.3	399.569	359.278	319.745	380.944	422.127	436.655	406.891	460.305	418.24	448.457	363.677	430.332	341.779	343.024	408.23	365.203	368.098	381.485	424.757	420.227	428.597	560.839
F2R	483.927	551.954	603.493	366.579	494.607	473.904	434.229	434.136	512.7	455.267	385.262	434.901	557.27	313.825	354.748	486.083	271.348	307.992	365.637	192.949	207.02	168.758
FBN1	507.357	548.69	590.898	328.576	383.865	387.695	424.005	349.535	445.161	435.957	461.825	341.192	482.903	373.746	363.356	542.531	401.736	377.025	356.161	302.932	285.3	164.82
COTL1	606.067	529.182	558.567	757.706	480.609	537.316	562.456	544.085	563.999	507.258	408.679	417.787	451.282	352.672	385.85	386.87	146.406	196.903	206.61	67.0711	77.6326	90.0042
CTSD	534.285	527.766	598.417	585.144	390.397	438.15	518.133	409.724	473.1	426.628	465.49	343.019	450.696	329.567	350.846	356.08	308.19	277.618	271.086	304.84	213.166	255.95
H2BC5	444.578	406.749	172.655	349.668	545.934	566.842	404.68	487.802	163.925	286.824	337.817	375.419	144.051	415.386	570.742	237.197	448.509	627.667	418.783	435.485	458.679	504.586
CD151	571.835	482.262	570.221	594.054	433.948	456.089	558.258	439.33	603.564	510.586	414.991	405.575	501.055	357.242	379.194	365.489	236.749	273.582	274.176	105.851	119.037	126.568
GNB1	447.638	392.905	398.506	533.322	413.106	421.581	492.782	470.382	468.159	509.217	436.779	449.19	426.883	443.062	423.839	351.234	320.043	327.534	306.311	267.649	238.397	221.635
SND1	400.881	420.239	387.04	374.398	413.106	400.527	398.238	371.447	356.478	389.314	376.709	382.979	373.205	313.063	390.326	362.923	373.224	381.485	399.419	500.649	418.569	572.089
DRAP1	532.176	467.395	387.228	566.052	407.195	449.238	455.862	431.44	392.736	360.24	500.514	487.239	416.928	407.769	417.871	380.598	269.746	391.893	361.929	163.704	218.665	246.387
RHOC	555.992	426.256	499.261	608.419	440.169	472.534	543.547	501.902	504.925	500.635	449.2	435.15	380.232	335.914	386.768	353.23	237.389	333.269	314.757	102.991	152.677	167.07
MORF4L2	424.285	412.648	346.249	342.213	419.016	422.453	381.124	415.895	357.241	442.051	303.607	372.511	337.68	289.45	335.926	364.633	393.727	351.323	417.341	490.795	459.003	617.092
COPB1	395.866	348.305	305.083	278.753	338.448	337.24	440.511	361.291	337.767	475.106	418.656	411.806	349.587	326.774	356.011	364.348	470.614	384.459	421.873	548.966	480.352	540.588
EID1	547.067	532.368	613.267	486.954	558.999	540.181	488.808	522.33	508.922	484.87	361.03	438.972	425.516	287.419	377.702	391.147	200.868	261.475	241.217	127.785	139.739	151.882
LBH	340.133	347.99	749.643	373.671	586.374	512.774	288.247	350.316	756.262	387.977	179.802	309.872	775.884	122.381	194.417	654.287	139.358	196.903	553.914	252.709	185.995	390.956
TIMP3	285.866	373.358	598.605	536.231	442.035	427.436	539.766	445.306	795.027	550.294	417.638	300.485	559.808	374.508	248.473	442.749	255.33	197.115	308.783	182.459	140.062	186.196
POSTN	1324.99	282.191	405.743	680.244	218.685	209.046	1082.8	195.644	320.837	795.015	648.958	187.751	351.929	502.983	165.037	380.313	300.181	103.868	176.124	145.268	54.0193	65.8156
GPC1	419.579	436.797	449.823	636.786	424.615	437.776	524.094	477.412	548.995	434.806	466.305	375.336	486.026	402.945	431.413	389.721	233.225	289.513	267.172	124.924	169.498	153.57
SEC24D	356.413	289.113	264.292	303.119	316.984	302.482	393.847	352.464	308.594	424.887	369.99	363.954	323.236	361.559	377.587	364.063	506.495	408.674	399.419	685.651	519.815	559.151
BEX3	474.874	512.31	715.526	329.667	461.011	484.369	345.454	444.916	560.657	479.739	319.083	407.154	483.683	238.161	299.659	463.56	208.236	273.157	354.101	197.717	191.817	293.076
CTTN	475.646	450.916	442.304	580.962	395.374	438.025	561.11	513.112	484.253	515.157	476.893	402.252	400.727	367.398	391.359	395.708	228.419	272.52	264.7	146.221	159.47	162.008
HNRNPH1	515.253	527.294	341.174	416.402	532.558	538.562	501.724	531.547	360.692	457.506	392.999	465.639	323.236	292.497	404.213	325.861	267.824	321.586	280.768	228.232	223.194	249.199
RPS19	423.334	291.276	229.047	577.871	416.527	495.831	515.505	470.304	414.28	469.695	424.969	408.4	319.723	361.812	401.114	327.001	291.851	302.469	377.996	250.166	255.864	424.145
PPP1R15A	101.024	67.2539	51.693	162.56	123.496	125.702	137.682	111.278	84.5418	107.372	266.751	190.825	129.607	443.315	222.994	245.18	1020.36	496.186	686.779	1377.98	892.128	1392.82
SLC25A6	440.36	232.793	191.076	596.6	395.063	395.045	491.404	416.676	395.715	433.625	479.744	450.27	372.424	376.285	383.211	290.509	326.451	315.851	346.685	344.891	283.035	478.148
CLU	423.822	634.822	758.854	381.126	536.913	505.174	382.214	457.727	630.23	714.758	252.701	373.176	613.095	176.971	328.352	535.119	103.798	183.521	233.595	49.2702	66.9581	88.8792
RPL30	330.128	248.682	231.021	304.937	337.204	369.88	276.805	316.413	328.467	375.445	297.091	506.346	319.528	284.118	343.501	356.366	364.253	453.067	608.09	375.407	465.796	926.481
ARF1	458.183	409.384	456.684	559.506	442.035	509.659	480.379	490.419	471.029	441.119	371.619	396.105	409.706	346.578	401.459	330.137	232.584	265.51	290.243	201.213	188.583	264.95
SORCS2	137.313	108.747	311.192	180.016	263.168	310.579	186.364	150.336	101.036	195.496	232.745	155.435	74.3678	380.347	540.443	439.898	276.474	495.549	276.648	425.313	1162.22	1992.47
BLOC1S5-TXNDC5	338.384	415.087	415.706	355.851	384.798	421.331	367.952	393.671	409.303	340.681	325.395	381.068	364.031	325.504	339.714	323.58	380.272	341.34	363.783	440.889	459.326	495.586
H4C2	333.395	307.952	139.007	365.306	342.492	395.17	338.788	367.892	150.773	224.944	383.632	319.26	150.883	441.792	527.704	261.145	556.792	606.213	465.749	459.326	555.073	655.906
MT-CYB	118.59	213.561	158.557	47.6407	340.937	160.211	52.0152	88.7019	187.867	166.889	134.394	459.574	381.403	267.868	345.108	704.749	512.582	647.845	810.374	632.248	947.765	966.983
GARS1	459.34	546.448	415.142	371.125	424.304	454.594	491.276	500.496	366.614	483.875	404.81	414.547	287.126	308.239	309.53	313.317	329.334	258.713	292.303	335.037	280.124	289.701
SOD2	181.807	180.563	253.484	196.927	223.973	215.026	206.074	231.305	711.539	375.601	244.963	295.251	713.228	233.591	311.825	687.358	288.327	374.688	870.73	328.044	468.707	736.347
G6PD	464.458	492.173	554.995	543.322	475.631	480.632	493.455	465.343	524.617	516.4	352.07	393.779	509.644	272.692	440.25	488.078	135.514	248.73	238.127	57.8528	72.4571	90.0042
TMBIM6	674.093	685.243	711.86	432.04	746.576	692.17	433.748	505.886	454.825	479.739	285.281	436.396	414.781	210.232	333.401	297.922	98.9924	123.409	77.6592	70.5677	62.4295	33.7516
ITGA5	380.254	344.096	353.956	488.954	355.246	357.048	547.842	361.135	377.513	497.65	537.167	391.369	421.808	370.191	410.985	380.028	339.906	377.662	336.592	198.034	221.9	207.572
RPS6	416.184	266.577	197.091	380.398	465.366	401.772	361.158	387.89	319.638	431.759	300.349	593.326	365.983	334.137	415.001	397.419	264.941	416.958	416.105	264.788	391.074	418.52
RPS16	360.297	269.37	190.606	511.501	444.835	425.193	409.327	443.978	340.238	413.63	367.342	479.18	270.925	342.008	364.389	272.263	278.076	377.45	366.255	283.224	416.952	548.463
DDX21	342.808	219.5	170.681	261.297	313.251	351.317	365.164	396.796	298.748	437.449	371.211	413.052	289.078	319.157	363.815	347.528	396.29	428.003	467.397	533.072	533.724	554.651
ECM1	691.891	550.184	520.314	630.603	540.957	515.639	607.389	471.515	450.393	461.362	363.881	369.105	409.706	306.208	375.866	340.685	127.505	163.342	116.798	30.8336	38.4928	29.2514
RAB7A	499.487	374.262	392.867	485.863	405.64	416.722	538.067	425.308	381.909	443.109	400.33	376.914	354.857	315.094	319.973	337.835	295.375	250.429	298.689	294.032	209.608	288.014
COPB2	429.018	441.477	429.24	315.665	379.199	378.476	442.626	386.211	408.177	475.51	364.492	388.462	373.596	270.661	365.422	370.905	321.965	309.904	325.674	316.919	310.854	294.201
USP22	303.432	337.528	367.49	368.397	372.044	378.6	328.18	402.029	403.962	371.403	360.419	400.258	396.433	365.621	374.029	379.743	349.517	361.519	386.236	350.613	373.283	330.203
CLDN11	264.545	758.868	612.703	252.387	536.602	554.01	202.644	524.595	478.44	495.349	191.002	489.066	443.864	154.627	486.272	338.69	112.127	381.061	275	57.8528	257.805	187.321
TXNDC5	324.393	398.529	397.19	347.123	373.91	412.735	355.133	382.422	395.097	328.864	306.458	364.287	349.197	303.161	324.105	308.47	361.05	324.772	349.981	424.995	429.567	486.023
TUBA1C	580.425	371.47	240.702	462.951	553.711	505.299	526.273	498.855	330.32	461.144	397.275	487.903	337.485	322.965	462.056	323.295	197.664	339.853	234.213	135.096	138.121	133.319
TMED9	339.876	365.688	422.473	358.942	374.533	415.227	387.085	403.475	436.079	384.587	346.98	331.721	381.794	302.399	327.548	351.234	326.771	315.214	348.127	364.917	349.347	404.457
PLD3	383.212	440.848	598.229	415.129	390.708	353.061	407.276	352.113	510.884	442.673	342.296	310.204	526.821	269.392	321.58	468.122	224.895	266.148	377.378	162.751	171.115	256.512
RPS5	374.725	304.334	214.479	515.684	395.997	411.365	436.729	428.316	336.205	393.76	363.677	366.53	292.591	338.199	365.536	328.427	311.393	313.94	366.667	276.867	335.761	509.086
HGF	506.792	637.339	792.877	254.569	452.612	448.739	382.438	359.534	522.582	637.517	229.691	282.125	507.497	163.514	271.082	511.456	127.825	226.427	257.285	99.494	135.21	135.569
CCT3	445.606	385.078	308.748	400.037	385.42	411.614	446.119	399.1	332.79	419.259	382.614	428.836	322.456	302.653	391.13	312.461	283.842	351.748	312.285	269.874	288.534	334.703
BASP1	350.652	384.527	450.857	444.586	340.003	406.133	311.001	374.024	413.009	282.781	296.48	322.749	330.458	309.254	310.333	303.338	302.744	321.374	373.464	387.804	332.203	564.214
SEC13	392.162	391.174	414.86	406.219	448.879	450.11	397.437	451.634	394.589	418.512	353.292	420.446	381.403	284.372	378.276	376.892	236.108	289.937	306.105	213.61	209.285	289.701
FADS2	377.194	861.951	800.396	289.117	743.466	685.816	281.036	559.279	518.404	488.042	189.984	387.465	373.205	140.409	300.807	244.039	104.439	159.519	131.011	86.4613	88.3071	88.8792
SURF4	432.027	369.267	354.426	430.767	372.666	389.937	459.131	404.685	404.18	427.592	372.433	346.841	360.323	344.547	370.471	283.382	334.139	289.513	275.206	308.972	276.243	291.951
DYNC1H1	251.634	272.988	227.261	228.93	181.356	198.706	294.689	163.811	164.651	207.095	506.216	301.565	310.159	466.421	364.044	368.339	652.26	500.222	497.06	680.247	624.295	409.519
SLC47A1	366.829	48.4936	109.871	87.4625	191.621	394.048	428.364	599.626	234.406	290.026	788.035	321.503	42.1613	942.997	129.344	27.3689	1145.3	156.333	145.637	597.918	207.667	595.716
CLIC4	359.062	324.471	343.712	384.762	348.091	376.482	360.453	393.202	489.34	433.345	356.347	436.479	392.724	396.851	392.163	378.033	335.1	310.329	301.985	293.396	260.393	176.071
DLC1	242.607	265.476	289.575	416.584	414.661	458.207	356.222	411.247	400.838	397.088	328.45	344.432	316.6	401.167	345.911	356.651	380.592	362.581	351.423	357.924	392.045	235.699
ZNF207	326.605	255.014	208.84	311.301	382.309	359.29	359.876	389.765	301.291	392.548	376.709	461.817	359.737	286.911	390.212	358.076	341.828	421.206	382.734	333.766	367.461	444.958
LTBP2	381.643	308.857	404.521	351.305	206.864	228.979	453.298	302.196	410.138	298.236	481.373	260.359	460.456	341.246	334.205	425.928	322.606	425.454	323.614	430.399	375.871	258.762
LPAR1	349.263	505.82	545.784	265.479	379.51	363.526	203.798	258.685	353.971	328.958	219.509	322.915	405.997	303.161	321.695	419.086	329.334	386.158	405.805	333.448	395.926	384.768
SNRNP200	318.349	365.846	308.466	311.665	333.16	360.287	371.542	340.825	304.706	323.796	399.719	408.4	355.638	284.372	392.163	371.19	326.13	418.444	366.461	308.336	394.309	383.643
EPB41L2	415.721	486.903	582.815	292.754	456.967	461.82	346.543	411.638	456.787	531.668	253.719	350.081	415.562	201.599	277.394	468.122	171.395	247.881	351.011	159.254	179.202	201.947
SLC3A2	258.27	271.926	215.325	417.675	331.604	358.294	335.999	313.913	293.081	311.451	345.147	336.207	324.798	257.458	292.773	303.909	452.033	316.701	360.281	558.184	495.878	566.464
MYLK	265.471	429.403	570.879	277.116	379.51	378.85	278.953	353.48	553.79	505.704	230.505	331.97	540.094	252.634	298.397	544.812	214.644	267.635	370.786	212.021	271.067	187.884
LRRC59	388.459	286.085	260.533	514.047	377.021	424.321	451.663	415.583	350.629	420.471	378.135	362.625	328.311	333.629	345.337	307.9	287.366	255.102	283.858	288.31	268.156	347.641
H3C12	495.167	451.978	195.588	555.869	508.605	528.471	478.456	517.096	180.927	292.11	363.473	373.01	141.123	417.671	610.681	220.091	253.087	417.807	246.367	126.831	156.559	136.131
IPO5	427.269	306.89	183.933	334.031	324.45	340.23	427.435	370.158	234.079	382.504	408.882	416.707	244.379	382.379	444.497	295.926	406.221	430.339	302.191	351.249	326.38	280.701
GLG1	350.086	486.391	460.444	263.66	438.614	423.948	332.186	362.619	383.762	351.129	317.861	372.262	386.673	241.716	336.041	373.186	278.076	304.806	323.82	265.741	306.649	258.2
ALCAM	614.94	426.571	388.826	424.039	418.394	433.167	504.897	380.938	332.681	465.155	390.556	328.896	275.805	371.207	346.37	296.496	274.552	254.678	176.948	227.279	183.73	89.4417
EIF5A	421.996	379.69	319.181	370.761	480.92	463.938	341.127	429.995	355.897	437.294	301.978	510.5	392.334	272.184	353.141	321.584	176.52	308.629	344.419	122.063	182.76	313.327
LAPTM4A	492.672	477.818	494.467	307.846	462.566	403.267	416.73	370.822	415.988	484.59	330.079	376.748	457.137	228.513	324.564	384.59	194.781	258.076	269.232	134.142	149.766	153.007
H3C4	367.395	349.917	151.884	452.587	423.993	463.315	416.25	433.706	142.635	243.539	359.197	302.146	120.823	414.117	436.807	196.429	428.647	448.606	332.678	305.475	336.084	459.584
PRKDC	328.842	349.72	247.281	267.843	298.008	299.99	371.926	275.597	202.908	292.358	458.567	356.81	330.654	343.024	386.883	370.335	459.081	470.909	390.15	354.11	408.865	301.514
FAU	387.893	295.327	318.053	446.768	500.828	420.833	354.267	396.249	367.886	368.356	327.635	408.317	330.849	265.075	364.848	345.532	193.179	293.124	297.041	205.028	268.479	403.894
HNRNPAB	333.806	270.038	236.096	465.315	313.562	399.904	390.322	423.238	345.252	374.699	356.347	397.185	326.359	348.102	371.849	291.364	307.229	322.648	336.386	239.994	285.947	408.957
RAI14	424.774	242.271	296.906	327.484	241.704	272.084	451.343	370.665	458.894	418.979	409.289	395.108	385.893	402.437	379.653	473.824	308.19	290.575	330.412	253.662	227.075	178.883
ILK	408.031	367.065	395.405	371.125	369.555	363.775	375.323	372.345	394.734	454.116	355.736	413.966	398.58	296.051	381.489	362.067	219.129	307.992	344.007	155.122	185.024	235.699
MCL1	210.69	192.637	178.294	378.216	361.467	363.651	319.783	281.534	235.932	315.649	329.671	282.374	255.505	417.417	304.595	328.427	467.731	363.218	430.524	598.871	458.356	421.895
UBB	424.697	404.743	356.776	376.216	398.796	435.16	464.547	443.861	440.002	446.778	397.479	383.976	300.009	346.578	304.135	256.298	217.527	237.048	245.955	185.637	164.646	249.762
JUN	271.926	296.075	213.069	343.668	341.248	348.576	309.078	323.444	249.629	300.288	353.496	379.24	317.381	323.981	363.815	318.733	395.008	384.672	387.678	418.32	359.374	454.521
RPL28	391.391	279.438	221.058	553.141	349.647	373.617	461.759	381.68	313.281	432.319	472.617	323.663	283.222	375.777	339.14	297.922	324.528	254.04	288.801	235.543	182.76	313.327
ILF3	373.413	373.436	268.428	349.305	335.026	354.93	403.879	360.081	263.435	300.91	398.497	403.498	317.185	368.922	376.669	304.479	342.789	357.271	292.097	292.76	296.621	282.951
LUM	279.539	448.006	922.674	148.014	398.796	375.86	213.124	335.356	725.417	502.532	136.43	287.442	752.071	84.2959	218.863	755.21	76.8873	141.676	315.992	62.9387	79.8969	133.319
RRBP1	353.995	439.392	538.923	336.576	389.153	392.055	340.07	361.409	471.102	421.124	362.659	345.013	443.474	236.13	299.086	405.116	183.248	211.346	282.416	181.823	178.231	219.385
ATP5F1A	442.057	489.066	407.905	390.218	466.61	458.706	447.113	473.546	407.959	483.377	309.512	376.831	359.932	257.458	372.193	299.632	155.376	239.172	196.311	104.898	126.476	121.506
UACA	481.047	353.693	270.59	288.572	301.741	305.472	413.59	267.121	294.062	294.908	463.454	482.171	418.49	365.621	380.112	422.507	319.403	336.88	327.94	216.471	202.815	165.945
EFEMP1	292.681	433.06	785.452	197.836	422.438	391.308	238.154	343.754	684.036	381.26	181.024	355.065	699.174	116.796	276.017	564.483	102.196	186.919	329.588	69.614	111.273	176.071
PDLIM1	360.091	315.661	401.796	378.58	313.873	310.206	385.835	360.705	474.19	453.121	345.758	320.838	450.891	267.36	307.464	496.346	193.179	247.031	418.165	119.202	141.679	272.825
SERF2	423.642	391.646	531.874	497.864	364.889	425.193	366.638	420.231	525.816	404.084	284.874	318.512	406.192	252.126	254.097	329.852	171.074	198.814	267.584	114.752	133.269	236.261
DBN1	426.06	422.087	421.627	407.492	331.915	333.502	451.279	330.474	323.09	374.015	458.771	346.093	413.415	351.656	342.927	405.687	242.836	269.334	287.154	115.388	133.269	122.068
STOM	302.275	343.152	499.637	295.118	299.564	292.64	303.085	283.604	467.795	412.48	246.388	307.546	426.688	213.025	273.492	424.788	239.312	278.68	439.382	250.801	269.45	410.082
TNFRSF12A	279.745	179.973	159.496	389.49	276.855	246.919	498.294	368.166	453.336	418.419	411.937	339.53	313.086	381.363	297.708	309.61	346.313	303.319	337.21	296.575	242.925	412.332
PDLIM7	409.137	417.958	535.352	550.414	405.018	478.514	346.447	466.906	500.784	419.974	297.906	367.859	500.86	268.63	381.489	363.493	89.3815	161.643	136.779	27.337	43.6683	71.4409
H2AC11	433.235	361.008	193.05	438.767	421.816	463.564	404.936	445.97	183.071	255.946	334.151	340.112	151.078	394.312	569.365	248.316	269.746	479.193	299.101	133.824	173.056	231.761
RPS23	327.016	250.059	182.053	348.032	320.095	413.483	298.695	418.122	309.466	386.173	312.16	349.998	240.28	304.43	327.089	281.671	293.773	282.928	387.266	332.812	316.029	497.836
ADD1	354.767	376.937	406.777	355.851	345.603	375.361	354.62	355.862	363.853	344.941	347.591	366.031	352.125	293.512	327.319	321.299	267.824	294.398	312.285	186.591	218.342	246.387
KHDRBS1	274.447	385.668	260.439	355.305	366.134	399.654	343.242	413.825	297.368	320.593	366.935	366.447	309.573	300.622	370.93	314.742	270.067	341.553	326.086	261.291	272.038	247.512
CHD4	289.132	332.022	319.557	298.027	319.784	352.937	359.716	328.404	299.947	335.581	422.932	401.255	359.932	269.138	334.664	354.085	272.309	325.197	352.659	268.284	281.095	282.388
SDC4	270.898	239.086	267.958	287.481	307.03	311.576	322.763	294.697	338.094	379.768	317.25	321.586	345.293	300.876	311.595	364.918	319.403	358.12	362.135	342.031	397.544	386.456
CCDC80	385.347	481.161	651.99	273.661	408.751	405.51	317.315	356.917	459.875	440.652	255.959	291.762	475.68	183.318	212.895	374.897	166.589	192.654	271.91	189.77	190.847	158.07
CDC42EP3	305.901	438.252	381.777	229.294	293.031	280.431	215.047	270.09	301.655	364.375	286.706	339.946	323.431	389.234	321.695	318.163	360.089	334.543	375.524	317.237	348.053	337.516
RPS24	353.738	179.973	181.302	263.115	479.053	385.577	276.164	321.959	257.731	334.741	271.434	559.348	315.624	209.724	328.237	317.593	197.344	357.058	366.667	233	300.826	604.716
CIRBP	273.058	353.417	351.889	335.667	482.786	490.723	263.281	369.22	368.031	299.324	241.298	299.82	386.283	199.06	286.92	350.664	204.392	278.68	333.296	263.516	315.382	343.704
TPT1	222.752	153.897	155.549	327.666	270.323	289.65	256.583	289.502	321.709	324.138	212.993	308.958	275.219	309.508	269.016	272.833	338.945	328.808	421.049	413.87	510.434	793.162
AC005258.1	264.056	308.503	378.487	394.218	269.079	322.041	291.484	291.338	374.353	287.103	366.324	297.328	337.485	298.844	271.656	304.194	310.112	316.276	363.577	279.092	311.824	426.958
PFKP	343.631	265.633	228.201	451.314	303.297	297.872	439.677	343.676	281.309	323.018	477.504	380.154	300.594	377.808	428.085	323.58	295.055	374.264	288.595	153.532	189.229	192.947
NQO1	468.676	430.74	473.414	473.862	437.369	485.864	389.681	467.804	546.815	432.412	285.077	454.673	504.374	198.552	376.21	325.576	48.6953	105.142	72.9213	19.7081	29.4357	18.0008
H2BC9	313.051	244.12	112.973	319.302	279.344	320.421	333.564	324.654	108.665	197.207	288.946	249.892	101.89	387.203	444.153	169.06	522.193	516.789	330.206	536.886	480.999	445.521
CALM1	440.051	367.576	351.325	339.849	392.264	419.463	378.496	400.037	332.79	401.472	302.996	456.085	275.61	295.29	339.025	304.479	231.943	286.539	230.712	173.24	169.821	134.444
MDH2	422.176	389.208	333.091	480.044	371.733	372.87	427.691	374.649	334.171	387.075	361.641	333.133	332.41	286.149	304.709	306.189	216.245	227.065	223.296	155.757	150.737	210.385
AP001931.2	337.175	307.952	339.482	350.396	319.161	329.142	343.531	318.835	333.953	359.12	305.847	308.626	314.062	304.684	282.903	319.018	304.666	280.167	330.206	289.582	285.947	305.452
WLS	421.662	348.029	311.85	321.848	277.789	282.922	460.926	310.632	295.369	528.994	418.045	442.295	419.27	364.351	424.412	397.704	223.934	265.086	193.427	86.4613	96.7173	69.7533
COL5A1	280.053	374.066	581.688	276.571	316.673	307.216	284.305	317.897	521.129	352.217	300.96	303.309	536.19	285.134	295.757	510.03	185.17	195.203	315.786	122.063	131.652	153.57
HM13	312.176	238.653	301.793	289.299	293.964	257.383	277.639	246.772	268.521	301.78	213.197	239.258	269.168	210.994	233.668	254.873	312.355	262.537	332.678	574.077	494.908	751.535
RPL3	279.102	230.079	163.726	334.576	283.699	310.579	267.062	271.73	228.557	259.584	349.016	311.866	221.932	306.461	364.159	277.965	362.652	390.831	404.775	398.294	434.096	466.334
MGST1	387.379	347.361	314.576	284.026	331.915	329.266	377.118	338.13	400.256	418.637	331.3	310.288	358.956	230.798	262.475	346.387	247	226.002	267.172	259.384	234.192	310.515
GPI	364.206	348.737	302.639	464.406	352.757	362.031	420.833	361.018	303.144	375.539	419.674	349.416	298.642	305.7	347.977	261.43	270.067	267.21	232.566	163.069	151.384	184.509
TXN	535.057	405.097	343.054	373.307	362.09	415.227	508.871	409.958	394.879	478.682	311.752	355.481	330.263	218.611	276.706	295.356	140.319	179.273	196.105	94.726	94.1295	145.694
ITGA2	285.995	167.388	174.628	186.926	123.807	126.325	485.411	307.859	261	483.377	574.838	553.367	433.91	445.347	569.365	442.463	336.382	362.581	227.21	132.553	114.832	63.003
KDELR1	389.822	297.648	297.752	287.481	302.363	283.795	356.19	282.198	311.21	364.22	315.418	319.177	338.852	241.462	314.12	315.597	269.746	302.682	265.524	357.924	278.83	359.454
RPL32	348.492	223.826	209.968	205.11	437.369	420.459	242.641	335.356	260.492	310.021	228.469	421.775	275.415	160.721	295.757	372.331	198.946	325.834	440.206	225.689	371.99	528.212
CCT5	377.554	309.014	213.633	349.487	315.74	358.543	401.058	364.65	258.021	355.482	399.923	388.296	256.676	291.735	353.945	247.175	301.142	294.186	275.618	230.775	219.959	258.2
EGFR	278.562	309.604	282.62	241.295	257.88	254.02	312.508	269.543	284.252	261.543	314.807	276.808	295.129	376.539	342.698	332.988	372.583	402.726	309.607	369.05	435.066	230.073
TALDO1	383.572	270.353	272.751	470.588	268.456	292.017	454.388	323.795	356.115	376.845	386.687	337.536	400.922	284.626	328.925	386.87	226.817	257.227	285.3	119.838	131.975	191.822
SNRPB	366.598	329.938	252.638	459.315	367.689	429.429	386.38	424.293	302.345	298.671	379.356	339.53	239.304	284.626	321.695	237.767	217.207	266.572	241.011	175.783	179.849	292.514
UBA52	337.227	282.152	199.817	456.769	314.806	359.664	431.986	385.156	309.211	376.254	358.179	310.288	285.76	277.263	316.416	269.697	273.27	261.899	257.079	217.743	212.519	292.514
GNB2	399.209	360.969	380.367	572.78	353.691	366.89	443.363	401.131	381.728	359.4	369.175	333.299	321.284	295.798	333.057	241.188	174.278	222.179	167.266	93.4545	103.834	110.255
DCBLD2	397.666	193.856	149.722	309.301	163.314	170.925	404.808	209.51	176.095	263.906	417.435	360.382	265.069	588.294	404.443	306.474	460.683	391.044	258.521	401.791	330.909	160.32
MRPS6	289.235	143.396	341.926	137.103	144.338	243.929	191.203	196.894	210.246	157.311	419.471	220.981	255.31	621.302	289.216	186.736	472.536	590.07	249.251	380.811	446.064	590.09
PRKAR1A	301.915	305.71	359.408	281.844	282.144	288.03	285.491	284.698	337.077	336.483	278.765	336.706	345.488	264.567	297.823	344.107	291.851	315.426	359.251	295.621	295.651	282.388
GDI2	370.327	302.092	249.254	253.66	322.894	363.526	339.365	340.864	280.147	379.457	303.811	405.243	319.332	261.013	360.028	319.874	237.389	341.34	295.187	230.457	257.158	235.699
OAZ1	250.374	293.086	361.099	377.671	252.592	311.327	281.709	282.354	363.635	277.961	356.957	287.94	327.726	285.895	260.638	291.65	292.172	306.293	344.831	260.655	295.004	403.332
MT-ND5	109.177	176.355	138.067	51.4593	231.75	112.496	42.1762	63.3139	157.53	116.203	142.131	403.415	339.047	275.231	319.973	604.681	392.766	579.662	630.337	399.566	769.533	709.908
RPS14	301.632	234.641	208.088	399.309	280.899	335.745	311.418	311.843	260.855	307.004	356.347	290.349	234.815	264.313	277.509	299.062	292.492	268.059	370.992	306.429	336.084	508.524
EIF3B	327.608	300.676	261.003	395.309	310.14	346.708	396.379	350.394	296.641	311.824	340.667	307.795	243.013	268.884	306.431	246.035	309.151	268.272	264.7	293.078	275.272	325.703
CDV3	265.805	236.333	237.224	300.755	322.272	334.499	247.577	317.741	299.729	304.113	280.19	327.983	270.925	329.059	292.429	299.347	304.025	299.496	339.064	394.797	341.907	397.144
CTHRC1	318.503	221.977	348.787	337.667	192.555	204.063	342.473	266.535	452.536	351.875	309.92	310.952	558.051	285.895	318.367	572.751	186.131	252.341	409.513	119.202	142.003	234.574
PCDHGA1	413.355	482.97	560.258	335.122	393.197	412.611	360.324	360.041	410.901	375.228	289.964	312.78	400.922	205.408	287.838	327.286	154.095	167.59	166.442	102.037	115.802	98.4421
IARS1	378.737	369.857	303.767	241.658	285.254	305.347	360.1	312.117	294.28	370.128	295.666	315.106	309.183	248.825	308.038	323.295	305.307	268.697	279.12	380.493	263.951	210.385
AC092143.1	451.522	393.062	334.407	586.963	386.353	405.883	427.146	346.957	298.894	257.812	339.242	310.62	321.675	241.462	290.593	244.609	207.916	257.014	210.936	131.917	129.711	146.257
ATP2B4	488.917	358.491	323.786	385.672	260.057	268.596	417.564	247.709	254.497	294.846	327.839	326.155	306.645	426.304	405.59	326.716	302.103	350.474	195.487	172.923	209.608	68.6282
PEA15	327.376	259.262	256.021	338.576	237.971	269.343	318.629	327.935	365.016	359.68	324.784	288.189	243.403	354.703	264.655	228.644	320.684	264.236	267.378	438.346	349.994	308.827
TUBB3	450.133	391.331	331.869	585.508	385.109	405.011	425.448	345.746	297.331	256.63	337.817	309.291	320.308	242.224	288.527	244.039	206.635	256.164	210.112	131.599	129.711	146.257
PCDHGA2	411.349	480.374	558.379	332.758	392.575	409.745	358.722	358.987	408.613	372.74	288.946	311.367	398.58	204.9	287.494	325.576	153.134	166.528	165	100.13	113.538	95.067
MANF	104.83	78.8562	81.0171	74.0068	78.7016	82.4723	84.0319	73.4691	78.7288	90.7362	119.122	100.605	90.959	241.208	164.233	164.498	631.757	417.595	546.91	1089.98	901.185	1392.25
PRRC2C	303.895	259.577	219.836	188.199	237.038	220.757	313.117	215.173	233.498	255.262	344.333	306.466	259.409	349.879	290.249	323.58	394.368	353.872	343.801	499.06	413.717	354.392
PSMB1	365.337	412.963	308.56	384.399	372.977	396.415	396.251	435.893	370.937	410.801	292.408	348.752	287.712	214.802	321.58	261.145	183.568	229.613	204.963	132.871	153.971	180.008
PSMB4	329.64	333.359	285.252	371.67	302.052	324.782	395.802	362.033	322.327	361.515	361.844	307.712	284.588	279.04	317.449	248.03	277.755	283.565	239.775	198.67	206.05	270.575
DSEL	400.47	250.491	261.943	261.115	196.91	211.413	327.09	206.385	280.692	286.015	288.539	246.485	269.949	394.058	274.296	315.312	442.422	331.994	249.663	539.429	386.546	230.073
SSR1	322.927	315.425	292.677	233.658	307.963	300.862	290.586	267.707	258.167	336.296	232.134	299.903	281.27	244.255	281.182	321.299	325.169	283.778	306.105	425.313	333.82	387.581
HNRNPDL	385.835	267.403	239.292	324.575	465.677	480.632	374.33	388.984	246.214	301.594	222.564	297.577	296.495	215.31	252.605	255.158	244.117	257.439	260.375	309.926	225.781	333.578
PRMT1	330.565	258.908	296.718	363.306	344.981	340.977	328.628	343.793	277.64	273.888	304.625	332.303	267.216	244.509	320.318	259.434	217.847	327.109	314.757	201.531	302.444	383.081
TCEAL9	351.964	367.969	433.094	197.836	399.729	336.118	243.891	285.908	291.046	352.497	174.101	389.708	298.252	155.897	234.242	372.901	202.79	234.499	333.914	319.78	243.572	414.02
NACA	335.555	262.448	207.242	304.573	358.357	336.741	310.681	315.437	261.545	328.709	262.271	335.459	254.139	217.595	278.542	261.43	263.339	306.93	321.554	338.216	351.611	416.27
SAMD12	146.212	139.621	118.612	2182.2	120.074	952.418	120.279	61.2047	35.7858	73.7893	28.915	140.564	74.1726	100.292	238.373	218.951	198.946	215.807	166.648	470.769	424.715	396.581
ITM2B	368.372	453.354	498.415	292.39	313.873	356.051	331.801	344.496	449.666	387.106	243.334	290.432	409.511	206.17	282.559	363.208	160.502	199.239	220.412	135.731	116.449	177.758
ILF2	321.024	316.762	226.885	300.573	368	343.842	328.468	340.434	245.524	336.638	308.494	308.044	256.481	216.58	306.66	272.263	250.845	276.556	310.019	260.973	289.828	390.956
HSPA4	331.851	303.351	254.894	279.116	316.984	338.361	358.081	337.192	295.551	352.87	309.309	353.653	309.183	258.982	298.512	308.755	273.591	276.131	263.67	265.423	256.188	220.51
PCDHGA3	401.37	468.575	544.939	323.848	384.176	401.149	352.344	351.761	399.966	364.78	285.281	304.389	387.064	200.076	281.526	319.018	152.173	163.554	162.322	98.8583	112.244	94.5045
SENP3-EIF4A1	326.245	252.104	210.062	364.033	306.719	335.246	389.777	349.73	290.537	323.516	316.232	319.675	281.856	295.29	300.233	272.263	240.913	284.202	281.592	224.1	248.748	339.766
PABPC1	227.87	156.926	123.217	259.66	327.872	308.212	226.008	229.703	203.779	229.826	332.726	408.815	274.634	289.704	292.2	291.079	359.448	371.29	375.318	456.465	402.719	405.019
PGD	268.994	292.102	289.669	276.934	279.344	284.044	320.744	296.259	399.748	363.722	338.427	336.622	481.731	236.384	313.891	422.222	201.509	289.513	300.543	174.83	184.701	194.634
GRN	406.616	396.995	425.575	417.856	275.3	280.805	416.955	286.377	380.456	354.456	394.425	252.384	361.103	259.743	264.77	317.593	231.623	199.239	245.543	106.169	113.538	149.07
COPS6	404.945	373.554	365.705	372.216	330.982	369.506	374.618	362.541	322.254	344.536	315.621	316.02	306.059	268.63	312.514	259.434	211.76	245.119	211.554	149.718	161.735	151.32
MYL12B	362.431	309.447	286.285	366.215	321.961	359.913	412.211	365.353	365.27	402.467	276.525	348.502	327.335	257.204	273.263	308.47	197.985	217.931	255.843	159.89	143.297	205.322
RPL23	291.627	233.029	147.654	346.759	242.015	278.188	332.634	286.338	235.024	290.057	307.069	287.774	237.352	278.532	318.367	283.952	290.89	314.789	369.963	304.84	362.285	476.46
SARS1	324.83	348.383	278.202	273.48	321.028	335.994	312.86	333.052	249.593	305.698	287.113	310.703	228.178	213.279	226.208	239.193	288.968	265.935	296.835	336.309	319.588	412.332
SF3B1	371.973	379.768	306.681	266.206	417.772	415.601	375.74	402.303	312.009	391.957	280.597	342.521	289.273	211.502	321.006	277.395	180.685	239.597	208.052	176.419	180.496	153.57
SYNCRIP	289.081	261.622	204.61	233.84	305.474	337.863	296.259	292.431	260.456	279.485	280.19	375.502	302.546	239.939	301.381	314.172	291.531	315.002	321.348	325.183	328.321	326.828
PCDHGB1	397.975	462.833	537.514	321.484	378.888	397.91	349.524	348.636	394.189	360.893	283.245	300.568	380.427	199.06	279.346	314.742	152.173	162.28	160.262	96.9511	110.626	93.3794
PPP2CA	285.712	241.013	195.776	289.299	291.787	320.795	313.565	328.756	285.524	312.197	262.475	301.98	227.398	264.821	302.758	242.899	298.899	290.575	306.105	331.859	345.789	426.958
MYO1C	288.155	303.351	315.985	362.579	232.994	252.649	338.531	289.97	337.586	320.811	358.79	319.675	339.828	292.751	347.977	317.878	255.33	315.639	292.715	164.976	190.847	219.948
MICAL2	238.286	164.634	151.132	276.571	197.843	193.723	363.049	291.377	272.118	279.112	404.81	390.705	367.349	515.678	409.607	386.87	314.917	324.985	312.697	219.65	245.837	134.444
LINGO1	63.3457	22.3786	282.62	41.6402	259.124	88.3276	32.9461	121.277	162.798	49.2239	94.4827	252.716	359.737	132.03	408.001	190.157	99.9535	806.514	916.049	58.1706	984.64	1026.61
CBX5	308.164	353.181	230.645	219.111	326.938	348.701	219.791	295.048	195.787	230.945	257.791	372.76	210.026	327.282	337.992	271.978	332.858	388.92	279.944	386.533	369.725	185.071
ITGA1	277.379	218.084	299.82	311.847	257.258	271.087	319.526	276.378	355.533	358.063	268.787	256.122	432.934	256.95	257.081	474.964	242.836	210.072	361.723	251.119	216.077	268.888
ITCH	387.096	313.301	340.328	268.752	319.473	314.815	326.289	314.773	310.12	334.026	308.087	331.389	282.637	258.982	279.346	307.045	256.291	261.899	231.124	278.138	229.663	187.321
GFPT1	220.154	186.227	181.396	195.109	228.95	237.201	264.755	253.607	223.398	305.605	252.701	283.454	276.586	237.4	250.309	303.623	365.215	327.746	378.408	495.563	503.965	451.709
CDC37	354.381	308.66	316.173	459.315	272.811	305.098	378.945	326.061	311.137	328.522	338.224	282.873	268.388	282.087	252.031	243.754	268.144	227.489	244.307	205.028	183.407	261.012
CAPZB	405.202	359.828	340.986	430.585	318.85	326.152	430.447	376.29	359.711	421.777	288.946	314.774	308.597	266.091	293.118	281.956	167.871	221.117	191.573	87.097	103.187	118.693
PICALM	242.452	191.379	193.52	224.748	221.484	227.235	288.407	277.472	296.278	352.652	347.591	313.943	282.441	349.625	306.546	301.343	367.777	302.257	318.052	387.169	312.795	307.139
NDUFS5	343.245	352.552	382.904	347.668	370.489	400.028	325.007	398.124	402.436	323.081	264.104	378.326	340.023	172.654	303.791	301.343	142.882	238.747	255.431	70.5677	128.741	166.508
RPL27	317.552	278.887	208.934	351.305	341.87	382.089	406.827	406.755	320.874	363.94	327.635	334.463	262.142	252.888	335.926	273.974	211.76	228.976	231.948	171.333	163.028	230.073
ETS1	138.471	91.5991	71.0544	262.751	325.072	317.058	247	274.113	172.39	204.296	232.542	279.466	184.065	395.582	295.872	261.145	454.916	386.371	350.187	571.852	574.158	284.638
HSPA9	345.791	306.025	225.006	303.3	324.139	350.321	383.015	331.88	248.721	344.07	304.218	303.974	210.026	231.814	273.837	243.754	255.65	274.007	244.719	327.409	257.805	277.888
HNRNPK	349.983	365.492	279.988	282.571	353.38	384.206	379.906	402.459	308.376	361.017	338.427	306.134	229.154	255.935	299.889	226.649	226.817	252.129	235.861	190.406	162.705	174.946
VASN	202.82	211.909	250.382	410.401	326.316	321.916	344.396	260.052	290.828	231.816	271.638	153.939	276	209.216	177.317	264.281	311.393	230.038	306.929	485.709	326.704	501.774
HNRNPUL2-BSCL2	316.626	352.591	282.808	328.757	265.968	291.145	298.406	285.83	239.02	257.687	321.526	322.915	267.997	265.583	341.779	247.46	317.48	305.443	263.464	272.417	269.45	250.887
ZFP36L1	231.213	160.78	212.693	268.934	236.105	211.289	173.063	157.523	166.976	152.305	234.374	225.218	280.099	245.271	236.767	293.36	380.272	349.412	369.345	588.064	569.629	617.092
KIF5B	342.551	298.67	248.221	281.662	279.655	310.206	341.287	333.677	310.81	355.358	276.932	350.081	266.436	308.747	298.397	310.751	293.773	261.687	222.678	295.939	247.454	119.818
RGMB	260.353	125.423	113.255	365.852	201.265	175.783	339.365	258.021	300.274	286.668	374.469	262.021	244.379	492.065	282.1	279.106	409.104	311.603	306.929	341.713	334.144	284.638
PCDHGA4	389.951	454.141	522.382	316.756	373.91	392.304	344.556	342.7	385.942	352.839	277.543	294.503	366.374	195.252	274.525	306.474	148.969	159.943	153.876	96.6332	107.068	88.3167
GADD45A	92.4596	84.2444	78.4794	141.831	127.54	151.116	160.052	114.168	114.878	125.221	182.653	141.644	166.498	326.774	240.21	299.917	555.831	386.583	547.94	647.824	628.824	1019.3
TRA2B	256.598	255.565	186.283	227.839	287.121	284.916	244.468	263.684	217.622	236.045	264.104	298.242	301.375	241.208	321.006	297.637	276.153	364.493	356.779	345.209	349.67	435.396
NID2	324.239	394.32	621.256	300.937	338.759	334.125	325.231	302.86	467.795	306.196	278.561	251.387	462.407	160.975	219.092	358.931	131.349	187.344	254.607	80.1038	112.567	91.6918
RAD23B	378.917	384.567	383.75	359.851	358.046	389.937	304.367	360.94	335.769	331.539	232.338	283.039	270.73	228.513	279.69	238.907	195.742	231.313	215.056	181.505	197.64	161.445
POMP	410.911	311.453	273.973	278.571	399.418	371.873	371.381	367.814	311.21	397.958	279.172	373.093	298.252	214.041	286.232	276.825	163.706	209.647	211.966	133.189	138.445	214.323
CCT4	352.015	315.071	232.337	287.299	306.719	336.617	338.275	319.382	247.885	313.006	260.235	286.528	242.818	233.083	312.399	264.566	266.222	250.854	238.333	289.9	263.951	322.89
H2BC21	266.577	182.451	122.935	226.384	319.784	281.054	220.56	249.154	95.9133	145.806	226.84	290.266	110.868	269.899	348.78	185.88	329.654	504.895	419.401	354.428	433.125	675.594
SH3BP4	197.599	226.854	202.167	288.754	281.21	266.478	214.759	265.637	241.455	242.979	341.075	334.546	264.679	373.492	333.401	279.106	363.933	329.87	309.813	296.575	360.992	235.136
TRIO	179.415	183.355	172.467	205.655	150.871	166.066	240.943	201.269	204.579	260.61	281.208	236.184	215.881	422.495	289.904	279.676	460.042	343.252	338.858	513.364	590.978	311.64
PLIN3	358.933	362.699	361.005	517.32	359.912	390.186	441.216	398.514	363.344	350.258	324.174	282.374	278.342	264.313	294.265	238.622	163.065	169.077	150.169	56.8991	59.1949	64.128
SLC7A11	207.629	198.261	179.422	170.743	157.714	165.069	306.45	284.58	372.79	404.488	333.54	372.179	373.4	261.774	307.119	336.124	303.384	313.515	227.21	468.544	376.195	113.63
MRFAP1	312.742	354.322	390.705	388.763	377.954	408.375	300.265	372.853	347.94	333.777	237.021	296.995	320.113	204.9	294.38	273.689	156.017	203.487	222.06	122.063	147.178	164.82
DAB2	361.737	336.309	354.426	310.574	315.74	339.731	358.177	304.11	390.665	366.645	251.682	232.612	278.928	244.763	206.583	276.825	235.467	192.867	252.959	206.299	184.701	221.635
PCDHGB2	378.583	444.191	506.122	306.573	367.067	380.967	336.352	336.489	377.186	343.883	268.787	287.857	353.881	192.205	267.41	298.207	146.406	156.757	150.992	94.726	105.127	87.1916
ADAM10	282.034	450.326	544.187	176.925	368.622	367.388	228.7	305.164	425.361	342.888	215.233	315.771	402.093	167.068	270.394	344.107	140.64	216.019	234.625	126.195	149.119	111.943
HMGA2	260.276	100.96	86.8443	340.94	157.092	151.241	364.106	268.41	172.717	248.452	517.619	399.178	241.842	629.681	346.485	278.82	438.898	291.849	220.618	291.171	199.58	171.571
H2AC17	362.611	341.815	164.478	439.313	369.866	419.089	362.119	400.584	164.542	219.906	327.839	263.848	116.529	390.757	453.678	182.459	249.243	330.295	218.146	126.831	150.413	123.193
EPRS1	293.144	301.541	235.438	204.928	254.147	264.609	280.395	239.194	203.307	264.777	285.281	269.913	218.419	229.783	258.458	260.004	320.364	320.737	332.472	342.984	370.372	412.332
PDE5A	264.391	469.991	821.449	215.111	294.276	300.364	214.022	261.575	531.81	331.476	151.498	236.516	412.829	126.952	185.924	405.401	115.331	187.981	270.88	80.1038	150.737	133.881
IGF2R	341.11	309.329	323.128	250.932	247.303	226.487	332.506	216.072	239.275	258.651	336.391	258.781	295.519	287.927	262.016	307.9	331.256	282.503	287.977	290.535	270.097	167.633
SEMA3A	387.456	374.498	259.311	224.566	293.031	299.367	264.723	212.596	150.628	220.466	298.313	305.469	227.593	277.77	345.337	293.075	296.016	376.388	292.509	250.166	294.357	177.758
H1-0	162.261	271.297	246.153	141.104	225.528	244.552	126.24	192.363	173.77	116.514	164.123	202.871	154.006	238.923	264.196	144.257	461.003	456.466	297.453	634.473	644.997	555.214
FASN	197.341	459.608	387.04	266.024	388.531	376.607	237.802	361.721	295.115	302.091	264.918	266.507	283.222	209.978	263.737	262.57	218.488	232.587	230.094	160.208	223.841	219.948
RAB1A	238.749	201.958	211.659	200.018	248.237	257.383	239.372	245.327	255.551	290.244	213.604	276.891	260.58	210.486	240.439	256.298	315.879	278.043	358.221	421.181	363.903	518.087
FERMT2	171.468	165.775	165.794	226.384	279.033	293.387	293.214	326.568	340.456	379.519	278.765	298.325	309.768	226.736	249.162	326.431	260.135	289.725	369.757	268.284	289.505	291.951
RPL36	303.869	221.938	208.37	383.671	349.336	362.031	289.368	310.906	282	273.173	325.803	296.995	237.157	237.908	270.623	245.465	199.587	240.234	283.652	197.081	229.016	336.953
TOP2A	402.321	394.32	165.512	281.298	400.041	401.149	368.208	351.722	150.773	251.748	313.789	380.237	152.249	246.032	309.759	182.459	253.087	343.464	191.573	195.174	215.754	105.192
PCDHGA5	369.247	436.521	492.776	301.118	358.668	376.607	330.743	329.888	369.666	337.633	262.882	282.208	346.269	185.857	263.163	292.22	141.921	152.722	147.903	88.3685	104.157	84.379
SEC23A	330.231	338.983	303.109	252.569	298.32	313.943	331.16	330.357	345.579	386.857	276.321	323.58	305.279	235.876	289.675	309.325	194.461	211.771	199.607	168.154	164.969	144.007
SLC16A3	344.917	218.634	264.386	434.403	232.683	229.602	380.547	261.458	312.336	284.46	419.064	270.245	339.828	366.89	320.433	263.996	229.06	244.694	226.592	125.877	114.508	163.695
SF1	251.403	242.193	212.599	329.303	300.497	329.266	271.197	323.834	273.607	279.081	242.112	245.655	210.611	239.685	248.014	205.552	273.911	289.513	269.438	333.13	319.588	337.516
SPAG17	176.638	63.7929	109.965	2463.5	125.363	671.116	89.5763	72.2973	22.7068	95.2451	23.0098	585.185	25.9604	32.7535	297.823	80.3961	101.235	89.2115	50.8801	190.723	444.447	214.885
PSMB7	327.351	268.229	204.61	334.031	309.518	320.546	364.811	349.691	246.795	318.665	330.69	315.604	210.416	269.138	314.465	201.845	209.518	260.413	214.232	202.167	210.255	233.449
PCDHGB3	367.215	433.257	487.418	298.573	355.868	374.614	329.109	327.623	366.941	336.047	261.253	280.38	343.341	184.588	261.442	287.658	141.28	151.872	147.285	87.7328	101.893	83.8164
ARPC5	359.731	298.002	283.278	329.121	288.987	321.418	310.937	313.64	317.132	360.24	295.462	327.401	305.669	271.169	277.739	295.926	172.035	208.585	230.712	128.738	140.062	168.195
EIF4A1	304.332	223.039	185.343	336.94	279.655	309.956	364.747	324.381	267.504	298.515	293.833	291.346	250.43	268.884	280.838	252.592	209.518	260.2	258.315	205.981	218.989	317.265
BRD2	131.552	116.495	118.33	154.378	139.05	144.015	160.5	154.476	169.229	176.777	158.421	168.893	152.249	273.454	176.743	177.898	531.483	317.763	364.607	862.388	662.788	690.22
MAGED2	355.847	421.419	433.094	316.211	349.647	371.873	343.755	356.682	377.295	386.173	245.574	292.011	346.659	179.764	270.738	313.602	116.292	146.987	187.453	54.9919	62.1061	72.0034
FBN2	314.697	320.302	442.304	219.838	243.571	179.894	236.039	164.71	324.325	286.388	278.765	167.314	356.224	236.13	179.612	370.905	301.462	175.237	370.168	258.112	211.872	359.454
TM4SF1	352.452	211.516	192.204	298.755	270.634	237.949	493.103	328.131	239.674	538.851	394.832	450.685	235.4	296.051	377.817	262.285	203.751	230.888	161.91	79.4681	84.7489	55.6901
BDNF	151.253	111.657	190.888	125.284	156.781	146.382	132.041	194.59	278.657	201.902	138.262	267.171	329.482	190.935	219.322	322.154	272.95	377.662	580.693	300.707	493.937	803.85
HNRNPF	277.507	297.53	247.939	278.025	307.652	310.33	280.972	312.195	264.161	301.874	243.13	295.915	237.547	219.88	280.952	272.833	226.177	263.599	288.595	225.371	249.395	298.139
HNRNPUL2	296.334	328.01	263.54	310.938	245.748	271.959	275.427	267.473	219.111	240.616	302.182	303.558	243.794	248.571	320.433	228.359	306.588	290.999	250.487	263.834	261.363	239.636
SERINC1	399.004	348.423	378.769	245.477	339.381	319.923	355.389	314.148	327.522	338.1	261.049	246.735	299.618	210.486	227.011	276.255	212.081	195.628	202.903	158.936	143.62	176.633
PTGS1	268.12	329.269	508.377	296.573	303.919	297.249	295.842	284.737	437.786	382.006	283.652	292.675	462.407	178.24	224.945	328.427	124.942	178.211	279.12	49.5881	81.1908	78.1912
PFN2	392.857	288.405	265.514	362.942	215.574	274.825	347.954	283.838	291.264	314.125	283.448	278.22	258.043	297.321	281.067	248.601	224.575	260.413	229.476	179.916	208.314	174.383
POLN	65.3004	466.373	166.734	47.6407	69.0583	88.8259	29.7092	135.885	43.1973	64.1497	97.3335	73.5219	354.467	69.3156	382.752	597.839	152.813	550.987	701.816	244.126	888.246	666.594
HAUS3	65.2747	466.294	166.734	47.6407	68.7473	88.7014	29.6451	135.846	43.27	64.1497	97.3335	73.5219	354.467	69.0617	382.752	597.839	152.813	550.987	701.816	243.49	888.246	666.594
TM9SF3	271.849	238.653	251.792	172.925	231.128	225.491	227.675	239.78	263.689	283.341	264.104	334.213	278.147	277.516	314.694	287.658	301.142	294.186	272.116	328.362	319.911	274.513
EMILIN1	241.424	360.182	508.002	251.296	313.251	323.287	226.425	280.831	350.047	251.437	229.894	222.56	388.43	168.846	207.156	403.976	155.376	182.459	306.929	167.201	175.967	232.886
HNRNPA0	247.905	287.068	241.923	326.212	270.012	298.869	274.017	318.444	269.974	281.289	279.172	240.753	228.373	257.458	258.573	222.372	300.821	233.012	250.899	291.807	241.308	325.14
MYADM	233.168	175.961	226.321	342.577	387.909	356.051	353.21	330.435	413.227	492.83	303.2	257.534	334.167	216.58	209.452	296.781	159.861	201.576	245.749	87.7328	117.096	201.947
HERPUD1	91.6108	95.2174	102.446	106.373	114.786	114.116	76.5645	84.9523	53.7696	63.9942	86.9486	67.7897	73.587	264.313	153.33	161.933	624.068	346.863	467.603	1034.67	764.681	992.297
RNASEK-C17orf49	339.027	221.977	301.323	273.116	295.52	282.798	266.357	294.033	277.458	315.991	243.945	333.632	304.108	200.076	250.654	293.645	186.772	283.778	278.296	209.796	202.492	277.326
SEC61G	367.961	297.254	281.492	219.111	368	353.809	292.862	305.047	283.78	375.601	214.622	294.005	223.299	187.127	228.962	260.004	185.17	195.84	237.303	216.153	216.401	327.953
FBLN1	304.795	418.784	456.966	282.935	294.898	324.532	281.709	315.124	404.071	332.316	249.443	274.731	372.62	216.834	262.13	307.33	140.319	194.354	218.146	73.4285	78.2795	119.818
GALNT5	401.113	468.457	550.578	261.115	376.088	356.051	317.539	289.15	392.663	329.051	227.044	247.815	329.092	156.405	207.845	298.207	131.99	151.235	165.206	113.163	90.5714	63.003
SSR3	273.109	175.057	134.872	230.567	179.489	196.962	266.71	210.994	187.249	280.045	272.656	229.372	186.212	358.766	259.146	199.28	412.628	321.374	252.547	534.026	428.92	330.203
FOSL1	294.945	160.151	93.2354	616.966	483.097	499.443	399.777	383.828	219.656	261.388	340.667	304.306	177.819	313.317	312.973	181.034	159.541	210.709	166.236	83.6004	114.508	135.006
NLRP1	225.529	208.566	192.862	260.751	201.887	178.773	223.508	221.54	259.257	227.494	310.327	244.99	357.2	284.372	277.624	331.563	276.153	295.885	368.933	284.496	256.834	419.082
CSNK1A1	273.649	248.053	258.089	260.024	287.121	306.468	280.074	296.767	299.765	313.69	228.265	260.193	260.19	284.372	255.474	269.697	274.231	260.2	248.015	283.86	271.714	185.071
RPL35	314.105	299.536	203.013	374.216	319.161	351.691	316.193	328.521	245.923	326.284	321.526	278.802	213.539	214.548	261.786	210.968	205.673	208.797	258.933	166.247	182.437	297.577
CLTA	349.495	285.141	268.616	335.485	283.077	299.865	328.692	312.273	269.793	311.047	269.602	342.022	284.198	224.705	275.902	248.03	191.577	228.127	240.599	156.075	192.141	201.947
C9	350.189	324.274	338.448	292.209	302.986	321.542	346.159	290.83	368.867	353.336	243.741	219.569	261.361	231.56	194.302	257.724	224.575	180.547	233.389	195.174	170.145	195.759
UBR4	218.328	206.796	197.373	201.837	195.354	211.164	263.377	176.076	205.523	204.981	359.197	229.372	256.676	289.45	248.588	279.961	409.425	317.975	315.374	438.028	403.366	268.325
CD109	461.063	396.051	312.884	269.479	283.077	292.889	390.45	256.029	259.802	285.331	352.478	273.319	273.853	260.505	287.724	268.842	227.779	251.067	149.345	143.043	120.007	75.9411
CCT2	383.675	298.002	224.63	280.935	370.8	386.075	396.668	389.179	282.69	402.623	266.547	333.632	245.355	208.709	301.266	244.324	160.182	179.91	155.524	134.46	118.713	110.255
CDH2	236.1	171.36	148.312	189.654	176.379	173.79	314.431	253.099	298.312	309.088	360.623	337.287	357.98	304.176	342.124	353.515	261.096	323.923	259.551	206.617	269.126	226.698
PCBP2	387.199	345.905	287.507	346.395	417.461	374.614	361.158	382.774	326.578	336.172	252.09	311.201	270.73	207.185	284.625	247.175	121.097	162.917	122.566	101.083	102.863	120.943
PARVA	302.3	277.314	294.744	296.209	258.813	267.474	316.866	286.807	329.52	325.102	287.317	285.78	314.453	265.837	245.374	284.522	208.877	249.792	235.861	172.605	172.409	185.634
IQGAP1	377.451	232.95	216.453	230.385	121.63	128.692	335.038	136.705	170.827	189.122	410.104	235.519	205.341	333.121	245.604	252.307	446.587	351.111	314.963	357.606	318.617	250.887
KHSRP	266.86	303.036	254.988	336.394	294.276	334.623	321.962	360.12	259.329	262.383	303.607	292.759	254.919	277.009	314.579	238.907	197.985	250.429	193.839	186.591	171.762	180.008
COPE	276.941	303.311	271.811	380.58	278.1	290.024	302.348	302.743	275.533	292.483	265.529	249.227	257.457	223.435	248.473	245.18	224.255	224.516	231.948	215.517	206.697	285.763
TFPI	277.584	332.376	311.004	142.013	332.227	298.37	235.719	257.552	274.952	315.742	213.197	348.585	317.576	145.233	226.437	334.699	202.47	248.943	319.494	214.882	241.955	257.075
UGCG	154.854	251.553	167.673	103.282	200.02	216.023	85.1216	137.486	106.413	142.883	172.268	212.757	176.062	290.466	263.163	251.737	420.958	450.306	357.809	577.892	689.313	419.082
CCT7	303.226	289.585	200.663	296.573	295.52	303.229	344.909	303.172	219.729	277.215	305.236	291.429	233.253	240.954	283.936	228.644	243.476	269.546	234.625	206.617	220.606	232.323
ATP6V1G2-DDX39B	274.344	328.404	265.89	248.75	334.715	323.909	254.179	291.884	250.646	263.284	218.899	260.774	210.026	190.174	248.588	243.184	236.749	260.413	274.588	245.715	273.008	320.078
TGFB1I1	223.549	222.292	262.131	273.661	250.414	231.844	257.768	276.066	289.92	293.043	339.038	316.767	328.897	273.962	322.269	317.593	208.236	278.68	282.004	152.897	161.735	251.449
WNT5A	316.806	195.154	232.243	313.665	196.598	204.312	281.324	179.005	282.908	219.409	243.334	185.093	286.15	282.341	201.533	316.453	291.851	238.322	361.929	306.111	332.85	346.516
CCDC50	306.57	196.649	209.122	332.212	205.62	228.855	341.159	290.01	266.668	318.074	317.047	294.088	246.331	335.914	291.626	285.378	252.126	259.351	252.341	210.431	202.815	164.258
LGALS3	381.206	352.513	348.035	370.216	269.079	278.562	380.419	287.002	321.818	337.353	270.62	227.378	289.078	200.838	201.648	239.478	180.365	187.557	213.202	150.354	138.445	180.008
SPTAN1	359.294	343.192	295.778	321.302	214.641	217.518	385.387	215.33	273.644	318.323	335.169	216.744	243.013	250.603	231.372	289.654	269.746	255.74	253.783	181.505	175.967	154.695
NME2	346.1	300.204	240.796	373.489	324.45	308.337	324.173	341.996	339.33	361.825	269.602	342.189	302.741	191.951	306.316	262.57	123.981	218.143	210.318	82.0111	106.098	125.443
TMED7-TICAM2	231.213	210.611	220.4	196.2	212.463	232.592	223.733	237.398	228.266	247.706	204.237	231.615	245.745	258.728	242.505	263.996	346.313	288.238	307.753	425.631	407.248	330.203
PCDHGA6	356.053	415.834	468.057	291.481	341.248	362.654	318.853	316.765	354.916	324.293	250.461	269.497	328.506	179.764	252.26	273.974	137.116	146.137	139.251	84.2362	99.305	82.1289
SOD1	340.056	357.35	366.081	278.935	365.822	403.641	269.787	348.363	345.615	319.194	245.981	320.755	300.985	165.545	257.999	305.619	103.798	179.697	216.292	74.7	96.0703	126.568
THY1	400.238	321.639	372.754	392.581	330.049	308.212	371.061	304.5	398.694	400.446	297.091	246.319	313.086	213.787	223.913	251.452	118.214	149.111	184.157	50.2238	58.5479	67.5032
ABCC1	179.312	255.329	339.012	178.016	188.199	184.878	224.79	201.073	362.218	294.193	239.058	241.501	431.958	191.697	237.34	351.519	228.099	252.341	326.292	258.748	266.215	338.078
DDX39B	270.846	324.392	260.063	245.295	331.293	320.795	251.647	289.97	246.94	260.766	217.88	258.614	206.122	187.635	246.981	241.188	235.788	259.775	271.498	244.762	272.361	318.953
MT-CO1	68.3866	157.437	125.003	45.8224	179.489	87.7047	37.465	51.7916	118.438	109.891	120.954	274.316	253.358	276.247	235.734	470.973	398.212	432.463	571.629	508.914	598.418	636.78
ID1	46.9885	22.9686	42.9522	938.995	1122.66	1123.09	194.152	307.078	247.849	256.879	188.762	256.454	109.893	125.174	144.723	85.2426	111.166	111.939	89.8127	68.0247	69.8693	93.9419
RPL4	252.714	174.231	112.691	285.117	245.437	225.865	268.633	253.802	191.572	283.216	243.741	250.888	200.071	252.888	253.064	212.679	304.666	258.713	324.026	371.275	355.493	424.708
COX4I1	329.64	296.586	265.232	317.665	286.81	302.606	319.975	308.172	303.653	291.395	275.507	280.214	276.195	204.392	255.129	254.588	186.131	216.019	233.801	141.771	163.675	230.073
H4C9	193.792	205.262	125.943	142.558	254.769	241.188	151.334	185.333	79.9641	113.405	195.278	294.337	149.907	203.377	381.833	224.938	269.426	573.927	459.569	248.258	456.415	570.964
SLC5A3	218.637	82.8678	279.8	97.4635	93.3221	195.342	137.393	147.837	164.833	100.842	378.745	158.342	204.17	576.869	239.636	135.419	433.772	538.668	215.056	351.567	410.159	560.839
CREB3L1	368.424	367.497	400.668	415.311	340.003	354.307	331.384	318.249	325.96	266.674	255.959	256.87	276.781	240.7	264.885	263.996	121.097	148.473	157.584	79.4681	61.4591	99.0047
DSTN	263.182	245.772	317.113	325.302	249.792	336.866	320.199	365.666	447.922	346.309	254.126	264.928	259.604	270.661	255.015	198.709	186.772	176.511	190.337	137.957	125.183	167.07
YME1L1	232.088	219.971	218.239	157.651	223.662	228.73	228.892	214.002	213.807	250.007	229.487	272.488	233.058	192.459	236.652	271.408	276.474	285.264	334.738	393.208	364.55	421.895
CAPN1	297.645	298.316	326.794	411.31	261.613	275.198	372.823	287.08	278.403	281.32	349.83	284.949	278.928	251.111	275.443	222.372	190.296	239.809	195.487	98.8583	117.096	99.0047
ACO1	266.911	288.799	272.093	234.931	244.193	243.555	277.767	255.755	296.75	370.439	253.922	282.706	314.062	208.455	263.048	314.172	217.207	248.518	299.513	158.936	193.111	185.071
PCDHGA7	348.157	407.968	459.034	284.39	335.959	355.927	312.86	310.125	348.194	318.541	246.185	263.433	322.651	175.701	246.407	270.268	135.834	144.225	135.749	80.7396	97.3642	79.8788
RPS4Y1	244.973	232.164	185.343	285.117	296.453	335.495	301.227	315.632	262.272	314.405	262.475	269.747	223.884	228.005	257.769	226.363	218.488	212.621	252.135	200.26	221.253	324.578
RAN	319.249	257.964	197.655	305.301	242.015	280.805	330.679	295.439	241.89	295.966	279.987	254.378	235.791	249.587	257.999	201.275	220.09	233.012	232.978	214.564	225.781	275.638
AC004922.1	310.35	244.71	226.321	400.4	217.44	232.966	368.112	289.58	269.248	313.503	317.454	294.503	255.895	281.325	274.64	225.793	228.419	224.516	202.491	149.082	163.999	156.945
PGK1	414.821	389.326	353.956	391.309	356.49	382.712	355.325	346.723	297.586	342.267	230.913	276.143	269.559	173.416	244.571	237.197	100.274	129.781	111.442	93.4545	79.2499	70.8783
EIF3H	254.772	216.825	168.331	233.658	260.057	270.215	256.55	265.168	220.492	277.526	232.745	289.602	216.272	196.267	257.425	242.329	230.982	282.928	297.041	293.396	298.885	379.705
CNBP	342.448	308.07	289.857	357.669	364.889	379.099	345.87	349.574	305.542	324.418	230.505	272.737	227.593	205.154	241.128	200.135	158.9	170.989	151.404	117.931	145.238	138.382
VAT1	348.209	370.565	426.045	363.851	289.609	304.724	336.224	282.198	298.421	285.58	282.023	264.181	279.709	189.158	219.551	233.776	151.852	179.273	177.154	136.685	103.834	101.817
LMAN1	303.458	279.241	304.049	204.2	263.479	287.532	252.673	258.177	277.095	326.221	215.03	298.075	274.243	211.502	250.309	268.272	239.312	235.136	209.494	281.953	235.809	145.694
AARS1	215.936	351.608	246.905	158.014	189.755	193.847	165.019	176.974	141.545	173.978	192.427	153.275	125.313	205.662	177.546	187.306	423.521	287.813	355.749	544.833	431.831	520.337
NCKAP1	335.401	261.307	250.57	230.021	238.282	250.033	332.57	292.197	286.941	315.556	262.271	284.949	240.866	274.216	269.131	231.495	252.126	246.394	178.389	248.258	212.843	120.381
H3C1	236.82	212.695	144.459	277.844	318.85	319.923	230.815	309.5	150.664	197.798	227.655	307.546	164.351	205.408	347.403	189.016	217.847	399.753	265.112	203.756	273.331	401.081
IPO7	205.391	127.193	94.3633	173.289	172.024	167.312	265.46	203.261	188.121	240.771	285.688	261.688	174.696	277.516	292.429	228.074	384.436	320.099	331.03	410.055	374.254	422.457
SON	239.649	268.78	221.528	226.021	264.101	271.461	287.413	258.528	258.784	277.153	208.514	225.052	219.785	205.662	228.733	254.873	296.336	256.164	235.655	344.574	322.822	222.76
DKK1	126.743	70.6363	37.6889	185.108	97.366	86.7081	314.975	242.944	301.219	328.398	206.07	185.176	119.847	219.373	165.496	169.63	423.521	255.102	321.554	616.037	416.952	697.533
FOXF1	230.827	250.137	290.233	313.12	241.393	217.518	249.468	255.677	385.397	373.984	231.523	236.018	342.17	213.787	229.88	328.141	163.065	209.01	274.794	140.5	182.437	223.323
OS9	282.471	326.83	396.345	232.385	290.232	287.906	254.467	244.389	310.265	287.601	252.293	260.359	337.095	168.084	242.62	328.141	171.074	195.84	233.183	137.003	163.675	177.196
HNRNPL	246.259	278.022	216.547	324.03	305.785	360.785	319.11	323.405	226.087	265.337	306.254	249.476	190.702	271.931	226.093	173.336	242.195	204.762	217.322	221.875	189.553	214.885
SPATS2L	291.833	348.108	324.538	321.12	291.787	305.347	274.338	323.756	296.459	271.12	240.687	281.46	209.05	286.657	275.558	210.683	188.374	226.002	190.749	130.963	141.356	135.569
SRSF2	233.579	248.132	193.614	416.402	315.74	358.294	310.36	321.256	249.92	256.319	252.904	227.461	248.088	216.326	259.146	252.022	175.88	204.124	194.457	190.406	177.908	240.199
FXYD5	389.462	250.531	258.653	363.67	319.784	324.283	377.15	298.329	257.912	264.217	367.953	303.725	225.055	263.552	289.789	196.144	167.55	186.495	151.198	98.5404	92.8356	91.1293
RPS8	236.28	148.903	137.973	350.214	213.396	269.592	258.73	278.956	230.555	234.49	289.761	207.938	178.795	276.247	248.129	204.126	260.456	215.17	260.375	315.011	288.858	425.833
DCTN1	276.479	293.007	296.53	285.481	278.411	275.074	285.747	265.207	283.816	283.683	305.847	250.058	250.625	249.079	225.864	218.951	211.12	199.027	228.24	202.803	194.728	169.883
NAP1L1	289.595	201.093	167.391	177.471	280.899	256.885	220.944	268.527	218.566	280.667	216.251	343.102	216.662	203.123	237.57	250.881	229.06	285.477	290.243	261.927	289.505	338.641
PLOD1	285.069	302.957	351.607	315.483	287.743	278.562	303.919	282.354	324.47	325.04	273.267	243.329	336.119	223.689	247.096	288.514	150.251	185.22	210.73	87.097	92.1887	124.881
C1R	184.765	381.971	670.506	174.016	274.367	276.569	173.288	246.186	503.763	323.889	134.801	207.108	566.444	91.1513	184.203	540.535	55.7433	118.524	265.73	26.3834	40.1102	65.8156
RPS21	229.902	184.339	132.71	378.58	256.325	270.963	233.219	250.951	222.199	266.425	199.961	216.246	216.662	215.564	220.24	242.614	214.003	211.771	313.933	240.311	273.008	515.837
ATP13A3	153.568	159.64	169.459	129.648	131.273	158.716	218.477	218.415	257.731	233.993	242.112	306.798	297.861	407.769	346.37	370.62	340.547	265.086	210.936	438.346	319.588	128.256
H2BC8	321.898	283.332	138.913	304.391	339.692	379.846	339.3	364.689	135.877	224.291	227.858	246.153	100.328	259.235	398.59	171.911	233.865	315.002	183.333	157.983	190.847	185.071
IFITM2	304.204	340.439	585.635	229.476	405.018	363.402	205.689	309.968	431.138	294.007	151.498	311.534	411.463	113.495	223.913	315.597	49.336	135.941	155.73	31.1515	54.9898	72.5659
MLF2	253.383	257.807	264.386	326.212	238.282	274.451	284.529	298.954	287.449	297.334	289.761	277.473	280.294	237.4	260.638	224.368	184.529	207.735	221.854	150.671	159.47	217.135
DHX15	237.231	215.134	162.034	174.743	274.678	258.006	257.64	275.128	209.52	289.311	244.963	328.896	213.149	198.045	277.968	249.171	241.234	311.178	289.213	239.04	282.065	247.512
PSMA7	305.644	304.924	270.965	296.754	261.613	304.226	300.65	324.733	314.77	323.112	250.053	297.494	254.724	218.357	273.722	230.64	155.376	210.709	180.449	120.791	113.861	155.257
EDF1	278.922	282.427	280.27	303.119	260.369	270.215	240.174	272.472	262.563	254.36	227.044	265.427	262.532	177.732	217.945	265.421	162.104	219.205	276.648	146.221	208.961	324.578
PSMD8	324.547	245.379	253.014	366.761	304.852	305.472	321.449	323.483	275.278	314.467	282.226	299.986	227.202	225.212	253.523	191.867	151.212	204.337	165.618	130.01	121.301	160.883
PCDHGB4	330.565	389.208	437.135	270.934	326.316	340.728	298.118	298.641	334.098	305.574	237.225	252.384	306.84	169.861	239.177	258.579	129.747	138.915	133.277	77.8787	93.8061	77.6287
XRCC6	305.284	298.12	258.559	246.386	372.044	348.826	280.299	313.796	253.589	287.414	255.959	350.745	246.526	170.115	251.916	212.964	167.55	219.63	215.88	101.401	140.062	148.507
BCAT1	318.478	305.553	226.603	241.477	256.014	256.262	278.664	258.294	213.625	304.019	266.344	263.017	198.119	282.341	251.227	189.016	304.666	215.807	158.408	348.388	199.257	101.817
U2AF2	281.597	281.523	239.48	381.126	316.362	326.775	330.231	306.063	229.574	256.288	249.85	245.156	217.443	227.751	208.993	199.85	199.907	200.726	198.989	159.572	153.971	224.448
H2AZ1	390.516	372.492	211.565	386.399	409.684	468.298	370.195	399.881	214.134	285.02	250.664	302.977	132.339	213.279	240.554	129.717	126.544	179.91	107.734	74.0643	81.5142	79.8788
KPNA2	362.611	319.043	159.684	278.025	373.599	371.126	315.072	330.943	164.688	259.646	237.225	308.128	161.813	198.806	274.411	167.919	201.188	253.403	152.434	189.452	183.407	155.82
ATXN10	262.436	235.035	212.881	236.203	212.774	223.996	274.017	251.849	256.096	308.279	277.747	262.602	257.652	205.408	253.637	210.398	250.845	227.277	253.165	249.53	217.695	271.7
H2BC11	239.16	199.874	94.8332	316.211	250.414	303.478	285.362	298.915	105.795	177.741	245.166	213.338	84.1273	292.243	398.704	161.077	313.956	381.485	268.202	204.71	290.799	285.201
EIF3I	308.396	288.563	253.108	288.754	311.385	298.246	324.238	304.461	255.733	308.901	245.166	259.861	223.494	174.178	257.425	211.254	179.404	237.048	179.213	164.976	153.001	183.384
H4C6	289.518	330.842	211.096	226.93	402.84	396.166	233.347	374.181	153.134	203.83	203.423	278.47	175.086	188.65	416.379	206.407	144.164	338.154	226.386	90.2757	151.384	157.507
ACSL4	206.96	209.628	242.581	164.197	224.595	226.487	245.558	258.333	262.09	330.823	250.664	304.805	274.829	223.943	257.081	293.645	222.973	259.351	301.367	203.438	223.517	206.447
MYL6B	292.656	314.953	291.925	474.953	313.873	372.247	367.151	383.75	392.445	336.265	218.288	251.719	226.226	183.572	211.862	209.828	107.963	124.259	143.165	37.5089	52.402	79.3162
ZNF629	55.6558	163.651	66.0731	101.464	81.1902	68.021	82.9102	77.9999	67.43	116.483	256.977	86.8971	217.052	219.626	172.037	584.154	608.371	233.224	549.176	761.622	380.4	433.708
RPL38	294.585	236.215	198.971	275.48	313.251	316.435	280.267	286.182	232.59	329.984	239.872	299.903	188.75	184.08	233.783	175.902	180.044	196.478	215.262	178.644	211.549	308.265
CD164	300.706	251.789	271.717	304.755	264.101	274.949	294.496	261.341	306.814	311.513	254.737	275.728	249.064	240.193	213.583	193.008	211.76	203.275	180.655	188.816	175.644	145.132
STAT1	255.132	187.839	249.724	228.385	207.486	202.817	251.743	205.409	296.169	272.706	203.016	238.926	346.659	172.908	194.647	360.357	208.877	212.196	322.79	245.08	196.346	313.327
TNPO1	244.458	198.969	161.752	176.925	214.952	221.006	276.901	257.982	237.858	309.554	249.646	287.442	238.914	243.493	264.885	258.009	279.357	266.36	234.831	313.104	253.923	180.571
RAB3B	259.247	225.635	212.975	299.846	215.574	221.131	282.222	234.429	211.118	219.16	260.031	244.907	176.648	419.702	276.935	239.193	326.13	245.119	197.753	239.994	230.957	126.006
STT3A	299.934	283.686	244.743	212.383	204.686	203.814	270.524	208.494	207.558	271.773	283.855	248.396	248.673	221.912	271.541	247.46	272.309	277.83	237.921	203.756	227.399	211.51
EMP1	432.618	300.126	212.505	385.49	461.322	416.099	425.127	326.1	250.719	341.707	262.067	315.023	178.014	227.751	238.832	173.906	97.3905	113.214	54.794	64.5281	48.5204	33.1891
CCT6A	283.86	223.55	191.64	243.84	253.214	282.175	270.171	287.822	206.94	294.224	268.583	319.26	240.866	216.326	282.33	243.754	207.596	246.394	235.449	175.466	193.435	190.134
MARCKSL1	205.134	274.758	338.448	324.393	276.544	319.798	249.34	361.135	431.501	290.897	242.316	295.666	353.101	213.787	251.227	258.294	105.079	154.633	195.075	54.674	67.6051	90.0042
CPNE1	235.045	224.652	219.836	226.384	277.789	263.612	235.526	241.85	251.082	256.754	230.913	243.827	219.199	214.548	237.34	253.732	238.991	263.599	244.307	255.887	272.038	244.137
NRP1	393.551	481.318	269.462	236.567	386.664	365.644	271.998	266.34	164.506	269.877	247.814	280.962	163.57	225.974	259.261	151.954	174.278	255.315	124.625	118.249	171.439	69.7533
IMPDH2	244.021	226.225	183.087	236.749	208.73	241.313	239.02	229.664	205.741	231.318	221.342	223.889	199.68	194.998	244.571	202.131	250.845	278.68	296.423	299.436	288.211	402.769
AP000721.1	324.367	297.687	266.548	344.213	335.026	337.738	273.504	326.451	296.75	288.223	252.497	299.322	253.748	197.537	228.274	212.679	126.544	190.53	168.09	69.614	106.745	144.569
NCOR2	221.054	152.678	147.936	302.391	151.493	162.951	316.418	241.499	248.939	210.484	430.467	276.725	219.98	449.409	272.23	217.811	294.414	231.525	198.989	226.643	165.293	200.259
TRAM1	249.782	248.053	332.339	214.929	214.33	222.501	258.121	231.734	330.029	359.307	221.342	209.517	245.355	221.15	174.792	221.232	247.321	174.175	224.738	276.867	223.841	205.885
H3C10	332.52	313.301	133.274	408.401	368.311	419.961	361.863	414.919	120.582	220	229.691	240.089	79.2475	244.763	404.902	151.384	149.289	259.563	184.569	63.5745	91.8652	110.818
UBAP2L	287.769	259.734	239.856	247.114	263.79	254.144	272.126	240.679	226.087	265.243	256.773	256.205	245.355	228.259	231.832	254.873	210.799	201.788	218.97	236.497	178.231	225.573
AC055839.2	201.122	179.265	171.245	240.022	177.623	155.477	203.67	199.784	235.642	205.354	282.837	218.904	327.335	249.841	252.031	300.202	237.069	262.324	338.24	244.444	220.282	398.831
ATP1A1	335.066	305.946	281.116	254.387	282.455	268.347	323.276	254.427	255.587	287.321	279.579	267.005	252.187	205.662	257.31	227.789	190.296	222.392	154.906	148.129	148.149	97.8796
TMED7	213.802	192.362	206.208	184.926	199.398	214.652	209.471	217.79	211.227	231.349	184.078	208.852	231.692	227.244	217.026	250.026	302.103	257.864	286.536	372.229	361.962	313.89
NPTX1	345.74	534.098	235.814	326.03	303.919	315.438	237.417	269.465	167.739	210.733	200.572	234.19	107.55	268.376	325.597	110.616	197.024	314.152	95.5805	160.526	267.832	64.128
SRSF1	249.808	315.228	202.731	326.03	248.548	294.882	279.594	329.341	217.585	263.44	235.8	281.709	183.48	242.478	292.314	176.472	205.994	234.924	191.985	179.916	212.196	126.568
RNASEK	310.53	182.883	258.747	238.567	265.968	250.033	239.661	253.88	239.093	280.76	214.826	298.158	264.484	175.955	222.88	263.425	169.472	258.926	252.753	197.717	186.965	255.95
HNRNPUL1	238.595	286.478	259.029	268.206	260.991	262.367	239.308	277.55	236.732	224.229	243.945	281.959	242.232	244.763	249.735	201.845	202.47	236.198	221.854	202.485	212.843	181.696
HP1BP3	270.177	266.617	228.483	234.385	268.768	271.212	256.967	265.129	225.687	218.569	250.257	254.211	197.533	258.728	240.095	175.047	261.096	241.721	191.161	244.444	216.077	224.448
ATP5MC3	323.879	289.507	236.754	290.027	301.43	301.111	328.308	308.64	286.759	352.466	225.618	275.728	295.91	177.732	233.897	246.035	140.64	164.404	168.708	91.5472	84.102	130.506
TNS3	190.757	212.774	207.524	239.295	195.354	192.851	253.314	217.322	271.064	228.893	239.465	212.591	276.586	200.076	229.651	305.334	224.575	249.155	351.835	184.048	258.128	305.452
PSMD1	287.203	274.011	218.239	246.204	262.857	294.882	300.842	285.283	249.593	300.537	248.221	278.47	218.809	185.603	248.588	244.039	192.218	208.16	183.333	174.83	167.557	176.071
NPTN	269.38	215.291	253.766	204.382	234.861	247.417	251.743	232.984	285.269	287.725	217.677	265.925	297.471	194.49	247.21	306.474	188.053	211.559	253.989	192.313	161.411	218.823
PLS3	402.038	314.481	261.755	305.846	315.429	330.014	370.163	313.171	238.512	334.462	249.443	303.309	200.461	215.31	263.393	213.819	148.649	141.676	99.9064	90.2757	70.5163	47.8148
PSMC3	305.567	269.134	234.31	279.844	337.826	349.573	299.945	316.765	233.135	285.238	279.579	283.786	215.686	201.853	252.719	202.416	140.96	203.912	166.442	96.9511	120.331	146.257
SSR2	287.641	266.302	225.194	278.571	290.854	267.848	281.869	265.051	263.689	288.098	208.106	262.187	230.325	165.291	213.01	196.999	188.374	183.946	192.809	214.882	200.227	250.887
ACTR2	321.23	280.146	249.724	312.392	276.855	285.29	279.081	283.057	272.336	300.039	238.243	298.906	254.529	219.88	279.001	267.417	160.182	184.158	168.502	94.4081	100.922	91.1293
SLC39A7	243.558	276.528	289.199	247.114	310.762	303.727	242.193	286.533	303.181	305.232	191.205	230.452	271.901	149.295	203.484	231.21	161.463	168.015	202.491	186.909	181.143	225.573
H2AC7	360.605	277.826	139.665	335.485	380.443	373.866	313.053	340.551	117.457	191.765	234.781	269.248	92.7157	276.501	415.001	179.608	151.532	299.071	161.704	89.0043	98.6581	106.318
AC015813.2	247.159	311.099	199.817	318.938	242.948	288.404	275.459	322.936	212.79	260.082	230.505	276.808	181.332	238.669	287.265	172.766	201.509	231.738	189.101	179.598	211.549	120.381
PSMD3	248.393	228.427	216.453	287.117	246.681	268.72	289.721	292.705	241.89	265.865	259.828	271.491	218.224	191.443	243.538	191.012	176.2	246.394	203.727	168.79	204.109	236.261
DAP	252.303	238.653	274.161	225.293	217.129	223.622	186.364	227.399	235.351	224.913	192.224	243.578	246.136	213.533	196.713	251.166	221.051	222.392	252.753	257.477	256.834	335.266
KLC1	263.851	244.513	239.198	246.932	202.198	238.946	261.486	241.929	255.006	262.009	260.846	260.11	237.157	242.986	229.536	226.649	246.36	209.435	232.36	233.636	178.878	175.508
LPP	180.521	169.905	184.685	184.199	179.489	175.285	179.217	184.434	208.393	234.086	224.6	263.931	279.123	294.02	300.119	327.001	271.028	280.379	272.94	296.893	303.091	173.258
FAM114A1	278.768	283.489	303.955	237.294	242.326	244.801	251.07	250.326	295.478	288.845	234.171	279.051	262.142	199.822	247.555	247.175	176.52	195.203	218.97	141.771	153.001	129.381
ARPC4	245.101	203.571	208.746	237.113	242.326	241.811	279.594	239.858	251.155	297.738	255.755	270.577	269.364	207.185	254.556	258.294	198.946	218.568	255.431	125.242	178.878	219.948
TM9SF2	288.746	259.655	223.314	173.652	261.302	224.494	244.981	208.885	200.328	266.643	218.491	275.977	253.163	172.147	246.292	264.281	217.847	239.597	220.206	227.914	214.137	256.512
NDUFA13	292.321	327.42	362.979	387.126	303.608	323.411	290.65	300.79	313.862	288.969	201.387	257.285	273.463	158.69	214.846	217.811	90.9833	140.614	148.109	61.6672	90.8948	106.88
FUBP1	230.159	207.032	158.463	193.109	327.249	311.825	254.403	369.884	235.206	321.402	231.32	295.999	202.023	173.67	248.817	232.635	168.511	228.764	228.446	144.314	158.5	230.073
HLA-A	329.537	283.096	381.965	380.398	261.613	273.704	357.472	277.12	404.798	344.816	253.515	193.483	318.747	228.005	202.221	227.219	83.2945	104.505	132.247	32.423	40.4336	38.8143
GSTO1	355.899	222.843	193.614	376.762	262.546	276.195	376.285	300.907	227.976	304.61	280.801	260.858	205.927	232.829	247.096	195.859	170.754	167.165	164.176	99.8119	93.1591	129.381
CHRM2	190.243	182.805	254.424	152.741	218.996	197.834	241.968	267.863	413.445	306.196	165.548	309.789	441.717	178.748	252.719	325.005	166.909	183.946	184.363	207.571	183.407	118.693
AC018523.2	304.384	273.539	237.506	229.112	248.859	292.889	292.349	276.339	258.966	312.477	236.003	252.799	232.472	198.806	221.732	228.929	157.939	181.609	172.21	158.618	160.441	212.072
EIF3G	263.182	228.939	208.934	287.117	233.305	263.986	266.518	258.606	211.409	251.375	227.247	237.762	221.347	177.225	216.682	226.649	197.664	212.833	229.476	200.577	214.137	297.577
EDARADD	348.852	405.529	248.409	291.299	331.915	385.079	375.644	376.407	227.467	333.809	266.14	287.608	175.477	187.127	240.669	164.783	109.885	142.314	94.3446	40.0519	50.7847	44.4396
ARPC4-TTLL3	241.989	200.857	205.738	236.385	241.704	239.444	277.414	237.593	248.103	295.219	252.293	268.584	267.216	204.138	252.719	256.013	199.266	217.719	251.723	127.785	180.496	218.26
AL603832.3	360.425	257.335	280.834	330.758	229.572	264.485	327.699	287.549	294.352	308.341	276.118	239.092	227.007	199.06	231.717	210.968	140.96	202.85	193.633	57.217	91.8652	108.005
CAST	327.582	312.711	257.807	295.482	278.722	315.563	310.457	318.522	268.993	288.783	239.465	292.842	208.659	203.377	256.966	190.442	150.571	190.318	137.603	103.626	108.686	60.1903
AC011448.1	289.981	324.156	357.622	385.853	297.075	317.805	288.92	297.392	310.592	285.238	199.35	252.965	272.682	157.42	214.272	215.815	92.9055	139.34	148.109	61.6672	90.2479	105.755
SMURF2	206.009	140.211	126.225	192.199	122.563	139.281	189.344	177.912	177.113	205.478	268.583	249.476	238.523	430.62	251.801	266.276	361.05	248.73	266.142	339.488	306.325	201.384
CADM1	296.514	302.053	246.905	224.202	227.395	245.175	267.255	223.727	193.098	384.059	242.927	179.61	198.509	214.041	167.906	206.977	262.378	187.344	194.663	317.872	170.145	147.944
HINT1	305.695	273.185	243.239	272.934	297.386	285.788	277.51	289.931	281.6	300.537	249.646	279.55	222.323	216.834	231.832	185.595	134.553	199.451	192.191	80.4217	118.066	155.257
DDX17	238.363	344.45	256.867	264.57	304.852	318.553	251.935	355.12	334.425	343.977	199.961	254.378	178.209	169.861	199.352	181.604	165.308	219.418	168.502	96.6332	130.035	114.755
H2BC10	253.692	228.231	112.315	307.665	250.725	286.286	276.966	287.549	107.83	182.53	246.999	217.824	70.6591	268.122	325.023	150.244	301.783	300.77	226.592	198.988	218.342	262.137
PCDHGA8	302.738	363.84	417.398	250.568	303.919	324.906	272.286	281.885	317.459	282.439	214.215	235.104	286.736	154.627	220.47	244.894	121.418	126.171	123.801	73.1106	85.3959	74.2535
DUSP1	111.312	52.7412	64.8513	352.214	364.267	373.866	266.037	250.092	234.479	273.328	206.885	241.335	212.953	143.963	162.397	150.244	194.461	166.741	206.404	387.169	260.069	401.081
ADRM1	227.124	209.313	217.393	316.756	274.367	286.286	262.608	296.884	280.692	252.898	241.298	259.03	239.89	180.018	225.29	207.547	156.337	186.707	214.644	144.314	153.001	240.199
FHL2	193.535	172.107	242.863	331.303	224.906	233.09	328.404	299.305	380.819	317.608	216.659	186.754	255.31	183.064	171.578	188.446	162.745	191.38	239.363	151.307	163.675	237.949
PFDN5	339.747	255.683	267.488	427.13	250.414	296.751	370.965	315.359	313.498	320.096	210.55	232.778	256.286	180.779	230.11	234.061	94.5073	132.543	140.899	50.8596	55.9602	83.8164
CST3	258.835	267.796	327.734	275.48	226.15	213.282	263.986	231.812	327.922	261.45	277.95	218.323	316.405	225.974	207.386	254.588	156.978	154.208	214.644	108.394	98.6581	168.195
MYH10	194.487	271.651	245.777	189.836	266.59	280.306	216.81	264.7	281.491	325.133	210.143	258.448	315.038	136.092	203.828	334.699	124.621	204.337	316.404	88.0506	130.358	194.634
RNH1	274.061	260.717	257.337	402.764	259.746	272.956	308.021	282.94	259.329	260.082	265.122	234.938	231.106	210.232	245.833	193.578	156.658	157.182	177.566	109.348	104.157	122.631
AC093525.2	275.347	257.02	232.431	330.03	307.341	277.69	311.963	276.573	235.242	265.927	264.104	210.348	202.023	184.334	208.189	180.749	186.452	144.862	161.704	192.313	119.684	221.635
EIF3D	216.502	202.116	151.038	237.294	209.975	212.161	268.28	235.484	190.664	234.956	237.836	236.516	186.798	170.877	208.075	186.736	244.758	235.561	230.712	309.926	287.241	351.017
ENG	269.509	258.751	281.774	285.481	272.5	245.05	269.05	272.433	276.259	234.179	294.444	297.743	320.699	205.154	289.56	255.443	143.523	188.406	175.094	46.0915	66.9581	71.4409
TARS1	245.642	245.654	178.952	195.654	198.154	215.774	248.987	230.133	157.639	226.001	214.826	217.326	169.816	178.494	190.515	224.368	254.369	216.232	270.88	330.269	291.769	317.827
PCDHGB5	299.266	360.103	413.92	249.841	300.186	320.795	269.626	279.815	315.569	280.262	211.161	233.11	284.979	150.819	217.371	242.899	119.816	124.684	120.918	67.3889	83.1316	71.4409
CLSTN1	229.799	316.841	341.55	208.383	264.724	281.677	236.552	269.348	279.529	260.206	236.207	242.913	293.762	175.955	240.669	256.298	159.221	189.468	196.929	104.898	130.358	96.192
CFL2	289.569	220.719	182.993	194.2	248.548	264.111	251.743	262.825	220.528	256.568	199.758	246.153	181.137	198.806	216.912	200.99	247	223.241	186.629	281.317	255.864	179.446
CAND1	219.511	204.712	176.414	145.286	211.219	219.013	227.514	217.439	199.238	228.706	216.048	261.771	206.512	208.963	257.081	218.951	250.524	264.236	247.603	306.111	268.479	249.762
BTF3	259.684	223.786	181.208	215.111	259.435	268.347	231.713	255.794	211.082	267.886	224.397	261.605	227.788	209.978	218.289	209.258	217.207	184.795	206.198	232.683	168.527	266.638
XPO1	297.105	284.276	159.309	199.655	229.883	263.737	229.213	247.514	132.498	217.574	217.27	283.537	161.423	229.529	292.659	165.924	284.163	282.078	175.918	259.384	243.249	141.757
FNDC3B	142.894	128.451	159.403	118.92	116.964	114.49	164.538	147.251	196.695	209.645	179.191	159.173	173.33	223.689	179.383	222.657	359.128	262.324	366.255	495.563	443.476	430.333
ARHGAP1	252.843	214.741	242.487	271.116	229.261	230.225	277.19	241.46	261.255	255.355	283.245	241.584	264.679	233.845	239.291	268.557	194.781	210.497	208.258	123.652	121.624	127.131
ANLN	496.375	401.164	182.805	299.3	359.601	342.846	325.84	281.339	134.315	210.671	239.668	282.789	139.952	210.232	306.431	153.095	135.193	160.581	83.221	93.7723	100.599	47.8148
TBX2	170.182	181.389	209.31	288.208	187.888	194.346	332.859	359.69	417.259	289.311	275.303	261.356	296.69	251.111	265	262.285	142.882	190.743	155.73	72.4749	89.601	91.1293
MT-CO3	69.1068	129.08	87.8782	32.9121	193.799	82.7215	29.3887	46.3234	100.673	92.4465	84.7087	269.996	231.106	179.51	202.221	451.586	297.618	378.299	529.195	350.613	555.72	583.34
COX8A	309.064	279.595	246.529	313.483	319.784	311.451	256.743	305.36	275.133	269.41	242.316	284.036	228.569	187.127	214.502	194.433	119.175	181.184	149.757	66.4353	95.4234	122.631
IFITM3	260.97	264.021	429.804	166.924	344.981	261.37	209.15	258.372	410.247	348.548	172.472	290.848	327.531	139.647	171.923	278.82	81.052	115.338	182.303	48.3166	73.4275	133.881
SPON2	441.723	179.855	264.48	580.962	161.758	163.45	496.66	187.637	265.142	190.055	436.983	147.875	240.085	303.161	142.542	165.354	189.655	89.4239	131.217	85.8255	39.7867	57.3777
P3H1	235.2	291.198	310.722	225.475	278.1	276.693	249.34	258.138	268.884	273.235	234.578	255.458	295.714	172.147	236.881	281.956	157.939	159.519	191.367	86.7791	89.601	128.819
LRPPRC	198.602	175.961	114.665	129.466	125.985	146.008	211.009	150.571	137.076	180.975	231.116	183.099	148.345	199.06	210.829	188.161	360.729	283.14	294.981	493.656	391.398	396.019
EFEMP2	239.443	238.299	302.827	232.203	199.709	191.979	233.187	205.331	290.683	237.32	230.913	225.052	325.579	174.178	213.239	301.628	160.823	208.585	274.794	106.487	141.356	205.322
TRIP12	242.195	223.865	192.486	190.927	232.061	216.396	245.75	226.227	212.862	245.373	243.537	282.54	244.379	230.544	240.898	254.588	212.401	234.499	211.76	203.756	211.549	139.507
H3-3B	177.846	197.75	176.32	306.21	221.795	258.38	257.897	245.444	235.024	220.466	199.758	167.48	167.864	210.486	190.745	154.52	261.417	196.903	183.745	310.243	295.974	289.139
SNRPD2	326.476	284.354	278.578	295.482	343.114	327.149	280.523	313.406	249.193	267.016	208.514	271.823	208.074	177.479	223.568	203.271	108.603	143.163	141.517	67.3889	87.3367	114.193
ITM2C	239.675	303.862	417.21	268.57	226.462	264.609	234.212	252.748	321.455	255.79	228.469	219.237	306.255	176.209	233.438	238.907	125.262	165.679	181.891	66.4353	81.8377	106.318
MYDGF	286.458	254.503	334.219	338.758	293.031	342.597	304.431	321.608	353.499	279.298	192.427	215	230.521	190.681	204.058	178.183	97.0702	120.436	115.768	70.2498	84.7489	106.88
MATR3	259.993	259.498	194.366	195.472	280.899	255.266	276.453	248.881	208.284	257.905	243.741	272.987	212.563	174.686	202.91	206.407	184.209	220.692	189.719	189.77	186.318	191.822
FTL	106.991	107.567	117.578	198.018	115.097	116.981	257.256	115.457	190.264	244.316	141.317	130.595	167.083	164.022	113.047	130.857	255.33	205.186	193.221	534.979	598.741	708.221
NR2F2	251.84	268.347	256.209	222.02	244.193	223.248	223.733	254.076	207.267	228.675	218.695	296.248	215.1	220.134	233.209	177.042	169.472	251.279	170.974	191.041	214.784	173.821
SACS	181.164	183.473	123.123	134.558	156.781	175.16	195.722	162.483	120.582	192.729	285.077	225.384	163.765	317.633	245.374	197.569	419.676	320.524	199.607	445.339	354.199	110.818
HEXB	285.506	251.947	239.292	176.925	223.04	220.508	257.608	219.47	221.8	237.662	241.501	281.876	230.716	210.994	245.489	203.271	240.273	215.594	170.356	208.206	155.589	168.195
PRSS23	226.275	286.085	270.871	177.289	271.256	278.188	209.022	271.418	272.445	266.114	197.721	280.63	295.91	178.494	272.345	243.754	156.978	214.532	199.401	106.169	118.066	110.818
BAG6	237.849	262.448	225.57	293.118	240.149	241.063	270.876	236.656	212.245	239.092	279.172	219.735	211.392	224.197	219.092	220.091	206.955	196.053	166.03	167.201	160.117	172.696
LOXL1	244.947	354.047	403.206	302.209	253.525	276.195	252.256	331.451	402.073	256.754	210.957	225.883	308.597	173.416	242.964	219.806	81.6927	143.163	118.858	27.6549	43.9918	28.1263
PLXNB2	236.408	309.565	373.13	228.385	225.217	224.743	242.032	235.328	270.664	223.047	202.812	200.046	263.898	202.615	244.227	248.03	189.335	189.893	198.783	130.01	134.887	122.068
NFE2L2	155.059	211.555	244.461	120.92	205.62	201.447	152.36	160.804	172.426	178.114	128.896	176.12	220.761	139.647	176.169	271.978	225.536	276.98	337.21	330.587	349.347	452.834
GLS	173.783	93.0543	98.6867	192.381	149.004	143.268	299.464	299.813	381.619	393.698	276.321	289.934	254.334	208.201	221.043	246.89	196.383	204.124	225.768	221.557	153.648	165.383
RPL5	246.002	175.057	124.439	250.932	216.818	246.171	254.788	261.536	206.613	274.012	250.868	213.671	187.188	202.869	219.437	214.39	238.03	195.628	233.389	207.889	223.517	243.011
HNRNPR	272.055	279.949	201.697	238.567	328.183	329.266	282.382	336.372	214.751	256.35	226.636	297.411	204.951	181.287	269.59	202.701	130.708	173.962	141.723	97.2689	120.977	93.9419
RPL37	186.617	135.452	96.525	245.659	196.287	234.087	223.7	231.773	174.642	211.013	234.171	186.671	162.399	180.525	208.878	168.205	232.264	231.95	253.371	320.733	336.731	428.083
CLPTM1	264.236	219.735	216.641	237.84	228.95	220.508	275.011	229	207.885	238.812	256.977	235.686	225.446	198.045	235.16	219.236	203.111	206.036	177.978	198.034	190.2	195.197
MBNL1	225.761	220.089	163.444	256.933	290.854	250.158	296.772	300.829	246.468	335.612	233.56	271.907	189.726	241.462	226.437	198.139	185.17	163.979	153.876	181.823	155.265	84.9415
RTL8C	354.15	286.517	359.408	301.664	290.543	262.491	263.986	236.656	254.497	296.463	187.947	261.273	314.453	143.709	191.318	269.697	75.6058	147.836	181.067	46.4094	54.0193	91.6918
AC138811.2	306.338	248.8	141.357	282.026	271.878	280.182	256.422	280.675	175.151	235.174	223.582	248.978	121.214	200.584	224.372	144.542	208.557	199.664	159.026	219.332	208.638	233.449
SCD	168.356	500.943	481.497	89.2809	363.023	369.132	112.427	309.031	342.527	275.132	74.5273	188.332	197.143	84.2959	134.279	128.577	109.885	148.686	138.633	167.519	283.035	201.384
MDK	252.971	352.159	354.896	260.387	271.567	311.202	221.169	264.582	297.186	266.954	219.713	241.501	268.192	184.08	216.682	210.398	99.3127	159.306	165.206	56.8991	82.1612	108.568
CCT8	203.874	187.682	125.285	175.652	142.161	171.672	221.489	192.363	144.669	228.333	214.215	197.305	148.345	184.588	214.272	198.424	301.783	240.871	260.169	382.4	335.761	393.206
APEX1	258.604	242.311	204.234	219.838	254.147	262.74	217.451	229.938	181.109	216.019	230.302	265.676	225.641	175.701	211.632	207.262	174.278	207.948	242.453	203.438	194.081	236.824
AL139300.1	254.617	237.198	232.149	236.931	195.665	233.589	250.429	233.531	246.323	251.81	239.668	247.815	227.398	206.424	217.83	216.67	217.527	192.867	216.086	193.902	148.796	163.133
SF3A1	196.853	168.253	152.071	195.291	232.994	210.541	214.759	208.065	181.291	186.354	225.822	222.726	178.405	204.392	233.668	214.675	252.767	275.918	247.603	259.384	267.186	330.203
DCTN2	274.087	236.293	235.814	259.842	254.147	246.296	272.639	256.615	235.242	234.241	251.479	258.033	192.849	191.951	238.603	204.411	156.978	214.957	189.925	138.91	133.916	177.758
SKP1	250.682	275.898	267.488	179.107	247.615	256.761	235.911	260.794	254.134	278.801	201.387	239.839	234.229	147.01	210.714	223.798	152.173	178.423	200.431	183.73	157.853	216.573
UQCRC1	287.692	292.378	266.548	340.577	248.548	276.444	298.118	275.636	259.584	271.338	233.356	227.71	244.77	186.873	243.079	197.569	129.107	163.979	145.637	69.614	85.7193	98.4421
EZR	321.872	352.434	220.776	336.94	389.153	406.756	266.101	320.046	168.975	258.682	196.907	263.682	133.706	158.69	246.292	146.823	126.223	152.084	104.438	94.0902	82.4846	78.7537
PHLDA2	188.597	129.946	155.361	241.295	211.219	186.871	188.126	187.325	183.035	211.79	215.03	226.298	234.62	182.81	210.37	270.553	165.948	264.661	325.88	212.339	227.075	405.019
WARS1	200.119	325.651	502.456	147.832	246.37	227.982	175.563	231.617	367.05	291.768	144.779	204.865	332.02	129.745	158.036	260.289	118.535	129.994	191.985	150.036	145.238	140.632
DDX6	214.779	178.833	148.312	164.379	250.103	243.306	176.461	185.684	166.068	182.281	196.092	248.562	182.113	203.884	202.68	210.683	281.92	259.988	225.15	363.964	305.355	227.261
HK1	278.176	225.045	197.749	285.662	221.795	230.225	328.051	250.912	221.545	257.127	302.589	269.913	212.368	237.4	267.984	185.88	190.296	186.707	142.341	130.328	100.599	84.9415
H3C6	337.741	389.719	195.776	290.208	425.238	397.786	285.811	361.213	139.474	227.649	170.639	267.171	120.042	183.318	357.388	169.06	93.5462	150.173	102.996	40.0519	43.6683	55.1276
H4C4	283.423	299.732	139.759	300.209	311.074	330.014	302.092	342.426	126.25	208.961	227.044	229.372	85.6888	223.435	308.841	137.129	169.152	277.193	171.18	81.0574	111.597	128.256
STIP1	302.3	245.025	205.08	296.209	249.792	281.677	296.547	285.362	212.499	284.149	240.076	261.522	209.245	207.439	250.539	167.064	138.717	182.034	140.693	115.706	116.449	102.942
RABAC1	277.662	248.722	316.925	290.208	268.768	271.212	250.878	248.686	312.59	263.315	196.092	265.427	338.461	128.221	185.35	238.907	82.3335	145.925	182.097	65.7996	89.2775	121.506
MAP7D1	220.308	203.453	214.949	319.847	223.662	238.198	259.659	253.763	207.195	204.856	284.67	220.566	219.59	273.962	228.848	198.424	171.715	191.168	183.745	150.989	142.003	174.946
ANXA11	272.389	327.696	304.519	313.483	284.01	253.148	262.48	252.435	247.558	249.323	221.138	232.196	209.245	184.588	233.897	206.977	131.669	193.716	178.389	63.2566	71.4867	92.8169
JPT1	282.265	247.856	194.836	289.481	260.991	256.511	250.365	266.613	217.549	223.171	197.111	250.972	230.521	181.795	242.046	168.49	138.397	227.489	190.749	116.659	146.532	203.072
CREB3L2	207.423	147.605	119.458	242.749	177.312	185.127	245.237	179.044	151.281	191.236	253.515	184.677	155.958	327.282	224.257	185.595	328.373	244.057	186.423	372.229	272.684	199.697
PRRC2A	188.288	187.013	170.493	232.749	193.177	197.959	226.649	196.347	192.008	202.99	236.41	195.311	168.45	265.837	205.205	162.503	267.183	243.208	222.678	303.25	264.921	258.2
MED27	37.7297	51.7187	22.369	3371.4	46.9721	236.578	60.3479	35.1527	20.6722	42.8183	27.6932	50.9254	30.0594	40.8785	85.1579	66.7116	61.5098	65.4218	62.4157	130.328	125.829	96.192
PSMB6	282.162	256.352	231.867	266.388	298.32	273.33	268.024	282.432	246.977	254.204	225.415	271.574	221.542	186.365	239.406	180.464	123.66	177.149	154.906	88.0506	97.6877	141.194
AC120057.2	330.308	266.145	339.012	231.658	252.903	256.511	217.034	235.406	245.415	272.955	165.141	263.682	248.478	131.014	167.217	229.785	115.331	157.607	200.843	151.625	109.98	173.821
TPBG	259.53	243.255	219.648	295.118	291.165	285.912	295.137	305.633	247.921	258.216	254.94	189.994	188.164	201.853	175.021	191.297	173.957	163.342	171.386	111.255	122.595	109.693
CDH11	204.8	253.166	367.208	151.65	225.217	206.43	206.074	227.047	334.134	258.931	189.576	213.089	282.637	184.334	203.484	277.395	166.269	177.573	227.21	113.48	145.885	137.256
ZMIZ1	203.591	198.733	176.978	271.298	208.419	193.1	337.217	276.3	308.049	217.108	289.557	260.276	228.959	251.364	234.586	191.012	205.033	152.509	132.041	196.763	125.183	92.2543
PSMB2	287.306	251.121	201.603	266.57	242.015	278.188	271.966	281.768	251.119	265.368	214.012	236.101	219.395	174.432	242.275	195.859	139.038	193.292	157.584	122.381	126.153	127.694
SSRP1	256.726	273.775	187.317	247.659	277.478	268.471	250.109	279.776	193.171	229.888	212.993	284.451	176.843	199.314	245.604	171.911	158.9	220.905	171.798	131.599	174.35	131.069
RRM1	300.243	263.195	154.515	220.384	330.982	301.61	281.613	264.934	142.562	202.369	233.152	283.288	153.42	187.127	271.427	216.955	164.347	242.358	173.446	123.97	132.622	99.5672
DDX24	216.013	207.229	201.321	191.654	204.064	214.652	222.066	216.384	204.76	233.961	221.342	236.018	210.416	154.881	194.073	177.613	211.44	203.912	234.213	247.94	235.809	300.952
ECE1	225.864	298.159	348.129	222.202	264.724	279.185	212.804	245.678	277.822	222.518	205.256	204.283	252.772	180.779	206.353	266.847	119.816	179.697	217.734	80.7396	102.54	116.443
AC093525.1	256.752	240.58	211.659	316.393	287.743	259.501	298.534	261.809	222.054	246.244	246.388	187.585	185.236	178.24	190.974	158.226	180.685	136.791	153.67	189.134	108.362	212.635
CTSA	283.86	277.511	308.56	273.298	243.571	233.339	280.299	223.454	268.121	252.277	245.37	212.258	307.426	173.416	199.582	241.758	130.708	147.199	169.738	91.2294	71.1632	82.1289
JUNB	55.7587	46.2518	71.3364	962.452	873.806	855.495	91.339	62.8452	95.223	87.2225	134.597	118.798	143.661	99.0223	103.291	159.367	86.4982	94.0969	207.228	75.3357	107.068	184.509
ENAH	115.555	130.024	159.121	114.738	177.001	167.685	161.91	278.487	462.927	277.806	171.861	297.162	338.266	173.416	210.37	314.457	162.104	181.397	233.595	189.134	206.05	190.696
ALYREF	246.542	258.79	180.268	340.213	286.499	331.758	277.158	321.803	192.117	235.672	230.302	241.002	182.894	186.365	220.584	167.349	130.388	166.103	138.633	104.898	126.153	143.444
IGFBP3	203.18	113.073	145.304	260.387	98.2992	126.948	252.352	136.744	244.833	228.022	274.896	123.035	270.34	319.157	151.264	270.553	326.771	127.445	275.618	300.071	126.476	331.328
UQCRQ	266.937	228.585	306.023	261.297	269.079	258.256	222.002	263.723	293.408	251.966	191.816	280.879	246.721	160.721	208.763	204.981	94.1869	174.6	188.483	73.1106	95.0999	161.445
MAT2A	161.695	153.465	117.954	117.829	126.296	122.587	206.522	238.296	254.97	336.203	174.101	439.553	393.31	147.772	399.393	284.807	134.553	263.811	188.071	145.903	154.618	140.069
RPL19	209.326	169.433	152.823	271.479	231.128	248.04	278.568	238.726	187.54	249.758	295.462	214.917	167.669	229.021	189.367	153.095	211.76	169.927	193.633	218.378	174.35	246.949
DEGS1	314.028	228.781	270.777	216.02	295.209	284.791	288.215	264.348	291.482	323.734	194.667	250.722	266.045	137.616	190.515	225.508	111.166	124.684	126.273	93.7723	82.1612	104.63
CSNK2B	283.294	248.997	209.028	296.027	230.194	231.097	311.674	261.106	266.922	286.792	233.763	208.603	191.287	185.857	204.058	176.472	157.619	140.827	154.494	127.785	100.922	178.321
FLII	249.499	251.553	222.468	306.755	191.31	193.598	281.42	221.071	209.956	219.16	272.452	196.723	185.431	211.248	222.421	176.472	205.033	193.292	172.21	178.644	158.823	159.195
CKAP5	300.912	278.14	168.613	221.293	241.704	250.781	261.903	221.345	146.34	184.178	243.13	249.642	140.538	211.248	245.833	176.187	189.335	247.668	166.648	180.551	197.316	149.632
GABARAP	328.662	263.392	336.851	225.475	249.481	254.02	214.438	232.437	243.126	269.721	161.069	262.187	246.526	124.667	162.512	228.929	108.924	153.146	197.341	142.089	101.246	166.508
NAV1	271.901	301.659	296.624	318.393	324.139	323.411	270.844	250.404	239.129	212.941	235.392	186.089	185.822	195.76	151.494	230.355	114.049	132.543	186.217	74.7	76.9857	93.3794
AL662899.2	283.731	248.722	208.558	298.209	226.773	228.855	312.412	260.989	265.324	286.295	232.338	207.191	189.53	183.572	201.762	174.477	156.978	138.703	154.082	126.831	99.952	176.633
HSPG2	195.464	219.853	274.255	194.381	137.495	134.049	206.49	140.728	165.051	208.899	324.581	162.413	252.968	216.58	189.367	314.742	233.545	256.802	284.476	144.314	176.614	221.635
RRM2	265.394	211.948	105.454	268.57	302.363	289.899	265.172	273.761	111.063	181.97	218.288	253.962	115.358	206.424	272.23	143.402	191.577	289.937	195.899	149.082	174.673	166.508
HCN1	41.3818	16.9511	99.5326	37.8216	46.9721	39.9904	54.9637	116.394	147.14	13.7441	380.171	210.015	134.487	1191.82	263.393	66.9967	318.762	517.427	154.082	109.666	449.622	241.324
UBQLN1	198.885	197.318	159.872	185.29	206.242	226.114	232.354	246.381	213.371	242.388	212.586	236.433	183.284	213.787	246.522	211.254	217.527	222.816	197.135	216.789	216.077	169.32
PLPP3	233.965	384.921	701.333	147.832	297.386	296.751	98.518	150.492	307.104	152.896	117.493	227.295	261.166	117.811	178.12	204.696	104.439	149.323	175.918	78.1966	136.827	123.756
DDX1	240.601	240.462	189.009	190.017	234.861	251.154	248.09	234.195	211.954	244.378	200.979	244.99	186.017	170.623	217.141	178.183	188.053	199.451	190.131	190.088	195.375	195.759
TSC22D2	101.513	92.9363	86.4683	107.646	114.786	115.86	106.21	121.199	106.413	109.953	144.779	149.204	114.382	227.497	185.121	159.937	368.739	317.55	318.67	553.098	499.436	536.65
MACF1	171.7	187.249	169.741	153.469	160.514	164.322	172.519	169.084	158.511	165.334	207.699	169.724	162.594	288.688	198.09	234.346	332.217	233.649	244.513	377.95	336.084	178.883
H2BC12	244.793	191.969	150.38	296.027	252.592	325.654	366.894	307.586	130.028	210.236	245.981	182.102	111.454	243.493	246.866	135.989	200.227	192.867	179.213	124.924	121.301	176.071
C16orf72	145.749	138.402	144.177	218.384	161.447	193.847	190.498	188.106	229.756	183.369	219.306	192.403	214.32	297.575	204.746	209.828	285.444	209.859	193.015	361.103	277.537	176.633
ANTXR1	177.409	197.121	362.885	157.469	187.888	158.466	166.365	187.129	358.076	244.845	200.776	247.067	393.895	221.15	235.504	316.453	152.493	166.741	185.187	121.745	107.068	86.6291
PSMC5	233.194	237.395	207.9	226.203	244.815	259.75	224.117	247.006	206.177	226.156	209.125	232.695	186.017	174.686	229.307	186.45	168.191	181.609	189.513	160.526	171.439	227.261
RPS13	147.009	167.466	111.657	226.384	173.89	209.295	174.57	217.244	168.321	202.213	198.332	209.101	165.522	175.955	200.385	178.183	220.41	242.783	273.146	320.415	254.247	392.644
PXN	191.735	159.758	162.88	240.931	143.094	130.311	233.86	190.332	185.469	172.019	315.01	260.442	203.975	354.195	322.498	185.88	244.758	251.491	167.266	178.962	194.081	139.507
ERGIC3	226.892	211.476	227.543	221.111	234.238	223.248	228.444	224.782	269.611	233.775	214.012	235.686	260.58	172.654	223.913	228.644	153.134	197.54	186.217	106.169	158.5	186.759
HMGB2	323.081	394.753	218.896	215.838	395.374	414.604	186.556	304.617	131.336	163.904	156.792	281.211	122.19	137.362	247.555	135.704	131.99	185.22	121.536	127.467	120.654	105.192
SYVN1	127.103	119.209	99.9085	125.284	184.467	139.032	120.055	144.907	129.011	157.218	160.865	169.308	164.351	187.635	193.499	171.055	301.783	258.926	259.139	470.133	416.305	522.025
TBC1D1	91.8423	134.429	148.03	74.5523	65.3254	86.9572	55.829	81.3199	59.9822	47.2027	106.497	101.352	270.925	92.4209	207.156	383.449	179.083	433.101	396.124	310.879	858.487	428.083
SEL1L	156.32	173.838	178.106	136.194	121.319	165.568	157.808	147.719	161.309	169.407	155.571	141.478	167.083	230.798	178.464	182.174	368.418	233.437	258.521	450.743	347.406	327.953
GNG12	261.021	235.507	222.092	129.285	248.548	224.245	179.826	212.322	202.036	241.176	161.476	316.601	259.799	203.123	233.438	258.579	172.356	218.993	192.603	191.041	153.971	87.1916
EMC1	207.86	211.634	203.483	157.105	203.131	213.407	206.01	187.012	186.05	205.882	229.691	204.781	248.088	164.276	223.453	230.07	214.323	235.136	229.064	190.406	223.517	225.573
RARS1	241.732	215.331	179.14	164.015	221.484	246.794	224.245	231.5	218.057	258.278	193.445	268.417	222.323	153.104	232.176	206.692	176.52	197.965	183.951	184.048	187.612	191.822
SERPINB2	262.796	56.2809	34.8693	311.301	139.983	135.917	527.523	202.362	110.773	388.723	558.344	280.713	180.747	378.316	283.133	136.559	185.17	110.452	57.6779	127.149	67.2816	60.7529
ATP6V0C	247.673	233.344	208.088	305.301	282.455	254.643	288.856	256.81	219.874	243.663	237.836	184.262	180.942	165.037	186.383	157.371	167.55	132.755	148.109	180.551	106.098	208.135
PSMD7	229.696	187.524	197.467	174.016	257.569	247.542	204.984	223.883	221.473	231.909	175.322	251.304	215.686	148.28	184.777	193.008	153.134	182.884	223.296	204.074	184.377	288.576
H2AC20	229.439	171.517	123.499	205.837	233.616	241.935	188.607	202.636	114.006	141.235	164.938	193.151	104.818	218.103	253.064	159.082	249.243	298.434	224.326	224.1	277.213	358.892
TNFRSF11B	307.779	314.284	649.922	143.65	130.029	140.901	167.006	166.077	366.432	301.407	152.72	204.865	455.966	102.069	195.221	403.691	38.4436	86.875	148.727	22.8868	29.1122	49.5023
ATL3	271.078	234.523	199.253	213.11	218.374	236.205	251.711	218.181	175.805	213.687	239.261	267.587	204.17	220.388	241.128	207.262	190.296	214.32	167.06	159.89	163.675	65.2531
DPYSL2	215.165	394.556	442.116	210.019	324.761	330.637	190.754	277.667	298.894	255.479	164.327	233.276	225.836	107.147	197.631	166.494	85.2167	152.297	124.419	38.4626	81.5142	55.1276
COL18A1	197.367	238.968	332.715	225.293	177.934	187.618	219.438	188.379	257.004	158.835	257.384	166.567	265.069	201.092	185.35	248.316	186.452	181.822	260.786	107.123	142.973	183.946
LAMP2	295.536	271.808	240.044	184.744	236.416	231.346	300.425	241.889	236.15	273.826	224.193	213.089	229.154	180.018	208.189	208.117	170.433	154.846	132.659	142.407	108.039	78.7537
MTPN	266.68	216.314	218.333	240.022	226.15	227.484	248.955	239.585	238.839	248.576	210.346	227.378	241.256	244.255	214.846	218.951	149.93	166.953	142.341	145.903	131.005	96.7546
H2BC4	317.629	248.092	170.493	334.394	337.826	387.57	299.143	348.011	146.013	207.904	176.341	213.504	101.499	197.791	298.282	141.121	103.477	184.37	124.213	56.5813	68.5755	88.3167
FILIP1L	105.01	148.824	268.24	102.737	151.804	172.046	139.316	193.574	307.976	195.652	117.493	184.013	239.499	136.6	137.951	300.202	216.886	172.9	351.423	287.992	241.631	374.08
PSMD6	196.467	194.918	162.88	171.107	205.931	237.326	214.214	238.413	197.567	226.778	190.391	225.384	184.065	153.358	203.025	167.064	182.607	200.301	233.183	245.397	224.164	290.264
JAK1	215.679	216.864	237.788	227.657	224.284	230.599	262.415	253.802	266.777	258.496	233.356	247.732	246.136	200.33	218.289	236.627	150.891	155.483	182.097	92.5009	100.275	83.2539
FOXD1	128.852	107.213	106.676	297.845	256.947	263.488	253.57	349.769	228.702	182.685	249.035	232.196	126.484	267.106	212.551	169.06	201.829	218.568	203.521	150.989	145.561	186.759
GSPT1	258.295	209.588	199.535	225.657	245.437	225.242	259.595	259.622	223.87	262.383	219.306	279.965	235.4	235.115	227.585	195.288	155.376	165.679	124.419	128.42	114.185	87.1916
NONO	215.91	235.507	187.975	200.746	207.486	210.417	215.656	216.072	178.784	218.476	177.97	228.292	211.782	171.385	212.665	234.631	193.179	206.461	236.479	171.015	198.287	207.572
ITGA3	249.551	305.317	224.63	257.114	232.683	256.262	277.542	233.375	191.1	222.86	278.358	198.883	174.891	210.74	238.718	173.621	175.239	197.965	157.584	82.0111	111.273	79.3162
PSMA4	255.44	272.634	221.528	183.289	225.528	258.505	262.383	251.967	235.242	275.194	189.984	263.101	208.659	140.409	213.124	221.232	133.271	175.449	173.446	117.931	116.772	127.694
SLC1A5	262.153	328.758	332.809	306.21	309.207	303.977	278.888	288.33	286.359	265.057	201.59	178.197	226.617	178.748	179.268	199.565	82.6538	87.5122	91.0487	47.0451	51.4316	37.1267
SPCS3	223.806	197.475	198.689	185.472	181.667	211.912	231.36	200.487	231.718	227.058	180.413	194.48	184.455	197.791	187.072	164.498	249.884	185.645	170.768	317.237	250.689	147.382
RANGAP1	205.289	209.392	171.245	282.935	212.463	236.828	236.167	239.585	209.956	209.272	246.388	218.406	188.555	229.783	229.766	181.319	192.539	179.91	177.36	158.936	138.445	162.008
CTNND1	217.145	206.56	229.799	207.11	225.217	215.151	222.707	202.831	222.744	246.959	187.133	205.363	218.028	192.713	196.827	207.832	188.053	189.043	207.434	191.041	186.965	146.819
SSR4	199.116	215.488	236.19	221.657	215.885	208.05	205.978	202.987	238.185	217.885	180.413	196.142	229.74	140.916	189.597	212.679	157.619	169.502	212.584	181.505	198.934	277.326
HDAC2	226.301	220.679	175.756	159.651	203.131	212.659	228.636	232.437	194.043	247.115	209.532	245.405	188.945	179.764	216.453	212.394	193.5	205.611	205.786	191.995	181.143	172.696
HYOU1	126.229	143.121	133.086	98.5545	127.851	111.5	103.998	100.771	94.1694	124.723	110.773	107.749	115.163	207.947	158.61	165.354	367.137	261.05	299.925	546.105	504.612	489.398
NME1	275.758	257.177	189.666	283.662	268.456	259.75	259.916	265.95	207.776	270.809	194.463	240.172	187.383	164.529	213.124	182.744	127.825	152.509	164.176	87.7328	109.98	132.194
ID3	57.096	22.6933	54.7946	708.428	666.32	699.644	161.526	270.051	279.202	237.506	174.508	248.812	123.166	129.237	139.902	92.9401	71.4411	82.4144	72.7153	51.1774	57.5775	91.6918
POLR2A	320.535	297.294	299.632	299.3	320.717	294.508	234.918	211.775	210.828	189.122	219.509	205.197	240.475	138.885	178.12	158.511	110.525	88.5743	71.2734	171.333	134.887	93.9419
NUCB2	237.489	280.539	257.713	127.284	229.572	262.118	189.312	228.414	212.899	236.014	132.968	224.803	196.362	138.631	208.534	226.934	164.347	188.194	178.595	199.624	189.876	177.758
AC010616.1	262.127	224.809	285.815	271.661	256.947	247.043	231.841	233.414	295.151	242.979	177.155	252.633	327.14	118.319	177.546	220.376	74.3244	141.252	174.064	62.6209	85.0724	117.006
SEC61B	193.329	134.547	192.204	208.019	229.261	213.531	201.715	220.212	241.455	225.752	169.621	210.846	190.311	161.736	159.298	181.889	159.221	171.626	209.494	212.974	174.673	412.894
PPP1CB	224.269	264.768	219.272	176.198	228.639	216.272	210.753	209.51	204.506	234.925	164.734	214.501	173.525	192.967	199.811	187.876	189.976	194.141	200.225	214.882	201.521	147.382
TNS1	137.236	112.798	120.21	165.833	127.229	110.129	303.566	242.593	328.721	282.595	316.232	200.212	247.893	263.806	197.286	252.877	173.637	160.156	229.476	169.744	144.591	173.821
PTN	187.44	293.204	330.741	149.65	273.123	293.512	171.301	253.06	293.989	223.171	132.154	270.66	307.231	105.878	223.453	275.399	72.7225	155.695	203.727	46.0915	87.6601	110.255
ESYT1	307.753	322.662	262.319	284.753	226.462	241.686	324.141	234.468	214.897	238.968	261.049	189.828	175.086	184.08	228.733	169.06	147.688	151.66	100.318	64.846	67.6051	58.5028
PPP1R12A	215.448	205.537	166.452	141.104	202.198	219.76	203.189	216.033	198.693	237.662	189.576	291.595	204.951	173.67	233.324	235.201	171.395	204.762	191.367	217.425	185.348	142.882
HUWE1	194.512	195.312	160.06	144.922	150.56	144.887	187.485	132.721	143.361	165.863	228.469	162.662	164.741	259.489	184.662	205.837	293.453	229.189	211.76	351.249	304.384	212.635
DAD1	241.681	214.19	189.76	226.748	235.794	215.898	252.705	225.29	202.908	268.446	204.441	202.123	172.939	162.752	179.727	160.507	150.891	142.314	172.416	183.73	163.675	258.2
VCAN	309.193	261.307	248.315	166.015	178.556	177.652	257.736	152.484	162.835	192.636	268.176	183.846	261.751	210.74	174.448	307.615	194.781	169.714	255.019	87.4149	97.3642	102.942
SAP18	236.64	210.178	213.727	203.655	279.344	252.151	192.357	219.86	190.119	211.262	167.585	238.842	215.296	122.635	189.941	226.649	116.933	164.616	214.85	153.214	153.324	246.949
TOP1	242.504	301.423	266.172	132.558	238.593	249.659	183.383	224.704	156.658	237.724	170.028	244.159	182.894	135.077	201.074	233.491	129.427	169.289	208.052	176.101	155.265	180.008
SRSF7	179.878	188.98	137.973	142.013	170.157	178.649	157.071	168.186	152.807	142.168	192.224	253.464	212.953	171.385	227.815	176.187	192.859	254.89	256.873	253.662	267.832	337.516
G3BP1	186.282	213.954	151.132	180.198	221.173	212.285	206.554	217.048	182.562	209.738	194.871	222.809	199.095	202.107	202.336	204.411	207.916	217.719	177.154	228.868	208.638	159.195
SMARCA4	201.225	192.559	154.233	229.112	190.688	174.039	224.918	181.232	167.449	170.651	279.987	241.916	209.44	201.599	237.914	223.798	220.09	224.94	211.76	147.493	156.236	162.008
TXLNA	209.172	216.471	219.836	227.839	221.173	221.006	214.887	216.228	207.34	222.425	172.268	227.461	191.482	157.928	170.66	193.008	179.083	166.953	180.243	210.114	196.346	180.571
SMC4	282.548	252.222	127.447	170.379	244.504	253.895	215.272	217.79	108.048	175.284	199.961	277.722	105.403	181.287	294.954	146.823	193.82	309.479	138.633	185.637	217.048	97.8796
MYO1B	203.72	222.803	260.533	165.106	201.576	190.733	212.772	205.565	233.389	229.266	203.219	198.468	227.007	160.975	195.45	252.592	196.063	189.681	236.067	153.85	136.181	120.943
SET	219.768	256.312	241.923	200.382	272.811	290.522	179.569	279.19	239.82	217.139	187.54	255.79	218.419	209.216	202.107	184.455	120.777	154.208	137.603	107.123	106.098	99.0047
EHD1	196.364	195.233	168.613	302.391	303.919	327.273	280.811	289.346	261.073	305.108	228.673	192.237	156.543	164.529	177.431	157.371	123.02	144.438	135.543	79.786	74.3979	113.068
MRC2	234.917	274.719	386.288	258.751	207.175	212.784	286.228	221.11	326.832	224.291	214.215	171.136	308.792	181.033	191.089	242.614	93.8665	116.612	120.3	38.7804	40.4336	23.6261
HGS	196.93	163.927	144.928	273.661	152.426	183.009	264.819	220.759	208.175	210.64	288.743	227.212	195.777	249.079	232.176	171.911	180.685	185.857	174.476	152.897	156.559	140.069
AP000311.1	229.053	256.941	239.762	214.929	245.748	285.29	217.868	250.56	228.63	222.456	176.137	234.855	215.1	141.17	214.616	183.885	112.127	182.459	162.528	105.216	125.506	125.443
YAP1	190.192	194.486	191.828	215.292	178.867	187.12	221.425	236.656	227.249	228.395	222.157	227.378	215.686	211.502	223.224	218.381	178.122	201.576	177.36	162.433	146.208	112.505
S100A16	321.667	211.948	177.166	376.034	212.152	245.424	328.628	259.7	215.296	249.198	248.017	211.677	169.231	213.279	178.464	160.222	122.379	138.915	127.715	49.2702	68.252	83.2539
AP2B1	264.365	254.346	213.445	232.203	256.014	242.185	274.466	242.905	218.639	251.624	187.54	227.212	194.996	155.897	206.927	168.49	137.116	161.218	129.775	116.341	132.299	95.067
AP2A1	221.389	195.98	213.351	267.661	183.844	183.632	245.75	203.3	206.686	204.11	248.628	204.034	224.47	207.693	216.223	191.582	179.083	196.265	177.772	122.699	143.297	122.631
EWSR1	204.183	185.873	165.7	251.478	235.172	251.279	244.757	226.735	192.88	190.614	212.79	216.661	218.809	158.944	213.01	191.297	157.619	155.695	180.861	169.426	152.03	181.696
EDIL3	252.406	210.021	327.076	169.834	192.243	176.157	219.662	181.896	292.1	258.216	176.748	216.578	346.269	140.916	182.022	296.781	117.253	149.748	200.431	79.786	75.6918	93.9419
GNS	276.659	271.69	292.583	189.654	243.882	215.898	246.776	201.269	243.017	250.908	179.802	189.828	262.727	155.643	166.414	223.227	131.349	139.34	146.049	123.652	106.421	93.9419
DAPK3	141.969	135.648	160.53	286.753	233.927	248.912	242.834	338.989	330.501	295.717	228.673	232.529	211.001	158.69	170.086	178.753	116.292	131.481	173.24	93.4545	98.9816	141.194
NDUFA11	230.545	239.558	236.66	237.84	228.017	237.7	222.066	242.944	228.012	248.079	221.749	211.012	199.876	162.244	186.957	173.906	120.136	146.349	164.794	118.249	114.185	176.633
AFF4	163.212	154.015	149.534	151.105	162.38	168.059	199.504	186.153	189.247	213.687	169.214	188	159.861	224.705	189.253	200.99	274.231	203.487	181.273	387.486	282.389	149.632
S100A13	319.249	208.684	200.193	352.214	196.598	236.578	329.013	252.748	241.709	271.12	188.355	236.184	213.929	181.795	198.204	209.258	103.157	133.392	136.367	45.4557	38.8163	48.3773
AC024592.3	230.262	239.046	236.19	237.658	228.017	237.451	221.713	242.202	227.431	247.612	221.749	210.514	199.29	161.483	186.498	173.051	119.816	146.137	164.382	117.931	113.861	175.508
NAA50	228.127	182.097	187.035	177.653	201.576	219.386	207.965	228.727	255.624	237.693	170.843	233.941	204.951	175.447	180.875	198.995	175.239	181.609	178.801	175.148	171.762	162.008
SMTN	223.009	138.873	113.067	275.843	153.981	178.524	309.944	253.138	205.887	257.874	335.373	237.098	185.431	279.802	242.735	177.613	165.628	166.103	135.543	101.083	98.9816	96.7546
UGDH	219.46	195.076	160.154	245.841	205.309	227.858	304.976	281.495	266.959	325.941	187.947	202.954	192.458	152.088	188.679	161.362	146.086	113.638	117.004	175.466	134.887	117.568
SLC2A1	271.541	292.338	307.245	271.298	328.805	305.97	202.26	200.644	192.117	215.584	172.879	200.212	250.82	152.596	209.911	247.46	79.1298	119.161	102.584	64.5281	70.5163	65.2531
PRNP	192.995	187.131	224.348	200.382	218.685	216.521	223.444	221.891	261.109	243.508	199.758	201.126	273.853	149.549	163.315	256.298	151.852	133.605	177.154	144.314	131.652	149.632
NAV2	111.466	105.207	60.1519	126.012	134.073	117.978	154.603	124.792	95.2594	121.365	143.149	141.146	97.2051	256.442	168.135	110.331	411.347	281.866	239.363	525.761	457.062	323.453
DST	121.573	104.932	104.796	89.2809	76.5241	78.4858	129.798	74.055	86.649	104.076	149.666	110.74	113.211	312.047	166.414	193.578	472.536	258.289	234.831	625.891	524.343	173.821
H1-10	152.539	230.591	197.937	224.02	202.82	253.521	189.312	267.356	173.407	138.343	180.006	188.416	138.195	167.576	188.105	120.309	211.44	238.535	176.742	215.835	200.227	249.762
AP001267.5	238.98	179.147	215.701	172.379	277.789	227.609	172.07	205.292	191.827	207.219	182.042	322.417	264.874	141.678	195.335	204.981	103.477	183.521	199.813	113.48	128.741	175.508
ACIN1	166.35	200.897	154.233	171.834	254.458	258.505	200.209	266.184	184.451	237.351	187.947	231.947	141.318	162.752	157.806	136.274	193.5	169.289	145.843	263.834	191.817	225.011
RPL22L1	105.808	65.4054	54.4187	117.829	115.408	126.325	98.8384	103.857	66.9213	111.415	81.4506	104.925	74.563	104.1	111.555	139.41	244.758	268.909	394.888	397.658	486.498	924.794
GNAI3	260.79	227.483	185.719	230.93	241.704	250.905	249.98	254.505	215.987	238.657	208.31	248.313	173.134	171.385	202.451	175.902	142.562	164.192	122.154	123.017	108.039	101.255
FBLN5	266.911	285.062	289.857	240.204	248.548	239.07	272.927	247.397	337.223	269.721	176.748	182.102	271.315	142.948	162.856	206.977	86.4982	94.9465	126.067	38.4626	36.2285	66.9407
H2AC12	269.766	235.861	135.906	292.572	288.054	350.943	260.685	319.382	125.232	166.889	162.494	215.166	110.088	179.764	328.466	162.788	105.079	225.578	148.315	42.277	79.5734	75.3786
RRAGA	246.285	203.02	216.077	182.926	230.194	206.928	210.304	208.729	205.887	221.803	190.594	269.082	226.812	145.233	197.631	198.709	127.505	166.316	176.948	140.182	135.857	169.883
YWHAH	251.866	227.169	187.505	269.116	214.952	242.558	219.342	243.413	195.532	228.489	221.138	245.821	159.471	222.166	246.178	118.884	160.502	175.662	136.985	115.07	107.392	86.0666
EIF5	233.914	210.926	202.355	189.108	252.281	273.704	256.326	281.807	253.516	264.404	180.21	200.794	178.405	175.701	174.562	161.077	140.96	116.612	113.914	181.823	140.709	89.4417
NID1	195.31	257.925	305.741	185.29	253.214	241.935	198.029	229.234	241.346	197.922	183.875	220.234	265.46	148.28	223.109	271.978	112.768	154.633	181.273	49.2702	87.0132	67.5032
TBX3	150.173	144.144	149.534	193.472	205.62	183.258	167.583	152.758	151.39	168.568	182.042	200.378	141.123	252.38	186.039	140.265	255.65	221.967	170.15	347.434	303.738	199.697
RAB5C	257.627	260.717	240.984	308.21	209.664	237.326	273.408	250.912	234.079	234.614	204.034	185.259	207.878	167.83	184.891	200.705	115.651	118.736	122.154	89.3221	65.9877	93.9419
ACTR1A	232.191	216.51	187.223	253.66	211.219	208.174	262.287	238.179	201.127	236.294	224.804	217.243	191.287	181.287	201.762	172.196	163.385	156.757	154.494	106.805	114.832	131.069
PLEC	193.484	208.802	205.456	241.84	112.92	121.964	214.438	109.442	150.519	135.047	346.369	149.952	164.156	245.271	159.987	189.301	294.094	224.303	213.202	205.663	232.251	144.007
RCAN1	139.834	112.601	107.428	94.9178	103.587	109.008	166.365	166.467	152.953	145.588	184.689	193.4	156.348	186.365	168.594	193.578	333.178	223.241	278.502	478.08	267.509	293.076
IER3	60.0537	32.4077	32.9896	215.292	213.708	180.642	140.245	90.108	68.4472	98.6034	173.897	130.18	153.225	196.775	131.754	218.381	332.537	239.172	386.03	383.672	307.619	469.147
DYNLRB1	300.397	232.046	267.394	207.655	240.149	233.713	227.418	221.462	215.26	234.614	221.546	232.944	204.56	151.073	187.302	209.258	110.846	146.987	143.783	73.1106	70.5163	122.068
PLK2	122.191	250.767	295.966	61.2783	98.6103	102.654	124.381	148.774	132.68	147.423	112.402	147.708	158.3	156.912	189.597	219.806	255.33	264.873	292.509	299.118	328.321	343.704
PTTG1IP	224.912	237.237	245.871	205.655	217.129	244.302	203.189	207.245	231.1	225.97	204.441	217.741	216.076	171.131	168.135	186.165	144.804	162.705	175.094	121.109	127.77	113.068
HSPH1	229.67	166.09	137.691	184.199	167.669	182.137	271.774	228.258	181.872	285.362	201.387	232.363	156.738	169.1	213.813	176.757	184.209	180.335	145.019	255.569	152.03	143.444
HLA-E	228.667	182.687	226.791	281.844	198.154	202.693	261.614	190.645	227.794	243.414	225.822	176.619	215.491	175.955	156.199	214.96	145.445	127.445	167.266	140.817	118.39	128.819
MCM7	271.798	263.195	129.797	276.025	349.025	347.331	281.516	317.897	119.383	169.532	207.088	231.864	122.19	155.897	261.097	150.244	100.915	168.865	137.603	39.0983	55.9602	70.8783
ATN1	132.375	161.645	196.058	161.651	167.98	145.884	160.949	177.56	181.036	147.516	212.179	220.067	213.539	250.349	205.894	180.178	182.287	202	212.996	219.332	220.929	274.513
EIF3M	226.507	190.946	132.052	169.834	191.31	202.07	222.739	212.791	180.019	247.985	183.264	274.482	174.306	156.658	204.976	172.766	164.987	201.363	172.828	155.44	196.022	187.884
CCNI	145.955	223.432	245.307	142.922	131.584	134.173	158.193	230.445	247.921	225.037	169.214	232.529	252.382	212.771	230.34	189.872	181.326	191.592	143.989	197.717	216.077	118.131
CD9	287.538	292.102	251.04	325.848	246.37	266.727	309.88	246.264	250.937	263.968	197.518	181.105	195.581	172.908	215.42	158.511	87.4593	99.8319	72.5094	31.7872	30.7296	29.8139
MAN2A1	210.638	166.837	166.921	124.193	138.739	130.56	207.388	132.33	150.918	222.27	243.537	175.456	182.113	217.595	183.744	215.53	261.737	202.638	223.09	246.033	195.375	215.448
LRP10	215.036	205.38	268.052	285.299	168.602	179.645	261.742	193.613	252.063	201.218	255.144	164.822	234.229	219.373	167.332	229.499	153.134	147.624	141.517	90.5936	88.954	87.1916
PTPRK	186.9	152.442	218.051	156.923	130.029	136.54	217.098	143.97	225.76	209.272	238.447	173.13	231.692	244.509	201.992	253.162	223.614	180.122	211.966	181.187	166.91	123.756
DYNLL1	265.162	189.058	215.137	228.566	171.713	188.615	186.203	230.797	261.872	249.136	178.173	284.866	289.663	154.119	248.243	236.627	91.3036	157.395	136.161	56.2634	89.2775	98.4421
NUCB1	269.046	336.27	378.393	252.023	269.701	264.734	221.778	230.836	287.377	253.987	152.516	182.185	263.508	108.417	164.004	201.275	59.2673	84.5385	88.1648	30.8336	46.5796	55.6901
MTCH1	205.366	179.462	183.557	250.023	185.711	192.851	229.213	215.916	211.663	228.115	237.021	195.311	207.098	201.345	186.613	167.349	191.257	159.943	154.906	134.778	138.768	141.194
NECTIN3	159.637	139.503	139.007	100.555	140.916	137.911	151.11	155.922	174.969	190.988	159.44	231.366	176.257	207.185	239.865	254.588	211.44	288.026	223.09	225.054	291.446	196.884
SMAD3	147.935	202.666	245.119	202.382	218.374	225.74	118.004	178.224	208.648	179.109	178.988	233.858	270.535	175.955	254.9	246.605	123.02	192.23	197.547	105.216	162.382	126.568
KARS1	221.286	175.018	153.481	179.653	187.888	190.235	206.554	200.644	179.692	206.908	193.853	214.667	165.912	164.783	187.646	157.371	160.502	193.716	186.217	198.034	213.813	250.887
CAMK2D	212.464	196.61	162.128	203.473	194.732	211.538	192.902	192.637	157.639	187.785	164.53	159.422	132.925	187.635	159.413	165.354	221.692	189.893	169.326	304.522	218.018	187.321
RPL35A	260.25	207.858	144.834	276.571	266.59	274.949	265.108	284.346	240.946	290.835	189.78	209.6	154.786	151.58	201.533	163.073	90.6629	131.693	125.449	66.1174	67.2816	106.318
TIPARP	94.157	98.5998	70.4905	88.008	132.517	141.274	99.1589	96.2793	111.79	146.739	132.968	152.527	148.931	234.353	188.564	189.301	360.089	271.458	260.992	424.995	432.802	281.826
RPS25	258.218	162.078	129.89	249.659	225.528	249.659	196.844	228.844	191.754	267.669	153.534	221.812	179.966	110.448	190.171	242.899	107.322	152.934	185.187	108.077	141.679	200.822
RAB2A	200.453	189.412	174.816	188.745	175.757	197.709	205.785	212.439	225.324	221.368	170.028	201.625	218.614	159.959	188.564	216.1	164.347	164.404	187.247	169.744	152.03	168.758
TMED10	265.934	243.412	262.319	173.47	270.945	224.743	202.901	194.746	211.046	226.156	167.788	223.058	217.833	134.315	172.037	206.977	128.145	152.934	149.345	106.805	109.656	107.443
SUPT6H	149.941	173.562	203.013	123.102	168.913	178.399	165.788	164.202	162.689	178.456	199.758	222.31	200.461	167.83	159.413	196.999	169.793	196.053	234.419	240.311	236.132	257.075
EIF6	270.306	279.871	192.11	270.57	286.188	247.043	232.45	232.437	165.269	225.659	171.25	224.47	167.669	123.651	173.3	168.205	97.7109	145.925	143.165	77.5609	122.271	127.131
SERP1	144.206	111.579	119.552	171.107	119.763	143.143	134.284	141.978	131.154	160.918	126.248	130.013	127.46	191.697	143.804	149.959	279.998	203.487	214.85	448.836	381.047	368.455
THRAP3	189.6	206.875	180.832	153.65	219.307	220.632	186.78	159.046	138.13	142.883	205.459	178.945	160.447	182.049	173.415	171.626	190.296	238.535	209.906	216.471	229.663	182.821
CSE1L	307.933	229.332	121.714	186.926	224.906	238.572	275.684	222.243	124.833	209.645	232.745	230.036	139.562	154.627	245.374	152.524	178.763	211.134	138.839	106.169	121.948	82.1289
NDUFC2-KCTD14	230.467	221.82	179.892	237.658	236.727	237.326	235.591	239.78	215.078	236.014	205.663	256.371	182.699	158.69	190.056	154.235	123.34	142.951	132.659	89.3221	84.4254	141.757
RPS4X	215.525	155.549	108.931	192.927	215.885	223.498	245.237	231.578	193.026	255.977	245.574	215.166	153.615	188.65	194.876	177.613	174.278	159.519	168.296	114.434	120.977	173.258
HNRNPC	195.078	164.91	150.568	184.562	264.724	257.259	192.453	231.734	175.986	178.705	169.417	247.067	168.84	177.479	183.973	181.034	140.319	165.891	182.921	165.294	134.24	208.135
PJA2	193.895	221.663	183.933	137.831	213.085	217.269	169.666	195.605	187.031	209.645	151.702	176.951	184.651	163.514	186.269	213.819	186.131	191.168	186.011	192.949	185.995	167.07
CEBPB	125.251	131.912	165.136	281.662	210.597	219.013	163.93	159.124	211.155	161.292	137.652	107.666	122.775	171.639	115.342	142.546	260.776	160.368	227.828	307.065	212.196	320.64
ZEB1	232.345	235.9	261.191	148.195	226.773	225.491	207.676	208.612	227.939	209.52	150.073	231.2	204.17	164.022	198.09	230.64	125.583	146.349	148.521	113.798	118.066	100.692
MYO10	129.521	126.996	139.383	158.924	134.695	134.298	209.727	162.952	205.923	157.094	266.344	218.655	212.758	310.778	231.028	213.534	254.369	186.495	183.539	201.213	167.234	105.192
AC073610.2	184.919	186.58	189.76	177.289	181.978	193.474	181.14	182.442	186.413	191.485	151.295	217.077	208.659	171.385	163.085	176.187	169.472	187.132	188.895	197.717	193.435	229.511
EXT1	188.288	189.294	291.361	178.016	186.955	197.959	188.479	188.614	291.337	256.101	149.869	208.021	269.754	150.057	149.428	209.828	133.271	137.003	168.09	126.195	127.123	118.131
ATP5MC2	215.885	197.082	177.26	208.019	227.084	222.999	195.85	215.017	179.038	225.099	215.437	238.926	163.765	174.686	193.729	135.704	152.493	178.211	146.873	154.486	133.269	149.632
PSMD11	168.279	167.348	142.391	184.017	198.154	209.794	216.393	226.618	179.692	224.695	198.74	213.006	158.105	165.291	181.334	173.336	167.55	189.893	176.948	179.28	200.551	175.508
CDH13	214.985	264.021	248.972	184.926	210.908	198.581	219.342	197.753	216.459	257.687	183.671	200.295	194.801	161.736	232.061	183.314	148.969	174.6	143.989	72.4749	110.303	73.691
PCDHGA9	245.976	303.233	358.28	211.11	241.393	276.32	216.778	232.867	261.473	229.515	162.494	186.422	230.325	119.081	173.988	200.705	92.2647	101.106	87.1348	46.4094	65.0173	50.6274
NDUFC2	229.567	220.286	178.482	236.749	235.483	235.084	234.725	237.827	213.007	235.174	204.441	255.125	181.723	156.658	187.416	152.81	121.738	140.402	128.951	87.097	83.1316	134.444
USP9X	204.388	186.462	190.512	149.832	164.869	172.918	204.343	157.445	175.587	176.093	177.562	172.465	175.086	197.029	189.826	211.254	234.506	203.7	169.326	244.444	211.549	117.568
GHITM	250.091	223.747	190.136	189.29	227.395	208.672	228.54	232.086	205.56	231.194	173.286	221.895	193.629	150.565	204.058	185.595	121.738	163.342	132.659	117.931	119.36	114.755
TJP1	162.441	199.441	167.015	153.287	160.514	170.8	179.024	179.513	168.575	188.966	184.282	190.908	141.513	189.412	176.054	170.77	230.341	217.931	197.341	252.391	228.369	175.508
ANKRD13A	169.771	208.291	171.903	184.017	199.087	200.201	160.34	198.105	202.835	196.709	149.055	189.246	170.597	207.439	208.878	165.069	201.188	211.559	147.697	195.491	224.164	112.505
COX6B1	223.78	191.221	211.378	247.477	240.46	223.622	209.952	211.15	194.006	231.567	170.639	284.036	194.41	129.237	170.775	187.591	90.6629	151.872	156.142	72.4749	118.066	162.57
FGF12	39.0156	188.98	72.8402	34.7304	44.4835	24.2932	25.7993	31.2078	73.8605	37.6565	77.7854	95.7031	355.248	54.5892	192.81	437.902	139.679	461.139	542.172	192.949	550.544	390.956
POLR2B	189.523	189.845	145.492	136.558	173.268	189.985	207.708	181.271	155.314	198.73	205.052	212.092	164.741	146.248	183.055	190.442	202.47	210.284	188.483	184.684	172.409	233.449
POLR2E	228.538	205.38	229.329	236.203	205.309	219.636	218.284	200.487	202.508	202.026	202.812	193.151	172.549	167.068	155.855	141.691	141.921	139.127	170.768	104.58	131.328	190.134
OST4	205.469	191.615	232.995	188.017	177.312	184.005	178.64	179.279	228.448	200.969	143.149	208.354	319.528	94.706	163.2	276.825	86.4982	157.395	242.865	79.4681	131.975	187.321
AC099811.2	246.825	248.132	223.314	287.117	199.398	226.487	263.794	233.14	214.424	225.908	195.889	179.942	192.458	149.041	175.366	188.161	115.651	113.851	118.858	85.8255	65.3408	95.067
MDH1	232.525	227.719	176.32	184.017	229.572	216.521	222.258	208.026	168.829	217.854	170.843	222.809	157.91	150.311	182.367	154.52	129.427	165.041	154.494	133.189	141.679	196.322
PARK7	241.861	236.765	217.863	224.566	216.507	251.777	216.586	260.169	239.42	251.81	174.304	226.215	183.48	138.631	199.123	177.898	85.8575	145.287	131.011	58.1706	77.3091	86.6291
NRDC	215.01	231.888	210.532	157.469	216.818	219.013	211.746	225.719	215.696	227.183	176.341	213.92	171.378	162.498	194.991	186.45	158.26	154.846	145.225	135.731	123.889	86.6291
ATP5F1C	262.41	222.331	185.719	202.564	233.305	235.956	244.051	232.867	195.569	252.65	188.355	243.245	166.108	140.663	180.186	171.911	123.66	149.111	126.479	91.8651	89.2775	101.255
PSMC2	230.313	208.015	191.358	170.379	237.349	238.696	219.502	223.102	189.647	236.573	187.744	230.203	178.014	129.999	183.858	175.047	119.816	153.784	149.963	111.255	120.977	151.882
SRSF3	165.038	162.589	113.255	154.378	182.6	188.989	172.102	183.458	153.062	170.651	164.938	218.157	167.279	148.787	168.709	140.265	205.673	159.943	196.311	278.774	231.604	303.202
H2BC14	212.721	162.471	64.6633	157.105	241.704	220.632	203.061	227.946	67.4663	142.448	165.548	226.796	58.9477	176.463	297.135	117.743	193.5	313.727	186.835	150.036	207.02	231.761
BGN	261.844	236.726	283.936	234.203	233.305	218.265	262.191	227.828	274.334	224.415	197.925	168.644	299.228	133.807	172.152	253.447	59.2673	87.0874	109.382	25.1119	29.4357	30.939
COPS2	158.557	143.593	120.116	112.192	149.004	165.194	161.205	175.724	140.019	185.577	166.77	190.991	156.738	158.182	164.463	163.358	213.683	204.124	220.618	352.52	245.837	271.138
ADAR	202.717	210.021	207.994	200.564	195.976	206.305	198.414	214.431	218.784	195.59	159.44	194.397	202.803	188.65	187.646	185.595	139.358	146.137	150.581	153.85	160.441	94.5045
TRIP6	210.972	206.953	204.986	286.39	237.349	237.451	220.496	238.491	190.264	199.01	198.129	183.68	160.447	177.225	198.549	163.073	115.011	163.342	126.891	89.64	95.4234	109.693
HIPK2	60.0023	78.1483	124.627	74.3704	60.0372	62.1657	82.5577	93.2718	148.811	98.1991	133.986	151.281	167.279	366.383	182.367	209.828	335.421	263.174	238.127	430.081	447.681	205.322
PCDHGB6	241.681	297.176	351.607	207.474	237.038	273.081	213.477	228.414	256.931	225.752	159.44	181.603	226.226	115.018	171.349	195.288	88.7407	98.1327	85.8989	45.1379	62.753	50.0649
RBFOX2	156.345	183.906	176.508	133.83	190.999	181.514	133.323	164.788	147.685	153.3	134.597	205.778	160.642	195.252	185.81	193.008	194.14	223.029	222.06	240.629	237.426	196.884
SELENOM	131.681	106.033	224.63	169.288	130.34	156.722	139.957	146.079	253.553	177.834	145.186	155.601	246.331	111.21	140.017	255.158	119.175	172.476	313.727	140.817	206.373	362.267
TNFRSF1A	169.796	211.28	270.308	183.471	224.284	212.784	183.832	209.393	250.646	229.732	149.055	188	202.999	126.444	170.775	171.911	107.963	153.784	173.446	98.2226	133.916	178.321
CHCHD3	171.983	113.427	102.352	177.834	188.511	179.396	157.039	155.101	140.673	175.502	173.49	217.077	145.222	158.69	176.858	195.288	168.191	198.177	228.446	214.564	240.985	317.827
PRDX4	205.571	243.451	265.138	183.835	180.423	206.555	208.125	209.237	241.927	220.342	164.123	168.145	217.248	144.471	169.053	163.358	109.564	139.127	152.434	115.07	125.829	160.32
SEC62	209.095	182.569	202.637	125.284	204.997	212.285	170.98	191.074	207.849	229.639	120.954	208.437	185.627	117.811	148.739	198.995	137.116	164.616	214.438	201.531	159.794	198.009
C1S	184.302	223.472	451.609	145.65	171.402	164.82	157.936	146.001	332.136	232.624	122.38	148.207	401.118	89.8818	117.063	397.989	50.2971	69.2451	212.172	35.6017	39.7867	92.8169
AKR1B1	204.234	113.427	175.38	242.568	125.674	118.725	225.271	151.469	262.672	188.998	232.542	172.714	256.481	168.592	149.772	264.566	133.912	133.605	222.884	131.281	102.216	205.885
CCNB1	259.787	265.437	94.3633	248.023	267.523	293.512	274.914	281.417	114.66	184.737	201.387	242.498	93.1061	150.057	211.288	80.6812	152.813	152.722	88.5768	118.884	125.506	74.816
RALY	195.798	214.269	198.783	229.112	211.219	233.09	194.568	228.18	204.143	190.272	187.947	213.255	206.902	163.514	203.025	174.477	102.516	168.44	168.09	75.6536	102.54	107.443
OSMR	173.629	191.457	251.416	113.283	192.555	181.016	170.852	180.763	258.058	221.119	158.829	182.019	240.866	132.03	165.955	236.912	133.912	157.182	195.487	126.195	147.825	161.445
LUC7L2	135.796	151.459	140.887	128.012	172.957	172.918	140.278	179.786	169.847	155.446	153.331	193.649	152.054	257.204	166.758	166.209	193.5	185.645	214.232	226.643	225.135	288.014
SDF4	187.465	261.779	304.049	244.204	206.242	212.908	207.324	229.938	289.084	214.309	157.811	167.148	216.076	146.502	171.464	170.77	95.148	103.655	124.213	75.0179	85.3959	96.7546
GJA1	230.082	244.985	261.755	132.012	169.535	143.641	152.552	141.704	263.907	281.817	112.809	153.441	264.679	110.956	148.051	236.627	170.113	110.028	160.468	199.306	124.536	150.757
NEDD4	168.871	142.374	98.3107	139.285	153.67	154.231	205.945	195.605	154.551	201.684	173.693	192.819	144.051	202.361	201.074	187.591	253.408	218.993	145.225	291.489	243.896	93.9419
PHB2	193.278	186.266	156.583	211.474	188.511	179.022	189.248	180.177	181.581	191.889	188.355	187.336	192.458	157.42	185.35	177.328	167.23	183.521	184.775	132.871	145.238	200.822
MCAM	130.292	218.398	224.254	144.922	215.263	236.703	139.252	229.234	267.467	208.743	131.746	225.467	282.051	119.589	232.52	258.009	82.3335	174.387	207.228	48.3166	87.0132	97.3171
BCAR1	106.451	116.888	104.984	228.566	177.312	194.097	191.78	223.923	199.129	195.776	227.044	200.628	198.704	178.494	192.925	182.174	157.939	174.175	208.258	155.122	142.326	203.072
ATP6V1A	170.131	156.965	179.14	129.466	134.073	131.806	173.288	147.954	179.91	192.076	170.639	181.188	215.296	153.358	176.399	234.631	205.673	177.573	221.648	222.193	194.405	205.322
ABL2	82.352	57.5395	30.0759	141.104	108.254	99.2907	118.26	82.5307	57.0394	77.2098	112.606	87.3956	57.191	280.817	117.063	110.616	524.756	202	180.655	834.097	418.569	172.133
EIF2S1	202.305	167.663	141.451	133.285	183.844	187.867	193.831	185.958	155.314	197.735	162.494	235.187	162.399	156.405	186.498	188.161	164.987	178.211	184.775	177.691	183.084	220.51
CUTA	287.1	249.941	199.159	253.114	262.235	228.605	252.641	238.569	192.117	231.754	182.246	196.391	138.39	152.596	167.217	139.125	104.118	138.49	102.584	76.6072	71.8101	83.2539
TMSB4X	312.279	207.307	221.246	201.291	345.603	226.114	163.801	226.618	232.699	272.924	139.891	252.384	306.059	96.4833	193.04	232.635	35.8807	98.7699	88.5768	24.794	27.1714	40.5019
CALM3	247.596	299.142	279.8	274.025	232.683	281.178	211.907	252.943	249.302	215.677	141.52	205.197	158.885	133.553	161.593	126.296	80.4113	121.922	102.584	48.3166	58.5479	61.3154
PPDPF	265.497	221.505	258.841	233.294	170.779	157.594	227.514	245.873	278.33	188.002	186.929	195.062	219.395	176.209	204.746	150.529	87.7796	122.984	104.85	65.4817	69.8693	111.38
PCDHGA10	236.923	290.726	345.403	204.928	233.927	268.347	209.984	224.196	252.753	221.306	156.589	178.945	221.347	113.495	170.316	192.152	86.4982	96.8582	84.6629	43.5485	58.5479	50.0649
RAD21	177.872	217.454	135.53	137.103	201.887	208.672	165.949	181.349	129.338	155.57	153.738	201.625	120.238	163.006	187.072	134.279	205.033	230.463	171.592	249.53	243.896	169.883
PPP1CA	222.263	207.111	167.579	299.118	197.532	199.08	260.268	225.485	199.529	215.926	211.161	197.969	168.255	179.002	190.63	150.244	119.175	138.49	132.453	68.0247	85.3959	106.318
AC008764.1	113.523	113.781	106.112	127.648	121.008	120.719	127.426	124.714	114.188	126.465	144.779	129.432	118.286	191.951	147.707	139.695	290.89	210.497	220	429.763	364.873	356.642
ATXN2L	129.701	140.368	102.822	149.286	150.249	146.382	159.731	159.046	119.892	131.72	175.526	156.016	119.847	179.51	170.775	142.831	254.369	211.771	208.464	338.216	269.45	311.64
XRN2	213.699	190.277	152.353	151.832	184.467	201.322	208.477	204.081	171.736	206.722	180.82	216.246	165.327	137.87	179.956	180.464	179.083	195.628	159.026	172.605	154.618	115.88
BIRC6	155.291	142.846	164.572	107.828	119.452	120.968	145.469	106.044	127.267	143.847	197.925	166.982	182.504	185.096	175.251	225.508	244.437	238.322	227.828	294.986	276.566	171.571
GRINA	255.518	204.869	256.303	232.567	170.468	171.049	231.681	190.098	243.816	219.937	208.106	175.871	239.695	157.166	171.349	180.749	97.0702	116.825	127.303	89.0043	69.5459	109.693
SCARB2	189.754	190.277	213.539	138.922	197.843	201.696	189.472	200.292	217.985	215.055	190.594	215.664	226.617	157.674	199.123	187.591	145.445	175.449	151.816	105.534	123.565	82.1289
GDI1	168.51	133.997	151.602	178.925	133.139	142.52	176.236	159.242	165.632	200.161	211.772	203.369	186.407	204.392	193.155	181.034	204.712	183.521	183.745	175.466	168.527	195.197
CYFIP1	225.169	211.398	207.054	216.929	191.932	200.948	243.795	208.299	208.539	212.972	217.473	191.656	176.257	149.041	207.615	163.928	124.621	165.679	128.951	78.5145	99.305	68.6282
INHBA	151.999	59.0733	58.6481	252.205	166.735	171.547	396.668	191.543	176.313	262.911	273.063	198.052	135.267	223.181	157.232	130.572	196.703	120.436	114.944	203.12	156.559	100.13
DEK	262.745	281.287	187.317	154.014	273.434	284.417	167.647	250.99	148.375	188.562	140.706	267.67	110.283	149.295	206.238	155.375	106.681	154.633	126.685	109.666	101.246	66.9407
PDGFRB	192.943	265.555	322.377	181.835	239.527	215.774	201.17	217.4	261.8	176.466	134.801	161.582	225.055	122.635	170.775	245.465	93.2258	125.533	138.221	61.3494	78.9265	60.7529
BZW1	254.309	207.111	189.384	182.926	259.435	267.225	230.367	275.363	229.32	273.297	169.417	247.316	164.741	128.729	191.548	166.494	67.2764	111.514	93.9326	61.3494	59.5183	60.7529
ITGAV	154.648	149.414	195.024	118.738	129.407	135.793	189.825	154.047	233.244	230.51	174.508	171.468	256.481	149.803	186.728	289.369	165.308	158.881	252.959	122.699	133.593	133.319
AP3D1	147.138	155.117	151.978	172.561	150.249	148.5	175.467	156.117	148.048	161.416	182.857	159.505	167.864	195.252	151.609	155.66	234.827	166.953	183.127	279.092	222.87	214.885
TAF15	203.488	244.867	178.106	163.651	224.906	215.151	181.877	182.208	141.981	164.246	177.766	172.548	137.61	173.67	154.134	154.805	170.433	167.378	158.408	164.658	168.204	179.446
MKI67	230.545	199.677	90.6978	184.38	241.082	219.137	206.49	189.551	81.8896	134.923	227.655	236.516	90.7638	187.889	212.091	133.708	186.452	269.759	147.491	133.506	196.669	75.9411
TFRC	224.783	264.925	197.467	147.104	209.041	240.939	208.413	215.72	176.204	225.379	157.811	179.277	161.228	146.756	211.059	194.718	133.912	148.686	137.397	108.394	107.068	77.0661
PDIA3	200.736	246.637	229.517	187.835	203.442	220.258	200.145	210.955	218.203	218.103	134.19	152.527	174.501	130.506	144.493	171.911	143.843	104.292	139.869	139.864	135.21	162.008
H2BC17	262.359	180.484	93.5174	269.843	277.478	295.256	242.962	271.965	88.0659	150.719	186.929	192.486	59.3381	223.943	331.565	110.901	143.203	173.538	115.974	64.5281	69.5459	63.5655
G3BP2	193.406	220.994	187.223	155.287	232.994	251.777	196.78	227.243	205.596	228.24	155.774	195.394	181.137	125.682	155.97	170.77	121.418	139.552	140.487	136.049	131.005	113.63
AP1G1	140.142	143.2	121.526	111.465	150.249	155.975	158.738	163.772	150.083	163.002	167.177	167.647	140.538	159.959	177.431	160.222	230.982	202.425	200.431	312.151	273.331	213.76
NDUFA4	265.831	195.902	263.446	214.201	238.904	246.794	217.259	225.016	271.427	289.187	109.958	212.424	261.946	103.339	178.464	197.284	53.8211	99.4071	107.734	25.1119	28.4653	51.7524
PUF60	187.362	189.688	182.241	298.391	223.662	238.696	235.494	242.71	207.267	193.133	192.224	190.326	175.086	164.022	193.269	161.362	99.9535	131.693	107.116	81.0574	71.4867	90.5668
PDLIM5	115.298	77.873	62.5016	150.377	160.514	150.618	217.9	236.773	227.358	324.635	200.165	246.07	208.074	174.432	236.881	244.894	120.777	180.547	174.682	105.216	116.449	124.318
LMO7	184.148	118.029	137.785	106.919	73.4134	74.0009	181.204	100.966	164.833	138.219	235.596	178.446	197.924	261.267	186.957	268.842	247.961	178.423	251.105	213.928	177.908	168.195
RAB14	196.21	165.972	156.207	157.287	185.089	166.813	189.12	195.644	165.232	195.994	146.611	214.086	179.576	139.901	175.251	189.586	186.131	168.015	170.974	187.863	159.47	151.32
LMAN2	154.236	221.073	228.577	202.018	160.203	189.861	183.063	187.911	199.238	181.939	175.526	163.991	194.801	138.631	175.136	169.06	163.065	155.908	170.974	124.288	133.593	164.82
LMNB2	178.412	235.074	155.831	245.477	219.929	240.565	187.261	234.976	151.318	160.265	200.165	197.222	120.433	209.724	196.598	122.02	132.951	169.927	134.513	114.116	129.388	101.255
YARS1	196.544	207.071	169.741	196.2	183.844	192.602	202.741	201.542	154.733	186.323	188.151	180.274	118.286	159.197	157.003	115.748	180.365	149.323	155.524	189.77	197.64	154.132
GALNT2	172.111	229.253	222.468	173.107	196.91	192.975	186.492	185.88	218.203	195.403	178.784	178.031	186.017	172.654	171.693	160.507	143.523	161.43	142.341	131.599	146.208	91.1293
CD47	153.285	196.492	177.542	122.375	135.939	174.039	139.06	158.382	182.599	161.229	128.285	163.908	158.105	163.26	175.825	163.358	183.568	220.267	212.996	176.419	258.775	227.261
WDR26	123.168	131.125	165.324	168.015	158.648	159.588	150.181	172.561	188.957	190.428	158.625	160.502	189.335	172.4	167.561	179.608	220.41	182.459	191.573	248.576	180.496	170.446
EIF5B	235.123	207.071	191.64	124.557	223.973	216.646	170.916	205.253	161.272	208.152	152.109	225.052	143.27	118.319	155.281	167.634	114.049	142.526	160.88	171.015	147.502	187.321
SLFN5	133.25	153.543	156.771	83.8258	96.7439	89.3243	158.129	130.377	168.066	171.18	150.48	150.118	163.57	158.69	143.919	179.323	279.037	176.299	212.172	388.758	247.454	235.136
AGRN	174.889	254.621	250.476	184.017	165.18	162.328	187.646	178.497	190.7	186.417	212.993	159.339	205.341	176.717	182.252	177.898	122.379	178.423	171.18	77.8787	124.859	99.0047
LRPAP1	236.614	257.571	316.267	254.569	254.458	272.582	217.066	245.092	254.425	231.225	137.448	181.936	205.146	118.827	166.414	175.902	54.7822	83.4765	80.5431	19.3902	31.7	27.5638
ARPC1B	233.837	162.471	164.572	314.392	141.85	153.732	280.587	191.465	188.303	205.945	246.999	188.416	170.792	202.361	179.956	149.959	155.697	140.614	124.419	74.0643	76.0152	75.9411
HNRNPH3	247.493	236.057	156.395	116.556	188.199	179.396	158.449	166.506	128.429	165.334	159.847	213.754	133.511	169.608	190.974	139.41	154.095	200.938	167.884	188.816	154.295	205.322
GLIPR1	268.506	143.042	123.875	212.201	185.711	182.511	301.643	218.767	221.218	326.905	172.472	212.341	232.277	155.643	203.369	222.657	79.7705	107.479	100.524	43.8664	54.9898	47.2522
UAP1	174.58	129.592	74.7199	165.288	166.424	196.588	233.988	227.36	143.289	208.121	164.53	163.161	90.1782	183.318	180.645	126.581	210.479	158.881	150.169	234.908	236.132	195.759
PRPF40A	183.968	193.463	154.233	129.466	172.646	183.383	179.505	184.005	181.218	198.699	161.476	223.39	164.351	140.409	178.464	180.178	160.823	187.557	160.674	164.34	174.997	154.695
PAFAH1B1	176.432	166.64	160.718	148.377	182.6	187.494	163.737	182.56	163.089	174.974	162.698	171.8	170.402	180.779	165.266	172.481	197.664	165.466	164.794	235.543	172.409	145.694
PLAUR	199.913	109.376	91.6376	282.935	243.26	261.744	314.879	267.981	187.467	273.11	256.162	238.178	172.549	174.686	194.761	151.954	90.0222	110.877	78.2771	31.4694	36.8755	39.3769
PYGB	208.966	210.296	181.865	251.296	186.644	198.581	237.193	198.886	172.39	207.157	233.763	182.019	152.249	167.576	169.972	158.511	145.765	127.445	120.712	114.752	97.0407	83.2539
AC010132.3	253.64	225.674	168.895	159.833	216.818	237.451	234.341	237.632	195.278	245.405	169.417	219.237	147.955	133.553	174.333	155.09	107.642	139.977	119.27	79.786	80.8673	101.817
GRSF1	168.022	164.516	156.677	174.016	150.249	170.052	188.126	190.879	186.958	204.203	197.518	192.735	161.813	186.619	192.696	155.09	172.996	189.681	166.648	151.943	146.208	136.131
PEBP1	197.727	230.866	230.269	243.295	209.975	220.757	198.767	228.688	211.554	192.325	170.639	195.311	195.581	149.295	184.777	143.116	91.9444	145.287	129.981	58.8064	84.4254	89.4417
RELN	246.645	196.531	208.182	153.65	135.628	139.904	211.33	122.995	154.66	147.174	229.284	149.619	178.405	213.533	170.66	219.521	200.227	158.032	147.697	172.287	157.853	86.0666
MIDN	95.7259	113.466	124.627	325.302	274.367	313.569	108.229	129.245	149.32	116.576	133.986	112.817	148.54	166.815	125.212	144.257	144.484	144.65	174.476	244.762	214.46	294.201
FZD2	176.252	211.634	192.016	141.831	162.38	158.093	94.1914	126.901	98.3475	87.72	124.416	140.232	139.952	152.088	164.463	153.95	224.575	208.16	194.869	257.159	273.331	316.14
NEXN	193.175	206.403	209.968	89.6446	212.774	213.78	123.292	174.318	196.041	195.901	97.7408	206.028	194.996	108.163	144.837	237.482	131.99	154.208	207.64	163.069	155.589	179.446
RAB11A	217.454	206.953	206.584	188.017	189.444	204.437	213.701	202.597	180.092	201.716	178.784	186.837	170.987	155.135	168.594	185.88	117.894	136.579	148.315	107.123	100.599	117.006
DPYSL3	219.46	213.403	144.271	273.298	175.134	201.696	232.097	184.825	155.024	230.852	203.423	175.123	133.12	188.142	172.267	141.976	129.427	159.943	136.985	95.0438	111.273	105.192
PPP1R18	146.829	119.995	114.477	216.565	200.331	192.477	170.019	151.469	142.998	159.115	213.401	177.117	164.546	193.728	155.396	175.902	172.356	162.068	193.427	190.406	188.259	179.446
TMEM59	224.886	238.024	266.36	166.015	189.755	196.09	205.881	199.316	244.506	223.607	160.254	174.625	207.293	136.092	148.625	186.165	120.136	111.302	132.865	73.7464	69.5459	105.192
TMPO	212.336	240.856	114.289	193.836	233.927	261.619	201.651	249.662	111.027	159.488	160.458	236.516	118.481	164.783	230.11	137.415	134.553	194.778	124.625	84.8719	133.593	77.6287
QKI	160.563	187.524	184.215	166.743	210.597	207.302	156.719	219.86	201.127	199.29	151.702	210.264	164.741	152.342	178.579	171.626	133.912	160.368	149.139	144.95	151.384	111.943
RAI1	103.596	155.274	170.775	120.011	96.1217	102.156	84.9934	112.645	88.0659	68.5342	149.666	134.167	155.567	111.971	169.168	230.925	179.083	268.909	253.165	297.211	387.516	333.016
SYK	121.136	6.41075	139.007	9.63725	26.1302	15.1988	95.4733	198.417	217.258	65.3935	416.62	38.8794	27.9123	1509.71	21.4616	13.1143	245.719	55.4386	8.85768	280.999	31.7	227.823
PSMD13	206.266	198.104	167.861	202.018	188.822	204.686	226.457	216.54	183.107	217.17	176.341	184.926	162.009	133.807	180.186	151.099	139.999	137.641	130.805	116.341	105.127	139.507
KIRREL1	123.348	123.142	137.597	108.737	104.521	107.139	137.457	131.51	146.558	138.343	169.621	134.666	169.231	209.724	160.216	185.595	245.399	205.611	238.127	280.999	252.953	257.075
USP11	142.611	160.937	160.154	169.106	161.136	175.659	172.39	158.89	153.97	174.445	147.426	162.994	175.282	107.655	155.166	169.63	163.065	174.6	216.086	176.737	200.874	284.076
FNDC11	109.254	221.702	134.872	117.102	190.066	48.3373	68.3601	73.0004	97.2576	80.1949	149.869	95.2047	156.348	113.241	143.116	158.796	263.98	162.068	431.348	169.426	195.052	582.777
RUNX1	82.5578	76.0245	68.5168	176.925	174.823	144.887	113.549	134.713	133.806	116.856	141.113	136.41	101.695	238.669	145.755	155.66	308.831	210.921	228.858	352.52	280.771	236.824
DNMT1	224.192	204.83	139.665	220.202	225.217	211.164	217.451	191.895	112.044	153.704	191.613	188.582	118.091	187.381	214.272	133.993	167.55	184.583	132.041	116.977	112.567	110.255
TSPO	210.972	208.291	204.422	280.935	181.978	182.012	229.726	216.658	227.685	207.841	227.044	161.582	204.17	160.467	178.464	146.538	103.157	124.684	119.064	45.7736	66.6346	59.6278
ANP32E	211.332	241.564	170.399	128.194	302.052	272.333	150.501	221.071	132.135	163.904	151.295	246.153	139.562	130.506	174.562	151.954	117.253	159.306	139.045	113.163	125.506	103.505
NFIC	134.124	168.489	157.335	184.017	163.936	158.217	147.617	148.618	141.036	130.072	143.557	159.754	144.441	215.564	172.841	147.678	188.053	203.487	196.311	196.445	226.428	213.76
RUBCNL	79.8059	5.23086	33.0835	48.0044	92.0778	76.8662	97.9731	157.523	239.638	34.9512	194.871	250.888	58.9477	718.547	233.209	43.049	137.756	387.858	98.4644	118.566	410.159	223.886
RBM25	190.011	166.129	146.526	144.741	294.587	226.363	180.819	219.626	179.111	199.694	139.688	199.382	168.84	105.37	144.723	184.17	113.088	143.588	157.378	178.644	116.125	141.194
RAB34	172.806	190.159	208.088	255.66	193.177	200.575	193.767	219.275	227.794	212.91	168.399	185.342	199.485	145.233	191.433	173.621	98.3516	135.941	134.719	58.4885	79.5734	93.3794
ARF6	161.515	157.162	166.921	186.563	196.91	199.827	143.13	186.778	184.342	167.386	173.286	197.138	167.669	186.111	181.678	130.287	158.26	178.848	165.412	152.897	128.417	165.383
ACBD3	144.489	137.379	127.447	143.65	179.178	172.295	168.737	164.827	159.529	181.783	143.964	173.047	162.789	142.948	136	155.09	191.577	158.032	180.449	266.377	206.697	238.511
PSMB5	248.985	230.63	185.531	325.848	205.62	224.494	300.137	251.224	203.235	240.523	169.417	162.579	160.252	132.538	173.874	129.432	86.8185	105.142	70.4494	40.3698	41.0806	45.0021
ASAP1	124.711	142.374	120.774	138.558	174.823	188.241	156.783	189.59	173.879	167.293	144.982	159.339	122.385	206.677	161.249	164.783	205.673	193.504	149.757	251.755	249.071	134.444
DNAJA1	271.875	244.946	215.231	186.744	291.165	268.222	198.991	252.279	225.869	261.388	135.208	251.221	210.806	97.245	165.84	149.103	48.3749	61.5984	57.8839	45.7736	39.4632	40.5019
CPD	177.564	187.878	210.156	131.285	148.382	155.352	187.133	153.617	186.849	167.728	184.486	183.265	215.1	142.44	177.087	205.267	168.191	172.476	161.704	136.049	147.825	115.88
ATP5MG	216.09	152.206	189.009	155.105	257.569	206.804	155.34	189.863	176.64	190.894	149.869	292.426	241.256	105.624	167.906	173.621	71.4411	152.509	165.412	70.2498	84.102	150.757
PLOD3	208.735	217.612	211.753	214.747	190.999	200.948	212.548	201.659	187.176	180.757	213.197	173.877	203.779	155.897	179.727	178.183	107.322	132.33	131.217	60.7136	81.5142	69.7533
MARCHF7	133.893	122.906	100.19	115.647	133.139	127.446	133.579	128.307	131.663	149.786	149.869	164.241	132.144	155.389	172.956	166.779	234.827	233.862	199.813	308.336	286.917	229.511
VAPA	161.772	147.919	143.331	153.105	171.402	179.645	157.744	200.995	193.026	176.435	138.262	179.859	147.174	132.03	165.725	133.708	168.191	184.795	164.794	203.756	183.73	218.823
RPL13	136.439	102.847	120.022	279.844	150.56	175.908	182.71	183.458	187.213	152.243	163.309	184.179	124.141	231.56	162.512	97.7867	177.802	163.979	169.944	142.725	187.936	228.386
NARS1	244.819	242.35	184.497	180.744	186.955	185.376	217.483	195.488	159.093	198.326	184.486	203.286	142.294	150.311	157.806	144.827	135.193	135.304	131.423	135.731	103.834	79.8788
WDR43	116.404	90.3012	65.6971	108.737	136.25	142.396	121.337	119.011	104.887	120.868	120.954	133.669	86.6648	159.451	138.41	141.406	267.824	210.072	234.625	422.452	304.708	350.454
UBXN4	158.969	158.578	158.369	94.5541	142.472	131.931	131.176	135.924	160.618	161.074	133.986	161.997	152.835	136.854	156.658	175.617	191.577	183.733	182.509	300.071	253.6	232.323
STRAP	204.388	180.76	155.549	208.565	194.732	204.063	192.709	211.111	189.501	216.61	150.48	189.329	164.156	134.061	170.775	157.371	114.049	121.71	118.034	146.221	131.652	137.819
PGM3	143.82	132.659	118.424	137.285	120.074	138.035	190.145	163.851	146.558	194.595	147.833	141.81	130.778	131.268	144.952	145.682	227.458	162.068	187.865	274.642	249.071	262.137
SRP54	180.676	170.77	146.338	128.921	149.315	170.177	176.493	179.318	142.126	191.361	144.168	177.366	144.246	120.35	144.608	162.503	173.957	169.289	169.944	220.921	203.786	223.886
RUVBL2	206.317	201.84	143.989	233.112	233.305	232.094	219.566	223.415	152.844	172.921	188.762	191.24	137.61	143.963	190.974	146.252	119.816	150.81	112.266	85.8255	103.187	97.8796
LARP1	147.267	159.876	151.884	157.469	132.206	150.867	141.047	147.407	134.787	146.957	169.214	170.887	159.471	223.435	153.674	141.976	205.033	166.316	157.79	259.702	238.397	171.008
NAA15	179.158	143.947	108.179	116.556	160.825	159.463	162.648	166.311	128.139	175.16	148.24	189.994	137.805	157.928	173.07	159.082	176.841	203.062	195.693	230.14	241.631	172.696
ATP5PO	194.358	215.803	205.738	189.654	202.198	246.42	189.184	214.822	198.984	190.086	149.462	200.129	187.383	121.62	184.318	153.095	90.3425	142.951	131.835	79.786	94.1295	103.505
MAP4K4	135.873	160.23	167.861	131.648	122.874	128.318	173.961	167.639	177.73	164.743	212.179	230.535	192.263	244.509	199.926	201.845	171.074	157.182	154.082	168.79	128.741	91.1293
AL109827.1	166.556	131.519	128.387	150.741	194.11	183.507	160.372	163.304	176.713	174.818	167.177	169.807	152.249	153.865	156.658	175.902	169.472	185.008	172.416	172.605	192.464	185.071
USO1	158.917	156.297	148.03	96.1906	109.498	104.523	136.656	112.996	143.034	170.185	160.865	166.899	169.621	155.643	164.807	197.569	211.12	190.743	216.704	235.861	253.923	221.073
KLF10	80.6289	44.4427	39.8506	521.866	681.251	601.226	127.522	103.857	117.058	121.427	121.972	146.961	88.6167	110.702	101.455	86.6681	89.0611	110.877	94.3446	91.2294	98.0111	101.255
PSME1	165.913	210.965	223.032	154.378	215.885	197.834	157.039	189.785	201.2	189.184	154.756	210.015	193.825	116.542	170.201	173.336	103.798	176.299	164.382	64.846	98.3346	145.132
TSPYL1	175.763	175.214	170.117	180.744	164.558	168.059	194.985	173.303	177.113	178.363	164.938	148.539	150.297	152.85	154.134	161.933	160.502	153.359	173.652	180.234	152.354	159.195
ARL6IP1	216.811	211.791	114.571	223.839	222.729	218.141	181.46	204.276	107.757	162.224	146.408	188.166	87.0552	152.85	160.101	104.344	167.55	158.244	124.419	182.141	163.675	163.695
EIF4A2	48.3773	38.8972	45.2079	44.004	42.9281	41.3607	61.0529	45.3079	44.6142	45.648	71.8802	74.4358	62.2659	138.123	107.423	118.884	404.619	202.213	317.022	608.09	388.163	711.596
HOOK2	233.811	234.602	209.122	212.565	216.818	214.154	236.552	198.886	201.672	208.681	188.965	175.705	187.969	127.967	166.643	152.239	84.2556	103.443	113.502	59.76	58.2244	75.9411
RYR2	29.371	63.6749	124.815	27.8207	57.2375	82.0986	21.4727	74.0159	102.162	23.6947	69.6403	120.21	192.263	131.522	245.374	172.196	118.535	419.931	330	149.082	629.471	474.772
SEC24A	110.257	93.5262	79.7952	92.9176	125.985	122.961	145.085	135.885	109.574	172.051	137.041	149.868	130.192	151.58	148.854	162.503	244.758	189.681	218.558	352.838	282.712	297.577
METAP2	166.196	166.68	148.594	132.739	188.822	212.036	172.839	203.104	178.566	196.336	157.811	203.037	148.736	128.475	154.134	151.954	156.978	159.306	167.678	160.526	125.506	172.696
BUB3	160.486	147.762	96.8069	162.56	177.934	180.268	177.134	184.2	114.042	149.693	177.155	197.803	123.166	164.276	201.877	151.669	171.715	206.673	156.554	180.869	193.435	175.508
MCFD2	196.313	153.032	171.433	137.649	167.358	171.547	157.776	148.813	160.364	163.624	138.873	170.804	156.153	181.287	156.199	164.783	167.23	175.662	148.933	215.2	208.961	135.569
PSMA1	236.743	212.341	182.147	178.38	193.177	229.851	217.739	212.596	192.263	228.831	169.825	187.086	160.837	143.963	166.299	148.248	94.5073	114.276	97.8464	87.7328	85.3959	97.3171
SAMD4A	70.8299	68.1978	62.8775	119.465	130.029	125.079	105.088	157.914	160.11	136.291	118.103	139.235	110.868	232.068	165.037	150.814	283.201	219.843	187.041	356.017	340.936	195.759
AL138752.2	185.974	164.359	153.763	182.017	177.623	179.396	182.902	197.792	177.04	190.304	165.345	176.785	148.54	168.084	155.855	148.533	151.532	154.633	138.839	143.996	133.916	148.507
FBXO31	79.8059	38.8185	34.7753	71.6429	60.6593	89.4488	125.15	223.102	78.4382	90.3631	248.628	110.324	67.3409	314.332	148.166	49.8912	571.208	217.294	113.09	420.863	269.126	198.572
DLGAP4	164.395	144.183	158.087	190.199	172.957	156.722	189.793	207.323	214.388	240.771	202.201	204.698	199.876	171.893	182.711	165.354	124.301	136.154	122.154	95.6796	75.3683	95.067
SNRNP70	180.341	225.478	187.693	210.201	245.437	230.349	190.081	218.532	137.766	166.609	186.522	180.025	139.366	143.202	185.006	133.708	110.846	147.624	122.978	79.786	80.5438	108.568
TMED2	165.733	173.68	185.625	139.467	126.296	132.803	138.611	156.429	190.955	174.911	132.968	162.247	142.099	170.115	146.674	130.857	182.287	184.37	147.491	236.497	228.693	158.632
WNK1	159.226	144.458	142.109	139.467	138.428	131.432	173.16	144.946	157.93	148.853	170.028	169.557	162.204	208.709	178.694	151.099	208.877	173.75	154.7	220.286	178.878	147.944
PTPN14	136.645	145.913	138.443	150.377	156.781	163.45	147.392	153.852	144.996	148.169	167.788	166.816	148.54	198.299	173.759	148.818	216.245	185.645	153.876	218.06	206.05	131.069
WWTR1	130.215	126.681	167.485	198.2	198.465	173.292	215.304	238.765	262.199	266.238	166.974	182.019	188.555	145.487	156.544	180.464	105.72	116.4	137.397	67.3889	85.0724	86.6291
SCRN1	173.397	152.6	162.692	193.109	127.229	155.352	175.339	164.124	177.912	160.545	166.974	157.096	130.973	216.834	162.971	130.287	200.227	161.43	140.899	198.67	174.35	111.38
PSMA2	240.472	212.459	159.872	154.378	209.352	227.733	225.655	226.461	182.199	234.956	164.53	207.191	137.414	120.35	165.381	145.112	99.3127	130.844	111.442	73.4285	70.8397	94.5045
UBE2I	222.855	179.462	189.572	172.379	196.598	184.13	190.402	202.44	190.446	197.487	159.032	216.578	176.843	138.123	188.908	150.244	82.6538	129.357	134.925	94.0902	81.1908	115.318
HERC4	214.907	179.147	123.405	124.375	135.628	130.062	177.935	116.004	89.0468	189.961	187.947	203.701	139.366	150.565	190.974	157.371	178.443	184.158	168.914	199.306	205.403	144.007
ROCK2	158.377	170.731	166.828	142.922	161.136	168.931	162.039	178.341	177.04	179.171	179.191	211.677	165.132	166.561	193.958	179.893	160.182	180.76	127.303	155.44	140.386	64.128
PSMD12	154.288	125.659	108.273	114.192	170.779	168.558	161.91	184.63	145.287	178.425	164.53	185.923	121.799	127.206	165.381	138.555	165.948	175.237	163.558	218.378	212.196	230.073
LAMB2	179.647	225.202	254.894	185.835	183.222	180.019	183.64	156.508	180.746	179.731	168.806	135.663	188.164	142.694	138.64	188.161	127.505	127.233	150.169	90.2757	98.6581	115.318
ANKRD17	147.627	137.064	114.853	116.556	139.672	141.524	147.232	133.072	116.586	138.903	143.964	137.241	125.703	155.389	150.576	159.937	244.758	194.566	184.157	283.542	251.659	210.947
RHOBTB3	164.37	217.297	304.519	127.648	182.6	171.423	148.386	197.714	288.685	240.833	114.845	176.951	216.076	112.733	137.836	168.49	95.4684	120.86	131.011	85.8255	101.246	61.8779
FUCA2	276.093	224.219	229.611	194.2	208.73	207.8	242.161	193.769	216.568	188.22	168.603	177.2	188.359	137.616	167.102	143.687	71.4411	100.894	76.6292	57.5349	54.9898	39.3769
VASP	190.294	154.645	172.561	284.39	173.579	202.07	223.668	225.133	222.853	236.884	192.427	194.314	193.239	154.881	172.841	165.639	68.2375	86.4502	115.356	38.4626	37.8459	54.0025
AC017083.3	169.025	151.852	141.263	141.104	202.198	192.975	189.665	212.674	186.631	220.528	138.67	166.733	148.736	143.963	143.69	138.84	141.601	131.906	123.595	179.916	160.764	132.756
DDX46	170.465	178.597	153.199	125.466	230.194	229.976	160.308	224.508	171.191	178.052	148.037	249.642	174.11	128.221	165.955	158.511	117.573	139.34	137.603	95.6796	113.861	107.443
USP5	209.635	175.765	149.44	229.294	185.4	182.012	223.604	178.927	147.103	168.381	228.062	176.37	147.369	148.026	170.316	157.371	136.475	150.598	129.157	80.4217	94.1295	90.0042
URGCP-MRPS24	168.099	153.543	136.188	204.928	162.069	181.389	172.583	181.974	168.975	166.329	178.581	161.416	142.099	159.705	183.514	150.244	146.727	154.633	153.876	138.592	142.326	149.632
RCN3	197.341	233.226	253.484	214.565	215.885	221.131	208.157	198.027	205.451	162.971	186.318	173.13	200.461	119.335	152.986	192.437	73.6836	116.825	115.15	26.7013	36.8755	46.6897
DNAJB11	110.154	117.439	112.973	92.9176	101.721	117.355	93.1979	109.364	103.942	114.773	89.5957	117.469	118.091	101.307	119.474	118.028	214.003	176.936	265.73	301.979	382.341	470.835
PPP4C	157.734	161.803	181.396	197.654	138.428	171.423	165.051	177.638	170.718	149.164	166.159	163.908	162.204	157.674	175.939	145.112	151.212	147.199	150.786	129.374	141.033	185.071
PLAT	128.363	204.24	1114.22	79.4618	131.895	150.867	74.8019	89.405	444.289	209.738	43.9833	67.9559	265.265	27.1677	54.7444	245.465	11.8535	29.7372	127.509	7.31106	7.43979	29.8139
RSU1	207.86	154.094	178.576	166.015	172.024	157.221	180.915	151.703	166.468	211.355	151.702	217.907	201.242	126.19	157.347	194.433	126.544	153.146	170.974	80.4217	90.8948	127.694
CRTAP	175.455	175.371	187.317	165.288	166.113	182.012	161.205	180.997	194.297	160.918	171.25	181.188	194.801	158.944	174.448	159.937	131.99	135.729	139.457	93.4545	120.331	133.881
SNX18	91.2508	118.933	187.035	164.742	158.648	146.756	130.054	176.974	210.573	171.304	159.236	186.588	227.593	153.612	173.185	228.929	120.457	154.846	199.607	112.845	137.798	133.319
TPX2	246.953	234.641	96.243	194.018	273.123	264.609	204.984	214.9	88.2839	134.052	163.309	240.836	92.3253	143.963	205.091	89.2339	117.253	172.476	86.9288	97.2689	115.155	68.6282
CAPZA1	278.536	197.593	183.463	210.565	204.997	206.555	248.026	213.26	161.708	212.257	162.901	171.053	139.757	147.264	182.711	137.7	87.1389	100.469	82.191	77.8787	74.0744	64.128
USP14	178.052	175.529	127.917	127.103	147.138	156.473	181.46	164.71	131.881	177.896	148.24	184.179	133.511	134.823	166.643	140.836	171.074	174.6	144.813	202.167	196.669	176.071
HADHA	190.166	186.384	151.414	156.56	207.486	188.74	193.671	168.264	157.785	167.759	174.101	196.142	160.252	102.069	162.512	160.222	119.496	184.583	159.232	128.103	115.802	109.693
OSBP	90.3249	103.988	98.5927	92.9176	98.2992	92.9371	89.4802	81.2027	79.7098	95.1518	96.3154	95.1216	104.427	153.358	113.391	130.572	295.375	196.903	248.839	428.492	357.11	397.706
ESD	209.121	198.497	140.699	146.013	204.064	183.133	184.441	185.45	146.449	194.346	145.389	200.378	150.297	113.241	164.463	154.52	121.738	161.006	153.876	135.731	120.007	126.568
PCDHGB7	209.995	261.582	311.004	187.654	209.664	244.053	184.825	203.222	229.683	194.781	136.633	162.662	194.605	101.815	156.888	168.49	80.4113	87.2998	73.3333	39.0983	49.8142	45.5646
TRHDE	171.442	146.975	166.546	122.375	157.403	136.789	155.405	142.017	140.673	132.466	173.286	171.468	153.615	173.924	202.91	191.012	205.353	204.124	145.637	153.85	163.675	120.943
SLC25A5	207.063	158.342	114.383	196.745	225.217	217.767	213.637	208.651	141.181	187.349	195.685	238.759	143.075	146.248	189.826	125.441	108.283	154.846	127.303	61.6672	75.0448	93.3794
BRD4	119.31	130.3	142.109	136.194	140.916	136.042	146.815	169.709	161.672	156.876	167.585	157.927	142.88	198.045	162.167	137.7	190.296	160.581	169.944	226.961	196.669	178.321
ARF3	165.784	169.983	185.343	167.652	156.47	177.154	164.09	166.858	174.642	183.089	142.131	182.849	179.771	155.643	150.346	146.823	132.951	152.084	156.76	125.877	134.887	152.445
MTA2	157.348	171.635	157.429	199.109	173.579	190.359	188.703	201.386	167.594	196.492	169.621	191.656	171.768	155.643	177.891	149.388	111.487	152.722	125.449	90.2757	123.242	99.0047
FZD7	134.021	168.961	175.004	205.473	217.44	211.289	131.176	182.872	220.601	140.706	131.543	176.12	188.555	142.44	163.43	155.66	124.621	155.058	144.607	125.56	119.36	104.63
BAG3	152.256	150.436	143.331	229.657	185.4	177.527	170.051	170.178	156.004	151.434	147.833	139.401	145.612	135.584	146.559	127.721	146.406	115.125	118.034	265.106	149.443	192.384
PELO	130.704	102.887	121.056	218.747	148.071	174.164	174.826	154.906	159.129	147.454	144.168	126.109	164.546	138.885	121.769	180.749	157.619	131.693	215.056	202.167	174.35	226.136
TMEM214	130.884	147.605	130.83	142.74	144.338	138.284	129.669	137.252	137.875	149.569	141.724	138.57	147.76	134.823	144.149	145.967	186.131	152.297	193.427	238.086	223.194	279.013
DHX9	192.763	171.281	113.631	150.196	199.398	188.241	227.963	186.778	138.856	184.831	178.581	180.773	122.385	141.424	145.411	137.415	151.532	142.951	148.315	145.268	118.066	145.694
C4orf3	197.753	182.648	233.183	138.376	199.398	190.857	151.911	179.904	188.484	215.211	161.68	164.157	181.918	139.901	146.674	168.775	116.933	124.046	149.345	84.8719	84.102	110.255
ELOB	189.96	170.259	200.569	215.474	156.47	168.807	203.061	193.262	220.673	195.217	178.784	161.831	180.356	129.491	148.395	146.252	95.4684	116.825	154.7	73.4285	82.1612	128.819
PES1	149.093	114.607	92.3895	146.377	149.315	140.901	149.219	141.001	116.731	137.286	177.766	153.358	135.072	124.667	139.902	120.594	163.065	155.483	180.861	252.073	225.135	341.454
PRRC1	157.94	135.57	120.868	137.467	189.444	159.837	166.141	160.57	145.505	196.149	128.692	156.431	150.687	142.44	133.016	142.261	160.823	139.34	158.614	249.212	176.938	198.009
RTF2	211.795	184.221	180.926	184.38	191.31	210.292	193.671	201.464	196.731	203.612	156.996	182.517	165.327	121.112	148.51	142.261	105.079	117.249	127.509	82.9647	93.8061	103.505
PSME4	139.602	122.512	90.4158	122.375	149.315	141.025	181.428	161.39	135.114	161.385	170.435	183.846	138.195	192.713	167.102	145.682	207.916	177.361	145.843	230.775	206.697	128.819
GORASP2	152.745	146.031	147.09	149.105	162.691	149.248	154.603	155.414	144.488	177.243	143.353	148.041	154.982	165.545	146.559	135.704	161.143	125.958	143.989	223.146	187.612	222.76
ANKHD1-EIF4EBP3	109.511	100.33	88.0661	81.6438	98.2992	105.271	105.793	97.4901	76.8033	90.2387	103.239	102.681	75.9293	142.44	146.674	137.7	280.639	240.446	209.906	427.856	373.93	297.014
AP2S1	246.979	189.452	183.181	254.205	191.31	189.113	224.982	203.846	186.922	206.877	185.504	177.782	177.233	143.455	161.593	164.213	73.0429	110.452	101.348	27.9728	36.2285	55.1276
YIPF3	165.038	172.422	203.577	160.196	169.846	162.951	157.295	147.837	175.805	174.538	157.811	158.259	206.122	133.553	153.56	176.472	121.738	147.836	147.491	115.706	124.859	142.882
PSMA5	167.636	160.348	154.515	185.29	163.003	176.406	189.28	175.06	169.047	177.088	150.276	161.333	156.348	124.413	152.068	169.06	124.621	140.614	153.258	117.931	134.887	172.133
DNAJA2	183.582	158.381	160.812	164.561	172.024	198.581	207.035	220.524	201.273	230.883	164.938	210.098	173.33	130.76	148.51	154.52	88.1	130.844	136.161	75.6536	79.8969	77.6287
RBM14-RBM4	158.737	149.06	127.541	189.29	171.713	160.584	172.198	171.858	146.558	174.507	174.508	151.945	156.934	141.932	170.316	142.261	160.823	148.898	147.285	139.546	143.62	165.945
ANKHD1	108.56	98.7964	87.0323	80.7347	97.6771	104.399	104.8	97.0995	76.549	89.5235	102.831	101.934	76.1245	140.663	145.755	136.844	271.989	243.208	207.64	424.995	374.901	292.514
NFAT5	103.75	103.791	110.529	95.6451	133.139	126.2	144.86	169.866	133.007	177.741	119.732	116.223	102.28	178.24	120.506	149.388	257.893	160.793	176.33	346.163	239.367	193.509
UPF1	110.977	102.611	101.412	128.375	87.7227	95.055	143.835	117.527	105.723	126.931	178.377	132.007	122.97	174.178	160.101	144.827	238.351	201.576	220.824	250.166	252.306	256.512
ANXA7	207.449	186.698	167.297	194.018	195.976	207.053	208.798	192.676	185.977	180.229	146.815	158.176	154.591	124.667	154.134	146.252	117.253	121.498	102.79	87.097	89.601	116.443
NECTIN2	141.788	194.092	205.644	174.925	209.352	220.757	165.628	207.557	207.849	198.855	154.145	163.41	169.816	112.479	157.232	159.367	75.6058	109.815	134.307	69.2962	82.4846	131.069
ABCC4	152.642	176.355	258.371	109.828	133.451	128.443	148.899	128.268	212.935	195.59	146.815	147.542	227.593	149.295	133.82	212.109	115.972	146.349	182.509	93.4545	159.47	81.5663
SERINC3	208.658	149.532	167.955	158.196	153.048	142.022	188.158	143.579	162.544	170.713	170.639	180.108	160.642	176.463	172.726	180.464	156.978	146.137	122.772	142.407	100.922	85.504
TMEM222	132.787	118.265	110.529	216.383	173.579	135.917	190.113	174.357	200.764	205.074	141.724	200.545	201.632	149.041	176.169	151.954	98.672	158.457	181.685	79.4681	92.8356	149.632
AZIN1	128.518	137.536	118.048	132.376	162.691	164.073	160.468	186.387	185.033	204.825	165.345	192.819	170.987	184.08	202.221	187.591	145.125	121.285	111.442	154.804	137.151	86.0666
USP7	139.165	132.541	114.665	134.376	164.558	163.076	161.622	181.153	157.24	166.422	142.539	174.127	153.225	161.99	165.381	149.959	176.52	168.652	147.079	164.976	167.88	150.757
MGST3	258.244	219.775	169.741	183.108	210.286	196.09	220.239	189.199	178.421	202.804	162.698	180.69	152.639	118.319	155.97	126.866	103.477	108.753	88.7828	82.6468	64.3704	64.6905
SF3B3	211.615	247.581	175.85	164.924	204.375	216.646	179.441	190.606	136.023	169.003	138.466	161.167	145.612	128.983	179.727	154.235	115.651	107.479	79.3071	141.453	112.567	77.0661
EIF3L	143.563	108.55	80.3592	162.378	149.937	165.318	173.128	160.531	133.007	165.521	185.707	170.222	108.526	150.057	168.365	133.138	180.685	162.068	155.524	169.744	181.79	226.136
NEO1	171.777	165.382	200.663	123.83	135.628	145.012	174.57	146.157	205.705	192.356	162.494	162.579	230.911	150.819	157.347	222.087	122.379	145.925	158.202	82.6468	98.3346	75.3786
SVEP1	97.8605	219.224	520.126	62.9148	108.254	112.123	75.8274	93.8186	293.662	214.278	77.7854	88.1433	355.638	60.429	75.9765	364.918	52.86	67.121	257.903	49.5881	72.4571	109.13
TGFBR2	121.471	158.892	184.779	155.287	149.937	138.035	120.952	135.572	169.992	139.711	126.248	150.367	181.918	194.49	165.266	173.051	176.2	165.679	151.198	176.101	199.904	93.9419
KLF6	148.578	106.505	106.488	120.738	113.853	114.49	200.754	164.983	126.54	129.854	154.553	155.933	113.601	221.404	159.528	132.853	245.078	196.053	127.097	278.456	213.49	96.192
OCIAD1	168.793	150.712	144.459	100.191	173.89	147.877	146.399	141.236	146.05	166.547	121.158	160.419	151.078	109.432	135.885	159.652	145.125	158.669	168.914	212.974	186.318	224.448
ITPRID2	130.266	209.982	104.608	124.921	149.937	145.635	119.061	105.341	90.1004	116.141	111.384	131.675	106.769	246.032	148.051	118.028	262.698	201.363	122.566	313.104	249.071	112.505
PCNA	234.917	251.239	138.631	232.385	291.787	319.425	204.503	259.895	118.729	159.55	109.144	181.686	128.631	105.116	218.748	146.252	51.5785	110.877	71.6854	21.2974	27.8183	34.8766
SMARCA5	180.135	186.03	168.707	108.737	163.314	160.834	162.68	170.1	150.119	184.458	132.561	200.711	162.009	118.319	158.839	171.341	128.466	146.349	145.843	126.831	146.855	142.882
MKLN1	133.533	121.529	124.909	105.101	144.338	142.894	129.573	150.571	126.068	142.883	119.122	212.674	162.399	112.479	170.316	185.88	158.26	212.833	191.779	204.074	196.022	168.758
TCF25	153.491	162.904	167.297	155.832	144.649	157.221	155.757	154.828	171.3	157.094	164.327	147.625	147.174	140.155	134.508	154.805	148.008	142.738	177.978	140.182	128.094	205.322
RHOB	110.103	93.1329	106.206	223.657	148.071	154.231	120.728	89.9127	117.058	110.824	159.847	116.057	126.679	196.267	130.606	116.033	275.513	137.428	125.037	358.242	183.084	208.135
TFG	137.751	158.184	145.492	136.922	154.292	159.214	145.598	170.686	173.916	184.582	139.077	157.761	142.099	130.252	133.82	122.59	151.212	143.8	140.075	185.002	180.819	213.198
FMC1-LUC7L2	128.029	148.313	133.18	119.465	162.38	163.076	126.432	166.428	142.635	145.526	123.805	172.548	145.417	102.069	145.755	162.503	136.795	158.244	196.929	188.816	183.73	252.574
PPIF	96.2145	66.3493	55.0766	161.833	121.63	130.436	145.437	151.352	99.0014	142.945	153.331	147.875	94.8628	175.193	135.197	114.607	201.188	163.979	173.034	323.594	243.896	303.764
RBBP7	195.567	205.655	163.538	143.831	227.084	210.915	169.955	197.363	144.306	168.381	145.389	206.609	148.15	120.604	184.662	130.002	105.4	140.827	127.303	82.9647	80.8673	98.4421
EFTUD2	181.781	178.361	134.872	178.744	195.665	189.362	203.766	187.872	141.436	172.828	202.405	189.911	147.174	136.092	165.84	130.572	115.972	131.693	127.097	88.6864	104.157	93.3794
PRDX2	222.366	218.674	193.52	202.746	205.62	201.945	224.149	186.114	183.325	192.169	174.915	165.321	175.867	116.796	152.068	140.836	72.4022	92.1852	102.378	51.1774	47.55	65.8156
DDAH1	165.013	122.473	128.293	133.649	154.292	140.402	159.026	181.817	188.23	194.315	144.982	188.748	170.792	197.283	164.692	163.928	140.96	135.304	136.985	131.599	127.123	116.443
MARS1	162.441	184.221	126.319	145.468	113.231	119.473	155.212	130.104	102.489	142.572	173.693	131.01	100.133	140.409	150.002	141.691	199.266	166.953	164.382	209.796	208.961	209.822
GBE1	175.712	142.728	110.905	140.376	115.097	117.978	206.875	134.4	144.669	188.935	189.984	160.17	147.955	128.221	156.658	149.103	175.559	155.27	125.449	219.968	147.825	143.444
KPNA4	161.283	110.871	104.608	150.741	140.605	152.362	194.696	182.833	156.477	200.036	179.395	178.862	141.123	164.783	145.985	127.721	160.182	147.624	131.629	185.002	141.356	117.568
AL358113.1	107.505	104.106	71.8063	167.106	147.76	162.951	207.516	217.439	188.666	225.752	194.667	175.705	127.46	164.783	169.053	99.2122	150.571	165.041	126.273	139.864	153.001	102.942
GCN1	146.495	136.75	126.789	149.286	113.853	113.119	154.828	103.544	113.025	129.854	195.278	143.056	145.417	170.623	160.101	165.354	206.955	189.681	178.801	167.519	187.612	169.883
RBM42	165.656	153.268	137.879	200.018	158.648	158.342	169.218	155.492	131.917	131.627	170.843	158.093	148.931	154.627	147.247	145.967	146.406	146.137	136.573	141.771	122.918	185.071
BCL2L2-PABPN1	147.472	141.666	151.038	174.198	155.226	154.106	154.635	187.872	152.299	167.635	181.431	176.619	129.802	160.467	146.559	115.177	171.715	129.781	128.539	147.493	135.21	156.945
SYPL1	172.6	129.828	127.729	122.193	153.359	136.416	149.892	132.057	122.18	156.907	148.851	166.982	138.976	118.065	157.232	145.682	135.193	177.573	160.056	206.299	176.938	229.511
GTPBP4	146.829	103.123	81.957	108.555	156.159	168.807	156.558	147.954	134.606	154.295	148.24	170.222	122.19	120.096	151.838	149.388	146.406	147.624	177.978	224.1	199.257	248.074
UGGT1	151.639	166.562	164.384	86.0079	134.695	136.416	131.304	117.801	128.393	148.542	125.434	128.601	155.177	132.538	142.886	151.384	202.79	159.731	155.318	274.642	209.285	159.195
MGAT1	124.454	115.158	155.267	147.104	138.117	129.19	122.01	122.331	163.634	132.435	120.547	121.54	147.564	144.217	111.21	156.801	159.221	147.836	191.161	216.153	234.192	262.137
PGRMC2	108.971	126.288	134.778	116.556	125.985	156.473	120.119	139.048	180.673	167.884	111.587	116.887	145.612	127.46	110.063	135.989	164.987	137.216	192.397	217.425	244.866	280.138
TYMS	204.826	211.398	122.559	205.292	263.79	248.04	189.953	245.483	109.973	130.725	161.883	205.363	92.9109	108.417	184.547	100.638	83.9353	180.122	112.678	47.9987	73.4275	73.1284
RPS20	171.031	107.488	104.138	174.925	205.62	199.204	181.941	212.596	211.3	256.132	153.942	240.67	126.874	144.979	136.804	124.87	97.0702	123.409	124.831	58.1706	74.7214	126.006
KPNA3	193.612	172.5	131.206	134.012	173.89	172.17	171.173	180.177	150.373	189.122	148.037	183.68	149.907	139.139	170.66	133.138	139.999	154.846	127.509	117.613	117.096	96.7546
RSL1D1	182.553	142.688	105.642	152.014	150.249	175.036	164.122	171.467	131.481	184.769	131.543	153.108	120.823	100.292	142.886	132.853	148.969	141.039	134.925	192.313	200.551	181.696
SUPT5H	128.492	142.846	143.613	156.56	175.134	179.396	146.463	162.054	139.111	152.927	157.2	155.351	134.487	137.616	106.849	115.462	133.271	135.092	169.12	177.691	152.03	236.261
AC005943.1	202.408	176.04	219.46	181.107	157.714	161.456	166.237	180.997	202.544	187.132	143.76	173.711	174.306	148.28	148.051	147.393	88.7407	106.629	116.798	77.8787	80.5438	93.9419
PSMB3	223.6	200.897	157.429	226.748	186.333	212.908	223.188	199.12	170.064	181.752	146.204	183.597	151.468	115.018	159.872	125.441	86.8185	104.93	86.3109	47.9987	68.252	76.5036
SAE1	182.502	193.424	137.973	180.38	204.997	220.009	173.544	191.035	133.298	161.696	161.883	173.047	130.583	126.698	159.069	115.177	116.292	137.641	126.685	89.0043	98.3346	117.006
SMARCA1	184.456	183.395	216.923	126.012	176.379	160.584	177.102	168.069	187.358	200.472	146.408	189.745	159.666	97.7528	151.035	182.459	120.136	130.419	127.303	71.5213	86.0428	86.0666
TLE5	166.839	216.353	228.201	180.38	151.182	164.073	143.995	176.818	221.436	181.037	151.091	174.957	185.431	134.061	154.134	158.796	83.2945	120.223	116.798	68.6604	71.8101	77.6287
CDK6	102.233	74.2153	66.825	159.287	105.143	100.412	129.349	101.396	88.1749	85.8854	137.855	98.7769	79.0524	260.251	145.641	156.231	292.492	204.974	152.846	368.096	282.389	133.881
FKBP8	149.067	208.212	223.126	225.839	158.959	163.325	152.841	179.904	221.836	167.48	163.512	145.465	193.629	122.381	146.674	160.222	87.1389	103.655	138.015	58.8064	64.6938	90.0042
PPP1CC	162.569	185.519	135.718	146.559	172.024	182.261	149.988	199.862	150.519	183.494	142.335	185.093	124.532	143.963	166.299	143.402	147.047	147.836	124.007	129.692	127.77	72.5659
MAPRE1	191.452	162.275	142.767	175.289	209.041	213.78	179.409	205.018	167.449	192.045	135.208	184.594	161.813	122.889	153.33	146.538	90.3425	123.197	130.187	68.0247	87.6601	79.3162
SSBP1	186.694	194.879	145.304	108.737	171.713	149.123	156.334	147.993	132.389	169.998	131.95	198.468	138.976	93.6904	133.246	153.38	133.271	126.171	148.727	143.043	151.384	204.76
RPS27L	231.393	268.662	194.366	193.654	204.064	215.898	204.055	222.985	181.073	240.087	121.769	150.616	129.607	96.7372	154.363	130.002	70.48	85.3882	79.3071	43.8664	50.4612	50.6274
UBE2R2	147.807	125.737	168.237	116.92	154.915	157.221	125.535	154.086	150.41	140.458	135.412	170.056	152.249	137.87	147.477	148.818	133.271	150.385	154.906	191.359	161.411	191.259
H2BC7	207.526	152.246	64.7573	195.109	202.198	215.275	196.619	220.563	60.5998	122.111	146.815	154.271	42.1613	173.67	224.027	73.5539	137.756	223.454	115.974	119.52	119.037	148.507
TRAM2	131.398	183.159	121.056	119.284	144.027	152.611	110.985	139.361	113.897	134.425	156.792	130.927	117.7	278.532	153.33	112.897	231.303	156.97	119.682	208.206	207.667	90.0042
PTMA	202.099	226.579	141.263	156.196	271.567	217.393	168.064	179.435	113.316	205.82	162.698	231.947	130.388	143.202	145.87	151.099	82.3335	122.984	96.4045	58.1706	45.6091	60.1903
ETS2	146.032	151.38	157.053	235.84	196.598	214.777	176.877	156.351	147.939	183.121	128.285	140.149	133.901	122.128	125.556	132.568	133.592	105.142	117.828	177.055	121.948	100.692
SCAF1	108.045	101.078	106.3	110.556	94.8774	88.5768	105.376	91.0845	93.1522	94.6232	183.671	117.22	120.433	179.256	122.113	117.458	221.692	189.681	218.558	250.801	244.543	343.704
NOTCH2	206.369	192.637	155.925	170.561	160.825	159.588	205.465	151.039	147.83	142.075	162.494	112.152	109.502	183.572	131.869	122.875	180.365	126.595	75.8052	201.849	148.796	54.0025
TGOLN2	214.162	193.306	214.573	230.021	190.999	224.868	216.297	214.392	213.988	193.817	135.208	153.939	150.492	114.257	156.199	125.156	76.2465	91.1232	60.1498	44.82	50.7847	36.0017
SEMA5A	137.391	125.659	108.555	124.375	104.832	103.526	144.155	103.115	108.883	142.821	158.014	110.823	135.072	268.376	158.839	170.2	243.797	159.094	154.7	256.841	180.819	100.692
LGALS3BP	188.854	230.237	290.797	197.836	191.31	181.389	168.288	164.983	226.414	210.609	127.47	135.912	244.77	89.1201	134.967	212.679	43.5695	75.405	92.4906	24.794	28.4653	36.5642
IER5	95.3658	124.4	93.8933	131.648	139.672	137.911	102.812	93.8186	63.2519	89.7723	130.932	106.42	90.5686	142.694	111.784	102.063	268.465	167.803	183.539	393.526	218.342	306.577
TPD52L2	179.904	156.533	169.553	252.205	136.561	158.965	187.742	166.663	171.045	188.78	126.859	135.829	162.984	144.979	127.622	132.853	125.903	117.887	124.831	106.805	103.834	113.068
ICAM1	40.816	61.1185	85.2465	63.0967	102.965	106.143	76.885	93.3889	150.954	149.444	103.035	87.3956	170.402	94.1982	123.72	260.004	128.466	163.767	384.176	130.963	229.663	482.648
ERBIN	131.089	133.131	124.533	97.2816	154.292	152.611	169.794	182.286	186.813	168.381	162.087	165.653	120.628	168.084	162.856	140.265	170.433	148.898	123.184	193.584	165.293	65.2531
C1QBP	166.556	160.78	133.086	147.104	162.38	170.426	161.173	165.061	148.92	164.743	167.992	168.477	134.682	157.166	165.381	127.436	137.756	151.872	128.333	116.341	121.301	122.068
PPP3R1	149.324	130.89	123.687	128.012	186.644	180.019	176.204	198.456	175.841	207.033	125.23	152.527	132.535	134.569	128.77	128.862	131.349	119.586	114.738	171.651	152.354	124.318
XBP1	36.881	40.2737	39.9446	34.3668	40.4396	42.2328	47.1758	45.0735	43.5606	51.214	80.6361	45.3593	46.0651	142.694	96.6347	126.011	339.265	209.222	328.146	486.663	402.396	540.025
HDGF	181.087	234.052	210.72	221.111	209.352	236.578	145.63	227.867	180.818	157.902	133.172	170.056	149.126	135.838	147.477	101.208	78.1687	90.2735	70.8614	64.2102	61.4591	55.1276
CENPF	252.431	264.257	94.5513	155.105	250.103	252.276	202.228	181.856	78.1476	120.059	156.182	166.567	72.6111	125.682	156.429	73.2688	134.232	159.094	75.5992	112.527	119.037	56.2527
CACNA1A	69.1839	22.0247	212.787	18.5472	188.822	27.5323	41.2788	88.3504	125.814	22.7307	63.5315	83.0756	203.975	102.323	130.377	106.91	47.4138	255.102	562.565	41.6413	287.888	554.089
ATP6AP2	174.863	200.897	197.091	130.012	139.361	161.332	161.686	148.227	178.893	192.947	146.408	150.118	202.218	101.307	142.198	190.442	119.175	109.178	138.015	88.3685	79.8969	100.13
TAF7	145.518	156.533	137.973	112.374	145.271	172.544	161.622	167.522	166.068	180.291	115.864	169.973	129.021	110.194	133.016	142.261	138.717	133.817	153.258	178.009	136.827	154.695
BRK1	177.512	145.048	155.925	177.289	125.985	144.763	195.85	164.202	191.718	192.853	175.119	132.256	127.85	151.073	124.409	147.393	134.232	103.018	134.101	98.5404	101.569	138.944
GNL2	153.928	115.905	93.2354	128.012	160.203	154.604	164.763	166.702	144.233	195.154	161.68	191.739	155.762	119.589	149.428	148.533	116.933	128.719	150.992	132.553	134.887	167.633
SRP68	127.36	121.372	100.378	122.557	115.408	116.109	120.824	123.581	105.759	131.813	119.325	132.423	107.55	118.065	125.556	116.318	191.898	169.077	163.146	279.728	225.458	299.827
CREBBP	94.0799	113.781	99.0626	115.283	133.139	122.463	109.895	112.215	116.15	98.7899	122.99	126.69	121.409	177.225	146.903	134.279	226.177	168.652	183.745	277.185	227.399	199.134
GOLGA4	129.778	162.393	136.564	96.3725	103.899	108.51	136.079	125.808	120.291	157.716	96.7226	133.752	105.013	147.518	121.539	127.436	221.692	147.836	141.105	302.297	261.04	141.757
FARSA	139.525	110.91	99.6266	138.922	106.387	109.88	124.766	98.2322	79.7824	111.041	157.811	123.949	133.511	120.604	153.445	120.309	187.092	173.113	191.161	194.22	229.34	319.515
TAX1BP1	166.916	151.695	145.398	110.556	150.249	157.719	178.512	163.499	173.879	182.312	164.123	171.967	135.463	106.386	134.393	137.7	144.164	131.693	132.659	151.625	109.98	120.943
TK1	207.269	270.314	127.165	271.298	228.017	284.542	223.668	259.466	126.795	140.022	152.924	159.339	98.7666	110.448	171.923	89.2339	64.0727	108.965	57.4719	15.8936	30.0826	20.8135
PTP4A1	163.881	97.8525	92.2956	103.282	105.765	116.607	140.374	125.456	119.383	166.205	145.186	171.717	163.96	163.26	141.853	159.367	171.395	154.633	143.783	256.841	164.969	149.632
AL135905.2	163.701	97.5379	91.9196	103.1	105.765	116.358	140.117	125.417	119.238	166.111	144.371	171.551	163.96	163.514	141.509	158.511	171.074	154.633	143.783	258.112	164.969	149.07
CUL3	150.533	145.284	126.695	134.194	150.871	178.649	163.513	172.951	155.387	180.757	120.547	148.955	114.187	120.35	134.738	127.151	135.834	126.808	142.959	169.744	163.352	150.757
TMEM123	148.167	169.59	147.09	128.921	155.537	168.558	139.925	177.404	193.498	177.275	131.339	212.092	184.455	134.061	199.696	156.801	107.322	147.411	106.498	74.3821	91.2183	61.3154
STT3B	147.832	139.542	128.293	96.3725	133.762	127.82	139.252	132.838	121.309	145.215	133.986	159.339	137.219	144.725	151.838	143.972	196.703	164.829	121.948	209.16	184.701	151.882
ATP6V0D1	178.181	156.021	141.263	200.2	166.424	148.749	204.631	155.844	137.149	155.663	153.738	140.73	124.922	114.764	125.212	115.462	139.679	112.152	103.82	151.307	112.244	173.258
CTNNAL1	116.867	146.11	107.897	100.373	145.893	151.739	127.458	166.819	128.974	132.591	122.176	156.764	113.796	126.19	165.151	130.287	160.502	192.654	162.116	157.029	198.287	199.697
KCTD10	144.18	115.197	109.495	157.105	152.737	176.78	173.961	187.247	167.812	188.655	167.381	165.321	137.61	143.202	134.164	122.875	126.864	123.197	137.603	120.156	122.595	133.319
CTSL	210.844	184.299	191.922	145.286	164.869	174.039	197.453	168.967	210.573	205.54	148.037	170.056	194.02	95.7216	145.641	156.801	75.9262	95.5838	84.6629	55.9455	53.3724	77.0661
SLC20A1	176.432	93.9588	78.6674	164.197	169.535	138.035	274.466	162.171	153.498	208.588	176.952	192.819	146.784	164.529	145.755	136.274	125.583	114.063	89.4007	121.109	84.7489	87.7541
TPR	140.014	180.248	131.206	84.9169	129.407	140.278	133.002	131.901	118.111	141.826	156.589	162.496	142.294	109.686	162.856	203.271	130.708	186.707	195.281	131.281	149.443	142.319
NAA38	95.1086	92.1497	135.53	85.0987	97.9882	97.7957	86.4035	131.588	159.02	68.3787	191.613	196.142	97.9859	526.342	179.842	64.716	102.837	301.62	79.3071	37.8268	249.071	126.006
UBE2Z	117.818	116.337	116.732	148.923	116.03	118.974	136.239	152.758	150.809	147.112	152.109	161.001	141.709	151.073	140.017	150.244	155.376	142.951	176.124	181.823	129.388	198.572
NRBP1	183.093	151.892	147.372	189.108	167.046	172.669	207.932	190.176	185.832	194.657	163.512	161.997	156.934	141.424	152.412	134.564	87.4593	107.266	95.5805	71.2034	55.3132	78.7537
AC002985.1	155.291	162.707	149.158	187.108	153.981	155.85	150.725	166.897	152.153	153.798	144.168	147.875	143.075	135.077	137.951	127.721	120.136	119.798	134.719	105.534	119.684	172.133
AP001931.1	152.873	146.425	165.418	154.196	164.247	156.598	160.596	152.524	155.169	174.756	145.186	145.299	152.835	135.331	138.066	147.108	135.193	127.657	151.61	101.401	117.419	111.943
PTCD1	214.342	191.654	207.524	201.473	212.463	232.343	175.403	213.884	179.51	184.053	123.194	158.591	138	96.4833	145.182	115.462	61.1895	87.7246	80.3371	49.5881	56.6071	60.7529
SHMT2	140.194	180.17	137.973	140.195	131.584	140.527	155.693	145.845	118.947	143.536	170.232	148.705	117.895	124.92	143.69	112.897	149.93	144.438	147.903	171.333	144.914	172.696
OAZ2	110.283	177.259	167.579	100.191	121.008	135.544	90.1532	112.606	103.906	106.191	94.6864	113.481	215.1	82.2647	112.014	212.679	152.813	192.442	173.034	110.302	155.912	343.704
SLC38A1	133.79	159.207	142.767	100.918	146.205	153.483	133.9	155.023	126.686	148.542	111.384	143.472	106.965	142.186	130.721	117.458	169.152	141.889	125.037	265.741	207.991	119.818
OLFML3	173.14	230.158	267.018	138.376	185.089	178.15	148.995	165.218	217.331	221.337	126.248	144.967	209.44	84.5498	123.376	164.213	70.8004	90.0611	106.292	42.5949	41.7275	52.8775
ATP5MF-PTCD1	214.47	191.851	207.524	201.473	212.774	232.467	175.403	214.002	179.728	183.96	123.194	158.591	137.805	95.9755	145.067	115.462	58.9469	87.0874	79.5131	48.3166	54.0193	59.6278
IGFBP6	168.433	225.674	284.594	222.748	141.85	159.837	163.353	151.742	235.642	153.735	135.615	117.303	209.05	103.847	123.605	149.388	74.3244	90.2735	106.91	34.3302	42.3745	75.9411
ATP5ME	211.693	197.16	218.333	162.924	177.934	205.558	151.879	193.965	199.892	182.063	132.154	183.016	157.519	92.6748	137.722	143.116	71.1207	97.0706	102.996	44.1843	40.1102	65.8156
SRP72	136.413	116.849	96.431	99.2818	150.56	128.069	134.733	131.862	106.013	135.078	134.597	143.222	112.82	110.448	129.688	116.033	172.035	172.263	157.79	234.908	230.633	218.823
SRPRA	122.679	132.266	114.007	83.2803	117.897	117.23	124.734	116.512	117.203	131.658	129.303	139.982	151.468	119.842	121.195	143.972	172.035	149.535	184.363	240.947	204.109	231.761
PDCD6IP	207.68	180.248	140.887	177.653	172.024	170.426	225.816	175.138	155.859	192.605	164.53	152.028	136.243	126.19	156.888	143.116	108.924	101.106	86.7228	71.8391	66.9581	47.8148
DDR2	174.194	227.798	192.11	161.106	171.713	147.379	151.591	137.095	128.466	154.171	138.059	115.807	113.601	145.994	113.85	111.756	169.793	119.586	107.528	183.094	118.713	76.5036
ZFR	125.354	137.34	107.052	87.4625	116.653	110.254	112.203	126.979	135.95	145.837	135.615	190.16	146.588	143.455	155.74	127.436	162.745	170.351	153.464	204.392	193.435	169.883
CLINT1	118.23	118.894	115.792	101.1	125.674	116.234	113.004	127.214	130.21	151.279	111.791	149.287	129.021	117.049	127.966	135.419	148.328	164.404	204.757	198.034	211.225	241.324
PCDHGA11	190.423	225.202	270.402	172.743	184.467	210.417	169.538	178.927	203.307	168.164	126.248	144.718	172.939	96.2294	137.951	150.244	77.528	79.6531	66.5356	37.8268	45.2857	42.752
NES	129.443	136.868	150.756	142.013	70.9248	91.9405	141.175	95.8496	112.916	79.3242	229.894	137.906	202.218	141.678	121.31	241.188	155.056	163.554	230.712	101.083	123.889	150.757
HEG1	94.8514	155.589	247.939	86.7352	153.67	144.264	84.9613	126.706	261	168.91	102.017	124.613	195.191	107.147	123.95	153.38	108.283	144.225	154.906	120.474	159.147	132.194
QARS1	143.1	141.391	114.383	148.377	139.672	152.736	156.59	141.001	126.25	148.791	192.224	171.717	143.27	150.057	174.562	146.538	128.786	168.652	137.809	95.6796	124.212	104.067
FGFR1	160.538	199.992	267.112	180.38	168.913	185.625	159.635	197.714	252.208	182.685	108.329	130.096	157.129	110.194	135.082	133.423	74.004	79.4407	96.1985	57.8528	66.3112	44.4396
CSPG4	198.627	187.996	114.665	194.745	132.828	118.601	237.193	145.298	87.7026	146.521	272.656	131.343	88.6167	181.541	157.921	100.353	143.203	165.041	82.603	99.494	106.421	52.315
PABPC4	105.19	84.1264	66.0731	134.74	140.605	134.049	126.657	122.527	108.665	114.182	158.218	151.115	115.748	144.471	139.788	127.151	157.939	154.421	189.719	227.914	188.259	253.699
CLIP3	143.923	158.263	207.712	170.016	165.491	155.601	154.764	159.984	185.505	162.162	136.633	125.86	170.987	96.7372	112.702	144.257	99.9535	110.452	136.779	128.103	89.601	127.131
PTOV1	139.397	175.961	170.681	202.018	163.625	164.197	168.384	191.309	162.762	158.12	143.964	150.201	154.786	122.889	146.444	123.16	90.3425	111.939	111.648	77.8787	92.8356	118.693
ATP5F1D	185.331	169.039	177.636	283.662	142.161	164.945	212.355	182.677	167.885	158.928	185.707	133.336	141.318	144.979	134.623	100.067	89.7018	100.682	90.2247	48.6345	66.6346	59.0653
GTF3C1	155.985	160.466	161.658	132.194	123.807	131.059	152.905	125.378	123.307	133.648	189.78	147.21	156.543	128.221	145.067	149.674	132.951	149.96	142.547	148.764	134.563	110.255
NUP98	142.611	132.305	88.6301	130.376	125.985	137.786	170.115	150.532	111.972	156.005	150.887	155.435	116.334	142.44	142.198	135.419	176.52	162.068	129.363	171.969	171.439	133.881
TEAD1	117.793	132.502	137.409	110.192	148.382	136.167	98.3898	156.898	148.048	129.139	125.23	176.619	147.76	218.357	165.955	131.998	179.404	144.65	118.034	168.472	165.293	73.1284
ANP32B	166.504	196.138	150.004	102.919	255.08	221.878	119.478	181.114	119.129	145.868	125.027	227.212	130.192	106.639	165.151	133.993	84.576	129.994	132.041	76.2894	87.9836	72.5659
TJP2	94.5428	91.953	61.1858	155.651	137.806	151.988	195.273	205.135	178.711	213.128	182.246	161.831	114.382	149.549	155.97	88.9488	141.28	155.695	117.004	130.328	143.944	98.4421
SMARCC1	156.577	189.924	153.105	145.104	177.001	179.022	156.462	184.591	149.392	175.72	144.575	177.616	147.369	124.92	156.658	148.248	90.0222	125.321	105.262	83.9183	74.0744	79.3162
EP300	87.6244	97.1052	90.8857	96.5543	111.053	112.496	104.191	100.419	93.6971	99.5984	119.325	120.958	107.55	167.068	133.934	110.046	251.806	168.652	163.558	310.879	244.219	231.761
RBPMS	129.469	123.102	179.61	112.738	162.069	141.773	121.433	166.233	179.22	177.71	113.216	166.816	177.429	106.386	143.116	182.744	98.3516	127.233	153.876	115.706	100.599	140.069
NASP	162.492	176.551	115.886	146.195	235.172	249.535	151.591	200.644	101.363	131.875	103.239	166.151	101.109	93.9443	165.151	132.283	112.127	133.817	142.753	82.6468	86.3663	127.131
EBNA1BP2	173.551	143.986	100.848	185.653	171.09	190.484	180.178	179.591	127.594	173.325	163.309	174.542	135.463	131.776	154.593	132.283	95.4684	127.445	119.888	64.846	84.4254	107.443
ARHGEF12	125.868	138.559	176.414	134.921	128.473	130.81	131.464	140.454	175.914	140.8	119.732	159.838	148.931	199.06	167.447	141.406	152.493	143.8	99.9064	167.201	138.121	55.1276
PAMR1	135.256	266.853	308.56	121.466	181.045	193.723	124.958	174.435	243.126	206.287	93.8719	131.01	216.467	60.429	106.62	158.796	62.1505	70.3072	108.764	30.1979	53.0489	69.1908
VEGFC	83.7151	50.3028	53.7608	98.1908	58.4818	62.5394	229.213	182.442	210.355	202.306	232.542	176.785	161.813	235.876	162.741	153.095	162.745	124.896	138.427	125.242	93.4826	117.568
IRF2BPL	97.0633	199.048	222.562	252.023	263.79	276.943	103.069	130.846	160.764	165.676	126.452	114.395	138.195	97.7528	101.111	135.419	71.4411	87.2998	124.625	55.3098	84.4254	106.318
PIEZO1	135.616	117.203	103.856	138.376	87.7227	89.9472	150.437	106.005	110.409	114.524	177.97	123.035	135.072	244.509	165.381	158.226	201.188	190.318	140.693	147.811	155.265	120.381
TAF1D	32.2773	23.4405	22.7449	23.6385	41.9949	36.1284	34.9332	35.7386	32.7704	35.5109	56.4046	61.9744	52.7016	111.21	81.7149	124.3	343.43	202.85	280.356	521.311	418.569	538.9
STAT3	134.15	144.616	190.23	135.285	156.781	160.335	135.791	144.204	165.015	166.142	113.42	122.287	143.465	103.339	125.442	156.516	127.505	113.851	163.764	132.235	139.739	138.382
PDLIM4	115.015	83.5758	80.9231	202.746	103.276	116.483	218.38	179.865	193.462	188.407	183.264	133.087	150.687	154.119	137.951	117.458	117.253	129.357	125.243	123.652	107.715	149.07
AC010422.8	173.063	165.303	136.846	178.925	171.713	179.022	184.921	180.255	164.76	176.155	153.331	157.844	146.393	111.971	150.002	131.998	83.6149	116.612	110.618	65.1638	80.2203	88.8792
SCP2	182.142	206.127	226.509	149.832	183.844	186.871	154.475	179.943	191.681	196.896	115.66	161.914	159.471	90.6435	128.425	160.792	68.2375	104.08	104.232	48.9523	51.4316	54.0025
DNAJB9	17.5918	13.6868	18.9854	9.45541	14.9315	14.0776	16.5372	12.694	15.4406	23.3526	20.3627	18.7751	20.8854	91.913	46.4811	85.5277	346.313	171.626	322.584	619.215	446.711	757.161
DNM2	152.23	164.752	153.857	191.654	162.38	155.726	166.237	168.733	153.171	159.301	185.3	161.914	146.784	131.522	154.134	136.559	101.555	120.648	107.116	82.6468	72.1336	74.816
MARCHF6	124.634	141.981	117.86	106.01	130.029	126.2	130.919	114.168	97.1486	125.843	126.045	119.13	111.259	128.983	128.54	131.143	254.689	159.306	121.536	258.112	192.464	156.945
TGFB1	99.9695	66.6246	95.8671	162.56	102.032	94.5567	169.538	151.117	208.175	151.776	216.862	167.813	252.577	167.83	164.463	185.31	126.544	121.073	153.464	80.4217	70.8397	88.8792
SNAPC1	50.8978	54.9044	43.4221	24.7295	52.5714	46.2194	33.5871	42.2613	42.725	44.1554	59.2553	66.959	49.1881	117.303	99.0449	101.208	330.615	237.048	264.906	475.219	390.427	471.397
PPP1R10	70.9071	78.4236	72.1823	53.6413	47.9053	43.6032	53.5856	65.1496	77.7842	67.0105	83.6905	93.2109	70.2688	139.139	92.044	115.177	284.803	166.741	227.622	466.637	307.943	419.645
UBR5	121.471	123.692	111.093	98.9181	118.519	107.887	120.76	99.7945	104.16	106.004	110.773	108.331	114.187	170.115	119.703	142.261	217.207	149.535	142.341	316.283	245.837	140.069
TCP1	169.719	140.211	120.304	126.193	153.981	158.965	158.129	166.702	144.633	179.7	130.728	179.36	143.075	115.526	161.02	146.252	111.487	133.18	115.768	112.209	94.7765	125.443
ELAVL1	164.061	149.886	111.845	172.379	143.405	156.972	167.583	186.856	139.365	175.409	158.829	155.85	110.868	127.46	158.265	125.441	110.846	120.436	113.914	103.309	110.95	120.381
KDM1A	136.568	175.136	151.32	125.83	143.716	153.359	137.489	153.891	135.223	151.528	129.71	176.037	140.342	119.589	152.412	129.147	123.02	138.49	140.899	112.845	120.977	135.006
RPL7A	153.568	107.095	98.1228	206.383	146.516	173.665	138.611	150.961	123.67	139.369	149.869	151.032	99.3522	124.413	129.114	106.625	141.921	129.781	135.749	130.963	127.447	215.448
BAZ1B	144.155	148.47	131.3	105.101	123.496	112.995	136.88	147.446	120.473	148.791	133.375	181.354	136.829	133.045	161.134	154.805	136.795	168.865	134.719	147.175	156.559	113.63
ARID1A	101.307	113.899	103.292	132.921	139.05	128.443	126.112	124.05	119.31	105.942	159.643	135.081	130.388	168.592	152.412	123.16	171.074	162.917	136.367	185.32	181.466	174.946
TWSG1	156.834	223.983	285.909	123.102	142.783	170.052	144.764	159.203	253.916	209.863	117.493	129.1	179.381	114.257	124.982	149.674	78.8095	74.9801	83.015	62.303	52.402	38.2518
ANTXR2	153.336	119.012	115.04	128.375	115.719	118.476	168.865	124.245	93.0795	144.158	187.744	162.579	117.505	213.025	160.216	123.73	181.967	161.43	113.708	140.182	133.269	96.192
HARS1	174.374	144.065	132.146	200.927	147.76	176.904	187.165	177.209	138.021	173.325	155.571	174.459	145.808	128.475	154.134	131.428	98.0313	105.355	105.88	66.4353	61.4591	87.1916
PTPRS	141.531	161.488	192.486	165.47	135.317	135.419	159.186	146.196	173.552	145.713	164.734	140.896	168.255	172.908	146.444	144.257	109.885	124.896	123.184	60.7136	87.3367	63.5655
PTK7	128.055	193.306	275.383	132.558	136.872	133.924	141.688	151.664	244.652	181.41	130.932	144.967	227.788	101.307	131.639	161.362	67.5967	109.39	112.266	46.4094	46.2561	63.5655
TUFM	163.65	160.348	139.571	154.923	146.827	126.948	150.565	134.869	132.389	145.495	162.698	148.705	137.414	124.159	138.755	136.559	131.349	149.111	129.157	95.0438	118.713	135.569
GADD45GIP1	156.268	180.484	185.719	213.656	177.001	194.097	173.256	188.067	178.13	152.461	142.335	153.856	119.652	131.014	136.23	108.05	72.7225	108.116	105.674	52.4489	56.6071	74.2535
AC068831.6	199.09	194.328	95.5851	161.106	186.333	191.979	177.326	169.436	88.1385	119.406	141.928	161.914	90.7638	123.143	162.856	85.5277	123.02	161.006	92.2846	105.534	130.682	94.5045
H4C13	238.775	207.583	111.563	193.29	298.631	305.845	158.706	271.965	73.9695	139.929	113.827	169.807	63.6323	110.956	257.195	105.484	39.7251	75.8298	42.6404	20.3438	26.5245	24.7512
NR3C1	92.4081	90.6945	76.7876	110.374	101.721	103.028	147.232	127.331	173.698	140.738	132.561	145.881	114.382	189.158	159.528	127.436	215.284	165.041	133.277	212.339	188.583	102.942
FAF2	86.4671	88.4133	90.7918	76.7343	95.8106	98.917	97.3962	95.5762	96.9306	103.268	120.14	97.4477	81.9802	133.553	111.669	123.73	212.401	165.679	187.865	328.998	259.746	295.326
SCFD1	97.3205	91.4024	83.1788	55.6415	79.0127	83.3444	85.5061	85.4991	91.2993	107.621	92.4465	111.571	83.3466	121.62	112.817	118.313	235.467	158.669	190.337	388.44	271.714	302.077
SNRPD3	202.588	183.631	143.801	184.38	205.62	195.218	169.025	177.209	138.784	158.182	112.809	154.521	128.631	100.038	143.575	135.419	71.7615	102.593	91.2547	69.2962	74.3979	100.13
TXNL1	158.429	146.307	140.887	135.285	171.713	167.187	167.487	176.505	162.508	183.463	108.533	158.758	142.685	97.4989	126.245	125.156	86.8185	104.717	107.116	130.646	106.745	137.819
SRRT	146.341	151.184	120.116	160.378	190.688	186.248	164.506	204.745	140.528	176.653	167.788	222.061	154.982	86.5811	140.361	112.897	73.0429	78.8035	97.0225	97.9047	69.5459	100.13
RTCB	160.692	164.713	128.857	144.922	189.755	185.874	182.646	175.646	143.834	172.206	151.295	162.828	119.652	109.94	154.707	108.62	101.876	119.373	102.79	75.9715	97.0407	88.8792
TOMM70	114.475	109.769	98.4047	104.919	107.009	114.739	132.426	130.26	121.345	141.733	147.018	138.072	133.12	134.569	137.722	127.721	174.919	159.519	143.577	200.26	193.111	175.508
AP3B1	154.185	142.649	112.503	111.465	145.582	147.877	153.45	145.454	117.421	158.275	130.117	167.979	127.655	113.749	138.984	137.7	132.631	149.96	131.011	140.817	137.151	140.069
DUSP14	189.677	106.033	101.6	191.108	182.6	183.632	182.454	139.986	106.05	152.398	128.488	189.329	106.769	141.17	137.492	139.695	113.409	119.798	139.045	74.7	75.3683	133.881
FBL	175.12	210.532	119.552	197.654	203.442	220.134	178.768	212.049	119.201	151.497	163.512	166.317	114.382	131.268	170.89	107.48	68.2375	97.0706	81.779	35.2838	51.4316	59.0653
MCM4	208.221	195.705	109.025	183.835	211.219	243.43	192.197	204.315	88.6472	126.589	137.855	179.443	104.232	125.428	211.977	130.572	78.1687	105.567	84.6629	31.7872	53.0489	28.1263
CHMP2A	189.394	188.036	213.445	156.196	163.003	168.558	148.001	155.336	187.213	173.45	109.551	150.118	177.624	84.8038	116.834	137.415	64.3931	100.257	116.592	61.9851	72.7806	97.3171
COL15A1	109.897	184.889	252.45	76.3706	129.407	122.961	99.7679	129.752	208.248	227.369	120.14	131.176	212.953	99.5302	134.623	200.99	73.6836	113.214	165.618	54.674	74.3979	109.693
PARP1	114.861	173.877	124.439	136.922	169.535	193.598	112.267	176.193	112.153	135.638	112.809	161.084	121.018	117.049	164.118	139.41	97.7109	141.252	169.738	75.9715	118.713	158.07
SAFB	126.537	130.064	110.811	142.74	155.537	147.379	140.021	161.859	120.655	144.904	116.882	141.893	86.6648	127.46	143.575	122.02	147.367	146.987	164.382	124.288	141.033	178.883
PTPA	169.976	159.404	198.407	194.018	180.112	195.841	157.071	174.435	165.85	146.21	139.891	162.994	154.006	124.159	146.215	115.177	74.9651	109.815	93.3146	50.5417	53.0489	51.1899
PMAIP1	60.2852	58.0508	66.1671	99.1	101.721	111.873	107.235	124.909	91.8443	134.674	94.2791	113.814	117.7	154.119	141.853	151.669	176.52	171.414	233.595	203.12	242.925	257.637
RBM12	134.844	99.347	90.0399	121.102	161.447	154.231	130.054	134.127	141.073	144.189	137.244	141.229	121.994	132.284	128.999	144.542	144.804	155.483	147.285	143.996	160.441	145.694
PSMD14	185.896	169.393	121.808	137.467	178.867	184.504	169.666	183.614	137.294	191.547	115.456	171.883	137.805	101.054	148.969	112.897	92.2647	107.903	97.2285	82.3289	82.1612	102.942
HECTD1	129.572	115.315	106.112	84.9169	84.9231	93.8092	143.29	104.442	109.428	132.249	161.68	152.942	123.556	158.436	150.346	150.529	190.616	159.943	137.809	234.59	196.993	90.5668
SF3B4	136.542	115.748	105.172	168.197	177.001	148.126	166.59	164.007	116.513	138.779	152.516	149.204	128.045	128.221	147.936	108.905	123.02	134.879	131.629	113.48	115.155	142.319
TSPAN4	201.148	153.543	164.29	219.656	143.405	163.201	197.068	157.093	170.827	146.615	149.462	123.201	152.054	142.694	140.017	120.594	95.7887	103.655	96.1985	50.2238	63.4	55.1276
FAP	258.115	159.522	154.139	141.286	119.763	118.102	227.546	112.567	137.149	233.495	154.349	111.321	153.811	122.128	89.06	165.069	131.99	79.8655	117.004	112.845	49.4908	56.2527
NOP56	103.75	79.6821	68.1408	90.3719	83.9899	68.021	94.3837	82.9603	89.2648	105.849	138.67	127.936	111.649	107.655	123.72	119.739	185.811	162.28	193.839	248.258	246.16	371.83
TRIOBP	124.968	183.945	175.568	194.381	117.275	127.197	131.977	148.227	165.559	139.587	146.204	131.343	159.861	174.939	151.609	133.138	111.166	141.676	128.539	61.9851	83.455	64.128
UBE2D3	129.469	112.405	112.785	125.466	142.472	134.921	118.452	130.768	133.189	139.183	101.202	143.721	132.73	128.475	119.818	129.717	147.688	124.471	141.723	179.28	171.115	197.447
KPNA6	156.474	150.122	130.642	141.649	142.783	149.372	160.628	152.25	137.439	156.192	130.525	129.1	112.04	141.17	124.638	122.875	135.514	121.073	112.266	152.897	132.622	103.505
GPX8	184.868	166.208	156.301	126.921	156.159	166.938	169.186	166.546	142.489	183.369	126.656	162.745	145.027	115.526	136.574	135.419	106.681	110.24	103.82	84.2362	79.5734	67.5032
ABCF1	127.54	117.045	109.683	145.286	158.025	155.477	148.065	161.429	129.737	153.798	136.023	139.152	104.622	102.831	105.816	109.19	123.02	114.063	157.79	164.022	146.532	183.384
SDC3	131.501	195.115	243.239	153.287	145.893	167.187	128.067	165.921	205.087	134.487	113.827	140.149	195.191	136.6	141.853	152.524	74.3244	99.8319	104.644	44.82	66.6346	52.315
BNIP3L	156.14	206.127	243.897	143.468	176.068	187.12	152.392	178.497	208.502	173.916	108.126	141.644	167.474	79.2179	105.931	119.454	73.3633	86.875	91.0487	88.3685	50.7847	52.315
NEDD8	204.8	180.13	225.946	172.016	238.593	198.208	131.464	153.148	169.229	166.018	112.809	178.779	148.54	89.8818	110.177	155.09	44.5305	63.5101	88.7828	40.0519	32.0234	82.1289
NFE2L1	161.386	171.557	176.884	138.74	149.315	143.517	160.5	136.549	153.098	155.601	140.502	136.826	156.738	123.651	120.277	145.682	105.079	106.841	118.446	100.766	80.8673	100.692
DAZAP2	164.936	190.946	166.921	178.016	195.354	192.602	167.134	191.973	159.856	167.759	131.136	147.376	158.69	93.6904	129.458	146.252	53.5007	93.8845	87.5468	51.8132	44.3153	70.3158
RAB3GAP1	116.635	112.483	99.4386	94.0086	113.542	108.385	127.138	126.706	114.624	148.356	131.543	148.955	125.898	117.049	126.704	148.248	164.347	152.509	170.768	194.22	171.762	169.883
ATP1B3	236.434	163.887	173.689	167.288	185.4	164.571	210.08	164.202	146.776	198.295	123.805	180.108	138.781	106.639	133.016	114.607	70.8004	77.1042	70.4494	54.3562	47.2265	55.1276
EXOC7	140.348	133.879	143.801	171.107	147.449	141.773	153.706	142.134	153.897	152.647	147.833	149.204	159.666	136.854	127.048	131.428	112.768	112.364	120.712	95.9974	100.275	105.755
HSBP1	168.305	132.109	166.452	209.11	149.626	165.568	162.551	169.084	174.678	140.333	131.543	158.591	148.736	141.17	141.624	128.862	81.6927	107.691	111.854	48.6345	62.1061	78.7537
MGLL	167.867	123.574	113.443	189.108	144.649	129.564	159.827	146.86	138.529	168.07	163.919	137.49	100.133	221.15	128.77	107.195	157.619	106.417	97.6404	100.448	95.7469	80.4413
RTRAF	174.477	158.499	123.969	140.558	135.317	140.153	148.29	146.469	135.623	162.598	136.837	145.216	135.853	94.1982	121.654	130.287	104.759	116.187	142.547	108.077	110.303	165.383
CNOT1	163.187	158.696	138.443	142.195	148.693	154.729	156.815	148.735	133.08	153.424	122.38	145.715	128.631	122.128	141.624	127.436	131.349	109.815	86.9288	161.797	137.474	62.4404
LRRC17	247.21	271.14	290.891	137.103	211.841	217.767	167.295	168.538	189.538	257.003	105.071	125.86	154.396	63.7298	79.19	134.279	27.2309	33.1357	47.1723	11.7613	13.5857	20.8135
TAOK1	88.576	102.1	103.668	81.8257	102.032	97.0483	92.0121	119.753	122.689	124.817	133.579	155.185	162.399	162.244	152.756	157.656	193.179	158.244	142.135	250.166	167.234	101.817
SH3GL1	125.92	144.144	134.778	209.656	156.781	164.322	157.552	198.3	157.203	166.764	155.978	148.955	146.393	133.045	143.919	109.476	86.8185	116.4	115.974	59.76	60.8122	76.5036
AHR	74.7907	80.5474	78.8554	56.187	72.4801	67.6472	98.8384	112.489	181.763	151.932	105.275	128.601	135.267	142.44	142.886	141.406	206.955	180.972	156.554	233.954	216.724	194.634
MTDH	120.21	146.857	158.557	102.191	141.85	131.806	107.171	133.424	141.508	141.266	99.9807	139.982	132.339	144.471	127.278	119.169	139.358	122.56	107.94	201.849	197.64	101.817
BCL9L	95.4173	105.286	115.416	152.923	116.342	115.985	105.985	105.81	118.438	84.6726	139.688	107.084	129.997	196.775	128.425	121.164	177.161	127.02	142.959	238.404	177.908	151.882
SUPT16H	151.767	155.038	105.83	115.647	150.871	167.312	145.341	153.852	103.543	133.057	138.059	155.518	97.9859	120.604	135.082	129.432	132.631	155.483	135.131	110.62	134.887	126.006
EPG5	147.601	119.051	99.3446	100.736	76.8352	80.1053	117.299	73.1957	82.9796	88.0309	123.194	92.0478	80.4187	173.416	125.327	119.454	251.165	143.376	127.715	336.309	238.073	157.507
MED15	131.449	110.91	100.566	131.648	78.7016	88.0785	120.952	95.1466	93.2248	99.9405	139.688	120.543	116.139	158.182	138.181	126.011	195.742	167.378	157.378	195.809	178.555	207.572
MYO9B	93.2826	110.674	111.281	146.377	91.1445	100.287	146.335	124.636	125.814	117.416	184.486	150.616	144.246	168.592	161.134	138.84	141.28	151.872	140.899	147.811	142.003	112.505
YTHDC1	84.2295	105.207	90.1338	87.8262	104.521	113.368	71.3085	80.07	70.4091	72.4522	94.2791	113.897	98.5715	128.729	103.636	131.428	191.577	160.156	214.644	297.529	221.253	312.765
SSB	158.12	163.101	148.594	90.3719	158.648	157.719	132.426	172.951	139.038	185.888	109.958	176.37	116.529	90.6435	140.591	134.564	90.0222	127.87	118.858	94.0902	97.3642	144.007
NAPA	174.709	150.279	158.651	182.744	151.804	150.244	173.448	151.235	139.692	152.274	114.845	137.573	113.601	100.546	118.441	98.642	91.624	102.381	108.764	114.752	96.7173	163.695
MT-ND4	27.7765	51.0107	41.2604	17.8198	83.6788	40.3641	12.0183	18.6309	45.5952	40.6105	67.1968	122.37	98.9618	307.223	116.031	179.038	260.456	228.127	236.067	274.324	359.698	315.577
GLYAT	62.1369	49.6735	64.7573	755.524	80.257	578.428	71.6611	37.4181	19.0737	45.6791	18.7336	200.628	14.6393	26.9138	126.704	64.1458	47.7342	47.7919	57.2659	260.02	171.439	142.882
ERH	158.814	160.701	125.661	126.739	140.605	174.413	140.181	179.708	142.925	134.456	122.99	152.527	134.096	87.3428	155.626	132.853	78.4891	121.498	126.891	87.7328	106.421	150.195
NDUFB4	173.757	139.031	108.461	173.289	155.226	146.507	183.479	167.327	141.436	193.537	140.706	144.718	127.069	122.381	115.457	136.559	97.7109	101.531	97.4344	84.2362	63.7234	127.131
EEF1D	156.243	134.783	88.5361	192.381	158.025	181.265	171.942	165.647	131.699	158.431	149.258	159.505	115.553	125.174	133.361	106.054	105.4	105.779	110.618	83.6004	92.5122	113.63
ZFAND5	92.4339	92.6216	162.41	104.737	115.719	130.685	113.357	113.348	159.456	127.46	107.718	102.1	143.465	126.952	105.701	173.906	149.289	105.142	195.075	183.094	136.504	198.009
RPLP1	138.857	110.635	82.5209	146.195	103.587	100.537	159.603	146.235	157.022	162.473	142.742	131.841	107.745	142.694	134.967	102.348	136.475	114.701	116.592	146.857	131.652	219.948
ADNP	114.835	127.35	111.751	90.9174	133.762	124.954	102.075	117.996	100.2	113.436	118.307	135.663	106.379	149.295	135.771	108.62	171.715	168.015	162.528	218.06	164.969	158.632
H2AX	170.079	163.455	86.8443	243.477	167.046	185.874	154.379	188.653	90.7907	106.253	143.149	134.832	82.9562	133.045	174.103	83.8172	106.04	152.084	106.086	75.3357	91.5418	93.9419
PSMA3	152.873	156.611	101.318	120.375	175.757	166.813	158.577	167.327	145.505	173.761	109.551	154.271	122.19	86.5811	127.622	114.892	108.924	115.125	117.622	108.394	121.301	128.256
PABPN1	132.144	131.322	134.966	153.832	141.85	141.274	130.855	163.929	129.883	144.096	165.345	161.748	112.43	131.522	129.917	100.353	145.765	115.125	113.09	113.798	106.745	129.381
PSMC4	183.016	186.777	158.933	206.746	176.068	203.066	176.3	176.779	150.155	159.519	124.619	140.232	134.682	95.2138	133.016	103.203	74.004	68.1831	67.5655	63.2566	56.2836	90.5668
REXO2	174.966	163.415	179.704	129.103	154.604	130.934	132.81	139.712	165.886	175.253	129.303	160.419	116.724	111.464	125.556	109.19	93.2258	115.125	107.528	102.673	103.51	106.318
ARSJ	136.49	103.595	128.011	107.283	111.364	113.867	109.318	119.519	144.161	128.61	127.267	160.087	195.972	112.733	162.856	195.288	108.603	132.33	180.861	88.0506	116.125	144.007
ZBTB38	123.142	123.928	101.036	77.6435	95.8106	89.3243	83.8717	83.1165	86.9759	111.384	127.063	158.425	114.967	175.193	151.838	142.261	207.916	161.643	134.307	248.894	218.018	107.443
CELF1	101.024	107.724	79.5133	115.283	89.9003	90.4455	119.446	120.417	95.7317	116.576	124.619	132.589	89.5927	157.928	143.919	112.897	208.557	160.793	148.727	237.451	240.014	128.819
AP000356.5	194.641	180.248	139.853	176.562	192.243	188.989	162.487	170.764	134.787	151.31	109.551	147.708	119.457	96.4833	136.689	129.717	68.8782	99.1947	86.7228	63.8923	70.8397	96.7546
COX5B	173.963	170.573	174.065	225.839	173.268	166.564	185.114	187.715	171.518	180.135	133.172	137.407	138.781	103.339	121.08	116.033	64.7135	84.1137	80.7491	33.0587	42.3745	54.0025
RIC8A	121.651	127.193	129.703	144.741	114.786	126.948	131.336	123.191	125.923	130.227	127.877	152.527	143.856	125.936	149.543	137.985	132.31	136.366	138.427	143.36	126.476	127.131
HTRA1	170.851	172.776	210.156	153.65	148.382	151.739	160.532	148.032	187.031	152.212	128.692	140.398	203.389	90.3896	122.458	163.928	65.9949	102.168	109.588	39.4162	43.3449	52.315
GEM	49.7404	35.7901	29.324	160.924	111.364	114.988	99.2871	79.7185	52.2074	56.5313	54.5719	60.8944	31.8161	82.2647	64.6144	49.321	292.492	140.402	135.955	578.21	315.059	321.765
AC005726.1	184.328	189.884	156.113	165.288	201.265	191.48	163.609	173.928	142.271	152.118	125.434	155.85	125.508	102.069	155.396	105.484	78.8095	98.1327	86.7228	56.2634	55.6367	48.3773
CCL2	53.2639	37.5993	106.864	80.0073	130.962	102.654	127.586	127.682	306.777	250.629	94.0755	223.723	319.528	55.8588	163.889	289.939	26.5902	82.202	176.536	23.2047	41.0806	92.8169
SHC1	158.866	129.985	149.816	162.742	124.429	125.951	150.95	125.612	145.069	148.356	147.222	128.103	128.24	150.311	119.933	125.726	132.631	104.93	118.24	129.692	109.333	97.3171
RCN1	124.711	166.758	191.076	109.101	144.96	154.978	114.735	149.125	184.706	176.062	130.728	138.986	138.195	105.37	99.5039	103.774	97.7109	104.505	124.419	112.845	106.421	133.319
PHLDB1	121.239	101.274	109.777	166.924	111.364	103.651	199.856	150.805	208.72	153.829	187.744	134.416	144.637	161.99	146.444	159.652	107.963	106.417	120.506	76.6072	54.6663	83.2539
SNX17	183.582	160.308	175.286	193.472	142.161	156.349	173.833	161.234	180.855	163.997	143.149	130.013	140.147	121.62	121.654	126.866	83.2945	87.5122	97.0225	46.4094	62.1061	59.6278
BMPR2	86.7243	101.825	132.804	90.3719	82.7456	90.4455	141.944	161.234	258.457	165.738	140.299	166.65	205.146	140.155	143.001	145.397	130.388	116.612	97.8464	151.307	95.4234	65.8156
MYC	78.5713	63.7536	56.7683	100.009	89.5892	88.0785	104.319	92.4515	92.0623	108.15	124.212	124.613	113.211	112.733	131.754	142.831	163.065	168.865	237.921	179.598	227.399	309.952
TPI1	235.843	224.14	170.211	234.931	208.419	201.571	223.22	186.544	130.246	188.313	147.629	130.18	106.769	126.952	129.344	89.8041	41.0065	53.5269	40.1685	13.9864	13.5857	12.9381
DNAJC7	156.088	121.254	108.837	124.193	144.027	155.85	147.392	164.319	123.343	152.025	127.267	156.431	112.235	104.354	133.131	118.028	129.747	135.941	107.94	129.056	115.478	138.944
EEA1	145.672	143.475	129.89	80.9165	90.5224	105.271	115.023	102.529	120.618	131.285	110.976	141.478	166.303	117.303	137.263	161.933	179.724	151.872	146.049	182.459	156.236	86.6291
AL035078.4	128.312	171.517	197.185	116.374	149.315	159.214	118.196	153.07	193.171	178.239	130.117	139.484	145.027	100.292	98.5858	96.6463	87.1389	98.5575	120.3	95.0438	88.954	136.131
JCAD	111.749	124.085	163.35	135.831	121.319	113.493	116.658	131.51	172.499	135.793	134.19	138.57	153.811	169.354	131.409	163.928	126.864	112.789	142.135	103.309	110.626	87.1916
ROBO1	115.709	152.01	181.678	82.7348	88.656	88.0785	83.5191	76.5938	113.933	100.283	113.624	86.8971	167.669	101.307	108.915	193.863	135.514	155.483	206.198	175.783	169.821	201.384
MAP3K20	128.775	103.516	118.518	103.1	114.475	122.712	122.202	118.621	131.481	142.603	115.864	145.216	126.484	165.799	141.853	150.244	156.017	135.304	125.861	180.551	144.914	104.067
MT1E	124.505	83.2611	77.5395	116.738	150.56	124.83	146.944	162.483	109.719	199.414	221.953	284.534	145.808	168.084	225.175	125.441	89.0611	111.302	97.6404	46.7272	47.2265	38.2518
YIPF5	128.878	120.31	104.89	80.5528	123.807	117.978	138.867	134.205	140.128	170.123	102.221	120.543	139.952	101.561	101.455	132.853	139.679	124.046	134.307	206.935	165.616	168.195
CUL4A	136.285	138.48	117.108	146.013	113.231	125.453	144.091	138.658	128.175	142.23	144.575	137.49	119.652	151.326	150.231	116.603	140.96	128.932	106.704	132.871	129.388	108.568
HCFC1	141.891	138.873	116.356	167.288	159.892	160.086	156.013	158.851	131.445	126.34	159.643	155.268	127.655	154.627	160.446	117.173	109.885	119.586	100.73	82.0111	87.0132	65.8156
TOP2B	145.646	180.484	158.651	114.192	154.915	176.655	165.404	197.324	182.381	194.159	129.303	155.351	151.663	116.288	141.624	138.27	73.6836	83.4765	76.6292	72.157	56.9306	29.8139
SART1	115.478	135.57	126.131	166.015	149.315	149.87	133.804	151.586	119.637	124.755	147.222	143.638	109.697	124.667	120.392	119.454	113.729	119.586	125.449	135.414	117.743	145.132
PPP1R15B	41.7933	39.6051	37.031	80.5528	75.2798	77.1154	59.9953	64.056	57.5117	72.1723	86.9486	80.9987	67.1457	119.335	99.963	118.884	262.378	181.609	224.532	371.911	343.524	331.328
FDFT1	176.921	231.22	198.031	148.923	214.952	223.871	140.886	162.796	127.485	143.008	97.9444	123.533	119.457	91.1513	120.966	98.0718	93.2258	93.6721	85.4869	59.4421	71.8101	70.3158
CSNK1D	159.895	129.749	170.305	146.195	134.073	154.48	140.117	135.182	146.449	139.68	128.692	141.561	142.099	115.526	132.213	121.164	105.079	103.23	108.558	126.831	94.7765	117.006
ERCC1	145.209	124.4	118.048	159.651	114.786	129.938	159.571	139.595	121.672	147.05	141.928	132.007	114.382	187.381	143.69	96.6463	192.218	102.593	98.4644	71.8391	104.481	145.694
NDUFA6	160.538	166.326	156.489	150.741	166.113	175.036	151.302	176.232	146.449	155.694	123.194	159.505	129.802	95.9755	127.163	109.761	75.9262	108.753	90.0187	65.4817	85.3959	114.755
CKS2	134.407	116.495	87.5962	190.017	174.823	199.453	135.31	212.01	96.8579	102.273	100.795	135.33	54.0679	130.506	151.494	53.0272	109.885	117.462	88.9888	167.201	178.231	150.757
LDLR	153.105	245.536	201.321	156.742	281.833	292.017	89.7686	96.6308	84.9051	106.595	83.8942	100.189	100.133	80.4874	103.177	101.493	79.1298	94.0969	90.8427	79.4681	140.062	124.318
FXR1	139.808	152.246	132.522	124.375	164.869	167.063	135.31	159.085	128.248	158.027	98.5553	143.804	103.842	104.354	126.819	113.752	105.4	131.693	119.888	126.513	115.155	132.756
VARS1	149.787	151.931	121.244	178.016	138.739	131.432	151.302	122.956	96.9306	123.231	155.774	119.38	135.267	138.123	145.526	126.296	138.077	129.569	115.974	103.309	103.834	106.88
CAV2	172.574	114.214	115.51	160.742	102.343	127.695	155.501	144.946	154.224	157.529	147.629	120.958	126.874	148.787	130.95	115.748	123.66	104.93	127.715	123.334	97.3642	107.443
NF2	142.2	130.929	141.545	163.651	138.117	126.823	130.823	143.931	145.033	125.563	114.031	123.617	110.868	186.873	131.524	119.169	143.203	120.648	102.584	109.348	139.415	89.4417
UQCR10	196.287	161.055	167.203	150.741	214.019	188.615	151.046	175.959	138.638	158.711	111.995	169.391	125.703	91.1513	122.458	111.186	68.2375	90.9108	82.809	52.1311	63.0765	86.0666
CAB39	121.933	103.083	91.7316	119.102	131.895	141.025	149.315	172.951	138.638	169.812	130.321	148.373	113.796	155.135	140.82	92.9401	135.193	123.622	96.6105	154.168	133.269	113.63
NUP188	135.925	113.073	70.3025	135.649	93.9442	113.991	171.589	131.627	89.9551	119.904	205.052	150.201	116.919	150.565	175.366	130.857	138.717	158.669	133.483	114.434	134.887	90.5668
AC135178.3	158.583	132.305	113.067	127.466	182.911	202.443	133.451	171.858	137.04	181.41	125.027	182.268	119.457	102.069	135.312	135.419	65.3542	104.292	114.532	77.243	82.8081	90.5668
NCSTN	171.905	179.226	212.505	136.922	164.558	162.827	155.533	141.782	164.433	176.124	106.7	121.374	161.618	101.054	119.588	147.963	74.3244	80.2904	88.3708	72.157	56.9306	77.0661
DDX42	119.67	119.445	120.398	89.4627	96.1217	96.0516	101.979	79.0154	96.313	92.5087	139.688	144.718	134.096	126.698	141.165	167.919	144.484	173.75	167.472	165.294	179.849	174.383
OTUB1	148.578	144.065	148.5	171.652	145.271	164.446	170.724	162.483	148.084	154.668	127.674	147.708	139.366	94.1982	137.148	113.182	90.0222	102.806	108.558	73.1106	76.6622	97.8796
SPCS1	137.648	137.418	154.045	113.101	147.76	135.668	124.285	143.696	147.212	143.256	100.388	138.819	141.318	84.5498	117.982	117.458	93.5462	111.514	119.888	144.314	131.328	178.321
PTP4A2	137.673	126.367	130.642	148.559	137.495	149.497	122.587	150.024	162.508	135.793	117.493	144.302	130.388	147.518	126.819	126.011	125.903	119.373	95.3745	125.877	125.506	77.0661
RBPJ	136.979	178.479	161	89.4627	146.516	141.773	98.6782	112.489	107.939	99.2564	93.6682	124.115	117.505	142.186	119.933	124.015	146.086	158.669	123.389	171.015	163.352	105.755
OGA	128.98	142.413	103.574	126.012	181.045	182.511	140.085	201.425	187.83	180.571	90.4102	169.89	117.505	78.964	106.505	106.339	109.244	96.8582	90.8427	128.42	99.952	90.5668
GOLGA3	100.844	109.691	110.247	130.376	85.8563	96.5499	111.209	106.669	127.485	111.912	144.168	141.81	155.177	171.131	152.068	134.564	152.813	122.135	126.891	197.399	175.967	94.5045
NOL7	159.02	156.375	122.278	144.377	133.762	158.84	154.315	158.031	115.895	150.408	120.14	137.656	101.499	122.128	119.244	99.4973	123.34	94.3093	112.06	131.599	98.3346	146.257
LRRC28	106.193	130.811	138.161	62.1875	116.342	124.705	84.3203	120.808	112.516	122.298	82.876	110.075	97.2051	87.8506	108.571	97.5016	164.987	138.065	159.232	242.537	221.253	230.636
NUMA1	133.173	250.098	208.934	149.468	173.579	187.867	136.079	139.986	124.869	130.476	113.42	114.644	127.265	98.2606	118.785	124.585	91.9444	96.0086	107.116	88.0506	82.1612	61.8779
AP002990.1	120.596	79.8788	67.107	112.192	129.407	103.028	116.85	102.763	84.5054	118.442	147.426	133.835	105.989	124.413	133.475	123.16	139.038	141.676	146.049	201.849	186.642	239.074
USP47	126.486	119.051	98.5927	79.4618	115.408	122.836	122.619	121.628	123.27	129.543	108.737	118.798	104.037	118.573	127.393	151.384	170.754	145.712	135.955	205.981	187.289	123.193
SAR1A	143.254	122.709	131.112	123.102	143.405	150.369	153.898	150.766	171.372	180.073	121.565	143.139	134.096	105.116	113.85	122.02	108.924	97.4954	114.12	111.891	122.595	91.6918
NPC1	67.6922	40.3917	47.4636	78.9163	60.0372	50.0814	178.031	120.066	150.555	178.363	176.137	165.57	161.033	130.252	136	155.09	180.685	138.915	139.045	168.79	160.441	172.696
DARS1	130.266	137.3	104.42	83.4622	134.384	120.594	124.766	124.792	106.05	140.706	114.845	143.222	124.532	110.956	148.051	124.015	120.457	141.464	161.91	132.871	146.855	175.508
COMT	133.558	158.46	157.899	166.561	108.876	140.776	135.31	140.376	154.551	133.803	121.769	124.115	146.003	98.5145	123.146	106.054	121.097	113.851	129.157	87.4149	98.6581	149.07
COPZ1	152.025	155.156	143.989	128.739	127.851	148.874	136.784	137.213	127.557	144.811	111.791	136.576	124.922	115.272	123.146	121.164	106.04	119.798	130.187	120.791	113.861	121.506
DBI	152.899	193.188	177.072	162.015	203.753	217.642	126.432	202.597	177.621	189.215	83.0796	185.176	143.661	87.5967	113.047	130.002	47.0935	83.6889	67.9775	24.794	34.2877	40.5019
CSNK1E	95.6487	115.59	134.778	131.83	134.695	121.217	109.158	148.227	143.18	145.868	140.502	160.17	144.637	149.295	148.28	132.283	101.876	138.49	128.127	103.309	113.538	102.38
AEBP1	120.287	169.551	239.104	126.557	137.495	150.618	130.471	144.985	194.878	154.202	127.674	124.032	201.242	105.37	120.047	165.639	71.4411	79.8655	105.056	40.3698	71.4867	61.8779
TPTEP2-CSNK1E	98.8893	116.495	137.503	132.921	136.561	124.331	110.761	150.141	145.868	149.724	142.335	160.918	148.54	145.994	149.199	134.849	94.5073	137.216	125.243	92.5009	107.392	98.4421
NUDT21	143.717	131.519	113.349	110.374	180.734	149.497	111.914	148.032	119.419	142.603	101.813	196.391	124.532	100.546	140.476	124.015	98.0313	128.932	114.326	109.03	123.565	126.568
GIPC2	151.33	104.185	88.1601	110.737	121.63	123.833	137.778	121.199	113.606	156.068	105.682	100.522	92.7157	89.1201	92.9622	104.059	171.395	115.55	117.622	285.767	157.853	174.946
REST	85.2326	89.6326	94.1753	133.83	173.89	169.928	174.089	169.787	195.932	152.989	114.438	155.933	109.307	103.593	124.982	112.041	130.388	116.187	110.206	133.506	113.538	69.1908
GPX4	144.978	124.715	152.259	155.651	99.8546	105.52	132.49	125.573	221.509	134.145	142.131	103.263	167.083	155.135	98.012	122.875	98.672	90.0611	150.375	79.1502	84.4254	144.007
AC008695.1	99.3522	84.5197	64.1933	105.464	103.587	94.4321	116.113	96.0449	78.3292	89.3058	110.162	104.343	61.0948	122.889	101.455	96.9314	263.019	164.829	129.363	371.911	234.515	138.944
NUFIP2	118.899	91.1271	93.5174	108.919	158.025	159.214	126.945	129.713	114.914	152.087	111.587	129.515	122.19	113.241	108.341	133.993	136.155	120.011	115.356	231.093	160.441	95.067
BAX	141.326	178.597	161.658	183.108	159.892	155.103	137.137	162.874	140.164	140.427	142.539	142.142	124.337	113.241	148.739	102.918	89.7018	114.701	95.9925	53.0847	67.9285	72.5659
SYNE1	86.1842	66.3887	59.212	69.2791	42.306	49.9568	129.285	66.712	132.716	110.855	126.452	80.2511	91.3494	183.572	94.6837	127.721	296.977	137.853	150.581	357.924	195.052	172.133
YTHDF3	127.437	106.544	109.589	102.191	128.473	129.688	123.484	119.714	127.557	131.938	100.388	124.863	119.067	110.956	110.177	140.551	136.795	149.535	120.918	209.16	156.883	140.632
PITPNB	105.551	114.725	98.1228	88.3717	133.762	126.823	125.984	133.775	111.354	134.176	102.017	125.61	88.0311	116.542	115.686	118.598	155.056	134.454	169.326	172.287	173.056	182.821
TIAL1	120.339	120.349	108.179	100.918	106.387	106.143	107.171	128.346	117.53	138.468	121.769	148.539	126.093	135.077	143.001	133.423	126.544	144.65	126.273	186.591	141.679	138.382
OPTN	171.597	149.728	167.015	172.925	132.517	148.5	171.589	159.593	198.875	186.852	116.067	136.244	140.342	103.593	126.934	126.296	76.8873	97.4954	88.1648	50.2238	57.5775	46.1272
GPS1	160.718	172.894	161.94	187.654	142.472	159.712	178.896	159.593	140.927	146.957	135.819	134.416	116.919	114.764	147.592	116.318	85.5371	114.063	87.5468	54.3562	56.9306	47.2522
H2AC4	155.394	137.182	57.2383	167.106	169.535	185.75	158.545	183.263	54.4599	101.682	129.71	142.973	47.8218	158.436	239.291	92.9401	117.573	180.76	108.97	56.5813	91.8652	85.504
UQCRC2	155.008	163.848	134.496	126.739	164.247	156.847	156.847	146.977	148.157	160.67	121.158	143.472	125.898	87.5967	137.033	114.607	92.2647	109.815	95.9925	96.9511	90.2479	89.4417
CKB	194.049	195.39	152.729	231.112	182.289	182.884	178.672	177.716	134.279	108.709	163.919	145.465	100.719	99.5302	131.754	83.8172	69.8393	104.93	64.4756	38.4626	37.199	39.9394
RPLP0	118.667	92.1497	71.1484	124.011	99.2325	109.133	129.06	134.088	107.067	123.853	124.212	135.33	95.8388	121.874	129.229	105.484	140.64	156.757	136.573	159.572	185.671	218.26
NEDD8-MDP1	203.18	169.079	193.802	147.286	214.33	173.042	131.176	141.939	159.383	159.27	107.108	175.788	138.586	84.2959	101.225	146.823	48.0545	67.121	91.0487	44.1843	35.5816	84.9415
RELA	105.936	92.543	103.01	120.92	124.118	108.136	121.593	127.917	120.073	130.227	139.281	122.038	117.895	136.092	119.933	114.892	123.981	140.614	144.607	151.625	150.413	201.384
TMCO1	144.232	119.169	117.578	105.646	152.426	129.439	132.137	122.37	133.37	155.819	126.248	148.788	138.39	91.6591	126.36	136.274	98.3516	122.135	128.951	111.573	123.565	151.882
ASCC3	140.734	118.107	100.66	90.3719	108.254	103.153	134.124	105.146	103.179	142.479	146	136.41	120.238	125.428	134.508	163.073	169.793	157.607	135.337	169.426	131.328	77.6287
TRPC4AP	135.822	136.081	142.109	131.467	127.851	140.402	149.764	126.003	131.154	138.001	129.507	123.035	139.757	101.815	121.884	126.581	129.427	113.001	118.446	127.149	93.8061	124.881
VAMP3	155.368	113.82	116.544	139.649	149.315	128.069	128.548	124.206	125.487	125.843	123.398	142.641	130.388	134.061	113.85	130.287	109.564	132.968	125.243	110.62	104.804	141.757
EIF4A3	188.417	165.264	171.809	145.104	209.664	197.709	141.431	164.788	128.248	147.268	107.311	163.41	152.444	79.7257	149.658	134.564	54.7822	88.7867	65.9176	49.906	52.0785	47.2522
NPC2	227.072	154.369	140.511	157.287	160.514	154.355	181.845	134.01	137.803	162.691	154.96	139.235	142.88	93.9443	111.899	121.449	74.004	86.6626	81.985	84.2362	44.9622	58.5028
MAPK1	159.612	152.128	132.898	158.014	121.941	137.911	162.103	154.398	139.765	163.717	124.619	135.829	113.601	145.487	142.772	124.87	100.594	110.452	79.9251	111.891	85.0724	47.2522
PVR	81.9662	136.632	163.726	98.7363	109.809	119.847	102.139	123.62	150.736	161.198	112.809	111.488	124.922	120.35	116.49	114.607	133.271	120.011	144.401	129.692	160.441	167.633
RPL26	154.314	123.26	106.3	129.648	177.623	203.44	132.169	170.92	133.915	180.229	119.122	176.203	113.992	100.546	130.147	132.283	63.1116	102.593	108.764	73.7464	80.5438	89.4417
SERPINB10	165.013	35.3968	21.2411	166.379	83.3677	81.6003	325.744	119.05	64.2692	237.475	345.351	166.65	112.43	233.083	176.284	86.6681	123.02	64.3597	32.7528	89.64	43.9918	27.0013
LRRFIP1	112.032	105.404	99.0626	122.92	150.871	150.12	138.29	184.239	176.095	171.024	121.565	161.25	114.967	107.655	124.638	131.143	101.876	122.135	117.622	94.4081	105.451	87.1916
PCDHGA12	167.713	200.936	248.409	153.105	163.936	184.13	151.11	159.515	186.05	143.971	110.366	124.447	157.519	85.0577	121.539	130.287	70.48	68.6079	59.3258	34.3302	41.4041	37.1267
SEC24C	139.731	121.765	96.243	125.284	99.5435	101.284	144.123	120.496	101.363	138.623	130.321	124.447	107.941	143.455	131.524	119.739	165.628	130.631	119.476	152.579	152.354	132.194
ECHS1	184.842	160.348	149.44	191.654	154.292	162.079	177.39	158.773	139.074	160.981	123.398	148.29	128.826	92.9287	130.032	118.028	70.48	81.5648	88.3708	52.1311	58.8714	65.8156
CHPF	114.835	112.483	166.734	158.742	88.0338	96.1762	131.336	103.857	154.079	124.07	146.204	101.352	170.597	109.686	112.817	165.069	105.079	99.4071	145.019	116.977	116.772	158.07
DCAF7	139.268	120.192	122.09	127.466	124.74	120.096	149.796	135.025	119.674	133.275	141.317	140.149	129.412	112.479	124.638	116.603	122.699	113.638	112.472	141.135	132.622	117.568
IRS1	95.4687	125.973	145.586	132.012	116.653	115.735	81.436	117.097	143.507	92.1355	95.0936	133.669	119.652	150.057	139.788	131.998	130.068	156.12	148.933	129.374	177.908	115.88
EPHB2	96.1631	97.6558	88.3481	120.738	72.4801	82.4723	158.321	127.253	146.885	117.136	176.952	165.154	164.546	160.213	168.135	134.279	131.669	139.127	128.951	95.6796	119.037	102.942
KITLG	104.316	78.3843	67.013	84.735	68.4362	62.9132	187.069	170.49	156.622	222.363	115.66	140.398	103.061	149.549	140.706	108.05	180.044	136.154	100.936	208.206	156.559	51.7524
NFKBIA	46.8599	49.9095	53.4788	119.284	151.804	172.793	96.4668	108.153	121.381	99.1942	145.797	151.447	141.318	117.303	153.674	138.27	126.544	135.304	184.775	121.427	142.326	213.76
IFI16	161.952	201.172	144.647	109.646	141.227	152.86	125.439	121.238	98.0932	112.596	100.999	129.515	97.9859	103.847	107.997	90.9445	139.679	109.39	94.1386	196.445	135.21	115.318
MMADHC	144	122.906	126.695	126.193	142.472	137.288	158.449	152.094	148.266	149.942	117.9	136.078	115.358	111.718	125.327	108.335	104.439	111.514	106.498	113.48	106.745	123.756
MT-CO2	23.8929	56.9889	56.2044	26.1842	88.656	57.1825	11.3773	39.0195	74.8778	53.3907	46.0196	114.395	105.208	128.475	140.132	208.117	170.113	253.191	241.835	221.557	368.108	303.764
AC117378.1	110.437	107.37	88.0661	144.195	131.273	148.5	104.191	129.284	107.975	123.417	110.366	126.69	121.604	90.3896	119.129	128.577	107.642	142.738	151.61	143.043	156.236	195.759
ATXN2	76.0766	79.3282	87.6902	50.9137	71.2358	62.1657	62.7195	60.7751	70.7361	72.079	115.049	103.761	103.451	127.206	123.605	125.156	197.664	175.024	196.105	299.436	243.896	284.076
ROMO1	160.898	156.965	169.083	207.292	116.964	146.382	150.213	149.086	163.089	127.678	135.819	119.463	128.045	110.194	125.556	119.169	76.2465	99.4071	105.674	51.1774	65.9877	102.38
DNTTIP2	110.489	87.1155	68.3288	76.5525	120.385	123.335	100.217	95.3809	89.1921	99.0076	111.995	124.863	99.7426	96.9911	111.899	118.884	169.472	154.421	166.648	230.775	204.109	219.948
SMARCB1	131.089	150.594	129.703	144.559	144.649	152.985	130.31	174.201	146.813	141.857	122.583	147.625	117.7	106.639	130.262	102.063	96.1091	108.328	104.85	90.2757	90.2479	115.88
NDUFB7	150.944	164.241	173.783	184.199	136.561	151.988	154.667	165.921	174.751	140.955	152.924	136.493	161.228	100.292	126.245	113.467	64.0727	95.3713	92.9026	36.2374	46.903	54.0025
CBX3	188.674	129.788	145.21	104.373	188.511	179.77	117.811	153.852	145.469	151.03	84.7087	198.302	147.564	86.3272	131.983	149.674	66.6356	104.717	102.172	63.5745	58.2244	78.7537
IGF2BP1	93.3855	77.8336	68.8927	114.556	102.965	111.5	115.536	120.691	93.4428	102.397	117.493	119.38	90.3734	153.104	118.785	105.199	210.799	135.517	147.903	225.689	196.669	153.007
PUM3	93.0254	70.2823	63.1595	51.6411	64.0811	71.3847	81.8526	75.0314	69.7551	91.5758	102.628	122.121	102.28	104.608	111.899	134.279	188.053	165.041	208.67	260.655	245.513	297.577
RRS1	137.056	109.612	106.112	116.011	80.8791	97.1728	125.92	148.227	132.135	142.634	149.055	137.324	105.794	126.444	138.755	107.48	129.747	148.686	140.693	117.613	130.358	145.694
GNG5	140.863	122.198	123.405	195.472	140.916	160.958	152.296	163.147	151.972	162.877	146.204	126.109	110.868	122.128	122.228	102.348	95.4684	88.3619	93.3146	78.1966	63.7234	109.693
CDK4	162.698	169.197	121.714	177.834	137.495	149.621	153.161	148.305	106.231	136.104	144.371	106.586	94.0821	125.428	116.375	97.7867	98.9924	110.24	100.936	109.348	84.102	122.068
NAV3	69.2097	42.1222	29.606	53.8231	43.2392	42.6066	127.041	83.0775	81.381	125.781	155.774	120.127	80.4187	246.032	123.72	124.585	284.163	160.368	133.689	297.211	228.693	119.818
SRSF11	117.227	137.143	116.074	91.0992	140.605	125.203	111.85	126.667	109.501	140.644	107.108	153.275	119.262	91.4052	125.556	126.296	110.846	123.622	135.955	169.426	128.741	164.258
HOXB3	205.88	221.466	186.001	192.381	196.287	190.857	129.541	151.86	128.102	113.032	102.424	143.721	111.454	100.8	120.966	84.9576	69.8393	87.0874	65.2996	51.8132	58.2244	59.6278
PPIL4	74.3277	84.7557	74.532	49.0954	73.7244	74.0009	75.7313	95.6934	87.6662	98.8521	87.5594	114.811	72.8062	96.9911	117.637	115.462	187.733	179.697	204.963	257.477	247.454	299.264
HSPB6	247.596	148.549	190.136	410.401	119.763	152.736	282.414	149.516	168.357	128.331	137.652	73.0235	100.914	129.745	84.6989	76.975	50.6175	39.508	35.0187	15.5757	10.351	17.4383
CORO1B	145.261	167.899	183.369	201.837	129.407	144.015	153.898	134.674	141.109	135.451	142.946	119.214	137.414	105.624	124.064	131.143	74.9651	103.868	97.8464	60.3957	59.1949	75.3786
PTGR1	155.085	189.412	180.174	118.193	145.271	150.742	136.368	147.837	167.558	167.324	114.438	160.502	164.741	77.1866	133.246	152.239	63.7524	96.221	95.7865	44.1843	57.901	46.6897
SF3B5	168.433	160.662	141.075	188.017	188.511	186.373	152.809	172.6	147.975	158.369	96.3154	141.062	114.187	92.6748	122.343	88.3787	49.0156	75.405	72.3034	66.1174	60.1653	118.131
SF3A2	108.38	127.193	106.3	107.464	133.762	127.944	103.325	136.197	100.164	105.942	124.823	120.958	102.67	108.671	117.752	99.4973	125.262	134.03	131.011	179.28	146.855	211.51
PHGDH	145.158	258.829	164.76	143.286	201.576	202.319	157.904	217.048	123.416	187.971	135.004	141.561	86.86	106.893	118.096	76.4048	68.5578	68.8203	51.2921	30.1979	30.4061	38.8143
EIF3K	183.865	146.857	146.996	193.654	203.442	184.13	164.699	175.841	163.525	173.325	111.791	149.702	133.901	83.5342	129.803	104.629	40.6862	77.1042	61.7977	28.6085	32.0234	65.2531
HDGFL2	140.94	165.932	161.94	167.834	167.98	158.716	133.932	154.516	130.391	124.91	144.982	141.062	126.289	109.432	133.705	111.186	78.8095	117.674	95.9925	62.303	61.7826	64.128
SRP14	159.252	155.589	129.797	190.927	134.073	154.48	171.525	157.172	152.262	159.053	120.343	131.758	124.337	98.7684	110.063	116.603	68.2375	94.7341	94.9625	61.0315	77.6326	90.0042
ATP5PD	193.535	152.482	171.621	161.469	166.424	162.578	164.538	163.421	173.189	163.841	111.995	146.878	132.144	86.5811	130.721	108.905	58.6265	92.8224	80.5431	37.8268	38.8163	52.315
ACSL3	145.826	183.08	195.212	70.3701	148.071	118.102	95.6977	104.286	125.995	113.84	79.618	128.518	147.174	88.1045	117.523	145.112	94.5073	142.526	125.037	122.063	151.06	104.067
CSTB	218.277	142.767	147.184	186.926	124.429	141.399	187.614	140.376	145.469	147.952	155.774	126.109	111.649	137.108	106.849	102.063	76.8873	84.7509	71.2734	80.1038	42.3745	68.0657
CDK2AP1	131.707	167.191	203.765	155.832	113.231	134.672	114.991	151.742	201.781	140.8	107.311	149.37	177.429	114.51	124.294	124.585	69.8393	92.1852	92.4906	46.7272	63.0765	65.8156
NCAPD2	156.757	161.055	88.724	124.011	148.693	142.894	138.579	132.252	73.3156	95.5249	147.629	146.379	73.0014	121.112	162.282	88.3787	144.164	170.139	94.7565	113.163	127.447	91.6918
AK5	185.176	174.074	136.564	157.105	167.98	165.941	156.366	154.555	120.037	130.29	145.186	162.247	113.406	129.745	150.002	103.774	89.0611	100.894	73.5393	49.5881	45.9326	28.6889
BACH1	55.6043	73.822	67.5769	83.0985	130.651	134.298	64.1617	71.7896	77.3483	73.8515	80.6361	96.1185	75.3437	153.358	105.128	102.918	244.437	175.449	148.315	337.58	258.452	129.944
C12orf75	125.74	74.9626	87.8782	114.374	76.5241	71.7584	100.217	88.5066	104.851	99.6295	114.845	138.902	106.965	187.381	135.082	111.756	167.55	172.051	140.075	160.208	202.492	156.382
TACC1	110.746	111.146	101.318	118.92	108.565	103.776	116.273	109.872	108.702	109.86	156.792	137.49	109.893	173.924	147.707	91.2296	179.083	138.915	109.176	176.101	145.561	72.5659
PSMF1	121.573	120.664	116.544	145.832	136.561	128.941	125.824	131.549	127.376	120.308	127.674	127.023	112.43	92.167	121.998	95.7911	111.166	130.419	113.914	138.274	136.181	153.007
SRSF5	137.931	137.772	126.977	150.559	169.224	195.467	157.744	123.894	168.248	105.693	101.61	152.693	134.877	66.2688	115.112	79.5408	62.1505	117.674	98.6704	89.64	111.273	131.631
CLMP	128.723	140.761	184.685	122.011	111.675	121.341	130.759	126.745	178.82	151.31	125.638	130.18	152.054	145.994	126.819	128.862	93.8665	103.443	107.734	79.786	87.3367	55.6901
ATP2B1	152.025	152.285	117.578	97.2816	114.786	122.214	144.764	121.12	131.699	152.305	120.343	118.632	110.673	132.03	129.803	119.454	141.921	105.992	93.5206	171.015	126.8	55.1276
YWHAZ	194.692	163.848	135.154	209.292	125.363	149.372	146.783	126.745	97.5845	127.304	111.18	149.952	122.385	120.604	118.441	112.612	91.624	94.5217	87.3408	91.5472	84.4254	70.3158
FAM50A	165.887	159.718	167.109	152.559	149.004	160.086	144.38	138.15	140.455	147.547	114.845	131.509	109.697	95.2138	105.472	98.9271	85.5371	101.319	114.738	88.6864	68.8989	91.1293
SGCB	130.395	122.001	135.906	86.3715	119.452	125.453	117.363	118.152	146.522	135.7	130.321	136.078	141.123	114.51	131.409	124.015	112.448	131.268	126.273	123.652	136.504	84.9415
MTREX	129.803	118.776	83.4607	83.0985	103.587	118.102	122.651	119.011	84.7598	126.092	117.9	136.909	106.379	99.0223	125.556	127.436	140.319	142.101	153.67	164.022	167.88	156.945
REEP5	170.414	121.844	157.711	135.831	142.783	142.396	162.167	146.43	177.113	160.763	116.474	145.133	146.003	99.0223	116.375	135.134	72.7225	90.9108	76.6292	55.9455	58.2244	97.3171
CERS2	155.111	128.569	130.172	116.011	128.162	120.843	143.931	127.526	132.825	161.416	133.579	149.038	126.679	142.44	135.082	118.028	107.642	104.505	94.5506	84.8719	101.246	84.379
APMAP	134.973	149.099	147.842	117.829	144.96	147.753	135.406	138.58	150.845	132.995	125.23	141.727	151.468	114.764	132.442	127.436	79.7705	113.001	102.79	67.0711	89.601	78.1912
NDUFS4	142.972	145.206	129.984	104.555	142.161	144.513	129.99	138.345	128.211	141.826	109.144	154.022	116.529	80.2335	114.194	92.0849	108.924	116.825	108.352	117.295	105.451	151.882
FARP1	122.345	141.037	178.858	112.374	84.3009	92.4388	124.702	119.558	184.342	139.245	117.696	135.912	164.741	142.44	131.409	143.687	98.0313	109.39	128.745	72.4749	88.954	89.4417
NDUFS6	181.833	165.539	164.008	166.924	171.713	171.423	160.981	177.99	165.705	164.899	133.579	142.142	113.016	109.686	130.262	102.063	52.86	86.875	66.7416	24.794	32.6704	33.1891
ERP44	117.973	95.9647	123.781	70.0064	90.8335	93.6846	99.9281	92.5296	99.5464	126.558	94.2791	108.497	110.478	69.8234	99.0449	129.432	168.832	127.87	142.959	214.882	190.847	250.324
ATIC	131.347	140.093	106.112	106.737	130.962	132.927	132.554	133.111	109.864	140.582	141.317	148.456	126.874	108.163	153.904	120.309	123.02	128.507	113.09	92.5009	101.569	95.067
RPS9	130.189	113.191	84.3066	169.47	144.96	135.294	138.675	145.805	120.182	147.423	147.833	125.61	99.157	117.557	128.655	90.9445	105.4	111.939	115.974	77.8787	106.745	155.257
HSPA13	118.384	128.372	96.8069	77.098	125.052	121.591	109.03	115.574	90.7907	121.272	87.5594	98.5277	96.4244	103.085	118.785	113.182	158.58	125.109	115.974	241.583	177.908	171.008
DAG1	143.897	171.91	152.541	137.103	182.6	168.931	138.515	144.438	126.758	136.913	152.313	134.998	132.925	117.811	134.738	102.918	90.6629	94.9465	81.161	62.303	61.7826	39.9394
DNAJC3	70.2127	71.1082	85.1525	52.0048	70.3026	74.4992	70.315	81.5151	87.0123	95.5871	67.8077	80.2511	82.5658	152.596	97.5529	110.331	226.497	151.022	145.637	373.5	321.852	142.319
DOCK7	138.316	107.842	90.9797	94.7359	85.2341	88.4522	135.855	94.8732	89.1558	126.372	144.982	123.45	106.184	135.584	117.063	111.756	186.772	136.791	120.3	189.134	155.589	127.694
FAM98A	143.615	116.967	96.619	118.193	133.451	132.678	129.285	118.582	101.944	136.757	110.366	131.758	122.19	110.448	108.571	120.024	125.262	112.364	119.476	153.85	121.301	141.194
NF1	110.206	110.831	92.4835	82.553	102.343	103.277	109.863	100.38	94.0968	108.398	118.714	122.37	92.9109	140.916	126.934	142.261	184.529	158.881	132.865	191.995	170.145	107.443
P4HA2	193.844	177.692	184.873	154.378	146.205	154.604	192.1	131.119	176.35	170.993	132.357	123.783	161.423	95.2138	101.111	144.827	52.5396	69.0327	62.8277	29.5621	25.8775	19.1259
MAPK1IP1L	110.206	94.2342	75.8478	108.737	110.431	109.755	113.549	117.761	99.5464	106.502	118.918	112.817	112.625	131.522	136.459	108.905	150.571	137.003	122.566	196.445	159.794	164.258
ATP5IF1	179.467	210.414	164.572	178.744	157.092	185.5	160.853	165.569	165.087	150.066	111.18	134.998	123.946	77.9484	115.342	104.629	52.2193	70.9444	68.8015	34.3302	42.051	44.4396
PRKCA	89.0647	127.311	123.969	80.9165	122.252	123.709	86.0189	118.66	109.792	131.005	85.9304	125.61	105.403	117.811	120.736	104.629	141.921	165.891	119.888	160.843	189.553	146.819
LRRC41	124.943	119.405	121.056	142.377	103.587	113.493	155.276	126.628	135.405	140.333	139.484	115.226	141.904	122.889	123.031	133.423	100.594	105.142	106.498	114.752	91.5418	119.256
PBRM1	116.121	117.753	84.4006	94.1904	132.828	127.695	123.035	142.876	110.01	142.448	128.488	153.939	123.166	122.381	131.754	106.91	114.37	135.729	127.509	133.189	128.417	91.1293
PRC1	180.778	175.647	78.1975	145.65	173.579	180.393	160.212	156.859	74.0058	105.196	124.619	146.795	70.2688	110.448	146.674	62.4352	105.72	145.5	76.4232	88.0506	113.861	66.9407
H4C1	144.18	167.702	87.1263	161.106	166.735	188.74	170.756	178.029	86.0677	114.462	124.009	124.946	75.5389	102.577	159.413	96.0762	91.624	135.941	109.382	47.9987	65.0173	85.504
TSG101	137.519	124.479	117.484	120.738	115.408	117.23	126.977	124.753	122.435	141.826	119.325	141.062	126.093	113.495	120.851	108.905	110.205	120.436	112.884	111.891	107.392	141.194
TIMM17A	135.282	97.6165	107.803	118.92	145.893	132.055	114.446	121.589	100.273	137.877	88.1703	120.875	98.3763	100.8	104.554	105.484	119.175	103.23	129.775	150.989	142.65	203.072
TRAPPC1	184.456	152.718	175.756	151.468	135.939	141.274	139.348	137.056	159.311	151.776	122.583	121.623	142.685	96.4833	123.835	121.164	62.1505	93.0349	98.0524	41.6413	54.0193	70.3158
GOT2	144.746	135.766	106.676	166.379	136.872	139.406	160.821	138.97	114.951	129.481	134.394	132.921	106.965	105.624	138.41	105.769	102.516	129.357	97.8464	82.0111	87.9836	78.7537
SEC23IP	94.3113	82.9072	81.675	60.9147	72.1691	75.8696	90.7301	72.5317	75.7497	99.5673	95.7045	100.688	89.0071	84.042	103.98	108.62	192.859	144.225	147.079	303.25	254.247	246.387
PPP3CA	147.472	157.122	126.225	126.921	136.561	135.419	140.534	147.602	142.707	145.93	116.474	129.764	118.871	101.561	112.817	107.195	105.079	110.452	107.322	93.1366	105.451	59.6278
SUN1	117.561	148.863	127.071	127.466	131.895	137.163	125.086	136.236	118.184	123.759	103.239	105.672	95.058	99.7841	111.669	106.91	115.972	111.09	99.7004	159.572	135.21	135.569
RER1	164.215	125.462	140.041	126.739	114.475	107.264	141.335	115.418	156.295	136.229	121.158	139.899	135.658	113.495	126.13	113.467	83.2945	101.106	108.764	88.3685	104.481	105.192
TTYH3	123.76	163.887	179.234	136.74	103.276	96.9237	130.182	149.008	185.578	138.312	133.375	121.54	145.808	162.244	130.606	123.445	92.5851	95.1589	88.9888	58.1706	66.9581	42.1895
CPNE3	189.523	139.621	110.905	129.648	143.405	145.386	176.332	129.831	103.179	145.775	158.421	139.567	98.7666	136.854	119.818	110.901	107.963	108.116	79.9251	69.614	83.455	39.3769
TWF2	158.377	168.921	164.29	183.289	144.338	144.264	156.975	152.289	139.365	146.241	138.873	140.232	124.922	114.257	135.541	109.761	71.4411	98.3451	75.8052	32.1051	40.1102	25.8762
PPP5C	128.209	115.826	109.683	142.558	110.431	133.675	141.88	130.729	96.7489	115.27	154.145	139.567	110.868	120.096	138.984	111.471	122.379	128.507	125.243	89.64	95.4234	102.942
DBNL	130.549	140.722	154.703	173.47	139.361	144.015	134.797	125.456	129.156	117.976	129.507	114.894	111.844	125.174	127.393	125.726	84.8964	104.292	101.554	77.5609	86.3663	82.6914
LMNB1	169.385	205.577	90.2278	142.013	212.463	216.147	118.965	177.404	67.3936	105.227	101.61	175.123	85.6888	91.6591	158.38	94.9358	66.6356	124.259	79.9251	44.82	77.9561	55.6901
RPS12	113.909	65.6414	53.0089	64.3695	128.473	102.405	94.6401	92.6078	96.422	118.038	93.6682	151.032	92.9109	96.4833	97.0938	103.489	134.553	101.956	175.094	160.843	158.5	365.642
TNFRSF10D	232.962	142.02	146.432	235.294	218.063	207.925	175.948	152.758	129.447	178.86	87.1522	108.912	101.499	87.8506	93.8803	74.6942	63.432	47.3671	46.9663	47.363	58.2244	23.6261
H4-16	113.215	130.024	95.5851	123.284	107.631	114.988	122.522	122.136	74.0785	98.6034	118.714	117.137	59.9236	125.174	129.917	101.778	169.152	144.013	130.187	120.791	132.299	209.26
SMC3	149.89	160.544	95.7731	94.9178	135.939	145.386	127.746	143.306	80.945	114.773	100.592	145.216	79.6379	86.5811	139.328	124.87	117.573	158.669	101.966	123.97	122.595	108.568
PRDX5	141.377	174.506	199.723	156.923	123.807	139.406	131.881	145.571	184.706	171.709	105.071	125.61	158.885	91.6591	104.324	105.484	60.5487	80.0779	87.1348	42.5949	56.6071	68.0657
RBM39	116.893	109.533	97.9348	118.193	174.201	196.962	127.682	172.795	122.398	141.297	80.2289	117.552	116.139	91.6591	91.5849	88.6638	101.555	92.1852	103.614	140.182	109.98	142.319
CDC123	150.353	129.08	120.962	102.737	160.203	148.126	139.06	147.173	125.305	148.729	113.827	139.982	107.745	101.054	128.425	108.905	90.6629	96.6458	105.88	92.5009	86.6897	105.755
TPM3	170.337	162.511	110.811	197.836	148.693	177.154	197.388	171.701	131.881	172.113	132.561	128.684	97.5955	121.366	124.638	89.8041	79.4502	82.202	55.618	29.2443	34.9347	31.5015
AMOTL1	110.128	109.809	136.47	110.556	109.809	117.978	131.56	123.972	130.718	125.252	108.94	108.414	116.529	122.381	116.375	119.169	131.99	124.471	124.831	133.824	127.123	104.63
RTF1	103.081	123.81	118.612	80.9165	133.762	143.766	95.4413	128.034	113.207	113.498	104.664	159.007	115.943	83.0264	108.8	107.765	103.157	136.366	147.491	119.838	124.536	179.446
EIF4H	138.959	118.383	96.9009	131.83	149.004	121.217	137.009	128.854	109.356	128.61	107.108	126.857	122.58	92.6748	106.964	118.313	95.4684	114.913	139.457	85.5077	104.804	167.07
FUBP3	119.207	111.579	112.879	135.649	122.252	123.584	130.054	141.822	122.035	139.276	127.267	139.484	135.267	143.455	126.589	96.9314	101.555	112.152	95.5805	119.52	106.745	77.6287
SEC22B	127.952	119.838	144.647	117.102	107.943	128.443	114.959	115.965	134.279	138.903	88.7812	112.651	127.655	87.8506	93.8803	128.007	100.594	100.257	140.281	122.381	110.95	174.946
MTHFD1L	126.331	144.97	103.48	141.286	143.094	151.615	156.59	166.897	130.646	153.331	135.208	134.167	110.088	94.9599	111.096	98.3569	82.9742	105.142	88.9888	74.7	107.715	74.2535
NDUFS2	139.628	151.459	127.165	142.74	142.783	140.029	129.349	118.972	122.798	123.231	130.117	134.998	122.97	88.1045	133.475	114.892	84.576	120.436	109.382	72.4749	91.2183	95.067
RIN2	109.177	117.439	123.405	163.651	163.936	185.376	134.509	119.871	123.961	132.155	149.869	144.801	131.754	119.335	113.62	142.831	84.576	80.0779	108.558	62.6209	66.3112	56.8152
ATP6V1B2	141.711	120.27	98.3107	138.013	125.674	122.338	149.86	114.051	84.2148	107.403	95.0936	109.161	90.5686	98.2606	107.423	103.774	146.406	98.7699	101.142	211.385	129.064	140.632
AL049650.1	147.009	109.061	91.0737	147.286	125.052	147.753	140.566	141.001	135.26	115.364	137.041	130.927	104.622	112.987	125.671	88.9488	93.2258	104.292	99.2884	104.262	87.0132	144.569
OAT	167.996	144.065	129.703	133.467	167.046	164.073	175.659	161.468	137.73	186.883	122.38	147.376	132.925	83.0264	117.178	122.305	60.2284	70.5196	76.0112	50.2238	41.4041	38.8143
SPAG9	103.21	103.752	96.243	74.9159	98.2992	107.015	117.779	110.184	110.046	122.889	119.529	129.681	98.1811	118.065	115.457	128.007	145.125	149.535	132.247	178.326	156.883	112.505
PLP2	193.381	155.235	85.6225	207.292	168.913	168.308	185.434	163.772	109.61	146.988	144.982	134.25	82.9562	123.905	131.639	76.975	72.0818	100.044	64.4756	36.5553	34.9347	38.2518
SH3BGRL	146.598	150.83	145.21	111.465	118.519	122.836	124.157	123.698	138.529	158.773	105.275	126.773	131.754	103.339	107.882	160.792	93.2258	113.214	110	86.4613	67.6051	78.1912
RNF114	126.409	104.46	81.1111	122.738	130.34	129.439	117.17	127.253	104.378	123.417	114.438	114.478	114.577	103.339	114.653	107.765	130.068	135.941	116.386	123.017	136.181	146.257
AC021087.5	139.757	144.537	135.154	156.378	121.319	151.241	150.373	140.767	129.701	137.846	127.267	132.672	131.754	95.9755	127.622	111.471	93.5462	94.9465	85.6929	67.0711	79.2499	68.0657
GNL3	122.448	112.876	79.7952	118.374	116.342	133.177	126.977	135.494	112.843	145.246	100.184	124.613	101.89	99.0223	107.652	97.2165	124.942	120.011	119.476	151.307	143.297	128.819
H2AC13	117.561	142.728	58.7421	130.921	155.537	189.736	115.888	161.937	63.0703	78.0493	107.515	107.749	48.6026	121.874	195.68	72.6986	120.457	214.108	117.004	58.1706	125.183	118.693
RAC1	129.238	111.343	136.564	90.7356	140.916	148.625	91.307	134.83	133.588	120.992	105.479	149.038	110.673	113.241	135.885	137.415	90.3425	129.569	112.06	99.494	100.275	99.5672
ARID4B	103.827	103.752	89.382	76.7343	118.519	120.968	89.2879	105.106	97.5119	105.755	81.247	132.755	98.3763	89.6279	102.144	110.331	134.232	136.579	163.764	179.28	167.234	213.76
ELOVL1	182.707	131.401	114.289	142.195	126.607	127.695	154.635	126.354	109.646	143.443	148.851	150.45	124.532	121.366	141.739	102.633	103.157	104.292	71.8914	68.9783	57.901	65.2531
HNRNPH2	144.566	175.371	156.959	110.192	157.092	172.918	138.258	148.266	131.409	145.153	99.5734	131.093	120.823	75.4093	99.7335	121.449	76.5669	74.1305	95.5805	80.4217	63.7234	100.692
PSME3	153.954	125.501	121.244	135.831	148.071	132.18	144.412	141.47	125.959	145.868	113.013	145.216	126.289	108.417	130.491	114.892	79.7705	94.9465	85.6929	86.7791	87.6601	70.8783
TNKS1BP1	97.5519	124.754	127.447	110.192	92.3888	83.0952	123.388	94.4435	101.617	96.9553	140.502	87.2294	110.868	125.174	100.078	145.682	158.58	119.373	162.322	146.857	137.798	132.194
SNU13	144.54	147.565	113.819	155.287	144.649	166.938	146.463	153.07	119.855	142.261	108.126	122.952	91.1542	94.9599	121.195	99.4973	87.1389	84.7509	87.7528	82.3289	82.4846	120.381
COPS9	116.995	104.067	149.064	108.737	140.916	154.231	88.8392	139.361	145.868	91.0783	93.6682	126.857	169.816	73.8859	152.871	104.914	58.3062	146.349	125.449	71.8391	99.6285	150.757
FH	162.338	154.763	112.597	121.102	128.473	149.87	148.867	149.047	112.444	146.894	118.918	136.743	112.04	108.163	148.969	90.3743	87.7796	101.744	76.4232	89.9579	76.6622	78.7537
RERE	83.7151	105.286	149.346	88.5536	117.586	97.9203	78.5195	96.2011	97.0032	87.8755	108.737	108.414	113.601	133.045	104.554	127.721	154.095	136.154	142.753	167.201	155.265	155.82
SNAI2	80.526	80.2721	100.848	219.111	264.724	263.363	77.6542	88.3113	115.096	78.267	103.646	112.401	95.4484	120.096	90.4373	70.988	121.418	98.7699	93.3146	121.427	104.157	108.568
PAFAH1B2	134.896	129.198	110.435	121.284	143.094	132.18	117.907	131.94	117.639	125.719	118.103	156.515	120.628	110.702	113.735	114.322	99.3127	108.541	89.8127	117.931	105.451	88.3167
FAT4	127.952	112.444	116.92	78.5526	88.3449	92.6879	126.208	94.756	135.732	168.879	122.583	111.654	147.564	101.815	106.39	144.827	119.816	110.665	128.745	132.553	135.857	100.692
TBCB	152.899	145.284	153.011	177.834	142.161	162.204	138.899	155.297	144.27	132.808	129.303	141.312	122.385	116.034	120.277	96.9314	70.48	93.6721	77.8652	33.6945	47.2265	48.3773
TOR1AIP2	137.313	140.722	172.467	81.8257	153.67	137.039	110.6	133.463	139.147	154.482	104.053	157.927	132.535	105.878	124.064	114.322	90.6629	96.0086	78.2771	104.262	79.5734	53.44
MCM5	163.701	151.97	87.9721	189.29	185.4	205.932	167.936	169.748	71.7897	92.1666	123.601	138.155	88.0311	116.542	177.661	98.0718	70.48	114.701	74.5693	31.1515	49.1673	32.064
NOP58	102.31	82.5532	55.9225	61.0965	107.009	93.8092	80.2501	75.1877	58.4199	80.1949	82.2651	125.693	86.86	84.5498	101.111	116.033	145.125	169.077	172.622	253.026	203.786	261.575
TSPAN3	121.393	122.984	113.725	114.192	108.565	100.786	123.516	121.355	139.002	133.368	110.162	129.266	144.246	117.303	127.966	131.713	105.079	112.576	113.09	88.3685	103.187	116.443
AP1B1	127.669	137.93	121.338	160.924	117.275	122.836	144.123	122.292	120.255	125.439	135.208	121.124	123.751	112.733	139.673	102.348	106.04	122.135	104.232	68.6604	86.6897	75.3786
UBXN1	114.475	137.615	128.951	124.011	130.962	143.143	110.632	139.4	138.893	120.899	114.845	129.266	118.481	104.608	114.309	112.897	81.052	108.753	110.618	89.64	112.244	111.943
UQCR11	170.002	138.244	188.445	127.466	125.363	133.8	125.471	137.095	152.844	152.523	106.904	137.407	147.174	102.323	105.931	131.998	60.8691	82.4144	97.8464	51.4953	55.3132	65.8156
SH3GLB1	119.773	110.556	105.642	89.4627	109.187	108.011	120.375	120.613	121.599	144.904	128.285	124.115	101.695	126.444	121.08	101.208	136.475	110.665	104.232	143.043	108.686	140.069
H2BC3	144.54	139.188	53.2908	163.651	172.646	188.366	171.14	187.286	56.5671	99.4118	112.809	133.004	36.8911	106.893	190.745	68.1371	92.2647	150.598	109.588	54.9919	84.102	78.1912
ZFP36L2	107.608	154.959	151.038	172.925	170.779	162.204	59.4825	93.1546	84.3238	71.6748	97.9444	118.05	123.166	116.542	114.194	114.607	99.3127	119.373	115.768	112.845	112.244	121.506
SRRM1	122.114	95.6894	91.9196	99.8273	102.965	117.106	108.197	94.9513	80.0004	97.3906	117.289	114.977	90.5686	97.7528	100.881	92.0849	135.514	128.932	128.951	231.093	158.5	186.759
PLIN2	146.752	118.068	95.5851	135.831	107.631	118.102	161.237	133.268	118.838	130.476	119.529	137.656	103.451	94.706	120.736	96.6463	101.876	110.24	86.7228	130.328	113.538	110.818
SCAF11	112.212	109.179	98.9687	71.2792	113.542	102.654	113.196	121.511	120.8	122.796	106.904	125.361	119.067	102.069	104.554	118.598	116.933	120.86	133.895	181.823	157.529	117.568
ZC3H7B	102.258	112.68	126.319	118.374	89.5892	84.0919	115.792	121.433	151.354	132.559	109.755	111.903	128.24	176.463	121.31	118.884	130.708	102.381	98.8764	123.97	124.212	89.4417
GOLIM4	129.598	124.636	141.169	119.102	120.697	129.065	139.637	138.853	170.827	146.801	122.176	134.333	137.805	128.729	129.688	125.726	90.3425	97.283	76.6292	75.3357	56.2836	54.0025
GGNBP2	78.9829	79.2888	74.062	84.0077	96.1217	112.621	77.3978	79.3669	72.0077	81.9362	94.89	110.74	83.7369	96.7372	97.3233	101.778	187.733	138.065	191.985	235.226	182.76	230.073
TMEM165	106.039	110.635	140.511	106.737	126.607	124.83	101.434	143.306	173.48	156.907	90.003	141.81	168.84	91.913	130.95	138.555	81.3724	108.328	101.76	75.0179	96.0703	71.4409
PRKAA1	141.428	121.096	119.458	110.919	120.697	145.012	128.516	122.644	135.296	140.022	102.221	122.287	138.39	96.9911	125.097	146.252	89.0611	95.1589	122.772	97.2689	86.0428	78.7537
DLD	134.87	132.384	116.262	81.8257	127.54	120.594	117.17	113.504	110.555	130.663	105.071	140.066	110.478	85.0577	123.72	117.173	108.924	114.913	123.595	111.573	109.009	144.007
CPSF7	82.7635	71.7769	66.543	66.9152	120.697	96.9237	73.1033	85.3429	74.6961	81.9984	93.6682	114.811	95.6436	99.0223	102.832	98.3569	160.182	152.084	155.112	244.762	205.079	231.761
STK17A	125.071	95.1781	99.7206	95.4633	87.1006	109.257	155.244	144.985	143.797	159.146	139.077	137.407	131.949	121.874	132.442	127.436	100.274	115.338	110	71.2034	84.102	87.7541
CCDC47	148.347	131.44	119.552	93.6449	135.317	133.052	132.746	132.057	124.978	151.248	93.8719	136.161	102.866	81.2491	102.029	122.02	107.642	98.5575	104.85	102.991	108.039	110.818
CEP295NL	266.422	220.64	320.967	156.196	206.864	189.487	120.119	133.619	173.661	117.665	72.8983	152.693	154.006	43.1636	88.0271	74.9793	13.1349	27.1883	19.5693	5.40383	5.82244	10.688
AAK1	84.1009	85.1883	78.1975	84.0077	79.0127	78.112	101.947	91.0064	91.3356	97.9193	114.845	105.672	95.6436	133.299	124.294	112.612	178.122	149.535	126.479	248.576	188.259	122.068
LARS1	134.561	137.93	105.548	83.644	103.899	109.382	111.978	98.3884	88.1022	123.355	114.031	121.872	104.232	86.835	123.261	139.41	132.631	135.092	128.333	141.771	141.033	102.942
EEF1A1	168.459	91.8744	71.5244	119.647	161.136	140.278	236.328	153.422	106.885	214.962	162.087	154.105	80.0283	122.889	92.6179	108.905	87.1389	61.8108	79.7191	53.0847	44.6387	55.6901
PHC2	76.6167	97.7345	108.931	120.92	133.451	130.062	97.0437	162.991	143.107	133.306	103.035	143.389	124.727	137.87	123.835	123.16	89.7018	107.266	124.831	73.7464	98.3346	110.255
UBE2E1	132.504	116.888	120.774	101.282	133.139	113.119	106.754	112.723	117.53	109.456	97.7408	142.807	137.61	100.038	124.753	110.901	78.4891	143.588	129.157	91.2294	117.743	126.006
IL7R	98.1692	76.0245	68.4228	54.1868	86.1674	75.6204	122.106	112.254	136.604	173.978	115.456	189.994	147.955	133.807	123.95	160.507	103.477	127.657	130.187	116.977	111.597	97.8796
FAM168B	103.596	91.0091	81.2051	127.284	93.3221	97.7957	125.15	110.887	107.249	110.731	129.303	103.346	81.9802	195.252	103.521	90.0892	166.589	111.939	95.1685	193.584	160.117	83.2539
ADH5	167.199	166.404	173.783	129.83	156.159	146.507	173.512	142.329	149.865	168.164	102.221	124.863	106.184	83.0264	97.7824	100.353	68.2375	65.4218	73.1273	49.906	49.4908	67.5032
DAZAP1	127.926	123.731	107.522	159.287	141.227	145.261	134.957	154.398	125.959	120.152	125.841	138.902	108.136	116.288	138.984	77.5451	78.4891	112.789	83.6329	78.1966	87.9836	72.5659
DHX36	94.98	102.493	83.7427	63.2785	65.6365	82.0986	96.8514	91.9438	92.8252	123.013	100.592	113.066	85.884	93.4365	108.226	101.493	157.619	140.614	153.464	205.981	192.464	203.635
VPS35	162.441	157.555	126.037	102.009	125.052	125.826	153.898	131.315	106.013	137.535	124.212	130.429	113.406	97.4989	125.671	108.62	89.7018	108.965	84.8689	89.3221	87.0132	65.8156
PPM1G	122.448	139.227	117.296	107.646	144.96	137.537	108.101	123.737	105.323	115.923	120.751	149.204	107.355	115.526	134.164	118.884	95.4684	113.851	101.76	92.183	80.8673	100.692
P2RX5-TAX1BP3	152.513	126.052	126.131	180.744	103.276	126.948	173.576	146.977	161.745	129.263	116.882	115.226	123.361	124.159	116.834	91.7998	99.3127	81.7772	94.5506	54.9919	52.7255	54.0025
CLTB	144.386	133.171	149.816	178.562	117.897	136.665	120.151	138.502	140.855	132.093	116.882	126.773	122.775	109.178	116.031	86.383	63.7524	87.0874	108.764	72.7928	60.1653	87.7541
FIP1L1	118.693	126.013	122.09	90.0082	129.718	125.702	107.203	110.34	104.088	120.712	109.755	148.207	126.484	95.2138	121.425	139.41	89.7018	121.922	114.738	99.494	110.95	114.755
ATP6AP1	150.096	150.2	135.718	161.106	133.139	132.055	165.244	126.276	133.588	139.618	130.932	108.58	128.24	103.339	109.833	108.05	79.7705	82.4144	87.9588	71.2034	48.8438	60.1903
SEC16A	111.363	104.067	107.428	118.193	109.809	101.035	129.189	95.1466	111.863	118.38	142.946	98.7769	102.085	128.729	110.063	97.5016	144.804	98.3451	117.004	143.043	137.798	118.131
WFS1	125.714	121.411	140.605	139.285	121.008	117.729	128.644	107.606	123.852	115.737	85.1159	81.9126	114.187	74.9015	86.7647	106.91	112.127	92.61	105.056	143.678	128.417	172.133
PRKACA	140.708	147.88	161.094	156.923	141.85	154.231	145.566	158.656	165.923	144.065	109.347	128.186	129.607	114.51	126.704	102.918	66.956	73.7057	57.2659	44.82	44.6387	28.1263
TAX1BP3	150.481	125.462	125.097	178.562	101.721	126.698	170.467	146.079	160.509	127.273	115.66	114.561	121.994	124.159	116.26	91.7998	101.235	81.7772	93.7266	57.8528	57.5775	54.0025
AC087721.2	155.574	187.013	81.487	129.285	225.528	215.151	137.746	184.552	69.8641	108.025	101.813	161.665	59.3381	93.9443	124.868	62.7203	87.4593	115.338	62.2097	55.9455	78.603	44.4396
MRPL51	168.433	163.927	125.473	142.74	148.382	151.241	155.02	140.454	132.825	153.891	112.809	153.524	107.745	83.2803	109.604	107.765	52.86	75.6174	88.5768	37.5089	55.3132	72.0034
NDUFS8	132.272	143.239	138.067	179.653	127.851	137.662	128.74	133.502	132.462	107.123	115.253	118.466	123.556	98.5145	128.54	103.203	71.4411	102.381	95.5805	65.1638	67.2816	88.8792
EXT2	141.994	150.082	148.218	126.193	125.363	131.557	139.989	124.87	139.91	138.436	120.547	130.429	148.54	98.0067	110.866	135.134	80.0909	95.5838	103.408	47.0451	57.254	43.3145
EIF3E	160.203	129.356	90.3218	121.647	163.314	148.5	155.565	159.515	121.236	180.851	113.216	143.389	100.914	92.9287	128.196	104.914	71.7615	83.2641	71.2734	75.6536	55.3132	65.2531
RAB1B	193.304	129.867	152.165	141.467	136.561	135.294	149.7	140.103	122.725	131.098	126.045	123.617	125.117	110.702	111.669	92.655	78.8095	89.8487	69.6255	56.2634	43.9918	72.5659
DCTN3	166.942	135.963	113.913	160.378	119.141	146.88	144.187	142.603	129.447	125.75	134.801	133.253	108.526	109.178	116.834	89.519	82.0131	96.221	80.5431	61.9851	53.3724	81.5663
STAU1	132.838	131.715	120.774	99.4636	143.094	148.002	127.009	137.838	120.364	139.245	108.94	151.779	116.919	102.323	113.391	105.484	77.8484	112.152	93.7266	81.6932	87.0132	80.4413
CHERP	75.8194	77.5583	64.4753	90.7356	76.5241	77.1154	84.8011	84.1321	69.9731	82.8691	103.239	86.6479	74.9533	117.557	100.193	88.0936	183.568	143.8	153.876	259.702	208.314	227.823
FTSJ3	125.354	134.705	112.221	116.556	120.385	138.284	115.985	120.925	98.1658	120.681	119.732	133.336	110.283	99.7841	107.423	112.041	93.2258	107.691	121.33	96.3153	106.745	119.818
AC048338.1	111.44	105.876	96.8069	96.7361	102.343	102.405	100.313	100.341	97.9115	100.842	100.184	120.709	107.745	86.0733	100.307	93.2252	138.077	110.665	145.019	162.751	161.735	186.759
RAB10	142.226	151.892	145.116	117.102	117.275	125.702	119.414	127.096	139.438	149.382	95.0936	130.263	134.877	110.956	127.737	122.305	94.1869	90.2735	79.5131	75.6536	76.0152	56.2527
BIRC2	76.1538	49.0049	45.5839	72.7339	124.429	117.106	150.886	147.563	119.02	167.417	117.696	162.247	78.662	165.037	135.541	93.2252	140.64	107.903	84.8689	151.943	138.768	79.3162
MAP2K3	95.2372	61.1185	72.0883	203.109	147.138	154.854	174.922	183.106	149.283	157.063	129.303	105.423	98.1811	100.038	102.144	106.054	82.3335	83.9013	84.0449	70.2498	73.751	92.2543
ZC3H13	117.793	122.119	112.033	69.0972	119.141	122.089	87.0445	96.787	98.1658	109.238	104.46	130.512	131.559	89.8818	99.2744	111.186	97.0702	125.746	138.015	163.386	132.946	146.257
AL121594.1	153.491	148.667	134.496	111.828	149.315	157.968	145.822	157.25	144.924	143.412	109.755	142.225	114.382	84.5498	115.342	96.0762	81.3724	82.202	75.5992	56.5813	60.4887	57.9402
PCMT1	147.55	132.895	113.443	117.647	137.183	143.018	133.002	138.658	106.159	127.429	121.361	124.032	99.7426	102.323	116.49	89.2339	98.9924	102.806	90.0187	93.7723	76.6622	110.818
CAPZA2	139.011	121.726	131.394	110.737	124.118	136.914	139.508	137.525	143.289	149.755	103.442	126.192	114.577	93.9443	105.701	100.638	96.4295	99.8319	90.8427	95.0438	86.3663	75.9411
SLC16A1	93.4626	91.835	73.4041	85.0987	92.3888	91.0684	116.209	87.6083	69.1738	88.9949	138.262	88.1433	76.1245	339.977	81.0263	82.1066	213.683	96.6458	73.7453	169.744	122.271	151.882
MRPL52	149.298	144.576	102.164	147.832	130.651	135.419	143.963	137.603	107.902	119.904	124.823	124.863	96.6195	94.1982	121.31	112.612	79.1298	107.266	93.1086	63.8923	84.7489	100.692
UGP2	145.106	137.654	109.683	110.556	113.853	120.096	126.529	114.676	109.973	128.299	118.307	138.404	97.4003	106.386	126.704	106.625	103.798	114.913	108.352	96.6332	99.305	88.8792
NTN4	95.4687	265.161	287.977	84.0077	152.737	161.083	61.3093	120.105	179.728	156.565	38.0782	57.156	85.6888	36.5621	51.1866	76.1197	85.2167	67.5459	93.5206	137.003	113.861	114.193
TSC22D1	94.0541	102.139	97.9348	91.2811	97.6771	86.7081	123.356	144.907	153.643	161.789	99.5734	114.977	101.695	102.069	106.964	109.761	137.756	115.338	110.824	130.963	113.538	123.193
CHD2	55.27	73.94	59.8699	47.4589	62.8369	60.5462	56.9186	62.9233	59.7278	58.3349	72.8983	77.6757	58.9477	179.764	79.6491	83.5321	274.231	129.994	135.749	401.791	279.477	148.507
GPR176	57.8933	57.8541	59.118	82.7348	65.9476	73.5025	85.6023	92.8421	102.344	93.7836	111.791	107.417	96.6195	185.35	124.179	101.208	200.868	148.261	115.974	206.299	220.282	128.819
SLK	109.614	109.887	94.0813	83.0985	111.986	132.18	122.619	131.041	122.798	128.548	113.013	163.327	113.211	117.811	142.657	114.322	118.214	141.464	91.8726	103.944	105.774	45.0021
KANK2	114.629	145.245	164.572	125.83	118.519	111.998	122.715	109.715	135.078	107.652	139.688	126.026	151.663	100.292	117.063	146.252	77.528	96.221	116.386	62.6209	55.3132	67.5032
HDAC1	117.278	113.938	130.642	108.919	124.74	113.991	111.209	120.652	111.427	117.789	114.031	153.939	128.631	88.3584	144.493	133.708	82.3335	129.994	110.412	74.3821	93.4826	87.1916
SDCBP	148.398	126.839	107.991	92.0084	126.296	122.463	141.912	124.909	107.975	127.864	94.89	135.663	89.3975	76.4249	108.8	98.9271	120.457	108.753	95.7865	142.089	101.246	110.255
SS18	116.532	107.331	95.0212	108.737	111.053	117.106	146.174	141.978	137.621	131.285	128.692	126.026	106.184	105.37	127.278	94.3656	99.3127	111.09	87.7528	101.083	115.478	93.3794
GLO1	157.426	163.691	112.597	142.013	165.802	171.547	156.783	165.179	132.317	164.277	101.202	131.093	95.2532	87.5967	125.327	100.638	65.9949	81.3524	72.5094	37.1911	51.1081	27.5638
CCAR2	106.708	118.068	102.822	115.647	118.208	111.5	111.337	120.339	95.9133	107.061	127.063	125.943	109.893	105.37	135.426	111.471	107.322	127.02	109.382	102.673	128.741	110.255
NOP10	178.592	141.273	120.116	111.647	147.449	136.789	145.694	148.422	130.9	151.31	117.085	142.475	109.307	109.686	118.67	86.6681	73.6836	81.3524	70.8614	56.8991	61.7826	63.5655
SPTBN1	117.638	120.27	108.461	114.738	70.6137	72.0076	126.529	75.9688	75.2774	100.469	151.295	89.3894	99.157	157.166	110.522	117.173	180.685	115.338	124.831	140.182	141.033	95.067
TRPA1	146.546	176.827	333.655	70.0064	118.208	118.352	87.397	100.459	180.528	174.911	71.4729	120.21	220.371	40.8785	102.832	230.64	29.4735	47.5795	84.4569	10.8077	17.7908	20.251
GOLGB1	95.9831	129.277	121.714	60.1873	99.2325	103.9	95.9541	91.5532	104.524	120.277	75.9527	100.438	92.9109	101.054	78.0423	104.914	149.93	120.436	117.004	226.325	199.58	113.63
PUM1	115.529	130.339	113.349	106.919	127.54	120.469	130.182	114.832	105.977	116.545	100.592	99.4415	97.9859	103.847	113.62	116.888	113.729	106.417	104.438	148.764	115.802	99.0047
YY1	94.157	115.59	113.819	105.101	99.8546	111.624	93.1338	127.214	107.866	106.657	97.9444	107.334	111.844	126.698	113.735	109.19	130.068	115.763	106.292	145.903	145.561	111.38
ARFGAP3	104.599	100.999	86.2804	94.9178	97.9882	98.917	105.889	100.732	98.6381	116.172	88.7812	93.6262	80.6139	87.8506	92.3883	86.0979	139.038	113.001	137.397	185.955	173.703	209.26
CCNA2	160.923	153.858	65.9791	159.651	163.003	173.042	140.053	173.029	75.4227	103.423	125.638	171.053	58.3621	113.241	158.15	59.2992	93.5462	119.373	52.9401	65.4817	65.0173	42.1895
SNRPA	123.348	126.878	95.2092	120.193	161.136	140.153	111.69	133.072	90.7543	98.7277	92.8537	113.481	79.2475	84.5498	103.062	90.0892	90.6629	135.304	126.479	113.163	114.832	146.819
ETF1	138.471	112.994	94.6452	144.377	99.5435	125.328	161.814	148.266	139.51	160.545	114.845	114.561	90.7638	115.018	90.3225	84.3874	97.3905	65.4218	88.5768	115.706	90.2479	97.8796
NFIX	117.844	154.999	163.162	131.648	158.959	132.554	100.793	121.511	133.843	104.667	103.035	131.675	126.093	123.143	109.718	102.348	101.235	92.3976	85.8989	68.3426	65.6642	60.7529
ATP5MPL	155.522	119.838	103.292	80.9165	144.96	132.554	123.196	135.455	125.923	154.202	114.642	129.93	91.3494	89.374	117.178	102.633	80.7316	100.894	96.1985	88.0506	78.603	124.318
SOX9	117.356	104.814	125.661	104.191	85.2341	87.9539	142.713	159.984	107.176	137.162	148.037	128.103	93.6917	147.01	127.737	109.761	127.184	91.548	69.2135	140.182	75.0448	58.5028
RSRC2	65.3004	66.3887	63.2535	50.7319	67.1919	74.25	58.5211	71.5552	66.3764	72.9808	63.7351	102.515	81.1995	66.0149	90.2077	104.914	169.793	151.447	197.341	274.642	240.338	284.076
KIF20A	178.489	201.958	82.8968	151.832	180.734	180.268	151.398	162.366	71.4264	90.8295	125.434	150.865	61.29	87.0889	141.853	53.0272	88.7407	106.841	38.5206	63.8923	74.0744	37.6893
CCNG1	150.584	135.884	87.8782	106.01	132.828	130.436	144.732	142.681	122.834	147.081	104.257	109.66	87.836	112.225	106.046	97.5016	95.4684	108.965	79.5131	109.984	100.922	67.5032
HMGN2	190.783	217.966	154.703	178.744	215.574	239.319	120.728	172.014	117.276	114.338	100.184	147.21	105.403	68.0461	94.6837	94.3656	28.5124	44.6058	40.7865	13.0328	8.08673	12.3756
NDUFS1	137.365	147.526	120.774	119.284	128.784	135.793	133.002	122.956	110.3	128.89	104.053	125.527	98.3763	75.6632	120.851	101.208	95.7887	96.8582	92.6966	102.991	108.686	69.7533
SF3B6	133.738	153.347	135.342	97.8271	169.224	164.322	117.17	171.115	148.012	141.017	85.9304	139.152	112.04	84.2959	112.817	94.6507	54.4618	65.6342	85.4869	53.7204	61.7826	95.067
FBXO11	88.0874	93.9195	85.7164	76.007	91.1445	107.139	95.3451	105.224	94.3511	102.708	94.0755	109.992	89.3975	98.0067	106.275	112.612	130.708	139.34	140.281	192.631	171.115	149.07
TRMT112	110.514	119.602	108.743	77.6435	151.804	119.348	80.7309	116.394	91.4083	106.439	93.0574	148.124	130.192	68.5539	113.62	110.046	67.5967	149.96	129.981	94.726	125.183	156.945
ITGB5	102.901	116.22	167.485	135.649	96.7439	108.759	126.176	128.268	176.459	129.139	126.656	133.752	169.621	136.854	123.835	131.713	67.9171	79.2283	102.996	27.9728	45.2857	36.0017
CCAR1	121.471	116.927	85.5285	74.9159	118.519	119.597	113.741	109.442	106.086	128.175	99.777	142.475	99.3522	88.8662	113.85	96.6463	119.816	125.109	102.172	156.393	126.153	103.505
COX6C	132.504	146.346	127.165	112.919	154.915	155.601	125.695	159.945	142.271	165.116	94.2791	138.155	134.877	88.1045	109.604	112.041	58.6265	89.4239	81.367	41.9591	40.1102	55.6901
KIF23	132.195	131.086	55.0766	122.375	171.713	185.5	148.963	160.921	72.6253	100.283	133.375	137.573	58.3621	101.307	123.95	70.7029	111.487	125.321	75.8052	97.2689	81.8377	68.6282
UFL1	70.8042	72.3275	58.2721	43.6404	65.3254	68.2702	65.027	61.4	67.2846	73.3539	83.4869	91.0509	100.914	99.5302	92.5031	112.041	195.742	153.571	190.131	260.02	212.519	228.386
SOX4	55.2443	90.7731	159.215	126.193	106.076	99.9136	81.3398	91.0454	228.412	127.429	61.2916	74.8512	162.594	70.5852	67.5984	207.262	73.0429	74.1305	207.846	64.846	63.4	171.008
NPLOC4	85.8755	94.4308	88.818	126.921	107.631	113.244	119.478	132.526	130.101	130.507	124.212	117.054	111.649	138.123	113.506	98.0718	118.535	104.717	97.4344	129.374	117.743	64.128
WAC	89.1933	87.5481	90.4158	72.5521	111.364	110.005	83.7435	111.707	100.818	108.181	74.5273	119.13	98.9618	119.842	106.964	101.208	137.756	123.197	113.502	215.2	185.671	102.38
RIF1	98.8893	100.724	69.7386	63.2785	97.0549	103.028	104.832	100.419	78.4745	102.584	96.7226	122.703	103.256	102.323	132.787	124.015	140.64	155.483	129.981	173.24	155.589	108.005
WASHC4	108.611	87.1941	75.0959	69.6427	67.1919	76.3679	110.472	82.4135	79.3828	106.688	130.321	104.925	93.1061	118.573	110.636	114.322	186.452	122.772	127.921	192.949	154.942	142.882
AL139011.2	124.865	135.491	146.244	155.651	102.032	129.19	132.394	109.95	139.002	115.519	115.049	97.2816	117.31	106.893	97.8972	95.2209	94.1869	80.5028	76.8352	105.216	87.9836	96.7546
AURKAIP1	132.993	144.419	145.586	182.562	128.784	155.352	145.822	158.46	138.638	128.424	127.674	106.171	100.914	109.94	111.899	80.6812	71.1207	79.2283	69.0075	44.1843	43.6683	55.6901
FOXP1	90.4021	106.78	91.4497	88.1899	112.92	107.638	121.946	151.938	136.168	116.794	98.7589	115.06	89.3975	136.346	128.655	108.05	123.66	114.701	97.4344	103.944	119.36	100.692
P3H3	108.817	132.502	163.35	134.194	125.674	117.604	145.373	123.073	140.891	107.59	159.44	119.13	141.123	93.4365	100.422	91.7998	84.2556	87.9371	100.112	49.5881	61.4591	68.6282
AP1S1	161.721	143.436	129.233	159.287	137.806	139.032	157.263	137.955	117.53	126.278	124.823	137.49	103.451	103.339	117.637	107.765	71.1207	96.0086	82.809	26.7013	40.7571	33.1891
ATP5MF	179.261	154.173	174.346	178.38	173.89	200.824	148.001	182.442	148.193	151.403	89.3921	118.964	108.526	70.5852	113.735	88.3787	29.1531	53.3145	40.9925	13.9864	15.85	19.1259
SUN2	143.254	149.689	114.477	170.925	154.915	155.975	169.378	150.453	113.316	126.962	139.077	115.226	106.574	105.37	117.408	89.519	79.4502	75.8298	52.5281	33.3766	52.0785	33.7516
LSM7	112.675	95.9253	112.033	135.285	125.674	144.638	106.915	124.948	95.3684	110.078	103.239	135.164	105.403	80.2335	103.636	96.9314	72.0818	101.319	136.985	80.1038	102.54	167.07
CDC73	83.1236	88.0594	89.4759	72.9158	97.366	85.5869	83.8396	100.459	91.154	103.641	94.89	110.574	88.6167	103.339	96.7495	105.484	153.134	137.641	147.079	188.816	164.646	160.32
ADM	116.635	230.158	181.208	88.5536	97.6771	113.244	64.1296	72.4536	74.8778	87.8444	73.3056	79.9188	107.941	51.0346	75.4026	133.423	94.8276	100.044	119.064	141.771	154.942	188.446
GSR	99.4037	87.1155	93.5174	106.737	97.6771	96.6745	124.317	137.798	163.016	155.85	136.43	181.437	177.429	92.4209	137.836	134.279	69.8393	108.541	87.5468	56.2634	48.8438	51.7524
NDUFB8	173.449	171.281	165.324	206.746	137.806	147.254	158.641	159.515	144.052	162.629	110.162	109.743	116.529	98.7684	105.472	89.2339	41.6473	46.0926	44.4944	20.3438	10.998	23.6261
EIF4G3	113.935	108.236	121.996	71.6429	84.612	85.9606	97.0437	80.2653	102.889	96.7065	99.777	95.2878	117.505	123.143	107.308	107.765	147.367	135.517	127.097	170.38	135.534	113.63
PGRMC1	137.416	122.08	110.341	141.286	131.584	120.096	129.189	115.496	120.001	120.246	115.864	129.1	115.943	77.4406	110.751	104.914	90.9833	98.7699	87.5468	89.64	90.8948	82.1289
CKAP2	162.801	137.654	62.7835	100.373	122.563	138.284	127.682	141.47	61.4717	104.947	104.664	156.93	64.0226	103.847	140.591	66.7116	119.496	155.695	73.7453	116.659	113.538	65.2531
TCF12	140.065	159.443	141.075	114.374	125.052	124.456	117.234	115.848	112.553	119.655	82.6724	113.315	110.478	115.78	115.227	103.774	106.04	91.548	81.161	99.8119	103.187	48.3773
INF2	113.523	105.364	94.8332	161.833	91.7667	105.769	137.585	116.004	107.648	111.197	183.264	115.641	104.622	171.131	130.491	100.353	108.283	99.6195	97.4344	59.76	73.751	51.1899
PPP2CB	114.706	107.134	107.897	138.376	119.452	120.843	129.221	138.541	148.738	142.386	117.085	129.681	124.727	125.174	119.015	112.041	77.2076	83.9013	90.2247	69.2962	67.2816	57.9402
MOB1A	123.425	110.753	110.247	102.555	99.8546	114.365	119.446	126.472	144.996	152.585	112.809	136.826	126.484	125.174	108.341	105.769	97.7109	90.6984	85.8989	115.706	82.8081	47.2522
CBX6	103.75	99.701	147.278	111.283	96.1217	109.755	107.075	119.168	143.289	122.671	119.936	131.509	152.639	121.112	118.785	127.721	92.5851	96.221	115.356	68.0247	68.5755	66.9407
AL133352.1	172.806	170.691	165.042	206.383	135.939	146.258	158.097	158.89	143.543	162.318	110.162	108.746	116.529	99.2762	105.128	88.9488	42.288	46.9422	44.0824	20.3438	12.6153	24.1886
IKBIP	189.394	132.817	124.345	123.83	117.275	151.988	157.712	140.806	117.239	163.157	117.289	128.269	111.454	95.4677	111.21	110.616	64.3931	70.3072	65.2996	45.4557	49.8142	48.3773
PRMT5	119.002	104.932	77.5395	92.1902	117.275	105.146	106.626	98.7009	78.8015	101.744	118.511	105.423	86.0792	102.577	115.342	116.033	124.301	125.533	114.326	137.321	129.388	159.195
PRPF19	126.28	132.659	118.236	142.558	145.893	134.921	125.759	139.79	118.729	127.802	109.347	136.659	122.19	88.3584	134.967	104.914	63.7524	92.61	76.4232	52.7668	66.6346	72.5659
CHPF2	86.5699	84.5197	135.248	122.011	105.143	100.163	111.305	119.519	157.712	132.435	113.216	114.395	164.936	99.5302	110.063	129.432	91.9444	79.6531	96.6105	90.5936	90.2479	95.6295
SP1	86.5957	84.4804	79.2313	71.0974	92.6999	87.0818	88.8713	87.7254	79.6735	84.7037	88.3739	110.158	85.6888	115.272	110.981	91.7998	158.26	144.862	112.06	225.689	196.669	148.507
PPP1R7	160.409	152.56	152.165	142.558	131.584	147.379	132.778	138.619	135.696	134.767	106.497	115.807	118.871	89.6279	113.965	101.208	58.6265	82.6268	78.6891	46.4094	40.7571	48.3773
TCEAL4	156.577	147.526	161.658	90.7356	153.67	145.261	95.281	123.698	128.284	125.003	71.2693	151.945	120.433	66.0149	84.0102	133.708	57.3451	82.8393	92.0786	70.2498	64.3704	105.755
TAPBP	141.274	139.503	163.914	143.65	121.63	128.816	133.067	124.128	158.947	137.13	99.3698	117.967	168.45	84.2959	114.998	155.946	49.9767	64.5721	77.8652	26.3834	39.1398	36.5642
GNG11	158.712	123.731	106.394	133.467	82.7456	105.893	171.846	104.911	142.489	130.849	123.601	114.063	107.941	98.7684	91.3554	113.467	108.603	79.8655	120.918	61.6672	58.5479	87.1916
AKAP12	128.929	119.169	85.9984	122.011	105.454	113.617	147.488	104.599	98.3838	139.183	161.883	140.73	106.769	149.041	151.838	117.173	98.9924	114.913	72.5094	62.303	44.9622	36.5642
ME1	105.242	101.982	92.9535	94.3723	87.1006	93.6846	122.33	114.012	133.116	141.95	97.7408	124.115	145.612	65.2532	106.62	116.603	109.564	113.001	107.528	111.255	115.155	123.193
TRNP1	78.3656	55.8876	70.1145	131.83	50.705	56.5596	140.854	125.417	156.731	102.242	202.201	149.702	152.054	231.052	152.871	102.918	110.205	112.576	82.191	55.6277	46.5796	53.44
AL121753.1	144.798	146.149	139.101	146.377	143.094	130.934	120.439	128.893	151.1	124.817	106.497	126.192	110.283	96.9911	96.6347	123.445	55.4229	75.6174	88.7828	41.6413	58.8714	63.5655
GOLGA2	99.378	106.112	100.566	87.0989	92.6999	98.7924	103.421	98.7009	95.5863	110.855	95.2972	102.183	113.992	86.835	86.8794	110.901	136.795	107.266	141.517	167.519	133.269	141.757
KIF11	144.18	154.763	59.9639	114.738	162.069	171.298	135.63	157.25	61.4354	99.8783	123.398	146.795	57.191	100.292	139.902	70.7029	90.3425	130.844	63.2397	87.097	92.5122	51.7524
QRICH1	106.245	105.522	93.7994	108.01	131.895	121.341	119.991	126.862	108.338	113.591	95.5009	104.925	96.4244	97.7528	99.5039	105.484	116.612	105.992	99.7004	115.07	117.419	124.881
EMC7	142.997	97.4199	100.942	124.375	107.943	109.008	134.156	115.34	116.331	124.723	102.017	125.943	114.967	104.862	101.455	111.186	83.6149	94.5217	106.498	94.726	100.275	100.692
FAM120A	106.554	106.741	109.025	113.283	85.8563	78.112	118.58	101.435	112.989	112.534	115.049	109.078	127.85	135.331	133.59	110.046	113.729	119.161	94.3446	111.573	126.476	70.8783
MORF4L1	103.596	107.252	117.202	91.0992	143.094	135.419	94.8964	120.183	118.656	136.633	78.3962	128.269	131.168	67.0305	102.488	120.024	74.3244	97.0706	125.449	83.9183	99.952	135.569
ATP5PB	140.374	136.474	102.822	125.284	120.385	131.183	136.848	126.55	124.179	129.885	106.089	113.98	105.794	88.6123	108.8	107.765	77.8484	94.9465	89.8127	85.5077	79.5734	78.7537
SEM1	111.363	122.237	109.401	104.919	128.784	140.776	99.864	135.924	122.326	131.689	100.388	137.075	116.529	72.1086	109.374	120.879	80.0909	92.3976	111.854	53.7204	78.2795	131.069
LIMA1	110.489	125.541	113.255	104.01	173.579	160.086	121.882	147.055	147.321	179.016	84.3014	99.4415	98.3763	70.8391	67.1393	123.445	76.2465	83.6889	92.9026	94.4081	74.7214	63.003
PRDX3	160.229	128.215	109.495	135.467	147.76	135.917	140.245	134.479	105.868	138.157	106.293	134.167	92.7157	95.4677	113.735	94.3656	82.6538	88.9991	70.4494	66.7532	59.8418	67.5032
ROCK1	111.157	106.072	99.4386	103.828	122.563	116.234	114.638	134.4	119.165	136.415	114.438	136.659	107.355	122.381	103.062	104.629	104.118	102.168	85.2809	109.984	96.0703	56.8152
UTP11	102.953	117.242	86.9383	84.0077	126.296	119.224	106.658	116.004	96.2766	121.614	89.3921	113.564	91.935	87.3428	93.0769	99.7824	101.555	121.71	129.981	123.017	129.064	148.507
ACADVL	160.666	118.579	127.541	177.471	110.431	115.362	160.981	112.918	108.992	114.866	140.095	93.377	97.2051	101.307	91.6997	96.0762	101.235	84.7509	80.7491	66.4353	59.1949	86.0666
PCDHGC3	140.605	171.753	221.058	131.285	141.227	161.706	127.426	137.994	164.978	124.692	90.4102	104.592	139.366	72.1086	101.455	115.748	57.6655	58.1999	51.2921	27.337	35.2581	29.8139
ERRFI1	36.4437	31.5818	39.0987	122.375	175.134	177.527	131.688	145.493	173.77	195.963	84.7087	119.795	68.3169	117.557	98.5858	92.37	117.894	104.08	88.1648	101.083	124.536	59.0653
ECPAS	140.631	134.547	109.025	110.737	117.275	132.554	138.803	123.191	110.627	128.206	110.976	118.632	101.89	113.749	115.457	108.905	95.4684	98.1327	77.0412	89.3221	83.1316	46.1272
TRIR	113.498	107.842	112.785	138.013	121.008	125.702	119.574	137.603	114.151	121.023	139.891	110.823	92.5205	111.464	106.275	97.2165	83.6149	82.202	96.6105	76.9251	78.603	117.006
SGK1	47.4772	38.2285	36.749	155.105	134.073	125.079	69.6741	63.0795	61.2901	72.9186	90.6138	88.1433	56.4102	108.163	89.4043	80.3961	219.449	120.86	147.697	261.291	165.94	172.133
IER2	71.9873	53.6458	46.7117	207.292	183.844	183.009	117.972	99.8336	77.4573	89.679	145.186	94.2909	78.662	119.335	97.4381	95.2209	94.1869	95.7962	114.326	101.401	104.157	132.194
SERPINB6	132.838	145.599	146.056	124.557	128.473	138.658	130.086	133.033	145.033	130.103	106.293	134.167	101.109	99.5302	112.014	84.9576	84.2556	79.4407	80.955	47.9987	60.8122	56.2527
AC092073.1	130.601	116.062	106.112	158.378	118.519	122.712	147.328	116.16	100.055	126.092	133.172	117.635	110.283	110.702	122.458	95.7911	109.564	95.3713	80.1311	63.5745	65.6642	55.6901
NUP153	79.2658	67.1753	55.2645	77.4616	100.788	88.9505	100.217	96.748	75.6407	100.251	100.592	115.558	76.7101	116.034	123.261	100.923	161.463	141.464	123.389	192.631	175.32	130.506
PPRC1	50.692	47.9823	35.0573	76.9161	68.4362	63.5361	68.7767	56.752	54.9685	64.7405	100.592	81.4972	67.3409	125.428	98.5858	102.063	195.101	139.552	183.127	253.344	211.225	252.574
SLC44A2	114.244	137.497	146.62	99.1	117.897	102.654	101.21	106.708	134.787	121.396	111.995	100.106	137.414	101.561	123.835	97.2165	100.915	102.381	103.82	72.7928	90.5714	69.1908
GOLPH3	93.5912	94.6275	101.788	126.921	131.273	117.355	111.53	139.947	130.9	127.895	101.202	117.469	97.4003	116.288	101.225	79.8259	96.1091	98.9823	98.8764	125.242	102.863	82.1289
PTPN1	92.8454	89.9472	90.8857	121.647	114.164	116.732	110.376	114.246	109.864	115.115	96.1118	101.685	106.379	103.593	99.2744	110.046	112.768	110.24	105.674	136.367	114.508	120.381
NT5C2	101.667	82.4746	96.9949	76.9161	95.1885	100.91	102.524	102.099	107.902	108.989	107.515	124.697	110.478	78.964	98.012	102.063	127.505	105.992	119.682	169.108	124.859	147.382
DIAPH1	106.193	98.5211	67.6709	88.1899	90.2113	87.9539	116.145	102.802	83.0885	114.4	131.95	132.921	106.379	126.444	141.165	107.48	124.301	131.481	120.094	105.216	119.684	88.3167
AL355102.2	70.0069	109.415	190.888	121.647	151.804	153.483	117.683	120.925	206.868	182.25	64.346	94.7893	183.284	50.019	82.633	146.252	42.9287	56.713	95.1685	38.4626	33.3173	75.9411
ZNF703	86.287	125.501	98.4987	139.104	98.2992	102.904	86.3394	82.6869	66.6307	67.8811	106.293	81.4141	74.563	107.401	106.62	106.625	115.011	153.784	128.951	132.235	153.971	167.633
AGO2	41.3818	34.2169	32.2377	81.0983	59.104	60.1724	80.6668	87.8036	91.0087	115.146	122.787	110.74	94.0821	196.267	122.343	132.283	166.269	148.049	130.187	196.445	183.407	101.255
MRPL28	138.677	139.857	118.988	146.559	127.851	139.904	139.701	137.486	116.586	113.436	130.728	108.081	98.3763	97.4989	118.9	79.5408	80.7316	89.2115	76.8352	56.5813	66.6346	63.5655
RPA1	169.796	159.246	110.623	147.832	131.273	138.658	141.559	132.916	88.3202	107.217	107.108	114.977	78.2716	101.054	133.131	90.6594	80.4113	93.2473	84.4569	55.9455	55.9602	61.8779
FKBP9	143.486	133.446	170.587	146.923	127.229	112.372	139.348	115.34	156.658	138.81	119.529	112.567	148.736	115.78	103.98	96.3613	66.3153	66.6962	60.3558	34.3302	38.8163	36.5642
MBOAT7	123.862	132.856	140.887	124.739	116.03	118.102	126.529	119.871	125.814	118.691	120.14	113.814	126.093	101.561	104.554	94.9358	81.052	99.6195	97.2285	53.0847	71.1632	72.5659
AHCYL1	94.4914	110.359	110.529	100.555	105.454	95.055	109.222	106.395	128.357	110.326	108.329	113.066	132.535	100.038	119.818	116.318	97.7109	103.443	118.446	105.216	98.6581	97.3171
PLK1	151.51	132.266	49.6253	194.745	154.604	155.601	166.814	165.139	60.9994	90.7362	142.131	147.376	49.3833	110.702	136.23	50.1763	90.3425	115.975	41.6105	61.0315	71.4867	42.752
NUPR1	122.371	162.747	260.627	91.4629	183.222	147.877	72.4943	120.3	154.006	122.267	69.4367	105.091	141.904	50.019	56.5807	94.3656	47.7342	46.5174	90.2247	75.3357	57.254	108.005
ZFP91	79.4715	87.1941	72.2763	76.7343	101.41	94.3075	72.7828	96.4746	78.0749	85.4189	97.7408	109.411	80.4187	142.694	103.291	91.2296	173.317	138.703	105.674	205.663	189.553	96.7546
TP53BP2	62.0598	67.6472	56.7683	61.8238	82.7456	85.0885	61.0209	67.0635	56.9304	73.8204	86.134	92.3801	75.7341	101.815	113.047	99.4973	174.919	164.192	170.15	216.471	194.081	214.323
IRS2	42.9763	33.1943	32.7076	118.92	62.5258	53.0713	59.7069	28.3174	26.1582	25.8402	109.958	52.0054	37.8671	138.123	69.3199	56.1632	271.989	131.056	109.588	523.536	195.699	192.947
UFD1	149.761	117.399	104.232	122.375	147.449	133.8	134.925	136.08	112.008	124.537	113.216	164.324	115.553	83.7881	117.752	98.0718	69.5189	92.8224	84.4569	39.0983	48.5204	57.9402
TMEM256-PLSCR3	108.997	103.477	123.217	125.648	91.1445	105.146	95.7618	111.356	128.756	107.186	116.474	107.915	134.487	107.655	121.31	98.3569	90.0222	134.454	104.232	49.5881	76.9857	125.443
MRPS24	126.229	114.725	101.13	154.378	116.342	134.672	123.196	136.783	125.923	119.779	116.678	113.481	98.7666	94.1982	125.671	99.4973	68.5578	90.486	85.4869	63.2566	71.8101	84.9415
IDH3B	133.584	142.924	123.499	153.469	142.472	147.877	147.328	159.71	126.976	121.303	125.23	121.54	95.8388	94.4521	117.867	85.2426	53.8211	73.9181	64.6816	40.6877	41.4041	51.7524
BPNT2	111.852	115.04	143.237	117.102	97.6771	120.469	113.324	117.722	150.301	122.796	99.9807	114.894	122.97	107.655	110.751	118.028	88.1	90.486	75.8052	79.786	93.4826	51.7524
SRM	95.1343	92.8969	82.5209	119.102	111.675	98.4186	100.858	102.099	95.005	104.418	108.329	106.752	122.19	101.307	113.161	94.9358	87.7796	98.1327	110.412	114.752	104.157	199.134
ALDH18A1	118.436	129.002	112.033	91.2811	118.208	109.88	110.376	102.294	102.017	124.475	127.877	127.106	143.465	82.5186	113.85	133.138	79.7705	103.443	96.1985	75.6536	78.2795	83.8164
ADAMTS2	93.5398	78.9349	125.285	105.101	64.7033	76.9908	121.593	95.5372	144.015	98.6655	124.009	115.392	176.648	126.19	121.31	165.354	95.7887	108.328	130.393	50.8596	61.4591	82.6914
PTPRG	183.016	80.6261	173.971	59.46	86.1674	71.6338	88.0701	114.441	130.936	65.4868	170.435	81.3311	83.1514	280.817	93.6508	74.6942	158.26	82.6268	61.5918	101.719	71.8101	47.2522
CPED1	123.399	106.151	115.322	90.1901	104.832	99.9136	106.306	94.795	109.646	112.192	89.5957	105.672	95.6436	134.569	106.16	108.335	139.679	91.9728	87.1348	159.89	118.39	60.7529
CDH6	90.4021	51.9153	70.1145	70.9156	58.7929	60.297	169.121	100.419	210.028	97.1108	150.073	131.01	248.283	102.323	120.736	221.802	76.2465	85.813	100.112	42.277	46.5796	55.1276
BCAP31	146.418	138.637	123.029	135.103	125.674	135.294	141.271	127.604	123.634	134.021	95.2972	132.838	127.069	93.4365	113.047	115.748	49.6564	91.9728	77.0412	34.0123	38.4928	59.0653
ZC3H15	111.003	113.23	97.5588	65.4605	117.586	131.931	88.3905	119.441	94.1694	116.483	71.6766	116.389	81.3946	75.9171	91.2406	88.9488	106.04	99.6195	122.154	160.843	132.622	154.695
TCERG1	111.543	90.4978	75.0019	93.6449	117.275	116.483	117.875	129.323	95.332	124.039	86.7449	111.986	87.836	90.3896	112.128	87.5234	107.001	115.763	101.76	145.586	119.684	119.256
GLB1	124.145	134.272	144.647	100.373	106.698	107.015	113.965	104.286	123.743	124.817	108.737	106.254	138	92.9287	105.587	128.292	98.0313	86.875	97.4344	75.9715	65.3408	68.0657
TRIM44	84.6667	93.7229	105.36	84.3714	90.8335	89.3243	74.6096	98.3103	117.966	92.5709	92.6501	122.287	97.0099	127.967	113.965	103.203	120.457	112.576	97.0225	165.929	152.677	117.568
LARP4B	95.803	79.0529	66.1671	88.7354	96.1217	92.3142	118.709	104.95	95.659	112.752	119.936	103.595	92.7157	115.018	110.866	103.203	118.214	113.851	111.03	167.519	139.739	108.568
ACOT8	23.5843	88.138	110.811	16.3651	84.612	37.7479	18.2678	44.2924	60.4908	16.5427	24.0279	58.9837	166.693	22.8513	107.652	122.875	26.5902	189.681	403.539	55.3098	244.866	430.333
NMT1	118.41	110.281	104.702	120.556	114.786	121.84	116.273	115.066	98.0205	113.654	93.4646	108.829	90.1782	81.2491	99.3892	101.208	107.322	94.9465	106.704	128.738	101.893	106.318
DCTN4	102.516	94.3128	81.393	94.1904	88.656	97.2974	104.96	93.7795	81.9623	99.2253	117.085	114.063	101.499	103.339	97.5529	93.7954	138.397	130.419	117.416	158.3	134.24	109.13
NABP1	62.3941	42.6335	45.7718	42.0038	46.35	47.216	63.2002	62.4936	70.4454	85.2945	108.329	119.214	95.2532	141.678	106.505	105.484	171.395	135.517	161.292	238.722	218.342	183.384
WNT5B	132.118	92.6216	110.905	169.47	101.099	105.893	153.93	111.278	121.781	108.056	149.869	98.9431	111.259	154.627	95.7166	89.2339	116.292	85.6006	88.9888	51.8132	48.1969	53.44
MYBBP1A	88.5246	72.6421	57.0503	111.465	74.3466	88.4522	104.703	77.6874	67.3573	90.2387	132.765	83.9895	87.836	116.542	94.7984	113.752	153.775	124.896	135.131	147.811	145.238	180.571
HAT1	124.3	105.207	73.7801	76.9161	111.675	130.062	122.811	133.072	77.0213	114.058	107.922	133.419	76.9053	79.4718	120.047	96.3613	105.4	112.152	102.584	94.0902	102.216	149.07
CAMK2N1	83.0979	154.881	236.002	85.2805	130.651	123.335	66.5012	170.569	213.007	104.325	69.8439	125.029	132.925	76.9327	103.521	96.6463	53.5007	84.1137	79.3071	45.4557	56.9306	55.6901
SRCAP	77.3111	78.9349	69.4566	86.5534	65.9476	74.8729	87.2047	79.1326	78.8742	78.6712	108.329	91.8817	87.836	142.44	96.1757	86.383	164.987	130.844	120.3	200.895	200.874	138.944
P4HA1	142.74	153.976	176.226	79.4618	134.695	127.446	112.107	123.308	155.895	161.26	97.3335	116.804	144.051	75.4093	82.8626	112.897	62.1505	63.2977	84.2509	48.9523	41.0806	49.5023
NDUFB9	128.672	120.034	120.586	120.92	119.452	114.365	122.843	121.55	136.531	116.95	105.479	123.866	111.649	87.8506	106.964	86.0979	70.48	90.2735	91.4607	63.2566	69.5459	114.755
EEF1G	104.136	59.506	48.5914	100.009	112.92	88.9505	105.729	89.0925	70.5181	104.263	128.488	113.066	86.4696	105.37	113.161	102.633	106.361	116.187	118.858	146.857	139.092	182.821
ZFP91-CNTF	77.8769	82.1992	70.2085	76.7343	97.6771	92.5634	71.5008	95.1856	76.767	83.8331	95.9081	107.666	78.8572	140.916	100.881	90.3743	173.317	136.154	105.056	205.663	189.229	93.9419
ATP8B1	134.099	143.357	83.1788	88.1899	135.317	137.163	64.354	83.0384	49.1919	84.0507	76.7672	96.5339	65.5842	116.288	99.3892	102.633	135.193	126.595	100.318	161.797	175.644	82.1289
EP400	84.3581	80.6654	67.9528	88.5536	74.6576	71.6338	92.3005	75.7345	71.826	74.6599	122.38	100.522	88.6167	126.698	111.325	104.059	148.008	134.667	130.599	159.254	174.35	155.257
TBC1D23	86.5185	86.0142	83.5547	71.6429	96.4328	105.769	111.017	132.916	116.767	112.13	75.5455	100.355	82.1754	77.1866	92.7326	103.774	132.951	111.302	119.064	176.419	121.301	142.319
PHPT1	150.353	139.424	154.797	182.017	144.96	145.759	139.092	159.046	151.354	161.913	85.9304	105.672	122.19	73.632	93.536	92.37	52.2193	54.5889	49.0262	20.6617	21.349	37.1267
ZFPM2	62.0855	97.3412	105.172	47.2771	83.0566	74.25	41.8878	70.8912	74.5508	89.0882	77.7854	99.1092	97.5955	88.8662	115.112	113.467	133.592	153.784	173.034	162.115	170.468	206.447
SRSF9	119.619	119.72	126.131	126.557	102.032	109.008	110.953	120.456	109.828	111.632	113.013	106.669	91.5446	98.0067	91.8145	88.0936	91.9444	92.61	99.9064	88.6864	100.599	116.443
TMX3	126.46	111.225	108.085	69.4609	63.7701	68.3947	109.286	75.9298	97.7299	115.177	99.1661	109.411	130.973	94.706	116.834	138.555	121.738	121.073	116.386	120.474	130.358	89.4417
NDUFV1	123.631	129.946	120.116	134.74	111.675	120.345	133.74	116.941	114.914	114.4	120.954	112.567	108.721	83.5342	100.307	97.7867	91.9444	84.3261	98.8764	64.846	63.0765	86.0666
SERPINE2	104.085	99.347	104.42	85.2805	88.967	94.8058	122.555	103.544	164.252	104.511	98.9625	103.429	174.891	84.8038	74.8288	180.749	82.6538	65.6342	146.667	68.6604	51.4316	128.256
ALDH9A1	129.443	125.816	97.4649	113.283	127.851	121.715	135.855	125.144	101.835	120.681	120.751	123.367	102.67	90.6435	112.588	95.506	82.9742	91.7604	76.2172	90.5936	74.7214	70.8783
NSUN2	89.862	65.0515	53.1028	94.1904	73.7244	74.3746	107.652	99.8336	87.5936	117.292	107.922	111.986	82.3706	99.2762	106.62	96.0762	131.349	116.4	123.184	150.354	156.559	186.759
HOOK3	107.068	88.1774	87.2202	68.7336	68.4362	75.3712	99.8961	87.8817	99.6554	116.919	110.366	125.029	122.19	123.143	120.392	142.546	132.631	117.462	115.15	140.5	111.92	70.3158
NUDC	128.929	115.826	114.101	135.831	140.916	135.917	126.208	130.455	110.773	129.637	118.511	120.21	78.8572	100.038	104.095	86.383	90.0222	77.529	75.1873	64.846	59.8418	86.0666
ASH1L	73.2218	62.4164	57.5202	48.9136	54.4379	62.5394	70.6355	68.8602	63.0703	79.1377	87.1522	94.3739	83.5417	138.123	109.374	102.063	186.452	159.731	134.101	245.715	244.543	104.067
NDUFB10	170.928	154.133	169.271	163.833	113.853	131.806	141.752	128.112	163.234	125.501	98.5553	114.644	121.994	86.835	102.717	81.5364	46.1324	67.7583	56.8539	20.026	26.8479	42.1895
CTSZ	99.0436	135.806	197.655	106.01	119.452	113.244	85.3459	114.715	158.729	115.333	95.5009	129.764	146.198	77.9484	103.406	108.905	57.6655	102.593	99.7004	37.8268	66.3112	56.8152
BDKRB1	69.364	30.4806	58.6481	148.923	148.693	129.688	180.723	147.524	211.99	247.146	98.9625	116.472	135.072	67.7922	94.1098	100.638	59.908	63.9349	69.0075	48.6345	32.6704	60.7529
MBNL2	91.5851	87.8234	100.097	74.1886	122.874	99.2907	92.1723	109.286	122.544	110.824	67.1968	104.26	99.9378	86.5811	89.2896	85.8128	132.631	77.7415	95.9925	205.663	150.737	113.068
AC093884.1	98.4521	91.1664	114.383	110.374	91.1445	99.1661	106.787	110.184	128.393	105.693	103.85	116.472	123.556	107.147	119.244	100.067	94.5073	100.894	106.704	107.123	103.834	80.4413
FLOT1	127.592	152.639	159.966	140.195	112.92	118.352	108.934	123.855	131.263	100.811	96.1118	123.45	111.649	110.448	118.096	82.1066	67.2764	93.2473	82.603	47.6809	55.9602	54.0025
SKIL	55.6043	44.4033	40.5085	147.65	220.551	179.147	125.888	126.354	137.948	128.362	102.628	105.589	68.1217	106.639	94.3394	72.1284	87.1389	90.9108	74.5693	92.183	160.117	55.1276
PAM	131.321	150.594	172.655	94.9178	110.431	109.257	116.113	111.395	148.557	134.518	84.9123	110.74	148.54	82.2647	107.997	127.436	68.5578	80.9276	73.1273	56.8991	55.3132	37.1267
LTBP4	81.6062	141.509	243.709	86.1897	103.587	98.6678	77.4619	92.4906	182.344	123.635	71.8802	72.2758	189.726	65.2532	69.2052	174.191	38.4436	61.1736	147.491	38.4626	43.3449	109.13
AHSA1	127.412	103.123	91.3557	112.192	96.7439	106.516	117.106	114.871	102.78	128.362	96.3154	110.906	96.2292	88.8662	104.439	94.3656	87.7796	80.0779	114.326	106.487	90.5714	139.507
PRCP	110.283	122.434	129.984	75.8251	112.92	117.23	105.537	112.996	126.867	123.355	103.442	131.343	124.141	76.171	113.85	119.454	80.0909	101.744	91.6667	69.614	84.102	75.3786
PAPSS2	124.737	98.0885	108.273	126.739	82.7456	86.9572	113.805	90.8111	93.8061	94.2189	106.089	107.666	103.256	93.9443	106.16	122.875	99.6331	101.319	105.468	115.07	109.656	117.006
ZFAND3	95.2115	92.5823	116.356	97.2816	79.3238	91.3176	85.378	107.294	121.018	110.357	87.5594	92.6293	87.836	110.956	82.2887	89.519	118.855	108.965	108.764	165.929	137.151	119.818
TERF2IP	92.6653	95.1387	104.89	79.4618	83.3677	89.8226	93.5504	82.6869	77.2756	89.9278	95.2972	80.4172	91.935	83.5342	95.7166	103.774	142.882	110.452	129.775	181.187	139.415	161.445
PDHB	127.643	131.558	128.387	91.6447	143.405	145.136	118.548	134.205	123.488	133.212	88.3739	121.623	100.719	76.4249	110.063	110.331	71.4411	75.6174	79.3071	65.1638	62.4295	65.8156
NUSAP1	151.124	181.546	75.8478	125.648	221.173	208.797	133.675	179.825	65.3954	103.983	93.261	154.438	51.7256	78.2023	114.309	51.6017	61.8302	99.6195	49.6442	23.8404	45.6091	31.5015
DHX30	94.5685	94.3915	88.2541	99.1	105.143	107.762	100.633	107.098	102.889	111.259	116.271	118.549	92.5205	98.5145	100.652	90.3743	89.7018	99.8319	115.768	120.791	107.715	140.069
EIF3F	111.054	85.9749	69.0807	110.374	100.788	119.722	121.112	118.308	87.8842	117.603	121.769	116.306	84.9081	108.925	112.932	89.519	113.409	101.106	94.3446	113.48	99.305	101.817
LIN7C	90.9936	76.2998	69.0807	75.6433	93.011	99.5399	97.909	112.801	98.4928	124.879	99.5734	123.617	88.0311	91.1513	104.898	113.752	119.816	112.152	97.2285	143.043	146.855	119.818
WDR36	106.425	123.456	94.2693	66.3697	95.1885	94.3075	82.5256	85.421	78.5835	126.029	82.6724	100.189	108.331	69.8234	109.718	119.739	102.196	120.86	129.775	156.711	149.766	95.067
TRA2A	112.983	98.0885	62.9715	69.8246	83.3677	81.974	93.4222	74.9143	66.5217	73.8204	102.831	119.961	107.55	91.913	127.852	105.484	123.02	128.082	119.888	154.168	125.829	172.133
SNX6	121.316	127.704	101.788	102.555	97.6771	115.985	117.459	125.222	106.704	129.263	107.311	138.819	100.328	87.5967	109.948	100.067	96.4295	109.178	90.8427	73.1106	68.5755	68.0657
COX7B	120.725	145.795	116.732	122.193	152.115	145.884	138.611	144.321	128.211	150.719	79.2107	126.607	103.061	80.7413	103.98	91.5147	55.1025	71.3692	70.2434	50.8596	39.1398	58.5028
SPIN1	96.7804	106.505	87.5022	78.189	92.0778	103.9	98.1334	113.192	118.475	107.901	90.003	124.198	93.6917	123.397	113.506	102.063	132.951	109.603	90.0187	129.692	121.948	61.3154
FAM160B1	61.6483	64.0289	51.4111	60.551	83.0566	80.8528	91.6595	90.4205	85.559	80.9723	89.1884	112.567	87.0552	117.811	97.6676	101.493	178.763	133.817	116.18	229.186	164.322	116.443
STX12	106.554	83.2218	89.288	83.0985	88.3449	80.2299	100.249	92.1391	108.193	117.82	97.3335	117.303	113.796	90.8974	97.7824	132.283	89.0611	110.452	136.161	122.063	121.948	114.193
AC019117.3	57.1732	65.6021	57.8962	35.6396	57.5486	50.3305	76.8209	87.3349	129.665	121.863	82.0615	100.355	100.328	106.132	110.981	109.476	163.706	141.464	115.356	199.942	175.967	146.257
SLC4A7	84.2552	63.6356	49.1554	42.913	53.1936	56.3104	76.8209	49.9168	54.7142	85.108	127.063	95.9524	115.553	129.491	110.292	155.375	168.832	137.428	133.895	205.981	171.439	123.756
TMEM184B	48.3002	47.0777	97.9348	65.6424	64.7033	81.2265	55.0919	85.5772	81.5627	81.8741	99.9807	82.7433	76.7101	123.143	163.315	55.0228	77.2076	197.965	221.03	54.0383	249.718	179.446
WDFY1	97.0375	89.2393	113.819	109.646	92.0778	97.9203	106.915	110.418	128.538	104.636	104.257	115.974	122.97	106.639	116.719	100.067	91.3036	99.8319	104.438	100.448	98.0111	76.5036
GRB2	128.08	121.018	113.725	132.739	111.053	123.584	128.195	135.924	118.475	127.74	106.904	113.315	104.427	100.546	106.39	88.6638	76.5669	86.6626	81.985	63.2566	61.4591	56.2527
DYNC1LI1	105.319	85.1883	73.2161	91.8266	100.166	109.133	119.606	115.769	93.4792	118.784	118.918	113.564	87.6408	95.7216	106.16	90.0892	126.223	107.691	101.966	122.063	95.0999	105.192
ANAPC11	145.981	142.374	129.233	161.469	124.74	145.51	131.688	143.384	137.367	130.227	108.533	118.383	100.719	89.6279	103.177	92.0849	44.2102	63.7225	62.6217	26.3834	35.5816	45.5646
ARL6IP4	89.9648	156.454	152.071	87.0989	148.071	113.368	79.9938	114.559	136.894	106.781	107.922	163.41	120.042	85.0577	92.1588	112.041	58.3062	88.5743	99.4944	51.8132	54.6663	63.5655
CPSF6	92.4081	102.257	80.5471	87.2807	107.32	102.904	108.133	120.886	101.508	120.712	116.474	112.734	74.9533	93.6904	95.1428	75.2644	108.603	112.789	106.498	112.209	116.125	132.194
FNDC3A	82.5578	84.0871	69.9266	51.6411	45.4167	59.7987	81.9487	69.0945	62.1257	78.1426	83.8942	91.0509	67.9265	122.635	103.291	106.339	173.957	148.473	121.948	248.258	216.401	111.38
GMPS	110.334	113.191	80.1712	88.5536	135.317	127.446	116.529	130.182	102.816	110.699	90.003	145.05	101.109	76.9327	130.721	97.2165	87.7796	117.887	85.0749	70.2498	95.0999	66.3781
STAM	91.2765	63.2816	51.2231	67.4607	72.1691	82.0986	93.6465	74.9533	64.4872	81.0656	70.8621	81.248	76.5149	94.1982	86.5351	73.8389	170.433	115.125	118.446	250.801	178.878	219.948
MACROH2A1	124.737	136.317	111.469	122.92	130.34	152.487	117.523	144.79	112.916	128.144	90.003	127.521	99.7426	91.4052	99.6187	88.6638	61.8302	76.8918	66.9476	65.4817	58.2244	69.7533
PCM1	133.918	150.358	118.33	94.3723	134.695	153.11	136.848	148.852	116.295	132.186	87.9667	124.946	90.3734	93.4365	105.013	104.059	67.5967	73.7057	49.8502	62.9387	65.0173	33.7516
NCOR1	97.912	98.3638	89.194	82.9167	89.9003	88.3276	101.338	102.138	95.5137	110.886	93.261	120.792	81.1995	122.889	107.538	120.024	122.059	115.125	108.352	123.017	125.183	81.5663
CNP	124.968	149.492	161.094	142.195	124.118	130.685	127.682	132.096	144.887	124.102	101.813	94.457	129.021	74.9015	97.0938	92.655	48.0545	76.0422	73.3333	38.7804	47.55	41.627
SEC23B	63.9116	67.6472	44.832	58.0053	60.9704	61.6674	66.2448	52.6509	43.6696	62.4706	75.5455	69.5343	71.6351	90.3896	94.1098	100.638	166.269	138.703	152.64	255.569	247.777	229.511
ARL1	93.7712	85.0703	95.2092	78.9163	86.7895	80.9774	94.6401	92.1	99.2558	119.188	90.6138	95.2047	109.697	84.5498	94.6837	109.476	109.885	95.3713	127.303	147.811	126.153	157.507
PLOD2	113.189	94.7061	105.172	73.4613	90.5224	85.836	115.279	90.3814	114.987	146.304	102.628	112.318	148.54	87.8506	101.111	140.836	98.3516	93.2473	99.9064	101.401	81.8377	74.2535
SH3PXD2A	82.0691	60.7252	77.6335	105.646	53.1936	55.5629	146.559	115.379	176.858	113.311	133.375	84.7372	115.553	179.002	79.9934	86.6681	138.717	71.3692	83.015	145.586	95.0999	69.7533
ZMAT3	103.802	90.2225	129.327	100.918	107.631	98.0449	95.7618	103.661	121.672	121.427	96.519	108.331	131.559	118.573	97.7824	123.16	97.7109	97.4954	102.378	93.7723	79.5734	50.0649
CDC42EP1	75.9737	64.4222	75.5658	139.831	101.721	101.658	117.01	140.181	145.505	114.617	118.714	114.478	98.7666	114.003	93.1917	83.5321	97.3905	83.6889	101.348	83.9183	82.8081	120.943
PFKL	126.486	128.766	120.586	156.56	106.387	120.968	141.111	117.957	108.556	110.14	132.154	106.005	107.16	99.7841	103.062	106.054	73.6836	77.7415	84.4569	47.9987	46.2561	47.2522
CLEC11A	161.592	157.791	174.91	217.838	147.138	152.611	141.752	126.042	122.798	94.0323	112.809	92.8786	125.313	92.167	97.2086	94.6507	36.2011	38.8707	40.3745	9.2183	13.9092	17.4383
H2AC21	119.104	113.899	52.7269	135.831	135.006	128.816	116.561	114.246	47.9567	71.2394	95.5009	108.58	39.6238	107.147	124.868	69.8477	126.223	147.411	93.9326	91.8651	105.774	119.818
DYNC1LI2	98.3235	89.3573	96.525	71.8248	67.814	58.0545	76.1479	75.7345	87.9569	91.3892	119.529	118.466	107.16	110.702	104.095	114.892	136.795	113.638	122.978	148.129	137.151	119.256
AC097634.4	91.5851	108.983	94.4573	90.7356	113.542	108.011	123.356	153.695	138.311	118.535	96.1118	112.651	88.8119	107.401	121.654	98.0718	91.9444	94.9465	86.1049	66.4353	75.6918	79.8788
VPS29	130.369	118.658	122.184	81.6438	122.563	127.072	113.677	127.018	113.788	133.679	99.3698	132.506	102.866	89.1201	108.915	107.765	67.5967	78.8035	86.9288	53.4026	62.4295	79.8788
TRIM27	68.9525	67.0573	76.0357	76.9161	59.7261	66.8998	72.7507	88.8581	83.3792	93.3171	93.261	89.5555	82.9562	99.5302	83.5512	77.8302	136.475	110.452	133.483	187.227	173.703	237.386
BHLHE40	32.5859	38.8185	32.5196	234.021	296.453	291.643	29.7413	19.2949	23.8693	21.0826	28.1005	19.772	16.9816	59.4134	34.0861	41.0533	124.301	81.14	122.154	224.1	200.874	282.388
C1orf198	49.4575	53.4492	98.7807	92.5539	80.568	88.4522	69.1613	104.794	170.21	114.244	83.2833	66.2944	113.992	97.245	64.3849	145.967	81.3724	77.529	178.184	99.8119	108.686	214.885
PRPF6	135.05	128.53	115.604	117.829	137.183	138.534	111.113	113.934	106.122	104.138	98.5553	115.309	94.6676	71.8547	108.685	94.0805	61.1895	81.14	81.573	82.0111	71.1632	84.9415
OSBPL8	137.879	123.26	113.067	96.0088	102.343	121.341	137.297	130.26	116.331	133.461	107.311	138.902	105.598	108.163	112.932	106.625	77.8484	78.3787	65.9176	68.9783	47.55	23.0636
PDGFC	90.8136	110.202	100.378	102.191	110.12	111.001	101.883	130.807	128.611	119.344	87.3558	90.3863	83.5417	90.1357	80.9115	90.3743	109.244	86.6626	107.528	109.984	95.4234	115.318
CDK12	68.078	61.7478	68.5168	67.097	81.1902	79.7316	79.481	83.429	83.3792	78.267	100.184	96.8662	78.8572	112.987	96.2904	86.383	131.669	126.808	139.251	170.697	167.234	192.384
AHCY	105.911	114.017	95.2092	130.739	123.185	128.692	131.528	133.697	99.8007	128.362	124.416	128.518	106.769	85.5655	112.243	84.1023	69.8393	93.8845	86.7228	45.7736	53.3724	66.9407
AC135050.2	126.82	118.815	140.887	125.284	123.185	119.971	129.349	129.713	142.635	130.29	105.071	108.995	138.195	83.7881	93.7655	85.2426	63.7524	76.2546	81.161	29.5621	37.199	59.0653
CTBP1	99.9438	119.209	143.143	123.284	100.788	99.9136	103.357	132.291	145.759	111.85	101.406	123.118	117.115	112.733	106.39	81.8215	76.2465	88.5743	83.015	60.0779	63.7234	55.1276
IARS2	116.378	138.637	96.9949	91.0992	106.076	105.769	117.619	106.239	92.4619	114.928	116.271	118.549	97.4003	93.9443	120.392	99.7824	96.4295	118.524	88.1648	74.3821	70.5163	68.0657
BOD1L1	94.6714	96.2006	81.769	69.0972	81.8123	103.526	99.1269	91.3188	83.4882	91.2338	97.9444	109.328	87.6408	99.7841	93.1917	114.892	136.155	128.719	109.382	128.103	142.65	108.568
PWP1	123.991	112.68	96.431	100.555	138.117	140.029	121.753	120.652	113.279	124.07	104.257	128.518	110.283	78.4562	102.603	85.8128	67.2764	76.0422	69.2135	62.6209	83.7785	86.6291
SWAP70	106.708	121.844	104.326	104.555	134.073	149.87	112.01	139.517	120.328	117.696	105.886	105.589	97.9859	83.2803	89.1748	87.8085	82.6538	92.8224	88.3708	76.9251	65.0173	56.8152
SEC11A	114.475	93.3689	81.863	68.0062	113.231	102.53	84.8011	93.9358	96.9669	111.757	80.6361	124.697	104.622	71.093	113.62	110.331	87.1389	110.877	121.742	98.2226	110.626	144.569
DERA	87.573	70.7543	139.007	55.0959	75.5909	83.7181	53.6817	67.2197	72.044	56.5624	80.6361	93.2939	83.9321	80.2335	131.065	55.3079	110.205	193.292	157.584	103.309	223.517	165.383
VKORC1	125.946	118.225	140.981	124.375	123.185	119.473	128.516	128.893	142.453	129.699	103.85	108.912	137.024	84.2959	92.6179	85.5277	63.432	76.467	80.5431	29.2443	36.2285	59.0653
ATP6V0E1	157.554	101.392	130.83	113.101	123.496	112.995	131.015	102.919	125.232	119.344	88.5776	129.764	109.112	73.632	83.0921	107.765	65.3542	62.0232	85.8989	59.4421	59.8418	96.192
EMD	119.233	114.332	104.138	126.012	111.675	105.021	117.587	121.706	119.238	119.468	94.4827	105.423	107.745	109.686	97.8972	79.5408	65.6745	94.7341	81.779	60.7136	69.8693	111.38
YLPM1	103.39	99.229	90.9797	87.8262	102.654	100.412	108.998	102.607	99.2194	104.698	121.769	133.752	92.3253	108.163	108.226	95.506	106.04	101.956	88.5768	95.9974	92.8356	91.1293
RASA3	84.3324	89.5539	89.382	102.373	94.8774	87.0818	93.294	92.6859	92.3166	91.1405	134.801	136.909	101.89	131.522	125.556	100.923	103.477	118.311	94.1386	94.726	106.421	69.1908
BNIP2	96.0088	88.846	85.1525	87.4625	97.6771	106.143	104.864	114.129	109.319	112.472	90.6138	110.491	89.3975	90.1357	95.7166	100.067	97.0702	98.5575	111.854	145.268	116.772	84.9415
MDM2	102.413	126.681	105.548	95.4633	122.874	134.796	99.223	110.262	91.045	139.121	71.6766	89.3063	105.794	87.0889	95.028	115.748	102.837	82.8393	92.4906	124.924	100.599	37.1267
TOMM20	83.9209	60.8825	54.7946	84.9169	76.213	75.2467	96.4348	75.5392	77.3483	90.2076	95.2972	92.6293	79.8331	156.405	100.766	75.5495	137.756	110.877	117.828	191.359	141.679	156.382
NAP1L4	140.708	120.506	94.1753	97.2816	122.874	107.015	118.004	112.449	85.0504	113.716	106.497	124.032	86.86	94.1982	110.177	96.9314	82.6538	98.1327	93.3146	80.4217	81.5142	61.8779
ARHGAP4	134.896	107.331	107.334	135.103	91.4556	98.5432	124.638	100.185	107.539	102.677	99.777	100.023	100.328	93.1826	100.078	95.2209	75.9262	83.2641	102.584	85.5077	76.9857	105.755
RDX	121.445	115.59	85.7164	77.2798	94.8774	110.378	118.26	122.605	111.826	132.995	95.2972	131.343	99.7426	84.8038	94.6837	99.7824	92.2647	96.221	78.6891	95.0438	94.453	74.816
GIGYF2	76.9768	85.5816	65.6971	58.1871	60.9704	72.3813	70.6996	62.064	53.043	65.3624	87.5594	90.054	78.4668	112.987	80.4524	106.339	159.861	130.419	135.749	235.543	178.231	159.758
STK17B	104.805	112.837	76.1297	96.0088	130.029	142.894	86.8201	93.428	85.4864	101.713	70.6584	93.2109	90.959	79.9796	96.8643	92.37	99.9535	108.541	93.3146	129.692	142.326	97.3171
DKC1	95.3144	71.8162	57.7082	77.098	97.0549	89.9472	87.5252	97.0214	79.0922	103.174	94.4827	114.811	86.86	93.1826	97.8972	84.9576	105.079	109.815	118.034	140.5	130.682	192.384
NAA10	134.767	106.977	107.146	135.103	90.2113	98.4186	124.638	100.224	107.176	102.77	99.9807	99.8569	99.7426	93.6904	100.078	94.3656	75.9262	83.0517	102.584	84.554	76.9857	105.755
NOP14	88.2159	83.0645	71.1484	89.8264	82.4345	83.2198	92.3646	98.3103	76.5127	94.1256	97.9444	97.78	67.5361	86.0733	83.8955	92.37	116.612	121.71	135.749	142.089	134.887	187.884
CTPS1	106.605	67.1753	44.0801	83.644	77.4573	79.607	126.368	101.474	104.124	112.316	137.448	125.693	80.0283	106.893	115.457	95.506	123.02	111.939	117.21	110.62	99.952	95.067
ACOT7	126.872	107.724	95.6791	183.471	125.674	152.113	136.207	137.33	99.3284	104.418	132.968	110.574	87.836	97.4989	114.883	62.7203	77.8484	90.0611	67.1536	29.88	39.7867	41.627
COPS4	122.139	128.372	98.0288	89.4627	97.9882	106.766	118.26	118.347	99.6191	120.308	88.9848	95.1216	90.959	77.6945	95.1428	90.0892	91.9444	101.319	100.524	92.5009	104.157	93.3794
LMF2	128.415	123.417	116.544	146.923	119.452	118.102	131.913	110.301	116.44	107.994	120.14	95.9524	121.994	113.241	102.488	111.186	64.7135	81.14	73.9513	34.0123	35.5816	43.8771
OXSR1	89.4762	75.6705	62.4076	87.4625	92.6999	85.836	97.6847	97.7244	64.0149	101.526	102.424	110.906	77.2956	124.667	109.259	90.0892	142.562	112.152	85.4869	175.783	143.297	88.8792
FZD6	103.416	80.4687	75.3778	56.7325	85.2341	77.3645	101.434	84.1711	103.397	116.639	95.2972	118.549	121.799	100.8	110.292	132.853	112.127	100.469	107.322	129.374	118.066	86.0666
DNAJC10	114.449	124.479	122.465	66.006	90.8335	89.9472	93.3261	94.4045	102.853	115.457	85.9304	99.1923	91.3494	104.862	93.7655	92.655	119.175	79.8655	72.3034	165.611	131.328	65.8156
TNKS2	84.461	91.2451	81.1111	72.3703	79.3238	79.607	87.8778	90.2643	87.4846	108.336	99.5734	101.934	94.6676	128.475	110.751	82.3917	125.583	113.851	100.73	171.969	140.709	82.6914
AKIRIN2	71.19	79.8788	73.7801	61.642	70.9248	86.2098	72.8148	79.1326	92.4982	79.7285	70.6584	74.5188	94.8628	88.6123	76.4356	100.353	125.903	121.498	129.981	187.545	175.967	200.822
MCM3	118.41	113.152	80.1712	116.192	144.338	152.362	102.684	120.847	52.2437	77.9871	102.017	135.413	92.5205	80.2335	152.986	118.028	66.956	115.125	98.6704	32.7409	66.6346	73.691
RPL36AL	138.162	110.517	105.924	97.2816	153.359	141.025	120.311	122.761	121.599	122.547	77.3781	118.549	84.5177	56.1127	89.1748	89.2339	54.1415	70.3072	93.1086	61.9851	72.7806	111.943
UBTF	77.0796	91.8744	106.676	102.555	103.587	119.847	104.223	157.25	212.463	140.986	109.144	174.459	147.76	67.0305	99.3892	92.9401	48.6953	74.5553	63.6517	38.7804	45.6091	33.7516
KIF1B	79.9087	92.071	78.7614	96.7361	105.454	105.644	115.119	130.924	124.578	106.533	87.3558	101.934	87.2504	99.5302	102.717	94.6507	117.573	105.355	77.2472	133.824	112.567	55.1276
HADHB	134.561	109.809	104.984	105.464	103.587	110.378	123.997	106.786	103.833	125.625	104.257	112.152	109.307	74.9015	103.98	112.041	79.4502	92.1852	94.9625	68.3426	57.5775	72.5659
PITRM1	128.698	104.263	85.1525	117.465	99.2325	96.9237	133.836	100.966	94.6417	101.06	115.66	99.7738	101.304	103.593	116.49	99.7824	89.0611	90.2735	69.2135	105.216	80.2203	75.9411
UBE2A	110.283	108.668	95.4911	126.012	83.9899	102.031	127.138	128.385	104.015	113.28	116.474	106.42	115.163	88.8662	116.031	107.48	85.5371	86.0254	91.0487	66.4353	60.1653	69.7533
ABL1	73.6848	102.415	112.221	92.0084	103.587	99.789	82.2692	93.8576	106.776	86.103	84.3014	90.9678	100.914	107.909	96.7495	89.519	112.127	91.3356	111.442	134.142	134.24	100.692
ADD3	153.671	168.135	161.188	96.918	112.92	120.594	105.248	92.4125	98.1295	91.1405	95.0936	89.8048	98.1811	76.6788	104.324	124.87	78.1687	82.8393	99.2884	61.9851	54.3428	41.0644
STK39	98.2721	77.4797	69.8326	80.5528	86.4784	82.5969	95.1528	111.981	103.143	118.1	94.89	122.869	97.2051	109.432	115.686	109.761	103.477	130.631	113.09	100.448	95.4234	90.0042
SYAP1	147.112	130.418	119.834	115.829	117.586	129.938	129.701	124.323	124.942	126.465	96.519	129.764	97.0099	82.7725	100.307	87.5234	67.5967	76.6794	67.9775	45.1379	44.3153	44.4396
SLC39A6	128.106	131.873	139.383	97.0998	102.343	101.159	121.882	101.904	120.291	138.126	95.9081	119.629	126.484	84.8038	99.8482	124.3	65.3542	73.9181	88.5768	43.5485	47.8734	47.8148
SLIRP	165.861	142.767	124.063	114.192	158.025	153.483	118.132	150.727	130.464	134.301	76.1563	135.579	92.3253	59.1595	103.291	91.2296	40.3658	61.386	53.764	20.026	35.5816	38.2518
PA2G4	117.793	88.8066	66.731	90.0082	108.876	114.365	104.543	98.9352	77.7842	97.515	106.293	111.155	86.0792	93.9443	101.799	84.3874	87.7796	107.266	115.15	109.03	94.1295	136.694
CNN1	127.54	93.0543	108.273	153.65	117.586	118.227	122.01	106.474	114.333	131.564	87.7631	93.5432	128.826	60.9368	83.2069	147.108	60.2284	59.4743	99.7004	75.3357	37.8459	72.0034
C11orf58	119.233	139.66	120.492	94.7359	123.496	137.412	95.6015	124.87	112.408	126.278	71.2693	117.635	99.9378	67.5383	91.0111	97.7867	62.4709	80.9276	93.9326	58.4885	72.1336	91.1293
PACSIN2	103.699	105.561	82.4269	105.828	93.9442	111.5	109.382	108.309	102.017	113.622	100.592	104.841	82.9562	90.3896	112.932	94.6507	93.8665	102.168	90.4307	95.6796	88.3071	103.505
SORT1	79.2143	113.506	179.798	69.0972	100.477	104.025	78.5195	99.9898	158.475	97.8571	82.2651	105.008	154.591	78.7101	92.044	153.665	62.4709	80.5028	124.625	56.5813	67.6051	56.2527
TP53BP1	87.1615	101.038	113.255	57.0961	75.2798	84.9639	77.4299	72.6098	89.4828	85.8232	84.7087	89.2232	89.3975	81.7569	91.5849	110.616	116.612	107.266	124.625	144.632	146.208	160.883
TRIM5	65.3775	176.197	75.0019	48.7317	60.6593	57.5562	50.9255	77.3359	58.3109	59.3921	83.4869	52.3377	70.8543	77.6945	96.8643	108.905	166.909	126.595	120.506	210.431	185.348	162.008
LAMA4	116.815	146.975	312.602	89.0991	84.612	93.56	90.8903	71.399	207.849	88.062	59.459	66.8759	205.341	44.9409	55.2035	189.016	32.3567	35.4722	106.91	27.9728	26.8479	38.2518
WDR82	94.4142	89.6326	92.8595	89.6446	110.742	114.614	90.8262	116.941	97.8025	101.557	79.2107	100.771	85.4937	96.7372	89.6339	89.8041	98.3516	93.4597	108.352	120.791	119.037	109.13
SUMO3	132.092	129.828	106.676	146.741	123.807	135.294	119.125	142.72	125.305	105.444	105.682	101.685	96.034	105.37	100.537	78.4004	53.8211	77.3166	57.2659	45.7736	49.8142	50.6274
DOCK1	97.5262	112.483	123.781	84.1895	101.41	108.759	99.9922	112.254	123.706	117.105	99.5734	115.641	118.481	101.561	112.473	119.169	86.4982	86.4502	85.8989	67.3889	67.6051	46.6897
BRIX1	97.1919	72.6421	72.3702	54.5504	118.208	101.284	72.6225	86.2412	77.8932	93.1617	76.1563	121.124	83.1514	78.4562	94.5689	114.892	105.4	116.825	138.427	104.898	138.768	168.758
SCYL1	85.7984	84.3231	84.7766	130.739	87.1006	94.8058	120.023	93.8576	100.673	108.803	131.136	86.3987	100.719	100.038	87.5681	89.8041	103.477	79.4407	89.4007	116.977	88.954	122.631
EPHA2	74.4306	80.5867	72.2763	150.377	118.519	132.305	125.247	98.076	59.6915	117.758	162.698	105.008	79.6379	122.381	115.801	93.7954	92.9055	107.266	82.809	63.8923	79.5734	51.7524
WDR6	105.808	129.788	107.803	107.646	109.498	107.264	122.619	111.473	95.5863	113.529	104.868	90.2201	77.2956	73.8859	94.6837	97.2165	93.2258	90.486	75.3932	102.355	86.3663	89.4417
GTF2F1	108.74	111.343	109.965	114.192	121.008	125.702	110.504	126.354	116.041	120.37	106.089	103.263	92.5205	83.7881	84.125	78.1153	58.6265	70.732	87.3408	80.4217	65.3408	111.38
[truncated: 3,001 more rows]
