# Supplementary material for: The transcriptional and translational landscape of HCoV-OC43 infection
Source: PLoS Pathog. 2025 Jan 27;21(1):e1012831. doi: 10.1371/journal.ppat.1012831 (PMC11771880; doi:10.1371/journal.ppat.1012831)
Supplement: S6 Table — The table shows differentially expressed genes at each timepoint following infection. Each tab shows a different timepoint compared to the uninfected control. (XLSX) [file ppat.1012831.s016.xlsx]

## Sheet: 30hpi v uninfected
	log2FoldChange	p-adj
COL1A1	-2.77965	3.00791e-31
VIM	-1.53425	2.31619e-14
ACTB	-3.41855	2.03763e-47
ACTG1	-0.755881	0.0292505
COL1A2	-2.62975	1.56483e-20
FN1	1.29592	5.79455e-08
COL6A3	-2.4649	1.55044e-16
FLNA	-0.0672235	0.814114
LGALS1	-0.82146	0.00812781
THBS1	0.414702	0.332148
EEF2	1.37025	3.76979e-08
TPM2	-1.59215	1.04126e-06
S100A6	-2.23301	3.0775e-20
CD44	-0.866094	0.000468065
IGFBP5	-2.70167	0.00473425
SPARC	-2.69079	7.37458e-49
MYH9	-1.77554	4.18556e-12
PKM	-1.42906	3.82953e-11
GAPDH	-0.996438	0.000239435
COL6A2	-1.50485	2.39582e-05
TAGLN	-2.82226	6.42473e-13
SERPINE1	1.05809	0.00312293
CALR	-0.313883	0.213022
DCN	-2.97184	2.1913e-18
CFL1	-1.20047	2.35151e-05
COL12A1	-1.333	3.86848e-06
TMSB10	-3.28083	1.03843e-20
ENO1	-2.20822	4.36555e-20
CCN1	2.09915	2.35003e-15
MAST4	1.46901	0.117931
CAVIN1	-1.31537	6.05004e-12
ITGB1	-1.26231	2.52858e-12
TUBB	-2.46287	5.38022e-32
CLTC	0.389119	0.0601433
HSP90B1	1.32935	6.93584e-10
B2M	-2.57829	4.24048e-26
ANXA5	-1.6471	3.17727e-14
CCND1	-0.844854	0.0046483
MYL6	-3.1508	1.21835e-32
AC093512.2	-1.1499	4.19401e-05
ALDOA	-1.15114	4.02879e-05
SLC38A2	0.320206	0.110579
F3	0.793398	0.0692655
CCN2	-3.55251	4.74246e-21
LMNA	-1.58495	3.39135e-12
GREM1	1.53808	0.000161543
P4HB	-0.39262	0.147901
ACTN1	-1.01308	0.00138754
CALU	-0.510369	0.00690214
MYL9	-1.93914	1.97571e-07
RTN4	-0.275079	0.141101
COL6A1	-2.02706	2.36939e-08
H1-2	1.99958	2.94093e-16
CD63	-2.17809	1.04137e-20
HNRNPA2B1	-0.501823	0.0265776
PFN1	-1.0148	0.00220708
RND3	1.64328	7.18905e-12
CALD1	-0.698778	0.0239632
AHNAK	-0.896324	0.00433241
MAP1B	-0.0589779	0.83159
EIF4G2	0.18978	0.358085
SQSTM1	1.71502	7.99684e-14
ZYX	0.0922419	0.764255
TPM1	-0.588166	0.0952589
NCL	0.287678	0.264329
TNC	0.541984	0.197911
TGFBI	-1.20113	0.00529353
QSOX1	-0.554055	0.181396
ACTN4	-0.177631	0.507818
RNF111	2.07416	4.64431e-10
PLAU	-1.65582	6.75221e-06
FSTL1	-0.61656	0.0021791
SFRP1	-2.25992	3.14652e-12
HSP90AB1	0.200095	0.506413
TLN1	-0.390807	0.0592639
CAV1	-1.50263	2.13767e-12
CANX	0.440658	0.019019
PPIB	0.219758	0.420282
MAP4	-0.202694	0.300511
HLA-B	-1.29935	1.68475e-07
COL4A2	-1.38183	2.85529e-05
FLNC	-0.186063	0.461417
ADAMTS1	2.24156	2.21252e-08
CAPN2	-1.20252	2.63593e-10
RACK1	-0.147187	0.62645
VCL	-0.611841	0.0145058
HNRNPU	-0.412501	0.0628289
H4C5	0.927923	0.000608496
ANXA6	-1.21423	5.22648e-07
HSPA8	-2.01388	2.67919e-13
PXDN	-0.474419	0.108474
GNAS	-1.38953	4.44487e-07
S100A10	-2.32862	9.42648e-17
SEC61A1	0.480933	0.00851024
CALM2	-1.05937	2.40518e-05
TIMP1	-2.8709	1.03161e-30
AC073283.3	-1.05299	2.46334e-05
RBM3	-1.16229	8.16723e-09
TUBB4B	-1.21012	1.23777e-06
CORO1C	0.309431	0.155223
WDR1	-1.3483	1.09374e-10
VCP	0.224708	0.284615
FUS	-0.0368049	0.911243
RHOA	-0.847461	9.17823e-05
CKAP4	-0.970549	1.40267e-05
CTSC	-0.868918	0.00273554
SFPQ	0.104475	0.703413
LASP1	-1.46507	1.82895e-13
H1-4	-0.066257	0.833391
MSN	-0.667475	0.000727238
HSPA5	-0.0224432	0.918374
HSP90AA1	0.2597	0.34122
COL3A1	-2.31835	2.74074e-12
FAT1	-1.0359	0.000188179
SEPTIN11	-2.0895	3.87871e-27
HDLBP	-0.566099	0.00705296
LRP1	-1.97262	2.29941e-10
DKK3	-1.4656	6.61964e-11
PRDX1	-0.531399	0.0270583
TPM4	-0.738132	0.00331569
CNN3	-0.982395	1.64678e-05
IGFBP7	-0.480254	0.337375
DDX5	-0.959049	2.86365e-05
CITED2	1.63934	1.2792e-15
ATP5F1B	-0.417077	0.0527781
CTSB	-1.17685	1.67927e-08
H3C3	1.75321	1.85836e-06
NT5E	-0.88739	0.00961333
COL4A1	-0.318185	0.42358
ACTG2	-2.62159	1.64209e-09
MAGED1	-1.30529	5.54628e-08
RPL11	0.725516	0.0166606
PCOLCE	-1.20113	0.00189202
CD248	-2.80819	1.0882e-51
SLC25A3	-0.151442	0.598916
SERPINH1	-0.22389	0.389583
MYL12A	-0.170206	0.489488
H2BC15	1.62407	5.17909e-07
MT2A	-2.32499	1.58308e-13
ARHGDIA	-1.20907	7.87844e-08
H4C3	1.46114	4.22151e-06
SH3BGRL3	-1.84434	6.65609e-17
TEX14	2.64437	1.86807e-08
XRCC5	-0.688763	0.00103685
ASPH	-1.10055	2.33682e-05
UCHL1	-2.46466	2.28093e-33
KCNMA1	-0.181182	0.577154
HMGA1	-1.21832	1.42093e-05
FKBP10	-0.628831	0.0213007
PSMD2	0.528853	0.0215656
AC011195.2	2.70651	1.39544e-08
TXNRD1	0.426001	0.0972292
EIF3A	0.705485	0.000360516
RPL8	0.0146932	0.96838
AL031777.2	-0.058666	0.887109
SEPTIN9	-1.83799	2.85227e-12
APP	-2.24647	3.16027e-16
AC058822.1	-1.61799	3.62701e-06
MMP2	-2.37706	8.5489e-16
TUBB6	-2.03089	3.3173e-16
H2AC8	1.07832	0.00253959
MMP14	-1.62495	6.19634e-17
CD59	-1.92267	2.08827e-17
CAPNS1	-2.33165	1.04137e-20
CTNNB1	0.16043	0.472241
CRIM1	0.231438	0.316961
IGFBP4	-2.43007	2.92475e-14
FSCN1	-1.56619	1.47034e-09
STMN1	-1.95755	2.43014e-13
LOXL2	-2.72964	1.3994e-34
GSTP1	-1.99243	6.38441e-17
KPNB1	-0.541693	0.0146916
GAS6	-1.74109	1.03643e-06
AL049629.2	-1.91257	9.25523e-17
STC2	1.34907	5.13336e-09
CLIC1	-1.22928	5.87992e-06
YWHAE	-1.17666	8.02622e-10
TIMP2	-5.38366	6.83856e-111
TUBA1B	-1.24853	0.000154522
YWHAQ	-1.65703	1.17964e-15
H1-3	1.55936	1.83313e-07
RPN2	0.38615	0.0976167
LDHA	-1.67691	3.9022e-13
PALLD	0.208963	0.487605
FGF5	1.36571	2.86101e-05
POLR2L	-1.39378	8.00185e-06
S100A11	-1.96176	3.26444e-16
CYB5R3	-0.617365	0.0229913
MARCKS	-0.31761	0.267206
HIF1A	0.334812	0.156205
NIBAN2	-0.999642	2.72225e-06
TMEM30A	-0.299048	0.235754
GANAB	-1.40093	1.69006e-11
GSN	-1.97533	4.69187e-15
ACTA2	-2.76954	0.0024597
LTBP1	-2.72279	3.49793e-40
CTNNA1	-1.29292	2.42006e-13
CNN2	-1.15473	0.00112145
SEPTIN2	-0.357139	0.0657862
AP2M1	-1.46602	5.54941e-12
CD81	-2.50343	5.42012e-21
LOX	-1.71981	5.5783e-12
CD99	-1.3696	3.02705e-06
MYOF	0.177098	0.529195
BSG	-2.44561	2.30645e-32
HLA-C	-1.98038	2.94968e-14
H1-5	-3.46057	1.70483e-24
PHLDA1	0.762116	0.00157316
DDOST	-0.0221407	0.933476
IL6ST	0.174951	0.613296
RPS3	0.942057	0.00807251
RPN1	0.455299	0.0360637
LAMP1	-1.31581	3.16068e-09
MFGE8	-3.33888	6.30125e-34
RPL18	0.640714	0.0366616
UBA1	-0.0499404	0.827601
PDIA4	1.23548	4.07251e-06
PRKCSH	-1.53263	2.73753e-08
CEMIP	-0.98429	0.32315
SF3B2	0.792855	9.32081e-05
RPL37A	1.03258	0.00232366
ADAM9	-1.42603	1.36236e-08
ARF4	0.668347	0.0174213
CAPRIN1	-0.574652	0.00182966
APLP2	-1.14207	2.43948e-06
PCBP1	0.328082	0.0696104
RPS11	0.590271	0.0430271
COPG1	-0.0439647	0.862094
FST	-0.323661	0.301096
PDGFRA	-1.94317	3.4843e-07
GNAI2	-1.85345	1.18568e-14
HSPB1	-3.00115	5.0188e-30
GLB1L2	1.34936	7.30644e-06
ATP2A2	0.685583	0.00220482
H2AC6	0.883369	0.00094988
LDHB	-1.57109	1.04296e-13
PDIA6	0.197894	0.428825
HNRNPD	-0.596482	0.00586281
ARPC2	-0.681747	0.00206068
NME1-NME2	-1.16598	1.03724e-05
CAVIN3	-1.21348	7.04356e-06
PTX3	-2.37227	1.15205e-07
LAMC1	-0.826501	0.00107712
EIF4G1	-0.0636364	0.787025
MVP	-2.22546	9.38735e-26
FRMD6	0.372389	0.26184
H3C8	0.704895	0.0647772
PRPF8	0.0547242	0.819134
ARCN1	0.565868	0.00255867
AXL	-0.619188	0.0818239
TRIM28	0.638231	0.00177806
CDKN1A	-1.73829	6.17043e-12
ANXA1	-3.26532	8.97027e-28
H3C7	-0.35282	0.364612
PRDX6	-1.74555	4.99302e-08
ARID5B	-0.784464	0.0123825
H2AC16	1.92555	4.69026e-09
EMP3	-1.35364	1.51429e-08
PPP2R1A	-0.564715	0.0431335
AC010197.2	-1.60251	1.13472e-13
H3C11	1.52182	9.5155e-08
ACTR3	-0.0259777	0.925249
PSAP	-2.24135	5.54301e-19
H4C8	-0.766789	0.0136039
SEC31A	-0.122062	0.536391
UBC	1.11479	1.19793e-06
ANXA2	-1.95185	6.47169e-13
NUCKS1	-0.751185	0.00142294
HNRNPM	-1.60687	9.06369e-13
DAGLB	-0.135899	0.548648
PTBP1	-0.323226	0.17859
PTMS	-1.78209	3.68944e-11
EIF1	1.14593	4.21635e-06
ACLY	-1.31267	1.83188e-14
MMP1	-1.5527	0.000147198
TKT	-0.726607	0.00303149
EHD2	-2.24662	2.29184e-23
MXRA8	-2.05859	6.18285e-24
RPLP2	-0.0344162	0.935156
AC026316.4	-1.14096	0.024463
AMOTL2	1.87551	5.9428e-23
AP000350.4	-2.3902	2.76321e-20
AC245033.1	0.247099	0.490282
COL5A2	-1.71627	1.80692e-09
PALM2AKAP2	-0.0775329	0.752541
CSDE1	-0.928428	0.00573693
COPA	0.0378994	0.877791
H3C2	-3.40134	1.36964e-20
TUBA1A	-3.53994	4.20447e-52
RPS17	0.251643	0.492355
CSRP1	-3.10233	3.20947e-33
YWHAG	0.0390531	0.86825
KDELR2	-0.247095	0.261152
DDX3X	0.75799	5.71701e-05
YWHAB	-1.03284	4.83313e-06
MIF	-2.385	8.26314e-20
DDB1	-0.103807	0.643841
CAP1	-1.55402	5.53221e-14
SRRM2	0.85519	1.30074e-06
TAGLN2	-1.88529	4.80928e-16
LAMB1	-0.944582	0.00832886
MAP1A	-0.452853	0.0404945
PCDH18	-0.713504	0.0710629
AC006064.6	0.363887	0.0715132
AC068580.4	-0.952401	4.70702e-05
AC104109.3	0.546333	0.0230824
F2R	-1.38924	1.80099e-10
FBN1	-0.998404	0.000315263
COTL1	-2.69656	9.02247e-34
CTSD	-0.960155	3.67329e-05
H2BC5	0.624334	0.0740499
CD151	-2.05889	1.17828e-21
GNB1	-0.621768	0.000852823
SND1	0.456761	0.0496232
DRAP1	-0.977595	0.000144442
RHOC	-1.65189	1.74121e-09
MORF4L2	0.564354	0.0165517
COPB1	0.735864	0.000191231
EID1	-1.86597	7.82016e-18
LBH	-0.659002	0.137193
TIMP3	-1.17806	0.00063028
POSTN	-2.76269	0.00131469
GPC1	-1.3956	6.00809e-10
SEC24D	1.10709	1.87698e-07
BEX3	-1.17401	0.000177384
CTTN	-1.39837	8.41112e-14
HNRNPH1	-0.820441	0.000488638
RPS19	0.155268	0.681237
PPP1R15A	4.22459	7.01858e-46
SLC25A6	0.533684	0.153682
CLU	-3.00236	7.71613e-19
RPL30	1.30331	0.000541979
ARF1	-0.862557	0.000506048
SORCS2	2.82806	0.000834951
BLOC1S5-TXNDC5	0.400854	0.0870283
H4C2	1.27496	0.000179241
MT-CYB	2.52741	3.00258e-16
GARS1	-0.501954	0.0165686
SOD2	1.46937	4.78612e-05
G6PD	-2.62725	3.19201e-23
TMBIM6	-3.50379	2.15943e-35
ITGA5	-0.631966	0.000960349
RPS6	0.462586	0.177187
RPS16	0.783094	0.0225348
DDX21	1.31138	1.71525e-06
ECM1	-4.00833	1.88666e-81
RAB7A	-0.524132	0.0364595
COPB2	-0.349595	0.0594589
USP22	0.204318	0.375238
CLDN11	-1.55543	0.00349177
TXNDC5	0.405206	0.0879659
TUBA1C	-1.38348	6.1068e-06
TMED9	0.13179	0.612639
PLD3	-1.12333	0.000470182
RPS5	0.5038	0.136654
HGF	-2.24673	3.07423e-15
CCT3	-0.189556	0.452602
BASP1	0.265219	0.417213
SEC13	-0.596644	0.0183192
FADS2	-2.81719	4.61785e-17
SURF4	-0.246474	0.215531
DYNC1H1	1.32918	2.74261e-08
SLC47A1	1.59868	0.0964764
CLIC4	-0.355867	0.160468
DLC1	0.438459	0.103162
ZNF207	0.701328	0.00628043
LTBP2	0.0931038	0.759382
LPAR1	-0.191086	0.53104
SNRNP200	0.282899	0.233052
EPB41L2	-1.31585	3.85794e-07
SLC3A2	1.27418	7.76607e-11
MYLK	-0.791559	0.0230392
LRRC59	0.113716	0.687323
H3C12	-1.27449	0.000138322
IPO5	0.225928	0.497598
GLG1	-0.502434	0.0423028
ALCAM	-1.37436	6.0743e-05
EIF5A	-0.683729	0.0707979
LAPTM4A	-1.59611	4.27851e-16
H3C4	0.520547	0.160602
PRKDC	0.352945	0.129682
FAU	-0.0243764	0.951151
HNRNPAB	0.322579	0.299047
RAI14	-0.399683	0.157551
ILK	-0.86703	0.000783327
MCL1	1.49141	4.09581e-13
UBB	-0.822975	0.00127008
JUN	0.815597	0.000327522
RPL28	-0.115093	0.747321
ILF3	-0.0629379	0.793666
LUM	-2.44831	1.83987e-07
RRBP1	-1.06056	0.000114249
ATP5F1A	-1.77117	2.06867e-18
UACA	-0.760897	0.00270384
EFEMP1	-1.94345	2.05393e-05
PDLIM1	-0.851532	0.0220901
SERF2	-1.31984	0.000157411
DBN1	-1.62819	5.78229e-18
STOM	-0.155728	0.686619
TNFRSF12A	0.791166	0.0131013
PDLIM7	-3.09914	7.09175e-17
H2AC11	-0.694451	0.0512887
RPS23	0.767965	0.0133925
ADD1	-0.656566	0.0065064
KHDRBS1	-0.0873644	0.745024
CHD4	-0.0312935	0.897581
SDC4	0.682046	0.00113702
CCDC80	-1.36674	1.16798e-06
CDC42EP3	-0.0223076	0.940327
RPS24	0.856804	0.0474677
CIRBP	0.0622695	0.836002
TPT1	1.86061	4.63234e-09
AC005258.1	0.244877	0.451993
PFKP	-0.48272	0.0505806
NQO1	-4.21158	6.41093e-65
H2BC9	1.29569	0.000122782
CALM1	-1.13202	1.0248e-08
MDH2	-0.985434	5.45462e-05
AP001931.2	-0.012799	0.960118
WLS	-1.94659	3.16523e-20
COL5A1	-1.46972	1.24766e-05
HM13	1.24825	3.30018e-06
RPL3	1.11326	5.77377e-06
MGST1	-0.226288	0.351298
GPI	-0.869409	2.51764e-05
TXN	-1.77005	6.40456e-10
ITGA2	-0.872495	0.00877995
KDELR1	0.171084	0.501658
RPL32	0.701789	0.061361
CCT5	-0.179233	0.526697
EGFR	0.385218	0.176225
TALDO1	-0.896358	0.00208075
SNRPB	-0.380376	0.230203
UBA52	-0.0120601	0.973133
GNB2	-1.73966	5.31627e-18
DCBLD2	0.422702	0.339372
MRPS6	1.01733	0.00707971
PRKAR1A	-0.00571738	0.983978
GDI2	-0.192068	0.409633
OAZ1	0.23122	0.484355
MT-ND5	2.30227	2.37811e-12
RPS14	0.797482	0.00718995
EIF3B	0.164067	0.466587
CDV3	0.767674	9.37794e-05
CTHRC1	-0.685959	0.0561522
PCDHGA1	-2.06577	6.04623e-19
IARS1	-0.158059	0.585908
AC092143.1	-1.37347	1.38105e-11
ATP2B4	-1.23639	0.00116425
PEA15	0.526933	0.0179786
TUBB3	-1.36749	2.02071e-11
PCDHGA2	-2.09455	2.46404e-19
MANF	3.83643	2.1791e-51
PRRC2C	0.842872	9.69931e-05
PSMB1	-1.05964	8.35944e-06
PSMB4	-0.330759	0.185548
DSEL	0.481311	0.167025
SSR1	0.44969	0.0272107
HNRNPDL	0.124775	0.691372
PRMT1	0.162654	0.637954
TCEAL9	-0.0892881	0.792483
NACA	0.622616	0.0133565
SAMD12	1.82541	1.22936e-24
ITM2B	-1.47117	1.41102e-07
ILF2	0.28964	0.314951
HSPA4	-0.111857	0.601019
PCDHGA3	-2.07371	5.56271e-19
SENP3-EIF4A1	0.211805	0.490282
PABPC1	1.47614	5.0129e-09
PGD	-0.470586	0.0239926
GRN	-1.58342	7.10667e-11
COPS6	-1.1564	1.03525e-10
MYL12B	-0.753905	0.00224797
RPL23	0.941161	0.00269313
SARS1	0.324748	0.172332
SF3B1	-0.902093	1.18445e-06
SYNCRIP	0.533018	0.00919639
PCDHGB1	-2.0785	3.64312e-19
PPP2CA	0.775622	0.00129718
MYO1C	-0.505604	0.0359835
MICAL2	0.262643	0.404473
LINGO1	2.60574	0.0456578
CBX5	0.219395	0.527057
ITGA1	0.0337431	0.909231
ITCH	-0.440618	0.0546579
GFPT1	1.45366	5.72854e-16
CDC37	-0.436057	0.0808997
CAPZB	-1.68186	8.39157e-14
PICALM	0.831011	5.56475e-05
NDUFS5	-1.40032	5.13498e-05
RPL27	-0.346676	0.211983
ETS1	2.39833	2.81266e-13
HSPA9	0.133504	0.601019
HNRNPK	-0.761685	0.000125913
VASN	1.12636	3.21372e-05
HNRNPUL2-BSCL2	-0.114513	0.584889
ZFP36L1	1.70198	9.53454e-14
KIF5B	-0.285107	0.424544
RGMB	1.10877	0.000681095
PCDHGA4	-2.0895	9.75302e-20
GADD45A	3.33254	8.92294e-35
TRA2B	0.856586	0.000297903
NID2	-2.10722	7.59498e-11
RAD23B	-0.941677	6.72296e-07
POMP	-0.866687	0.00349177
CCT4	0.124909	0.634694
H2BC21	1.53665	1.53997e-05
SH3BP4	0.652214	0.00558111
TRIO	1.54114	5.99124e-09
PLIN3	-2.43699	9.29881e-37
SLC7A11	0.838014	0.0543103
MRFAP1	-1.13774	5.51328e-06
DAB2	-0.631028	0.00239008
PCDHGB2	-2.07374	1.43064e-19
ADAM10	-1.59299	2.92178e-07
HMGA2	0.728101	0.0823687
H2AC17	-0.951334	0.00208753
EPRS1	0.597277	0.00580115
PDE5A	-1.96817	6.92083e-06
IGF2R	-0.282106	0.29839
SEMA3A	-0.349212	0.205939
H1-0	1.56911	4.94187e-09
FASN	-0.647769	0.0806019
RAB1A	1.15396	1.29653e-06
FERMT2	0.90589	1.73223e-06
RPL36	0.224425	0.49719
TOP2A	-0.741545	0.0550916
PCDHGA5	-2.09169	2.78956e-19
SEC23A	-0.880449	7.12421e-07
SLC16A3	-0.87524	0.0016642
SF1	0.64029	0.000492701
SPAG17	1.43263	0.000847573
PSMB7	-0.146182	0.581038
PCDHGB3	-2.09774	8.90212e-20
ARPC5	-0.94748	3.45872e-05
EIF4A1	0.22879	0.477704
BRD2	2.74183	4.25507e-45
MAGED2	-2.5299	1.47693e-26
FBN2	-0.231287	0.504609
TM4SF1	-1.62738	1.25111e-08
BDNF	1.97366	7.44857e-07
HNRNPF	0.066688	0.803869
HNRNPUL2	-0.0658602	0.760746
SERINC1	-1.08183	3.15578e-07
PTGS1	-2.26806	5.05959e-11
PFN2	-0.595371	0.00880353
POLN	1.52326	0.110715
HAUS3	1.52299	0.110891
TM9SF3	0.420315	0.0290055
EMILIN1	-0.8103	0.0225218
HNRNPA0	0.296609	0.222761
MYADM	-0.479032	0.20534
HERPUD1	3.41523	3.75696e-53
RNASEK-C17orf49	-0.167379	0.588046
SEC61G	-0.151733	0.623097
FBLN1	-1.97094	2.72592e-10
GALNT5	-2.28579	1.40807e-16
SSR3	1.30471	1.16096e-05
FOSL1	-0.534064	0.200187
NLRP1	0.777021	0.00505594
CSNK1A1	0.0648401	0.810033
RPL35	-0.164294	0.648177
CLTA	-0.556664	0.0168342
C9	-0.703734	0.00038575
UBR4	0.9737	3.30655e-05
CD109	-1.64235	1.35156e-09
CCT2	-1.161	8.7742e-07
CDH2	0.497524	0.0496166
PCBP2	-1.49193	2.89154e-12
PARVA	-0.571395	0.00390629
IQGAP1	0.31883	0.268968
KHSRP	-0.466384	0.0165373
COPE	-0.111515	0.687998
TFPI	-0.218572	0.363217
UGCG	1.69604	2.55162e-09
CCT7	-0.105474	0.686985
ATP6V1G2-DDX39B	0.104945	0.694085
TGFB1I1	-0.168577	0.612639
WNT5A	0.561389	0.0279798
CCDC50	-0.151932	0.57592
LGALS3	-1.05202	1.45244e-06
SPTAN1	-0.81354	6.16742e-06
NME2	-1.33495	3.39609e-07
TMED7-TICAM2	0.95505	8.03803e-07
PCDHGA6	-2.08397	1.19112e-19
SOD1	-1.68223	1.05824e-09
THY1	-2.48069	1.52024e-26
ABCC1	0.294665	0.399683
DDX39B	0.122811	0.641752
MT-CO1	2.45642	2.03509e-13
ID1	1.19102	0.000394282
RPL4	1.26484	2.49904e-05
COX4I1	-0.571296	0.0410972
H4C9	1.45566	4.05541e-05
SLC5A3	1.32823	0.00243783
CREB3L1	-2.09247	9.77193e-16
DSTN	-0.79526	0.00206068
YME1L1	0.966322	6.88699e-07
CAPN1	-1.40739	6.51184e-12
ACO1	-0.474382	0.0266367
PCDHGA7	-2.09714	1.78604e-19
RPS4Y1	0.337854	0.25549
RAN	0.051622	0.864815
AC004922.1	-0.57747	0.00580115
PGK1	-2.10326	1.9095e-29
EIF3H	0.767555	0.00206314
CNBP	-1.07369	1.51427e-07
VAT1	-1.60575	2.46399e-12
LMAN1	-0.285375	0.331164
AARS1	1.02606	0.000120169
NCKAP1	-0.403223	0.189684
H3C1	0.739249	0.0276663
IPO7	1.6673	1.01327e-08
SON	0.427494	0.0733258
DKK1	3.06215	7.58888e-15
FOXF1	-0.347439	0.246628
OS9	-0.930575	0.000463415
HNRNPL	-0.0901734	0.699516
SPATS2L	-1.09569	6.41455e-08
SRSF2	0.00909101	0.976534
FXYD5	-1.51393	6.6044e-11
RPS8	1.14559	9.52581e-05
DCTN1	-0.468293	0.0172931
NAP1L1	0.602455	0.027547
PLOD1	-1.47765	2.50046e-08
C1R	-3.09097	2.35894e-10
RPS21	1.09197	0.00277962
ATP13A3	0.998521	0.0109986
H2BC8	-0.30752	0.367272
IFITM2	-2.81189	1.44539e-12
MLF2	-0.402072	0.128216
DHX15	0.480698	0.0307725
PSMA7	-1.01949	1.09001e-05
EDF1	-0.144116	0.707628
PSMD8	-0.838889	0.000505591
PCDHGB4	-2.07541	4.63891e-19
XRCC6	-0.985369	6.05219e-05
BCAT1	-0.255407	0.555414
U2AF2	-0.416349	0.115054
H2AZ1	-1.88424	5.63903e-13
KPNA2	-0.506063	0.108555
ATXN10	0.212505	0.349491
H2BC11	0.724435	0.040656
EIF3I	-0.606041	0.00332041
H4C6	-0.892162	0.00394942
ACSL4	0.0846354	0.731684
MYL6B	-2.24646	1.48035e-12
ZNF629	2.6075	8.9719e-10
RPL38	0.106446	0.756811
CD164	-0.550236	0.00692871
STAT1	0.276856	0.366122
TNPO1	0.451815	0.0963909
RAB3B	-0.0863255	0.790813
STT3A	-0.212999	0.292152
EMP1	-2.54011	5.24917e-16
CCT6A	-0.163757	0.497356
MARCKSL1	-1.80183	1.79489e-08
CPNE1	0.331698	0.0741256
NRP1	-1.52351	1.15612e-05
IMPDH2	0.762998	0.00232366
AP000721.1	-1.30236	3.58693e-05
NCOR2	0.338612	0.194206
TRAM1	-0.100353	0.730907
H3C10	-1.36774	0.000237219
UBAP2L	-0.145919	0.541833
AC055839.2	0.810897	0.00784785
ATP1A1	-1.08329	1.70678e-06
TMED7	0.91906	8.54014e-07
NPTX1	-1.03674	0.0287693
SRSF1	-0.419095	0.137633
RNASEK	-0.0753509	0.824101
HNRNPUL1	-0.24969	0.244253
HP1BP3	-0.00911701	0.96932
ATP5MC3	-1.3083	1.01219e-06
TNS3	0.446347	0.121272
PSMD1	-0.43277	0.0298743
NPTN	-0.215518	0.408368
PLS3	-2.08379	2.40752e-14
PSMC3	-0.991276	9.63284e-05
SSR2	-0.0681492	0.789162
ACTR2	-1.41831	1.39562e-14
SLC39A7	-0.299365	0.231616
H2AC7	-1.22948	0.000196423
AC015813.2	-0.42166	0.147722
PSMD3	-0.0289722	0.918071
DAP	0.301696	0.242701
KLC1	-0.202025	0.359433
LPP	0.665682	0.0132057
FAM114A1	-0.887977	7.00086e-06
ARPC4	-0.165256	0.606467
TM9SF2	0.0137197	0.959765
NDUFA13	-1.7696	1.1713e-09
FUBP1	0.00768436	0.983939
HLA-A	-3.01098	3.28287e-36
GSTO1	-1.09122	0.000202321
CHRM2	-0.173981	0.593384
AC018523.2	-0.457546	0.0629171
EIF3G	0.185451	0.517556
EDARADD	-2.73123	7.20595e-30
ARPC4-TTLL3	-0.139498	0.662262
AL603832.3	-1.64107	8.52321e-08
CAST	-1.57808	1.7913e-09
AC011448.1	-1.76329	9.43636e-10
SMURF2	0.991274	0.000362204
CADM1	-0.272954	0.417213
HINT1	-1.05024	0.000538055
DDX17	-1.14794	5.91842e-06
H2BC10	0.367861	0.283135
PCDHGA8	-2.08114	1.84504e-18
DUSP1	2.35816	3.44735e-13
ADRM1	-0.122402	0.710524
FHL2	0.0113824	0.976871
PFDN5	-2.01407	9.89384e-13
CST3	-1.03536	0.00076164
MYH10	-0.625878	0.0828205
RNH1	-1.08484	5.52176e-08
AC093525.2	-0.361222	0.237107
EIF3D	0.895839	7.29508e-05
ENG	-1.98119	1.82923e-14
TARS1	0.644034	0.00218339
PCDHGB5	-2.13484	1.50467e-18
CLSTN1	-1.28724	1.30074e-06
CFL2	0.197479	0.484443
CAND1	0.606037	0.00132051
BTF3	0.168962	0.5706
XPO1	-0.0492715	0.89598
FNDC3B	1.8088	3.47702e-18
ARHGAP1	-0.78307	8.05269e-05
ANLN	-1.99901	1.66339e-07
TBX2	-1.0021	3.45219e-05
MT-CO3	2.53547	7.62685e-15
COX8A	-1.38825	1.79086e-06
IFITM3	-1.74837	3.11308e-05
SPON2	-2.12362	1.93271e-08
P3H1	-1.30566	3.86848e-06
LRPPRC	1.54687	3.08934e-10
EFEMP2	-0.630785	0.0586377
TRIP12	-0.102129	0.696272
H3-3B	0.844981	3.8513e-06
SNRPD2	-1.56363	9.52396e-09
ITM2C	-1.77413	5.36166e-08
MYDGF	-1.59049	6.41423e-09
MATR3	-0.173855	0.428061
FTL	2.62174	1.50781e-30
NR2F2	-0.277185	0.17677
SACS	1.03432	0.0172931
HEXB	-0.39794	0.0616428
PRSS23	-1.08081	6.95203e-07
BAG6	-0.387079	0.0499153
LOXL1	-3.19556	1.33362e-25
PLXNB2	-1.11423	2.36139e-05
NFE2L2	1.03372	0.000460667
GLS	0.720356	0.017463
RPL5	0.474189	0.0979978
HNRNPR	-1.11742	4.05657e-07
RPL37	1.54583	5.75719e-08
CLPTM1	-0.112185	0.597613
MBNL1	-0.388436	0.222408
RTL8C	-2.2191	6.86881e-12
AC138811.2	0.0945558	0.781685
SCD	-0.690013	0.119581
MDK	-1.80206	2.40614e-08
CCT8	1.26657	1.02545e-07
APEX1	0.00513551	0.985246
AL139300.1	-0.370522	0.0734118
SF3A1	0.887865	9.09354e-05
DCTN2	-0.570717	0.0159833
SKP1	-0.357647	0.146179
UQCRC1	-1.5816	9.17987e-12
EZR	-1.65459	2.84051e-13
PHLDA2	0.999825	0.00293957
WARS1	-1.11626	0.00212878
DDX6	0.8737	0.000333102
HK1	-1.00253	1.94403e-05
H3C6	-2.56306	3.36243e-18
H4C4	-0.996531	0.0032198
STIP1	-1.01222	9.14597e-07
RABAC1	-1.45353	2.09535e-06
MAP7D1	-0.297537	0.188811
ANXA11	-1.83706	5.3009e-13
JPT1	-0.467559	0.126019
CREB3L2	0.980915	0.000904787
PRRC2A	0.745595	3.39871e-05
MED27	1.81227	4.28326e-09
PSMB6	-1.0732	7.61157e-05
AC120057.2	-0.953331	0.000492701
TPBG	-0.92144	3.84985e-07
CDH11	-0.923596	0.00314273
ZMIZ1	-0.347645	0.26184
PSMB2	-0.818367	6.47127e-05
SSRP1	-0.560842	0.0212485
RRM1	-0.851683	0.00215056
DDX24	0.483393	0.0310069
ECE1	-1.39752	1.57468e-06
AC093525.1	-0.316404	0.329676
CTSA	-1.68775	1.03538e-15
JUNB	1.23877	0.00137461
ENAH	0.67163	0.00611479
ALYREF	-0.709502	0.00482307
IGFBP3	0.876379	0.0285133
UQCRQ	-1.12259	0.00159472
MAT2A	0.179631	0.407802
RPL19	0.426655	0.0906029
DEGS1	-1.38296	2.96466e-09
CSNK2B	-0.699748	0.0170577
FLII	-0.39408	0.0324559
CKAP5	-0.344887	0.210765
GABARAP	-1.02985	0.000241342
NAV1	-1.6775	4.66734e-14
AL662899.2	-0.711943	0.0152291
HSPG2	-0.199367	0.539493
RRM2	-0.0771548	0.840467
HCN1	2.45669	0.01079
UBQLN1	0.263103	0.21281
PLPP3	-1.83828	1.78923e-05
DDX1	-0.050282	0.825425
TSC22D2	2.65137	1.00063e-50
MACF1	0.889402	0.00265948
H2BC12	-0.306806	0.304883
C16orf72	1.06144	0.000146395
ANTXR1	-1.10741	0.00143835
PSMC5	-0.119962	0.666775
RPS13	1.34517	5.0541e-07
PXN	0.1399	0.555248
ERGIC3	-0.403656	0.179623
HMGB2	-1.25135	6.92844e-07
SYVN1	2.18156	6.74644e-26
TBC1D1	2.22903	1.56227e-08
SEL1L	1.28564	4.23228e-09
GNG12	-0.597676	0.0481866
EMC1	0.18882	0.398073
RARS1	-0.0188806	0.938789
SERPINB2	-0.292943	0.794352
ATP6V0C	-0.31941	0.322545
PSMD7	0.299053	0.299355
H2AC20	0.887182	0.00398267
TNFRSF11B	-3.5076	2.59279e-17
ATL3	-0.720166	0.0408265
DPYSL2	-2.45265	7.90079e-11
COL18A1	-0.681922	0.0480625
LAMP2	-1.15328	4.56103e-06
MTPN	-0.765056	0.000724768
H2BC4	-1.61297	6.09885e-08
FILIP1L	0.919696	0.0228592
PSMD6	0.612491	0.00619533
JAK1	-1.13864	1.3955e-08
FOXD1	0.65293	0.0045916
GSPT1	-0.871511	8.38229e-05
NONO	0.00727798	0.979114
ITGA3	-1.36631	8.02332e-09
PSMA4	-0.894637	4.71397e-06
SLC1A5	-2.63176	6.84043e-30
SPCS3	0.341102	0.271065
RANGAP1	-0.196958	0.364899
CTNND1	-0.177087	0.437837
SSR4	0.167732	0.586223
HDAC2	-0.037772	0.866696
HYOU1	2.08074	1.44723e-29
NME1	-0.965166	0.00027453
ID3	0.731045	0.0832302
POLR2A	-1.06045	2.85856e-05
NUCB2	-0.30781	0.133483
AC010616.1	-1.38946	6.39566e-06
SEC61B	0.785212	0.0428339
PPP1CB	-0.18801	0.442855
TNS1	0.550185	0.0101486
PTN	-1.58379	4.66145e-05
ESYT1	-2.07516	1.31173e-30
PPP1R12A	0.0394657	0.882927
HUWE1	0.801754	0.000788879
DAD1	0.0705471	0.823092
VCAN	-1.35299	3.22065e-11
SAP18	-0.0937744	0.777676
TOP1	-0.516162	0.0194143
SRSF7	0.923121	0.000136625
G3BP1	0.260754	0.287288
SMARCA4	-0.0779819	0.737497
TXLNA	0.00590295	0.981041
SMC4	-0.249208	0.538307
MYO1B	-0.606028	0.00931853
SET	-1.05757	5.38317e-08
EHD1	-0.906842	0.000508099
MRC2	-3.00091	1.49218e-22
HGS	-0.0170646	0.944768
AP000311.1	-0.877069	3.96518e-05
YAP1	-0.313557	0.159398
S100A16	-1.65118	1.07489e-07
AP2B1	-0.94274	5.6318e-06
AP2A1	-0.55206	0.00651638
EWSR1	0.0117441	0.964342
EDIL3	-1.52092	2.73753e-08
GNS	-1.23616	7.46937e-10
DAPK3	-0.240487	0.42358
NDUFA11	-0.631981	0.0223801
AFF4	0.943161	0.00425371
S100A13	-2.29531	3.08992e-20
AC024592.3	-0.635705	0.0211116
NAA50	-0.0808706	0.714016
SMTN	-0.514648	0.0693701
UGDH	-0.277553	0.252456
SLC2A1	-1.97694	1.75774e-23
PRNP	-0.362617	0.116789
NAV2	2.39228	2.29709e-17
DST	2.12652	7.57375e-08
H1-10	0.343689	0.215559
AP001267.5	-0.443365	0.123493
ACIN1	0.533098	0.0211367
RPL22L1	3.18674	4.26341e-17
GNAI3	-0.867659	1.69351e-05
FBLN5	-2.41185	4.52214e-15
H2AC12	-1.52764	8.04524e-06
RRAGA	-0.422681	0.067824
YWHAH	-0.962167	2.77037e-06
EIF5	-0.514917	0.0719954
NID1	-1.75806	1.96274e-08
TBX3	1.07454	1.51938e-05
RAB5C	-1.45489	2.31634e-10
ACTR1A	-0.69271	0.00123594
PLEC	0.0751469	0.790372
RCAN1	1.67383	5.85302e-10
IER3	3.3777	1.65819e-28
DYNLRB1	-1.42785	2.45575e-06
PLK2	0.668501	0.0714679
PTTG1IP	-0.824946	2.23629e-05
HSPH1	0.195987	0.554396
HLA-E	-0.573162	0.00968424
MCM7	-1.82366	1.39617e-07
ATN1	0.686515	0.0138741
EIF3M	0.137689	0.634837
CCNI	-0.084418	0.825302
CD9	-3.01929	1.97927e-69
MAN2A1	0.42168	0.0496232
LRP10	-1.22902	6.61562e-08
PTPRK	-0.107828	0.717935
DYNLL1	-1.29475	1.24274e-05
NUCB1	-2.73602	6.05846e-19
MTCH1	-0.304057	0.123493
NECTIN3	0.849388	0.000165903
SMAD3	-0.460061	0.152984
KARS1	0.431406	0.0767074
CAMK2D	0.458689	0.0652995
RPL35A	-1.18002	0.000165562
TIPARP	2.26107	2.1411e-21
RPS25	-0.110235	0.784184
RAB2A	-0.0516484	0.815641
TMED10	-1.10542	3.25801e-09
SUPT6H	0.61908	0.0112452
EIF6	-1.01717	0.000424453
SERP1	1.82222	4.60532e-20
THRAP3	0.268881	0.18668
CSE1L	-0.922367	0.00591348
NDUFC2-KCTD14	-0.836398	0.00434875
RPS4X	-0.0573642	0.878137
HNRNPC	0.152639	0.598592
PJA2	0.0119802	0.961037
CEBPB	1.13389	4.37925e-05
ZEB1	-0.992443	8.32376e-07
MYO10	0.390287	0.17447
AC073610.2	0.295369	0.183998
EXT1	-0.717215	0.0111025
ATP5MC2	-0.279759	0.166479
PSMD11	0.367398	0.0563148
CDH13	-1.36274	1.39319e-07
PCDHGA9	-2.34812	1.12399e-18
NDUFC2	-0.878751	0.00196932
USP9X	0.114536	0.730443
GHITM	-0.7614	5.08473e-05
TJP1	0.451786	0.0496232
ANKRD13A	0.089184	0.79246
COX6B1	-0.663399	0.0546443
FGF12	2.07083	0.0110556
POLR2B	0.331333	0.189863
POLR2E	-0.479257	0.122962
OST4	-0.500557	0.175759
AC099811.2	-1.39009	2.5707e-09
MDH1	-0.269623	0.337947
PARK7	-1.49103	8.80906e-10
NRDC	-0.785951	0.000641018
ATP5F1C	-1.08851	2.68567e-07
PSMC2	-0.553966	0.0207008
SRSF3	1.045	1.23929e-05
H2BC14	0.604906	0.145049
BGN	-3.04654	9.86891e-43
COPS2	1.19232	7.55413e-08
ADAR	-0.466389	0.0751802
TRIP6	-0.927116	1.08575e-05
HIPK2	2.15452	1.76749e-08
PCDHGB6	-2.35744	5.64805e-19
RBFOX2	0.525678	0.0124378
SELENOM	0.765452	0.0879659
TNFRSF1A	-0.519516	0.136654
CHCHD3	1.16508	5.2865e-05
PRDX4	-0.683575	0.0111778
SEC62	0.0604883	0.813376
C1S	-2.20993	3.20117e-06
AKR1B1	-0.00502572	0.991155
CCNB1	-0.794468	0.042283
RALY	-0.938186	0.000120169
OSMR	-0.360372	0.211727
LUC7L2	0.941877	4.22129e-05
SDF4	-1.40991	8.68964e-07
GJA1	-0.49537	0.0557514
NEDD4	0.760502	0.056407
PHB2	3.54576e-05	0.999884
MCAM	-1.15243	0.00177521
BCAR1	0.763914	0.00203338
ATP6V1A	0.440698	0.033393
ABL2	3.21173	4.49839e-11
EIF2S1	0.3464	0.154522
CUTA	-1.50855	1.45397e-12
TMSB4X	-2.83562	2.06341e-22
CALM3	-2.14746	3.2226e-21
PPDPF	-1.43659	1.10264e-06
PCDHGA10	-2.38188	9.8055e-20
RAD21	0.469518	0.0754181
PPP1CA	-1.03619	8.25397e-05
AC008764.1	1.93366	3.57887e-27
ATXN2L	1.45566	5.07893e-12
XRN2	-0.180187	0.475662
BIRC6	0.816921	0.00181868
GRINA	-1.26577	2.71203e-06
SCARB2	-0.794155	0.000812185
GDI1	0.399419	0.0725469
CYFIP1	-1.23982	8.75761e-09
INHBA	0.926588	0.0241987
DEK	-1.24909	1.28539e-06
PDGFRB	-1.82516	1.44328e-10
BZW1	-1.68662	1.87455e-18
ITGAV	-0.216277	0.404372
AP3D1	0.799913	7.84722e-05
TAF15	-0.135705	0.571879
MKI67	-0.200924	0.662595
TFRC	-1.08722	1.27751e-06
PDIA3	-0.482355	0.0392452
H2BC17	-1.26808	0.000177692
G3BP2	-0.514847	0.00816951
AP1G1	1.12499	7.03596e-08
NDUFA4	-2.6211	1.40403e-14
PUF60	-1.05034	6.59383e-07
PDLIM5	0.602677	0.0284617
LMO7	0.496824	0.0444138
RAB14	0.0927733	0.678419
LMAN2	-0.36974	0.214328
LMNB2	-0.573649	0.0167094
YARS1	0.0647972	0.778207
GALNT2	-0.624181	0.0214412
CD47	0.477462	0.0712558
WDR26	0.645895	0.0152201
EIF5B	-0.169834	0.472011
SLFN5	1.10785	2.60704e-05
AGRN	-1.0301	0.000476872
LRPAP1	-3.22179	1.47765e-30
ARPC1B	-1.15519	1.6549e-07
HNRNPH3	-0.0593937	0.843965
GLIPR1	-1.70658	3.48919e-08
UAP1	0.98025	0.00125986
PRPF40A	0.0452245	0.839714
PAFAH1B1	0.276256	0.266539
PLAUR	-1.72471	3.36755e-08
PYGB	-0.881817	9.61309e-06
AC010132.3	-1.14008	2.74722e-06
GRSF1	-0.0249771	0.905752
PEBP1	-1.35037	3.57622e-07
RELN	-0.509335	0.087698
MIDN	1.32017	2.63885e-07
FZD2	0.696712	0.0022383
NEXN	-0.143473	0.538865
RAB11A	-0.807445	4.86337e-05
DPYSL3	-0.729144	0.00183448
PPP1R18	0.701697	0.000225515
TMEM59	-1.4017	2.43174e-07
TMPO	-0.778469	0.0216486
QKI	-0.24432	0.303219
RAI1	1.38089	1.38398e-06
SYK	1.15139	0.439565
PSMD13	-0.506523	0.0283987
KIRREL1	1.18455	2.59619e-09
USP11	0.668436	0.0185016
FNDC11	1.20198	0.0164222
RUNX1	2.08215	2.51819e-23
DNMT1	-0.583844	0.0113551
TSPO	-1.70642	2.03509e-13
ANP32E	-0.713262	0.00084634
NFIC	0.614543	0.00617339
RUBCNL	2.84376	0.0111381
RBM25	-0.0549313	0.84534
RAB34	-1.1517	3.10329e-05
ARF6	0.0284483	0.913962
ACBD3	0.947155	1.84935e-06
PSMB5	-2.23723	5.84741e-29
ASAP1	0.84815	0.00259194
DNAJA1	-2.39019	4.5123e-39
CPD	-0.387541	0.0866913
ATP5MG	-0.702481	0.0514975
PLOD3	-1.44142	2.33785e-11
MARCHF7	1.35706	2.36095e-11
VAPA	0.573059	0.00475601
RPL13	0.796358	0.00431632
NARS1	-0.927363	0.000196301
WDR43	2.1434	3.51696e-17
UBXN4	0.866056	7.43703e-06
STRAP	-0.225587	0.271247
PGM3	1.14472	2.31634e-10
SRP54	0.535719	0.00549246
RUVBL2	-0.78504	0.000523279
LARP1	0.681817	0.00273177
NAA15	0.733434	0.00329857
ATP5PO	-0.999122	9.8389e-06
MAP4K4	-0.125734	0.69156
AL109827.1	0.521867	0.0122607
USO1	0.76515	2.08438e-05
KLF10	0.983664	0.000984748
PSME1	-0.803674	0.0252784
TSPYL1	0.0626482	0.774911
ARL6IP1	0.0703638	0.826259
EIF4A2	3.84239	4.4166e-42
HOOK2	-1.6482	1.06268e-13
RYR2	2.64698	0.00141959
SEC24A	1.87114	2.58618e-20
METAP2	0.0840385	0.748603
BUB3	0.600834	0.0123924
MCFD2	0.243881	0.362276
PSMA1	-1.06584	1.34331e-07
SAMD4A	2.28266	6.93611e-19
AL138752.2	-0.0881045	0.68978
FBXO31	2.68734	1.70711e-13
DLGAP4	-0.661762	0.00276488
SNRNP70	-0.986804	9.46452e-05
TMED2	0.384235	0.114531
WNK1	0.437382	0.0475993
PTPN14	0.535849	0.0338136
WWTR1	-0.684469	0.010002
SCRN1	0.123634	0.674104
PSMA2	-1.19506	1.63558e-06
UBE2I	-0.869723	0.000371388
HERC4	0.239322	0.396473
ROCK2	-0.333318	0.344076
PSMD12	0.924873	9.23182e-06
LAMB2	-0.972902	0.000249177
ANKRD17	1.0492	1.39746e-07
RHOBTB3	-1.34025	3.46204e-05
FUCA2	-2.12131	1.67379e-22
VASP	-1.83243	4.92119e-13
AC017083.3	0.180458	0.403693
DDX46	-0.511606	0.0121721
USP5	-0.857739	5.80712e-05
URGCP-MRPS24	0.0659594	0.768267
RCN3	-2.48102	2.4198e-17
DNAJB11	1.9182	4.5858e-14
PPP4C	0.01397	0.966687
PLAT	-4.8993	0.000212663
RSU1	-0.693884	0.0153345
CRTAP	-0.478244	0.0608683
SNX18	0.0804456	0.839014
TPX2	-0.876928	0.0162896
CAPZA1	-1.45653	5.38659e-11
USP14	0.409553	0.0511137
HADHA	-0.427547	0.0258336
OSBP	2.15931	3.57887e-27
ESD	-0.362895	0.108299
PCDHGB7	-2.40201	3.10264e-20
TRHDE	-0.00412806	0.988085
SLC25A5	-0.888723	0.00261784
BRD4	0.757522	0.000471131
ARF3	-0.18657	0.446513
MTA2	-0.490124	0.0315845
FZD7	-0.314278	0.19401
BAG3	0.588154	0.0273232
PELO	0.916383	8.07945e-05
TMEM214	1.00737	3.60172e-06
DHX9	-0.0610459	0.83887
C4orf3	-0.988067	0.000124101
ELOB	-0.821723	0.00726344
PES1	1.36893	7.64884e-07
PRRC1	0.741368	0.000843649
RTF2	-0.886096	3.55462e-05
PSME4	0.830848	0.00273232
GORASP2	0.655756	0.00118702
ANKHD1-EIF4EBP3	2.02857	2.36199e-23
AP2S1	-2.20711	1.48048e-12
YIPF3	-0.351132	0.166278
PSMA5	-0.0255881	0.933234
DNAJA2	-0.957945	2.78041e-07
RBM14-RBM4	0.202288	0.373507
ANKHD1	2.03715	4.12993e-23
NFAT5	1.42609	2.91101e-08
UPF1	1.41869	2.00319e-15
ANXA7	-0.777711	0.00102383
NECTIN2	-0.783781	0.0225348
ABCC4	-0.6865	0.056407
SERINC3	-0.536529	0.0444403
TMEM222	-0.000975748	0.998706
AZIN1	0.115229	0.696235
USP7	0.47443	0.00950089
MGST3	-1.45936	6.25161e-11
SF3B3	-0.798057	0.00331847
EIF3L	0.965906	0.000445149
NEO1	-0.929986	4.66293e-05
SVEP1	-1.73557	0.0421278
TGFBR2	0.138205	0.717756
KLF6	0.836966	0.0232787
OCIAD1	0.580118	0.00468313
ITPRID2	0.738351	0.065991
PCNA	-2.72268	2.95832e-19
SMARCA5	-0.2093	0.324242
MKLN1	0.726613	9.17342e-05
TCF25	0.124707	0.694827
RHOB	1.41305	1.28069e-06
TFG	0.541752	0.0133755
FMC1-LUC7L2	0.764781	0.00212967
PPIF	2.16256	4.14288e-17
RBBP7	-0.949399	1.08832e-05
EFTUD2	-0.634165	0.00268034
PRDX2	-1.78932	8.45409e-15
DDAH1	0.00202813	0.994172
MARS1	0.565799	0.00862678
GBE1	0.403075	0.13893
KPNA4	0.385592	0.157599
AL358113.1	0.633297	0.0112913
GCN1	0.507376	0.00692871
RBM42	0.137251	0.627765
BCL2L2-PABPN1	0.146385	0.520359
SYPL1	0.668406	0.00470889
GTPBP4	1.18181	6.70634e-06
UGGT1	0.548902	0.0324559
MGAT1	0.995017	7.43398e-05
PGRMC2	1.15183	1.9465e-06
TYMS	-1.30088	1.29793e-05
RPS20	-0.386936	0.317209
KPNA3	-0.431872	0.0491716
RSL1D1	0.575232	0.0178173
SUPT5H	0.600553	0.0273988
AC005943.1	-1.09662	2.40176e-06
PSMB3	-1.42865	1.21901e-07
SAE1	-0.594021	0.0153473
SMARCA1	-1.11792	1.31998e-06
TLE5	-1.34453	3.22543e-08
CDK6	1.82763	1.73761e-07
FKBP8	-1.29514	1.87713e-05
PPP1CC	-0.410421	0.153682
MAPRE1	-0.922216	2.78353e-05
SSBP1	0.0854324	0.775434
RPS27L	-2.10416	6.18164e-23
UBE2R2	0.443001	0.0727146
H2BC7	0.0475166	0.916115
TRAM2	0.35153	0.341924
PTMA	-1.63701	6.42423e-11
ETS2	-0.0511533	0.868463
SCAF1	1.56655	1.36167e-10
NOTCH2	-0.324259	0.465174
TGOLN2	-2.09994	4.27084e-23
SEMA5A	0.670274	0.0446864
LGALS3BP	-2.83863	2.18795e-22
IER5	1.69647	8.32124e-10
TPD52L2	-0.494849	0.0142797
ICAM1	2.32666	1.20591e-06
ERBIN	0.254237	0.528226
C1QBP	-0.20158	0.326037
PPP3R1	0.295836	0.165494
XBP1	3.75859	6.41093e-65
HDGF	-1.64981	3.6202e-15
CENPF	-0.928914	0.0244109
CACNA1A	1.67555	0.189684
ATP6AP2	-0.945417	2.72647e-05
TAF7	0.241072	0.268968
BRK1	-0.338973	0.205138
GNL2	0.426816	0.111633
SRP68	1.36223	5.92517e-10
CREBBP	1.33779	4.28756e-10
GOLGA4	0.850254	0.00529142
FARSA	1.25276	8.00587e-06
TAX1BP1	-0.131575	0.577965
TK1	-3.0151	2.44123e-19
PTP4A1	0.841709	0.00668931
AL135905.2	0.846953	0.00664887
CUL3	0.345244	0.0596475
TMEM123	-0.891302	8.7842e-05
STT3B	0.537285	0.00773518
ATP6V0D1	0.0360346	0.905243
CTNNAL1	0.737146	0.00216158
KCTD10	0.184255	0.418841
CTSL	-1.49789	1.67439e-09
SLC20A1	-0.0878943	0.819134
TPR	0.0584946	0.823744
NAA38	0.497102	0.390998
UBE2Z	0.690326	0.00664808
NRBP1	-1.07621	5.6707e-06
AC002985.1	-0.0735415	0.820671
AP001931.1	-0.344711	0.118407
PTCD1	-1.72633	2.67998e-16
SHMT2	0.244189	0.31122
OAZ2	0.586996	0.205939
SLC38A1	0.576793	0.0644082
OLFML3	-2.14685	6.06716e-15
ATP5MF-PTCD1	-1.77045	6.73437e-17
IGFBP6	-2.00096	1.21076e-07
ATP5ME	-1.90663	5.30774e-12
SRP72	1.12363	9.49057e-09
SRPRA	1.02532	1.21547e-07
PDCD6IP	-1.35365	9.08852e-09
DDR2	-0.521609	0.121702
ZFR	0.767283	6.86707e-05
CLINT1	1.0347	7.4785e-07
PCDHGA11	-2.30688	1.80389e-20
NES	0.000613619	0.999041
HEG1	-0.152901	0.726292
QARS1	-0.145943	0.541437
FGFR1	-1.76968	1.28355e-09
CSPG4	-0.80808	0.0134961
PABPC4	1.55436	3.29325e-10
CLIP3	-0.426248	0.153416
PTOV1	-0.595828	0.0343337
ATP5F1D	-1.45933	5.18043e-11
GTF3C1	-0.140624	0.534383
NUP98	0.547469	0.0247053
TEAD1	0.196717	0.595723
ANP32B	-0.964334	3.0219e-06
TJP2	0.74243	0.0031548
SMARCC1	-0.925189	4.87472e-06
EP300	1.65475	5.1689e-16
RBPMS	-0.136524	0.67754
NASP	-0.451475	0.131424
EBNA1BP2	-0.532599	0.0866913
ARHGEF12	-0.173795	0.694085
PAMR1	-2.07631	5.17909e-07
VEGFC	0.998377	0.000221447
IRF2BPL	-0.933569	0.0214004
PIEZO1	0.396986	0.0566326
TAF1D	4.39407	9.48974e-83
STAT3	-0.0552391	0.854505
PDLIM4	0.605949	0.0187613
AC010422.8	-0.860517	0.000237046
SCP2	-1.85005	4.52338e-17
DNAJB9	5.33032	2.00157e-79
DNM2	-0.890172	2.34235e-06
MARCHF6	0.800073	0.0009457
TGFB1	0.0205337	0.950685
SNAPC1	3.31694	3.96357e-61
PPP1R10	2.57764	1.933e-28
UBR5	1.113	0.000196617
TCP1	-0.212137	0.405205
ELAVL1	-0.186503	0.449662
KDM1A	-0.177983	0.48331
RPL7A	0.572452	0.0775098
BAZ1B	0.121762	0.597613
ARID1A	0.912714	8.81643e-07
TWSG1	-2.0022	1.31363e-10
ANTXR2	0.0785234	0.769354
HARS1	-0.905389	0.000290625
PTPRS	-1.08989	4.69393e-05
PTK7	-1.79848	2.6694e-07
TUFM	-0.249345	0.333192
GADD45GIP1	-1.35997	1.17506e-07
AC068831.6	-0.401172	0.214171
H4C13	-2.79179	4.00378e-21
NR3C1	1.09322	0.000141444
FAF2	1.87911	8.01102e-21
SCFD1	1.97056	8.52449e-21
SNRPD3	-0.954978	0.000233412
TXNL1	-0.0955034	0.696957
SRRT	-0.486574	0.0511958
RTCB	-0.638488	0.00377506
TOMM70	0.966855	3.10027e-08
AP3B1	0.186375	0.386825
DUSP14	-0.307304	0.431293
FBL	-1.6243	1.04391e-07
MCM4	-2.02364	5.79135e-10
CHMP2A	-1.19488	1.09345e-05
COL15A1	-1.05529	0.00968066
PARP1	-0.0652827	0.872595
SAFB	0.433259	0.0871115
PTPA	-1.62795	3.87139e-14
PMAIP1	2.07976	2.31967e-20
RBM12	0.630388	0.00509942
PSMD14	-0.670819	0.00726344
HECTD1	0.707167	0.038863
SF3B4	0.212836	0.387447
TSPAN4	-1.46846	1.43578e-11
FAP	-1.24073	0.000492701
NOP56	1.95195	2.04208e-12
TRIOBP	-1.06943	7.32276e-05
UBE2D3	0.780405	0.000105023
KPNA6	-0.0242507	0.925578
GPX8	-0.986414	1.04593e-07
ABCF1	0.634006	0.00278145
SDC3	-1.66619	1.64681e-07
BNIP3L	-1.53679	8.10568e-07
NEDD8	-1.8231	1.76113e-06
NFE2L1	-0.706556	0.00141227
DAZAP2	-1.49456	1.58372e-08
RAB3GAP1	0.854997	1.86508e-06
ATP1B3	-1.71747	2.53623e-14
EXOC7	-0.320781	0.127162
HSBP1	-1.1452	4.77261e-05
MGLL	-0.39722	0.0836617
RTRAF	-0.0847895	0.794385
CNOT1	-0.21416	0.566218
LRRC17	-3.97596	2.1909e-42
TAOK1	0.94489	0.00404399
SH3GL1	-0.886476	0.000151886
AHR	1.60463	8.40536e-18
MTDH	0.362556	0.27103
BCL9L	0.979059	7.73814e-05
SUPT16H	0.00815347	0.978473
EPG5	1.1424	0.000131229
MED15	0.918994	6.90248e-06
MYO9B	0.489307	0.031429
YTHDC1	1.72252	1.04719e-12
SSB	-0.326286	0.250526
NAPA	-0.207336	0.504223
MT-ND4	3.12681	1.92339e-27
GLYAT	1.83402	3.21925e-11
ERH	-0.204455	0.519266
NDUFB4	-0.442933	0.198418
EEF1D	-0.220337	0.469126
ZFAND5	0.707246	0.0394182
RPLP1	0.758019	0.0145594
ADNP	0.756713	0.000398566
H2AX	-0.519317	0.0866967
PSMA3	-0.0362492	0.900064
PABPN1	-0.0372985	0.882927
PSMC4	-1.17008	1.31711e-05
REXO2	-0.582714	0.00335494
ARSJ	0.0769452	0.818516
ZBTB38	0.859048	0.006765
CELF1	1.21466	1.51208e-05
AP000356.5	-0.987058	0.000218356
COX5B	-1.84526	3.04359e-12
RIC8A	0.212061	0.306784
HTRA1	-1.88868	3.23085e-14
GEM	3.55272	1.5236e-32
AC005726.1	-1.57722	2.63117e-18
CCL2	-0.18234	0.772279
SHC1	-0.241416	0.289021
RCN1	-0.311688	0.293387
PHLDB1	-0.478397	0.0684108
SNX17	-1.47491	9.49994e-11
BMPR2	0.0787958	0.846693
MYC	2.01569	9.68742e-13
TPI1	-3.80427	8.0805e-87
DNAJC7	0.148695	0.553558
EEA1	0.157206	0.628616
AL035078.4	-0.488819	0.128615
JCAD	-0.274804	0.327204
ROBO1	0.422614	0.143027
MAP3K20	0.429098	0.105179
MT1E	-0.955247	8.78769e-05
YIPF5	0.760068	0.000103887
CUL4A	0.0678451	0.754799
HCFC1	-0.610081	0.00262545
TOP2B	-1.47994	3.90249e-06
SART1	0.226915	0.33981
PPP1R15B	3.29207	1.70465e-84
FDFT1	-1.4395	2.81505e-10
CSNK1D	-0.298698	0.249267
ERCC1	-0.100878	0.784184
NDUFA6	-0.703576	0.0149263
CKS2	0.707834	0.00125241
LDLR	-0.653345	0.0453945
FXR1	-0.0301128	0.899562
VARS1	-0.275269	0.173721
CAV2	-0.139152	0.610294
NF2	-0.152956	0.563342
UQCR10	-1.22023	9.16425e-06
CAB39	0.488954	0.0214488
NUP188	0.248883	0.421096
AC135178.3	-0.529232	0.0174706
NCSTN	-1.30723	1.3412e-07
DDX42	0.678953	0.000398119
OTUB1	-0.679153	0.00440837
SPCS1	0.230623	0.382643
PTP4A2	-0.127235	0.6517
RBPJ	0.0200525	0.951151
OGA	-0.0859051	0.742616
GOLGA3	0.674934	0.0255337
NOL7	-0.0592983	0.840467
LRRC28	1.0286	5.24666e-06
NUMA1	-1.21873	5.3533e-05
AP002990.1	1.39645	2.61454e-07
USP47	0.729235	0.0032198
SAR1A	-0.139858	0.543472
NPC1	1.84607	6.82882e-14
DARS1	0.451547	0.0617508
COMT	-0.268995	0.406259
COPZ1	-0.191616	0.336733
DBI	-2.23907	4.12552e-16
CSNK1E	0.0211996	0.945208
AEBP1	-1.47169	3.98851e-05
TPTEP2-CSNK1E	-0.103355	0.716746
NUDT21	0.0428973	0.861637
GIPC2	0.99976	0.0010761
REST	0.364458	0.21364
GPX4	-0.297102	0.389203
AC008695.1	1.7272	4.39534e-07
NUFIP2	0.81624	0.0122607
BAX	-1.1639	2.79711e-06
SYNE1	1.91808	3.77698e-10
YTHDF3	0.703226	0.00186648
PITPNB	0.881692	3.60215e-06
TIAL1	0.56447	0.00682875
OPTN	-1.52128	3.20703e-14
GPS1	-1.49999	7.56433e-16
H2AC4	-0.402018	0.318186
UQCRC2	-0.562238	0.00245857
CKB	-2.07417	3.70763e-27
RPLP0	1.16604	9.47224e-06
NEDD8-MDP1	-1.61563	7.61766e-06
RELA	0.893702	0.000240148
TMCO1	0.181617	0.490282
ASCC3	0.214488	0.519723
TRPC4AP	-0.112548	0.668057
VAMP3	0.0494225	0.86913
EIF4A3	-1.66843	2.62099e-20
NPC2	-1.32234	9.5293e-06
MAPK1	-0.728975	0.021005
PVR	0.39546	0.259679
RPL26	-0.494395	0.0355228
SERPINB10	-0.293457	0.804626
LRRFIP1	0.00726105	0.976475
PCDHGA12	-2.31373	1.53442e-19
SEC24C	0.443154	0.0360208
ECHS1	-1.32661	7.30186e-10
CHPF	0.134135	0.694085
DCAF7	0.182846	0.365956
IRS1	0.337774	0.272913
EPHB2	0.321227	0.128126
KITLG	0.872167	0.0462711
NFKBIA	1.82469	5.54357e-10
IFI16	-0.0421868	0.894088
MMADHC	-0.04196	0.86382
MT-CO2	2.83942	6.52454e-14
AC117378.1	0.855395	0.000331187
ATXN2	1.91006	3.23096e-19
ROMO1	-0.988544	0.00208658
DNTTIP2	1.4594	8.67344e-11
SMARCB1	-0.318111	0.197382
NDUFB7	-1.68273	4.81962e-11
CBX3	-1.0506	3.67329e-05
IGF2BP1	1.40787	1.42047e-10
PUM3	1.98802	1.77935e-18
RRS1	0.316138	0.177469
GNG5	-0.459173	0.116414
CDK4	-0.363558	0.16821
NAV3	2.34691	3.35822e-10
SRSF11	0.469529	0.0415128
HOXB3	-1.70061	6.60916e-18
PPIL4	1.93549	3.01801e-20
HSPB6	-3.59964	2.99637e-34
CORO1B	-1.20189	1.24981e-06
PTGR1	-1.67429	1.81942e-13
SF3B5	-0.776244	0.0183464
SF3A2	0.807564	0.00101703
PHGDH	-2.36127	5.80747e-16
EIF3K	-1.75173	1.1202e-06
HDGFL2	-1.17154	1.26333e-08
SRP14	-0.798583	0.0013851
ATP5PD	-1.84804	8.51375e-14
ACSL3	-0.339006	0.210079
CSTB	-1.25987	3.7122e-05
CDK2AP1	-1.37527	2.35473e-06
NCAPD2	-0.133097	0.672436
AK5	-1.85254	2.43014e-13
BACH1	2.00715	2.69129e-09
C12orf75	1.00024	0.000140552
TACC1	0.419214	0.212145
PSMF1	0.403718	0.0460917
SRSF5	-0.118585	0.672215
CLMP	-0.899043	0.00142374
ATP2B1	-0.123689	0.773171
YWHAZ	-0.851839	6.13555e-05
FAM50A	-0.837513	0.000187182
SGCB	-0.0333686	0.909166
MTREX	0.716259	0.00124296
REEP5	-0.928456	0.00372875
CERS2	-0.463352	0.0257206
APMAP	-0.731938	0.00137703
NDUFS4	-0.00136278	0.997023
FARP1	-0.677831	0.0136431
NDUFS6	-2.34132	1.22144e-25
ERP44	1.10651	6.01527e-06
ATIC	-0.230797	0.280669
RPS9	0.226226	0.530892
HSPA13	0.928541	3.45872e-05
DAG1	-1.37627	1.25388e-08
DNAJC3	2.00978	4.95068e-09
DOCK7	0.636805	0.00876245
FAM98A	0.377856	0.107107
NF1	0.723384	0.00525169
P4HA2	-2.76038	6.78595e-37
MAPK1IP1L	1.04705	7.78677e-07
ATP5IF1	-2.04234	1.32216e-19
PRKCA	0.684411	0.00832309
LRRC41	-0.0166054	0.951832
PBRM1	0.296797	0.235163
PRC1	-0.531147	0.138683
H4C1	-0.833342	0.0134689
TSG101	0.0830749	0.753457
TIMM17A	0.703587	0.00822041
TRAPPC1	-1.46963	1.48069e-07
GOT2	-0.483962	0.0165021
SEC23IP	1.7814	7.72118e-22
PPP3CA	-0.596044	0.024058
SUN1	0.273149	0.223529
RER1	-0.374568	0.106819
TTYH3	-1.34971	9.84893e-07
CPNE3	-1.04438	0.00111156
TWF2	-2.1843	8.03564e-22
PPP5C	-0.142389	0.521328
DBNL	-0.64502	0.00313848
LMNB1	-1.21596	0.000429982
RPS12	1.74604	2.48139e-05
TNFRSF10D	-1.86866	7.26606e-08
H4-16	0.614742	0.0463674
SMC3	-0.0365533	0.899562
PRDX5	-1.4765	4.98915e-07
RBM39	0.428857	0.0538239
CDC123	-0.334384	0.132783
TPM3	-2.05338	1.93628e-19
AMOTL1	0.171694	0.502942
RTF1	0.449022	0.114785
EIF4H	0.18468	0.608463
FUBP3	-0.03807	0.887109
SEC22B	0.209398	0.501565
MTHFD1L	-0.394304	0.132039
NDUFS2	-0.537148	0.0205009
RIN2	-0.772581	0.000144542
ATP6V1B2	0.566617	0.0340945
AL049650.1	0.121111	0.722189
OAT	-1.61102	4.03274e-16
SPAG9	0.70218	0.002181
PLP2	-1.81479	7.58447e-10
SH3BGRL	-0.783766	0.000120385
RNF114	0.540613	0.0242303
AC021087.5	-0.820351	2.39641e-05
GNL3	0.581834	0.00893436
H2AC13	0.0977633	0.83511
RAC1	-0.189038	0.410088
ARID4B	1.07229	7.14963e-07
ELOVL1	-0.998096	2.44651e-05
HNRNPH2	-0.808553	0.00270525
PSME3	-0.559349	0.00582819
TNKS1BP1	0.392326	0.0970764
SNU13	-0.345511	0.217611
COPS9	-0.0458403	0.911908
FH	-0.653104	0.00238376
RERE	0.628988	0.0375818
SNAI2	0.491124	0.0385369
PAFAH1B2	-0.118044	0.595723
FAT4	0.189657	0.399624
TBCB	-1.65001	1.32668e-11
TOR1AIP2	-0.798161	0.00677697
MCM5	-1.68279	2.2834e-08
NOP58	1.74222	3.39425e-11
TSPAN3	-0.0624697	0.812794
AP1B1	-0.595771	0.00470656
UBXN1	-0.130986	0.617842
UQCR11	-1.37693	4.89609e-08
SH3GLB1	0.373203	0.0964844
H2BC3	-0.455858	0.253351
ZFP36L2	-0.11294	0.696996
SRRM1	1.0469	6.59953e-06
PLIN2	0.132341	0.590206
SCAF11	0.654069	0.00336987
ZC3H7B	0.11878	0.662595
GOLIM4	-0.953122	2.45964e-05
GGNBP2	1.63	2.68742e-15
TMEM165	-0.422341	0.112466
PRKAA1	-0.396603	0.0429996
DLD	0.0849585	0.750921
CPSF7	1.77683	2.78199e-20
STK17A	-0.240478	0.325989
CCDC47	-0.156884	0.459026
CEP295NL	-5.04884	1.60757e-50
AAK1	1.31062	1.80796e-06
LARS1	0.17661	0.462144
EEF1A1	-0.942151	0.00423177
PHC2	0.141336	0.6676
UBE2E1	0.0110413	0.971401
IL7R	0.580826	0.00642732
FAM168B	0.800828	0.0112452
ADH5	-1.45067	2.00088e-09
DAZAP1	-0.439325	0.0237848
DHX36	1.24998	1.78402e-11
VPS35	-0.733389	0.000518481
PPM1G	-0.316864	0.161845
P2RX5-TAX1BP3	-1.17182	4.60909e-10
CLTB	-0.802227	0.00138365
FIP1L1	-0.0240506	0.923049
ATP6AP1	-1.12646	3.39158e-07
SEC16A	0.449028	0.018921
WFS1	0.344754	0.174963
PRKACA	-1.80165	3.678e-13
TAX1BP3	-1.09303	2.94866e-09
AC087721.2	-1.08574	0.00155619
MRPL51	-1.30536	1.85638e-05
NDUFS8	-0.748097	0.00231792
EXT2	-1.43322	4.5363e-12
EIF3E	-0.79274	0.00270525
RAB1B	-1.29986	5.7524e-06
DCTN3	-0.916748	0.000665149
STAU1	-0.479776	0.00880313
CHERP	1.82561	1.88101e-21
FTSJ3	-0.0496629	0.846693
AC048338.1	0.857104	1.92908e-05
RAB10	-0.938403	6.48752e-06
BIRC2	1.26267	3.83855e-05
MAP2K3	0.207733	0.47843
ZC3H13	0.47817	0.0155931
AL121594.1	-1.16791	7.76607e-11
PCMT1	-0.326288	0.203058
CAPZA2	-0.464275	0.0196058
SLC16A1	0.932174	2.79265e-05
MRPL52	-0.500624	0.0799402
UGP2	-0.309335	0.122951
NTN4	-0.706368	0.0924331
TSC22D1	0.468093	0.0192761
CHD2	2.26197	2.80076e-11
GPR176	1.80364	3.9961e-13
SLK	-0.164613	0.658897
KANK2	-1.05406	4.61718e-05
HDAC1	-0.358775	0.129938
SDCBP	0.0351801	0.896802
SS18	0.109243	0.617893
GLO1	-1.75505	2.39965e-10
CCAR2	0.210134	0.350207
NOP10	-1.11188	4.10624e-07
SPTBN1	0.260886	0.275161
TRPA1	-3.61628	4.36555e-20
GOLGB1	0.765689	0.012309
PUM1	0.158013	0.525665
YY1	0.453341	0.0527903
ARFGAP3	1.11886	4.32512e-08
CCNA2	-0.980085	0.00511336
SNRPA	0.279008	0.273317
ETF1	-0.0334268	0.899562
NFIX	-1.02551	1.66825e-05
ATP5MPL	-0.212935	0.496601
SOX9	-0.218619	0.556318
RSRC2	2.18519	1.03268e-29
KIF20A	-1.24317	0.000663889
CCNG1	-0.27553	0.356193
HMGN2	-3.91663	2.94225e-51
NDUFS1	-0.384516	0.115391
SF3B6	-0.843289	0.00509942
FBXO11	1.08099	1.37243e-08
TRMT112	0.311946	0.284174
ITGB5	-1.68795	7.88658e-08
CCAR1	0.401934	0.100439
COX6C	-1.40288	5.4606e-09
KIF23	-0.199201	0.596817
UFL1	1.95036	2.44273e-24
SOX4	0.115175	0.846958
NPLOC4	0.342541	0.264343
WAC	1.04537	0.000340913
RIF1	0.845224	0.000832508
WASHC4	1.0082	4.83804e-06
AL139011.2	-0.34584	0.123475
AURKAIP1	-1.4084	9.69264e-10
FOXP1	0.31351	0.141709
P3H3	-1.02878	0.000326628
AP1S1	-1.95432	2.77082e-16
ATP5MF	-3.22069	1.80944e-43
SUN2	-1.62124	2.29827e-10
LSM7	0.287749	0.427916
CDC73	1.12136	6.18334e-09
ADM	0.0253425	0.949776
GSR	-0.689347	0.000425044
NDUFB8	-3.05831	6.36598e-23
EIF4G3	0.422226	0.0744909
PGRMC1	-0.342771	0.0702332
CKAP2	-0.138807	0.741209
TCF12	-0.676127	0.0311916
INF2	-0.616646	0.00514355
PPP2CB	-0.616734	0.000923329
MOB1A	-0.354454	0.295766
CBX6	-0.649951	0.0152998
AL133352.1	-2.99805	1.04722e-25
IKBIP	-1.47769	8.03677e-11
PRMT5	0.661345	0.00609827
PRPF19	-0.818731	0.00047164
CHPF2	-0.0142666	0.969363
SP1	1.33053	4.9093e-10
PPP1R7	-1.62866	1.02495e-16
TCEAL4	-0.797844	0.00539637
TAPBP	-1.97575	1.41974e-14
GNG11	-0.740221	0.0077881
AKAP12	-1.06811	4.82453e-05
ME1	0.372948	0.0600499
TRNP1	-0.244571	0.329676
AL121753.1	-1.23396	1.11464e-06
GOLGA2	0.676655	0.000749121
KIF11	-0.474745	0.223985
QRICH1	0.378738	0.0529136
EMC7	-0.0506251	0.852916
FAM120A	0.0752238	0.806412
MORF4L1	0.115803	0.717935
ATP5PB	-0.484199	0.0173654
SEM1	-0.215217	0.590955
LIMA1	-0.449992	0.0512887
PRDX3	-0.877871	5.10346e-05
ROCK1	-0.131738	0.671606
UTP11	0.540702	0.0177081
ACADVL	-0.782906	0.00279886
PCDHGC3	-2.39399	1.7688e-18
ERRFI1	1.54221	3.03742e-07
ECPAS	-0.672714	0.0186858
TRIR	-0.136662	0.656829
SGK1	2.43683	1.30615e-23
IER2	1.13515	7.62496e-06
SERPINB6	-1.21549	2.8349e-08
AC092073.1	-0.78233	2.60441e-05
NUP153	1.45382	1.44431e-10
PPRC1	2.58142	9.95614e-33
SLC44A2	-0.637759	0.00911534
GOLPH3	0.233377	0.346691
PTPN1	0.585506	0.00238684
NT5C2	0.796042	0.000464316
DIAPH1	0.356679	0.154854
AL355102.2	-1.18776	0.0108452
ZNF703	0.69988	0.00675765
AGO2	2.29742	7.09958e-17
MRPL28	-0.936102	2.38481e-06
RPA1	-1.17752	2.47779e-07
FKBP9	-1.88646	4.97779e-17
MBOAT7	-0.865321	0.000478773
AHCYL1	0.0759213	0.751449
PLK1	-0.761663	0.0547564
NUPR1	-1.04511	0.007485
ZFP91	1.1776	7.90155e-05
TP53BP2	1.8955	6.04739e-24
IRS2	3.20079	1.94468e-17
UFD1	-1.18684	5.19413e-06
TMEM256-PLSCR3	-0.251481	0.539493
MRPS24	-0.477282	0.044513
IDH3B	-1.42367	1.32352e-10
BPNT2	-0.58818	0.0449244
SRM	0.793681	0.0134362
ALDH18A1	-0.444597	0.028199
ADAMTS2	-0.463859	0.166278
PTPRG	-0.858752	0.0283987
CPED1	0.104916	0.789007
CDH6	-0.403569	0.174544
BCAP31	-1.46822	3.21315e-07
ZC3H15	0.62924	0.00166341
TCERG1	0.626957	0.00452047
GLB1	-0.803553	0.00013228
TRIM44	0.754284	0.00151418
LARP4B	0.934931	8.19836e-05
ACOT8	1.8646	0.0841745
NMT1	0.162447	0.448724
DCTN4	0.675734	0.00161419
NABP1	2.23524	9.48963e-24
WNT5B	-0.977813	1.45621e-05
MYBBP1A	1.28183	1.06388e-07
HAT1	0.359469	0.257493
CAMK2N1	-1.4596	0.000200581
SRCAP	1.40301	6.39525e-11
P4HA1	-1.61862	1.4116e-12
NDUFB9	-0.414077	0.197382
EEF1G	1.31536	2.73118e-05
ZFP91-CNTF	1.22106	5.56242e-05
ATP8B1	0.365377	0.301096
EP400	1.22151	3.37196e-11
TBC1D23	0.925967	2.79965e-05
PHPT1	-2.32986	2.52667e-14
ZFPM2	1.16752	9.82908e-05
SRSF9	-0.106177	0.688537
TMX3	0.121052	0.621493
NDUFV1	-0.648662	0.00772701
SERPINE2	-0.145135	0.731467
ALDH9A1	-0.427906	0.0441167
NSUN2	1.41263	3.29888e-08
HOOK3	0.330538	0.266118
NUDC	-0.610182	0.0150958
ASH1L	1.75805	7.07218e-08
NDUFB10	-2.30966	6.36868e-13
CTSZ	-1.29243	0.000335109
BDKRB1	-0.00257268	0.996161
MBNL2	0.880276	0.000965877
AC093884.1	0.0744501	0.784148
FLOT1	-1.33778	5.15211e-09
SKIL	1.27261	0.00052619
PAM	-1.47514	9.99516e-09
LTBP4	-1.146	0.0274137
AHSA1	0.227827	0.432896
PRCP	-0.519081	0.0218103
PAPSS2	0.196197	0.373537
ZFAND3	0.609612	0.0119655
TERF2IP	0.861964	9.30361e-05
PDHB	-0.855087	5.25725e-06
NUSAP1	-1.8488	3.20893e-07
DHX30	0.564608	0.0110044
EIF3F	0.399349	0.0911072
LIN7C	0.943735	1.64904e-06
WDR36	0.450369	0.0844524
TRA2A	0.889106	0.00130529
SNX6	-0.590432	0.00179666
COX7B	-1.21311	1.46774e-06
SPIN1	0.241983	0.464625
FAM160B1	1.66532	6.39e-10
STX12	0.509597	0.0109071
AC019117.3	1.6727	1.72791e-16
SLC4A7	1.49752	2.84947e-08
TMEM184B	1.45664	0.00555071
WDFY1	0.0092498	0.976054
GRB2	-0.855617	1.10486e-06
DYNC1LI1	0.443975	0.0501874
ANAPC11	-1.79567	5.36415e-11
ARL6IP4	-1.08709	0.000351176
CPSF6	0.545349	0.0120821
FNDC3A	1.42031	2.3671e-06
GMPS	-0.236437	0.370552
STAM	1.81907	5.97369e-12
MACROH2A1	-0.791926	0.000135854
PCM1	-1.1771	3.4117e-05
NCOR1	0.349312	0.147443
CNP	-1.6258	2.98617e-12
SEC23B	2.21023	1.29666e-25
ARL1	0.80324	0.000246978
PLOD2	-0.139924	0.557429
SH3PXD2A	0.62623	0.0448146
ZMAT3	-0.407279	0.196112
CDC42EP1	0.568862	0.0388115
PFKL	-1.26058	1.74631e-12
CLEC11A	-3.4502	7.01413e-32
H2AC21	0.32585	0.35309
DYNC1LI2	0.651883	0.000831828
AC097634.4	-0.258918	0.268988
VPS29	-0.766297	0.00272786
TRIM27	1.64673	8.6726e-12
BHLHE40	2.92195	1.01748e-34
C1orf198	1.21376	0.00438531
PRPF6	-0.518051	0.0109785
OSBPL8	-1.2909	0.000299001
PDGFC	0.237484	0.31793
CDK12	1.56805	2.80402e-14
AHCY	-0.764947	0.00234913
AC135050.2	-1.46036	6.30386e-06
CTBP1	-0.88251	0.00038833
IARS2	-0.572855	0.00716951
BOD1L1	0.623914	0.00183308
PWP1	-0.355643	0.158132
SWAP70	-0.600996	0.0040992
SEC11A	0.45136	0.0950994
DERA	0.861911	0.0282339
VKORC1	-1.46991	7.16159e-06
ATP6V0E1	-0.69312	0.0293993
EMD	-0.315912	0.331596
YLPM1	0.0812021	0.68978
RASA3	0.176858	0.492566
BNIP2	0.501282	0.0434607
MDM2	-0.223476	0.610532
TOMM20	1.44869	9.18385e-10
NAP1L4	-0.515056	0.0249668
ARHGAP4	-0.223494	0.393732
RDX	-0.136454	0.571921
GIGYF2	1.47429	3.26955e-11
STK17B	0.48048	0.0529448
DKC1	1.21232	1.41151e-05
NAA10	-0.22572	0.390879
NOP14	1.09966	4.84789e-06
CTPS1	0.655034	0.0403136
ACOT7	-1.40871	4.98822e-09
COPS4	-0.111443	0.621493
LMF2	-1.54312	2.10655e-12
OXSR1	0.98528	0.000515148
FZD6	0.509818	0.0338461
DNAJC10	0.133395	0.723547
TNKS2	0.756906	0.0090001
AKIRIN2	1.4767	1.34964e-13
MCM3	-0.677493	0.0601433
RPL36AL	-0.356142	0.269865
UBTF	-1.08756	1.66774e-05
KIF1B	0.397624	0.246839
HADHB	-0.659832	0.00291457
PITRM1	-0.131563	0.618338
UBE2A	-0.526096	0.00848493
ABL1	0.4872	0.0809507
ADD3	-1.47966	1.76231e-11
STK39	0.372816	0.0767074
SYAP1	-1.41698	4.00532e-15
SLC39A6	-1.37374	1.07979e-11
SLIRP	-2.03904	1.83299e-11
PA2G4	0.482751	0.098919
CNN1	-0.676204	0.0382699
C11orf58	-0.617186	0.0226112
PACSIN2	0.135573	0.561073
SORT1	-0.922328	0.00929686
TP53BP1	0.726353	0.0022237
TRIM5	0.964725	0.0123678
LAMA4	-2.50542	6.59175e-10
WDR82	0.478784	0.0102004
SUMO3	-1.17868	1.5828e-09
DOCK1	-0.744439	0.00303126
BRIX1	0.931728	0.000797277
SCYL1	0.516344	0.0284617
EPHA2	-0.0765151	0.777034
WDR6	-0.157869	0.490282
GTF2F1	-0.203618	0.510302
[truncated: 3,000 more rows]
